# Supplementary material for: Optimal 16S rRNA gene amplicon sequencing analysis for oral microbiota to avoid the potential bias introduced by trimming length, primer, and database
Source: Microbiol Spectr. 2024 Oct 22;12(12):e03512-23. doi: 10.1128/spectrum.03512-23 (PMC11619299; doi:10.1128/spectrum.03512-23)
Supplement: Figure S1 — Survival rate of non-chimeric reads. [file spectrum.03512-23-s0001.xlsx]

## Sheet: Sheet1
Supplementary Figure S1. Survival rate of non-chimeric reads for each primer and sample. The horizontal axis represents the trimming length of forward and reverse reads for each primer, while the vertical axis represents the percentage of the survival rate of the non-chimeric reads.
