# Supplementary material for: Optimal 16S rRNA gene amplicon sequencing analysis for oral microbiota to avoid the potential bias introduced by trimming length, primer, and database
Source: Microbiol Spectr. 2024 Oct 22;12(12):e03512-23. doi: 10.1128/spectrum.03512-23 (PMC11619299; doi:10.1128/spectrum.03512-23)
Supplement: Table S1 to S4 — Summary of the read processing and trimming length. [file spectrum.03512-23-s0004.xlsx]

## Sheet: Mock1-250bp PE
Supplementary Table S1. Summary of the read processing and trimming length maximizing the survival rate of non-chimeric reads for each primer and sample in mock1 with 250 bp PE.
mock	length (bp)	primer	forward (bp)	reverse (bp)	average input sequenced read	passed filter (%)	merged (%)	non-chieric (%)
1	250	V1-V2	90	90	56944.3	99.7667	0.416667	0.416667
1	250	V1-V2	90	100	56944.3	99.6667	0.416667	0.416667
1	250	V1-V2	90	110	56944.3	99.52	0.413333	0.413333
1	250	V1-V2	90	120	56944.3	99.3633	0.413333	0.413333
1	250	V1-V2	90	130	56944.3	99.1167	0.41	0.41
1	250	V1-V2	90	140	56944.3	98.8867	0.41	0.41
1	250	V1-V2	90	150	56944.3	98.6433	0.406667	0.406667
1	250	V1-V2	90	160	56944.3	98.2733	0.393333	0.31
1	250	V1-V2	90	170	56944.3	97.49	0.00333333	0.00333333
1	250	V1-V2	90	180	56944.3	97.0867	0.00333333	0.00333333
1	250	V1-V2	90	190	0	0	0	0
1	250	V1-V2	90	200	0	0	0
1	250	V1-V2	90	210	0	0	0	0
1	250	V1-V2	90	220	56944.3	94.6333	0	0
1	250	V1-V2	90	230	56944.3	93.6467	36.0033	35.62
1	250	V1-V2	100	90	56944.3	99.7533	0.413333	0.413333
1	250	V1-V2	100	100	56944.3	99.6567	0.413333	0.413333
1	250	V1-V2	100	110	56944.3	99.51	0.413333	0.413333
1	250	V1-V2	100	120	56944.3	99.3567	0.413333	0.413333
1	250	V1-V2	100	130	56944.3	99.11	0.41	0.41
1	250	V1-V2	100	140	56944.3	98.8767	0.41	0.41
1	250	V1-V2	100	150	56944.3	98.64	0.406667	0.406667
1	250	V1-V2	100	160	56944.3	98.27	0.393333	0.31
1	250	V1-V2	100	170	56944.3	97.4867	0.00333333	0.00333333
1	250	V1-V2	100	180	56944.3	97.0833	0.00333333	0.00333333
1	250	V1-V2	100	190	0	0	0	0
1	250	V1-V2	100	200	0	0	0	0
1	250	V1-V2	100	210	56944.3	95.39	0	0
1	250	V1-V2	100	220	56944.3	94.63	36.31	35.9833
1	250	V1-V2	100	230	56944.3	93.6467	75.3633	74.4033
1	250	V1-V2	110	90	56944.3	99.68	0.413333	0.413333
1	250	V1-V2	110	100	56944.3	99.5867	0.413333	0.413333
1	250	V1-V2	110	110	56944.3	99.4533	0.413333	0.413333
1	250	V1-V2	110	120	56944.3	99.3033	0.413333	0.413333
1	250	V1-V2	110	130	56944.3	99.0633	0.41	0.41
1	250	V1-V2	110	140	56944.3	98.8333	0.41	0.41
1	250	V1-V2	110	150	56944.3	98.6	0.406667	0.406667
1	250	V1-V2	110	160	56944.3	98.2367	0.393333	0.31
1	250	V1-V2	110	170	56944.3	97.46	0.00333333	0.00333333
1	250	V1-V2	110	180	56944.3	97.0633	0.00333333	0.00333333
1	250	V1-V2	110	190	0	0	0	0
1	250	V1-V2	110	200	56944.3	96.01	0	0
1	250	V1-V2	110	210	56944.3	95.3733	36.6167	36.3067
1	250	V1-V2	110	220	56944.3	94.6167	76.1433	75.1667
1	250	V1-V2	110	230	56944.3	93.6333	85.0533	84.1
1	250	V1-V2	120	90	56944.3	99.55	0.413333	0.413333
1	250	V1-V2	120	100	56944.3	99.46	0.413333	0.413333
1	250	V1-V2	120	110	56944.3	99.3333	0.413333	0.413333
1	250	V1-V2	120	120	56944.3	99.1967	0.413333	0.413333
1	250	V1-V2	120	130	56944.3	98.97	0.41	0.41
1	250	V1-V2	120	140	56944.3	98.7533	0.41	0.41
1	250	V1-V2	120	150	56944.3	98.53	0.406667	0.406667
1	250	V1-V2	120	160	56944.3	98.18	0.393333	0.31
1	250	V1-V2	120	170	56944.3	97.4033	0.00333333	0.00333333
1	250	V1-V2	120	180	56944.3	97.02	0.00333333	0.00333333
1	250	V1-V2	120	190	56944.3	96.5033	0	0
1	250	V1-V2	120	200	56944.3	95.9867	36.9	36.59
1	250	V1-V2	120	210	56944.3	95.3533	76.7433	75.7333
1	250	V1-V2	120	220	56944.3	94.6	85.9633	84.9333
1	250	V1-V2	120	230	56944.3	93.6167	92.6933	90.6633
1	250	V1-V2	130	90	56944.3	99.36	0.413333	0.413333
1	250	V1-V2	130	100	56944.3	99.2767	0.413333	0.413333
1	250	V1-V2	130	110	56944.3	99.1567	0.413333	0.413333
1	250	V1-V2	130	120	56944.3	99.0333	0.413333	0.413333
1	250	V1-V2	130	130	56944.3	98.83	0.41	0.41
1	250	V1-V2	130	140	56944.3	98.6167	0.41	0.41
1	250	V1-V2	130	150	56944.3	98.4067	0.406667	0.406667
1	250	V1-V2	130	160	56944.3	98.0767	0.393333	0.31
1	250	V1-V2	130	170	56944.3	97.3167	0.00333333	0.00333333
1	250	V1-V2	130	180	56944.3	96.95	0.00666667	0.00666667
1	250	V1-V2	130	190	56944.3	96.44	37.0733	36.7967
1	250	V1-V2	130	200	56944.3	95.9367	77.35	76.2133
1	250	V1-V2	130	210	56944.3	95.3033	86.6333	85.55
1	250	V1-V2	130	220	56944.3	94.5567	93.67	91.5533
1	250	V1-V2	130	230	56944.3	93.5833	92.7333	90.6567
1	250	V1-V2	140	90	56944.3	99.0733	0.413333	0.413333
1	250	V1-V2	140	100	56944.3	98.9967	0.413333	0.413333
1	250	V1-V2	140	110	56944.3	98.8967	0.413333	0.413333
1	250	V1-V2	140	120	56944.3	98.79	0.416667	0.416667
1	250	V1-V2	140	130	56944.3	98.6067	0.413333	0.413333
1	250	V1-V2	140	140	56944.3	98.42	0.41	0.41
1	250	V1-V2	140	150	56944.3	98.2267	0.41	0.41
1	250	V1-V2	140	160	56944.3	97.9133	0.383333	0.3
1	250	V1-V2	140	170	56944.3	97.1867	0.00666667	0.00666667
1	250	V1-V2	140	180	56944.3	96.8367	37.2033	36.9933
1	250	V1-V2	140	190	56944.3	96.3533	77.6367	76.5833
1	250	V1-V2	140	200	56944.3	95.8533	87.19	86.0667
1	250	V1-V2	140	210	56944.3	95.2367	94.2733	92.1833
1	250	V1-V2	140	220	56944.3	94.5	93.5733	91.5233
1	250	V1-V2	140	230	56944.3	93.53	92.64	90.6267
1	250	V1-V2	150	90	56944.3	98.78	0.41	0.41
1	250	V1-V2	150	100	56944.3	98.7067	0.413333	0.413333
1	250	V1-V2	150	110	56944.3	98.6133	0.41	0.41
1	250	V1-V2	150	120	56944.3	98.5267	0.413333	0.413333
1	250	V1-V2	150	130	56944.3	98.3533	0.41	0.41
1	250	V1-V2	150	140	56944.3	98.18	0.41	0.41
1	250	V1-V2	150	150	56944.3	98	0.41	0.41
1	250	V1-V2	150	160	56944.3	97.7067	0.383333	0.3
1	250	V1-V2	150	170	56944.3	97.0033	37.4867	37.0333
1	250	V1-V2	150	180	56944.3	96.6733	77.9067	76.8267
1	250	V1-V2	150	190	56944.3	96.2067	87.5133	86.4033
1	250	V1-V2	150	200	56944.3	95.7333	94.82	92.6267
1	250	V1-V2	150	210	56944.3	95.13	94.1867	92.0867
1	250	V1-V2	150	220	56944.3	94.4067	93.4733	91.4167
1	250	V1-V2	150	230	56944.3	93.4533	92.55	90.5267
1	250	V1-V2	160	90	56944.3	98.4367	0.41	0.41
1	250	V1-V2	160	100	56944.3	98.37	0.41	0.41
1	250	V1-V2	160	110	56944.3	98.28	0.41	0.41
1	250	V1-V2	160	120	56944.3	98.2	0.41	0.41
1	250	V1-V2	160	130	56944.3	98.0467	0.406667	0.406667
1	250	V1-V2	160	140	56944.3	97.9	0.406667	0.406667
1	250	V1-V2	160	150	56944.3	97.74	0.406667	0.406667
1	250	V1-V2	160	160	56944.3	97.4667	37.9333	37.3
1	250	V1-V2	160	170	56944.3	96.7867	78.1533	76.8533
1	250	V1-V2	160	180	56944.3	96.4767	87.71	86.61
1	250	V1-V2	160	190	56944.3	96.0333	95.02	92.8733
1	250	V1-V2	160	200	56944.3	95.58	94.6133	92.4567
1	250	V1-V2	160	210	56944.3	94.9967	94.0133	91.9
1	250	V1-V2	160	220	56944.3	94.29	93.3433	91.28
1	250	V1-V2	160	230	56944.3	93.3533	92.4467	90.41
1	250	V1-V2	170	90	56944.3	97.61	0.00333333	0.00333333
1	250	V1-V2	170	100	56944.3	97.5433	0.00333333	0.00333333
1	250	V1-V2	170	110	56944.3	97.4633	0.00333333	0.00333333
1	250	V1-V2	170	120	56944.3	97.39	0.00333333	0.00333333
1	250	V1-V2	170	130	56944.3	97.2533	0.00333333	0.00333333
1	250	V1-V2	170	140	56944.3	97.12	0.00333333	0.00333333
1	250	V1-V2	170	150	56944.3	96.9733	37.56	37.0833
1	250	V1-V2	170	160	56944.3	96.7333	78.04	76.86
1	250	V1-V2	170	170	56944.3	96.4767	87.8567	86.64
1	250	V1-V2	170	180	56944.3	96.19	95.06	93.0133
1	250	V1-V2	170	190	56944.3	95.79	94.6967	92.6567
1	250	V1-V2	170	200	56944.3	95.35	94.31	92.27
1	250	V1-V2	170	210	56944.3	94.7933	93.7867	91.7667
1	250	V1-V2	170	220	56944.3	94.11	93.1533	91.1767
1	250	V1-V2	170	230	56944.3	93.1967	92.2767	90.3333
1	250	V1-V2	180	90	56944.3	97.2	0	0
1	250	V1-V2	180	100	56944.3	97.1333	0	0
1	250	V1-V2	180	110	56944.3	97.0633	0	0
1	250	V1-V2	180	120	56944.3	96.9933	0	0
1	250	V1-V2	180	130	56944.3	96.86	0	0
1	250	V1-V2	180	140	56944.3	96.7467	37.36	37.08
1	250	V1-V2	180	150	56944.3	96.6167	77.8833	76.93
1	250	V1-V2	180	160	56944.3	96.4	87.6867	86.7633
1	250	V1-V2	180	170	56944.3	96.1667	95.0833	93.0933
1	250	V1-V2	180	180	56944.3	95.91	94.7933	92.9
1	250	V1-V2	180	190	56944.3	95.5267	94.4433	92.5567
1	250	V1-V2	180	200	56944.3	95.1133	94.0567	92.1867
1	250	V1-V2	180	210	56944.3	94.58	93.5533	91.7033
1	250	V1-V2	180	220	56944.3	93.9167	92.9133	91.1167
1	250	V1-V2	180	230	56944.3	93.0367	92.0567	90.2967
1	250	V1-V2	190	90	56944.3	96.69	0	0
1	250	V1-V2	190	100	56944.3	96.6267	0	0
1	250	V1-V2	190	110	56944.3	96.5567	0	0
1	250	V1-V2	190	120	56944.3	96.4933	0	0
1	250	V1-V2	190	130	56944.3	96.37	37.28	36.9933
1	250	V1-V2	190	140	56944.3	96.27	77.6567	76.7233
1	250	V1-V2	190	150	56944.3	96.1467	87.5633	86.5933
1	250	V1-V2	190	160	56944.3	95.96	94.9033	92.92
1	250	V1-V2	190	170	56944.3	95.7467	94.7167	92.7433
1	250	V1-V2	190	180	56944.3	95.5133	94.4367	92.56
1	250	V1-V2	190	190	56944.3	95.1633	94.1033	92.2467
1	250	V1-V2	190	200	56944.3	94.7767	93.74	91.9033
1	250	V1-V2	190	210	56944.3	94.2767	93.28	91.4367
1	250	V1-V2	190	220	56944.3	93.6467	92.6533	90.89
1	250	V1-V2	190	230	56944.3	92.7967	91.83	90.1
1	250	V1-V2	200	90	56944.3	96.1167	0	0
1	250	V1-V2	200	100	56944.3	96.0567	0	0
1	250	V1-V2	200	110	56944.3	95.99	0	0
1	250	V1-V2	200	120	56944.3	95.9267	37.1567	36.88
1	250	V1-V2	200	130	56944.3	95.8167	77.2833	76.41
1	250	V1-V2	200	140	56944.3	95.72	87.17	86.2867
1	250	V1-V2	200	150	56944.3	95.6067	94.51	92.5933
1	250	V1-V2	200	160	56944.3	95.43	94.32	92.4633
1	250	V1-V2	200	170	56944.3	95.2367	94.1433	92.2933
1	250	V1-V2	200	180	56944.3	95.0133	93.93	92.12
1	250	V1-V2	200	190	56944.3	94.6967	93.62	91.8367
1	250	V1-V2	200	200	56944.3	94.3467	93.27	91.4767
1	250	V1-V2	200	210	56944.3	93.8767	92.8333	91.09
1	250	V1-V2	200	220	56944.3	93.28	92.2767	90.59
1	250	V1-V2	200	230	56944.3	92.47	91.5167	89.8233
1	250	V1-V2	210	90	0	0	0	0
1	250	V1-V2	210	100	56944.3	95.3267	0	0
1	250	V1-V2	210	110	56944.3	95.2633	36.8533	36.5833
1	250	V1-V2	210	120	56944.3	95.2033	76.92	76.0167
1	250	V1-V2	210	130	56944.3	95.1067	86.78	85.84
1	250	V1-V2	210	140	56944.3	95.0167	93.9967	92.0433
1	250	V1-V2	210	150	56944.3	94.9167	93.88	91.97
1	250	V1-V2	210	160	56944.3	94.7533	93.7067	91.85
1	250	V1-V2	210	170	56944.3	94.5733	93.5333	91.6867
1	250	V1-V2	210	180	56944.3	94.38	93.3367	91.54
1	250	V1-V2	210	190	56944.3	94.09	93.0367	91.2833
1	250	V1-V2	210	200	56944.3	93.7633	92.71	90.9533
1	250	V1-V2	210	210	56944.3	93.3267	92.2867	90.5733
1	250	V1-V2	210	220	56944.3	92.7867	91.76	90.0967
1	250	V1-V2	210	230	56944.3	92.03	91.0167	89.3667
1	250	V1-V2	220	90	56944.3	94.5733	0	0
1	250	V1-V2	220	100	56944.3	94.52	36.66	36.3567
1	250	V1-V2	220	110	56944.3	94.46	76.25	75.38
1	250	V1-V2	220	120	56944.3	94.4067	86.2067	85.2667
1	250	V1-V2	220	130	56944.3	94.32	93.31	91.3433
1	250	V1-V2	220	140	56944.3	94.2367	93.2167	91.3067
1	250	V1-V2	220	150	56944.3	94.1467	93.11	91.2367
1	250	V1-V2	220	160	56944.3	94.0033	92.9567	91.1333
1	250	V1-V2	220	170	56944.3	93.8367	92.7967	90.99
1	250	V1-V2	220	180	56944.3	93.66	92.6067	90.8633
1	250	V1-V2	220	190	56944.3	93.3933	92.34	90.6133
1	250	V1-V2	220	200	56944.3	93.0967	92.06	90.3367
1	250	V1-V2	220	210	56944.3	92.6933	91.6433	89.9467
1	250	V1-V2	220	220	56944.3	92.1967	91.1833	89.5467
1	250	V1-V2	220	230	56944.3	91.4967	90.5167	88.8967
1	250	V1-V2	230	90	56944.3	89.1	36.2267	35.8267
1	250	V1-V2	230	100	56944.3	89.0533	71.1067	70.44
1	250	V1-V2	230	110	56944.3	89	80.9933	80.23
1	250	V1-V2	230	120	56944.3	88.95	88.0133	86.2033
1	250	V1-V2	230	130	56944.3	88.8733	87.93	86.14
1	250	V1-V2	230	140	56944.3	88.8	87.8433	86.11
1	250	V1-V2	230	150	56944.3	88.7233	87.7533	86.0567
1	250	V1-V2	230	160	56944.3	88.6033	87.66	85.9733
1	250	V1-V2	230	170	56944.3	88.4567	87.5233	85.8467
1	250	V1-V2	230	180	56944.3	88.3067	87.33	85.73
1	250	V1-V2	230	190	56944.3	88.08	87.1033	85.5233
1	250	V1-V2	230	200	56944.3	87.82	86.8733	85.2867
1	250	V1-V2	230	210	56944.3	87.4667	86.5267	84.9767
1	250	V1-V2	230	220	56944.3	87.0233	86.0867	84.6333
1	250	V1-V2	230	230	56944.3	86.3867	85.4667	84.0667
1	250	V1-V3	90	90	45424	0.0633333	0.00333333	0.00333333
1	250	V1-V3	90	100	45424	0.0633333	0.00333333	0.00333333
1	250	V1-V3	90	110	45424	99.2367	0.00666667	0.00666667
1	250	V1-V3	90	120	45424	98.8767	0.00666667	0.00666667
1	250	V1-V3	90	130	45424	98.4867	0.00666667	0.00666667
1	250	V1-V3	90	140	45424	98	0.00666667	0.00666667
1	250	V1-V3	90	150	45424	97.4767	0.00666667	0.00666667
1	250	V1-V3	90	160	45424	96.93	0.00666667	0.00666667
1	250	V1-V3	90	170	45424	96.3267	0.00666667	0.00666667
1	250	V1-V3	90	180	45424	95.5333	0.00666667	0.00666667
1	250	V1-V3	90	190	45424	94.4667	0.00333333	0.00333333
1	250	V1-V3	90	200	0	0	0	0
1	250	V1-V3	90	210	0	0	0	0
1	250	V1-V3	90	220	45424	90.58	0.01	0.01
1	250	V1-V3	90	230	45424	88.62	0.01	0.01
1	250	V1-V3	100	90	45424	0.0633333	0.00333333	0.00333333
1	250	V1-V3	100	100	45424	99.4433	0.00666667	0.00666667
1	250	V1-V3	100	110	45424	99.2167	0.00666667	0.00666667
1	250	V1-V3	100	120	45424	98.8567	0.00666667	0.00666667
1	250	V1-V3	100	130	45424	98.47	0.00666667	0.00666667
1	250	V1-V3	100	140	45424	97.9867	0.00666667	0.00666667
1	250	V1-V3	100	150	45424	97.4667	0.00666667	0.00666667
1	250	V1-V3	100	160	45424	96.9233	0.00666667	0.00666667
1	250	V1-V3	100	170	45424	96.3133	0.00666667	0.00666667
1	250	V1-V3	100	180	45424	95.5267	0.00666667	0.00666667
1	250	V1-V3	100	190	45424	94.4567	0.00333333	0.00333333
1	250	V1-V3	100	200	0	0	0	0
1	250	V1-V3	100	210	45424	92.1467	0.01	0.01
1	250	V1-V3	100	220	45424	90.57	0.01	0.01
1	250	V1-V3	100	230	45424	88.6133	0.01	0.01
1	250	V1-V3	110	90	45424	99.6033	0.00666667	0.00666667
1	250	V1-V3	110	100	45424	99.3833	0.00666667	0.00666667
1	250	V1-V3	110	110	45424	99.1667	0.00666667	0.00666667
1	250	V1-V3	110	120	45424	98.8133	0.00666667	0.00666667
1	250	V1-V3	110	130	45424	98.4433	0.00666667	0.00666667
1	250	V1-V3	110	140	45424	97.9667	0.00666667	0.00666667
1	250	V1-V3	110	150	45424	97.4533	0.00666667	0.00666667
1	250	V1-V3	110	160	45424	96.91	0.00666667	0.00666667
1	250	V1-V3	110	170	45424	96.3033	0.00666667	0.00666667
1	250	V1-V3	110	180	45424	95.5167	0.00666667	0.00666667
1	250	V1-V3	110	190	45424	94.4467	0.00333333	0.00333333
1	250	V1-V3	110	200	45424	93.5067	0.01	0.01
1	250	V1-V3	110	210	45424	92.14	0.01	0.01
1	250	V1-V3	110	220	45424	90.5667	0.01	0.01
1	250	V1-V3	110	230	45424	88.61	0.01	0.01
1	250	V1-V3	120	90	45424	99.4433	0.00666667	0.00666667
1	250	V1-V3	120	100	45424	99.23	0.00666667	0.00666667
1	250	V1-V3	120	110	45424	99.0233	0.00666667	0.00666667
1	250	V1-V3	120	120	45424	98.7033	0.00666667	0.00666667
1	250	V1-V3	120	130	45424	98.35	0.00666667	0.00666667
1	250	V1-V3	120	140	45424	97.89	0.00666667	0.00666667
1	250	V1-V3	120	150	45424	97.3967	0.00666667	0.00666667
1	250	V1-V3	120	160	45424	96.8567	0.00666667	0.00666667
1	250	V1-V3	120	170	45424	96.2567	0.00666667	0.00666667
1	250	V1-V3	120	180	45424	95.4733	0.00666667	0.00666667
1	250	V1-V3	120	190	45424	94.4133	0.0133333	0.0133333
1	250	V1-V3	120	200	45424	93.4767	0.01	0.01
1	250	V1-V3	120	210	45424	92.11	0.01	0.01
1	250	V1-V3	120	220	45424	90.5433	0.01	0.01
1	250	V1-V3	120	230	45424	88.5867	0.01	0.01
1	250	V1-V3	130	90	45424	99.2067	0.00666667	0.00666667
1	250	V1-V3	130	100	45424	99.0167	0.00666667	0.00666667
1	250	V1-V3	130	110	45424	98.8333	0.00666667	0.00666667
1	250	V1-V3	130	120	45424	98.5333	0.00666667	0.00666667
1	250	V1-V3	130	130	45424	98.21	0.00666667	0.00666667
1	250	V1-V3	130	140	45424	97.78	0.00666667	0.00666667
1	250	V1-V3	130	150	45424	97.3	0.00666667	0.00666667
1	250	V1-V3	130	160	45424	96.78	0.00666667	0.00666667
1	250	V1-V3	130	170	45424	96.1933	0.00666667	0.00666667
1	250	V1-V3	130	180	45424	95.42	0.0166667	0.0166667
1	250	V1-V3	130	190	45424	94.3667	0.0133333	0.0133333
1	250	V1-V3	130	200	45424	93.44	0.01	0.01
1	250	V1-V3	130	210	45424	92.08	0.01	0.01
1	250	V1-V3	130	220	45424	90.51	0.01	0.01
1	250	V1-V3	130	230	45424	88.5633	0.01	0.01
1	250	V1-V3	140	90	45424	98.8533	0.00666667	0.00666667
1	250	V1-V3	140	100	45424	98.6733	0.00666667	0.00666667
1	250	V1-V3	140	110	45424	98.5133	0.00666667	0.00666667
1	250	V1-V3	140	120	45424	98.24	0.00666667	0.00666667
1	250	V1-V3	140	130	45424	97.9533	0.00666667	0.00666667
1	250	V1-V3	140	140	45424	97.5667	0.00666667	0.00666667
1	250	V1-V3	140	150	45424	97.13	0.00666667	0.00666667
1	250	V1-V3	140	160	45424	96.64	0.00666667	0.00666667
1	250	V1-V3	140	170	45424	96.0867	0.0166667	0.0166667
1	250	V1-V3	140	180	45424	95.3333	0.0166667	0.0166667
1	250	V1-V3	140	190	45424	94.3033	0.0133333	0.0133333
1	250	V1-V3	140	200	45424	93.3833	0.01	0.01
1	250	V1-V3	140	210	45424	92.03	0.01	0.01
1	250	V1-V3	140	220	45424	90.47	0.01	0.01
1	250	V1-V3	140	230	45424	88.53	0.01	0.01
1	250	V1-V3	150	90	45424	98.4833	0.00666667	0.00666667
1	250	V1-V3	150	100	45424	98.3167	0.00666667	0.00666667
1	250	V1-V3	150	110	45424	98.17	0.00666667	0.00666667
1	250	V1-V3	150	120	45424	97.9267	0.00666667	0.00666667
1	250	V1-V3	150	130	45424	97.6633	0.00666667	0.00666667
1	250	V1-V3	150	140	45424	97.3133	0.00666667	0.00666667
1	250	V1-V3	150	150	45424	96.9167	0.00666667	0.00666667
1	250	V1-V3	150	160	45424	96.4467	0.0166667	0.0166667
1	250	V1-V3	150	170	45424	95.93	0.0166667	0.0166667
1	250	V1-V3	150	180	45424	95.21	0.0166667	0.0166667
1	250	V1-V3	150	190	45424	94.1933	0.0133333	0.0133333
1	250	V1-V3	150	200	45424	93.29	0.01	0.01
1	250	V1-V3	150	210	45424	91.9633	0.01	0.01
1	250	V1-V3	150	220	45424	90.42	0.0133333	0.0133333
1	250	V1-V3	150	230	45424	88.4833	0.01	0.01
1	250	V1-V3	160	90	45424	98.02	0.00666667	0.00666667
1	250	V1-V3	160	100	45424	97.8633	0.00666667	0.00666667
1	250	V1-V3	160	110	45424	97.7267	0.00666667	0.00666667
1	250	V1-V3	160	120	45424	97.51	0.00666667	0.00666667
1	250	V1-V3	160	130	45424	97.2733	0.00666667	0.00666667
1	250	V1-V3	160	140	45424	96.9567	0.00666667	0.00666667
1	250	V1-V3	160	150	45424	96.6033	0.0166667	0.0166667
1	250	V1-V3	160	160	45424	96.1633	0.0166667	0.0166667
1	250	V1-V3	160	170	45424	95.69	0.0166667	0.0166667
1	250	V1-V3	160	180	45424	94.9967	0.0166667	0.0166667
1	250	V1-V3	160	190	45424	94.02	0.0133333	0.0133333
1	250	V1-V3	160	200	45424	93.14	0.01	0.01
1	250	V1-V3	160	210	45424	91.8533	0.0133333	0.0133333
1	250	V1-V3	160	220	45424	90.3267	0.0133333	0.0133333
1	250	V1-V3	160	230	45424	88.41	0.01	0.01
1	250	V1-V3	170	90	45424	97.3933	0.00666667	0.00666667
1	250	V1-V3	170	100	45424	97.2433	0.00666667	0.00666667
1	250	V1-V3	170	110	45424	97.12	0.00666667	0.00666667
1	250	V1-V3	170	120	45424	96.9367	0.00666667	0.00666667
1	250	V1-V3	170	130	45424	96.7267	0.00666667	0.00666667
1	250	V1-V3	170	140	45424	96.45	0.0166667	0.0166667
1	250	V1-V3	170	150	45424	96.1433	0.0166667	0.0166667
1	250	V1-V3	170	160	45424	95.7433	0.0166667	0.0166667
1	250	V1-V3	170	170	45424	95.3167	0.0166667	0.0166667
1	250	V1-V3	170	180	45424	94.67	0.0166667	0.0166667
1	250	V1-V3	170	190	45424	93.7533	0.0133333	0.0133333
1	250	V1-V3	170	200	45424	92.9167	0.0133333	0.0133333
1	250	V1-V3	170	210	45424	91.6667	0.0133333	0.0133333
1	250	V1-V3	170	220	45424	90.17	0.0133333	0.0133333
1	250	V1-V3	170	230	45424	88.2733	0.01	0.01
1	250	V1-V3	180	90	45424	96.7533	0.00666667	0.00666667
1	250	V1-V3	180	100	45424	96.61	0.00666667	0.00666667
1	250	V1-V3	180	110	45424	96.4933	0.00666667	0.00666667
1	250	V1-V3	180	120	45424	96.3333	0.00666667	0.00666667
1	250	V1-V3	180	130	45424	96.15	0.0166667	0.0166667
1	250	V1-V3	180	140	45424	95.91	0.0166667	0.0166667
1	250	V1-V3	180	150	45424	95.6433	0.0166667	0.0166667
1	250	V1-V3	180	160	45424	95.2767	0.0166667	0.0166667
1	250	V1-V3	180	170	45424	94.89	0.0166667	0.0166667
1	250	V1-V3	180	180	45424	94.29	0.0166667	0.0166667
1	250	V1-V3	180	190	45424	93.4233	0.0166667	0.0166667
1	250	V1-V3	180	200	45424	92.6267	0.0133333	0.0133333
1	250	V1-V3	180	210	45424	91.4233	0.0133333	0.0133333
1	250	V1-V3	180	220	45424	89.9733	0.0133333	0.0133333
1	250	V1-V3	180	230	45424	88.1233	0.01	0.01
1	250	V1-V3	190	90	45424	96.0333	0.00666667	0.00666667
1	250	V1-V3	190	100	45424	95.8933	0.00666667	0.00666667
1	250	V1-V3	190	110	45424	95.7867	0.00666667	0.00666667
1	250	V1-V3	190	120	45424	95.64	0.0166667	0.0166667
1	250	V1-V3	190	130	45424	95.48	0.02	0.02
1	250	V1-V3	190	140	45424	95.27	0.0166667	0.0166667
1	250	V1-V3	190	150	45424	95.0367	0.0166667	0.0166667
1	250	V1-V3	190	160	45424	94.7033	0.0166667	0.0166667
1	250	V1-V3	190	170	45424	94.3567	0.0166667	0.0166667
1	250	V1-V3	190	180	45424	93.8033	0.02	0.02
1	250	V1-V3	190	190	45424	93.0067	0.02	0.02
1	250	V1-V3	190	200	45424	92.2567	0.0133333	0.0133333
1	250	V1-V3	190	210	45424	91.11	0.0133333	0.0133333
1	250	V1-V3	190	220	45424	89.7133	0.0133333	0.0133333
1	250	V1-V3	190	230	45424	87.9067	0.0266667	0.0266667
1	250	V1-V3	200	90	0	0	0	0
1	250	V1-V3	200	100	0	0	0	0
1	250	V1-V3	200	110	45424	94.9233	0.01	0.01
1	250	V1-V3	200	120	45424	94.7867	0.0133333	0.0133333
1	250	V1-V3	200	130	45424	94.6467	0.0133333	0.0133333
1	250	V1-V3	200	140	45424	94.4567	0.01	0.01
1	250	V1-V3	200	150	45424	94.25	0.01	0.01
1	250	V1-V3	200	160	45424	93.95	0.01	0.01
1	250	V1-V3	200	170	45424	93.6467	0.0133333	0.0133333
1	250	V1-V3	200	180	45424	93.15	0.0133333	0.0133333
1	250	V1-V3	200	190	45424	92.4267	0.0133333	0.0133333
1	250	V1-V3	200	200	45424	91.74	0.0133333	0.0133333
1	250	V1-V3	200	210	45424	90.65	0.0133333	0.0133333
1	250	V1-V3	200	220	45424	89.3267	0.0333333	0.0333333
1	250	V1-V3	200	230	45424	87.5967	0.0266667	0.0266667
1	250	V1-V3	210	90	0	0	0	0
1	250	V1-V3	210	100	45424	93.86	0.01	0.01
1	250	V1-V3	210	110	45424	93.77	0.01	0.01
1	250	V1-V3	210	120	45424	93.65	0.01	0.01
1	250	V1-V3	210	130	45424	93.53	0.01	0.01
1	250	V1-V3	210	140	45424	93.3633	0.01	0.01
1	250	V1-V3	210	150	45424	93.1833	0.01	0.01
1	250	V1-V3	210	160	45424	92.9267	0.0133333	0.0133333
1	250	V1-V3	210	170	45424	92.66	0.0133333	0.0133333
1	250	V1-V3	210	180	45424	92.2233	0.0133333	0.0133333
1	250	V1-V3	210	190	45424	91.5833	0.0133333	0.0133333
1	250	V1-V3	210	200	45424	90.9733	0.0133333	0.0133333
1	250	V1-V3	210	210	45424	89.97	0.0333333	0.0333333
1	250	V1-V3	210	220	45424	88.74	0.0333333	0.0333333
1	250	V1-V3	210	230	45424	87.09	0.0266667	0.0266667
1	250	V1-V3	220	90	45424	92.73	0.01	0.01
1	250	V1-V3	220	100	45424	92.6033	0.01	0.01
1	250	V1-V3	220	110	45424	92.52	0.01	0.01
1	250	V1-V3	220	120	45424	92.4033	0.01	0.01
1	250	V1-V3	220	130	45424	92.3	0.01	0.01
1	250	V1-V3	220	140	45424	92.16	0.01	0.01
1	250	V1-V3	220	150	45424	92	0.0133333	0.0133333
1	250	V1-V3	220	160	45424	91.7833	0.0133333	0.0133333
1	250	V1-V3	220	170	45424	91.5467	0.0133333	0.0133333
1	250	V1-V3	220	180	45424	91.1533	0.0133333	0.0133333
1	250	V1-V3	220	190	45424	90.59	0.0133333	0.0133333
1	250	V1-V3	220	200	45424	90.0267	0.0333333	0.0333333
1	250	V1-V3	220	210	45424	89.11	0.0333333	0.0333333
1	250	V1-V3	220	220	45424	87.98	0.0333333	0.0333333
1	250	V1-V3	220	230	45424	86.43	0.0266667	0.0266667
1	250	V1-V3	230	90	45424	86.9033	0.01	0.01
1	250	V1-V3	230	100	45424	86.7867	0.01	0.01
1	250	V1-V3	230	110	45424	86.7133	0.01	0.01
1	250	V1-V3	230	120	45424	86.6133	0.01	0.01
1	250	V1-V3	230	130	45424	86.5233	0.01	0.01
1	250	V1-V3	230	140	45424	86.4067	0.0133333	0.0133333
1	250	V1-V3	230	150	45424	86.2733	0.0133333	0.0133333
1	250	V1-V3	230	160	45424	86.09	0.0133333	0.0133333
1	250	V1-V3	230	170	45424	85.91	0.0133333	0.0133333
1	250	V1-V3	230	180	45424	85.57	0.0133333	0.0133333
1	250	V1-V3	230	190	45424	85.1	0.0333333	0.0333333
1	250	V1-V3	230	200	45424	84.62	0.0333333	0.0333333
1	250	V1-V3	230	210	45424	83.8267	0.0333333	0.0333333
1	250	V1-V3	230	220	45424	82.8667	0.0333333	0.0333333
1	250	V1-V3	230	230	45424	81.5067	0.0266667	0.0266667
1	250	V3	90	90	64372.3	98.87	95.12	94.7767
1	250	V3	90	100	64372.3	98.72	95.11	94.7733
1	250	V3	90	110	64372.3	98.59	94.9933	94.7733
1	250	V3	90	120	64372.3	98.41	94.9333	94.7033
1	250	V3	90	130	64372.3	98.25	94.7933	94.62
1	250	V3	90	140	64372.3	98.0367	94.7267	89.3067
1	250	V3	90	150	64372.3	97.78	94.5033	78.73
1	250	V3	90	160	64372.3	76.1167	73.1833	67.58
1	250	V3	90	170	64372.3	75.7767	72.8167	21.4467
1	250	V3	90	180	64372.3	4.32333	1.98333	1.96
1	250	V3	90	190	64372.3	4.20333	2.09	2.09
1	250	V3	90	200	64372.3	3.99333	1.90667	1.90667
1	250	V3	90	210	64372.3	3.86667	1.64	1.64
1	250	V3	90	220	64372.3	3.74333	1.45	1.45
1	250	V3	90	230	64372.3	3.61333	0.666667	0.616667
1	250	V3	100	90	64372.3	98.85	95.2867	94.8367
1	250	V3	100	100	64372.3	98.7033	95.2167	94.8333
1	250	V3	100	110	64372.3	98.5767	95.0533	94.8233
1	250	V3	100	120	64372.3	98.3967	95.01	94.7433
1	250	V3	100	130	64372.3	98.2333	95.0367	94.8067
1	250	V3	100	140	64372.3	98.0267	94.8167	89.3467
1	250	V3	100	150	64372.3	97.7733	94.6833	78.8333
1	250	V3	100	160	64372.3	76.1067	73.2933	67.65
1	250	V3	100	170	64372.3	75.7667	72.87	21.4767
1	250	V3	100	180	64372.3	4.32	2.15667	2.12667
1	250	V3	100	190	64372.3	4.19667	2.09	2.09
1	250	V3	100	200	64372.3	3.99	1.97667	1.97667
1	250	V3	100	210	64372.3	3.86	1.68333	1.68333
1	250	V3	100	220	64372.3	3.74333	1.46333	1.46333
1	250	V3	100	230	64372.3	3.61333	0.683333	0.636667
1	250	V3	110	90	64372.3	98.8233	95.2733	94.8833
1	250	V3	110	100	64372.3	98.6733	95.1867	94.8633
1	250	V3	110	110	64372.3	98.5533	95.04	94.8467
1	250	V3	110	120	64372.3	98.3767	95.1733	94.9333
1	250	V3	110	130	64372.3	98.22	95.05	94.84
1	250	V3	110	140	64372.3	98.0133	94.9067	89.44
1	250	V3	110	150	64372.3	97.7567	94.7333	78.8667
1	250	V3	110	160	64372.3	76.0933	73.33	67.67
1	250	V3	110	170	64372.3	75.7533	73.0667	21.6667
1	250	V3	110	180	64372.3	4.30667	2.13	2.10333
1	250	V3	110	190	64372.3	4.19	2.10667	2.10667
1	250	V3	110	200	64372.3	3.98333	1.96667	1.96667
1	250	V3	110	210	64372.3	3.86	1.65	1.65
1	250	V3	110	220	64372.3	3.74	1.4	1.4
1	250	V3	110	230	64372.3	3.61333	1.1	1.04667
1	250	V3	120	90	64372.3	98.7833	95.2967	94.93
1	250	V3	120	100	64372.3	98.6333	95.2133	94.91
1	250	V3	120	110	64372.3	98.5167	95.23	95.0533
1	250	V3	120	120	64372.3	98.3533	95.21	94.98
1	250	V3	120	130	64372.3	98.1933	95.1433	94.9467
1	250	V3	120	140	64372.3	97.9933	94.9567	89.4933
1	250	V3	120	150	64372.3	97.74	94.7667	78.9167
1	250	V3	120	160	64372.3	76.0767	73.5367	67.8733
1	250	V3	120	170	64372.3	75.74	73.0367	21.6633
1	250	V3	120	180	64372.3	4.29667	2.18667	2.16
1	250	V3	120	190	64372.3	4.18	2.13333	2.13333
1	250	V3	120	200	64372.3	3.98	1.96667	1.96667
1	250	V3	120	210	64372.3	3.85333	1.66667	1.66667
1	250	V3	120	220	64372.3	3.74	1.80333	1.8
1	250	V3	120	230	64372.3	3.61333	1.10667	1.05
1	250	V3	130	90	64372.3	98.71	95.2733	94.9033
1	250	V3	130	100	64372.3	98.5667	95.3433	95.0433
1	250	V3	130	110	64372.3	98.45	95.2067	95.03
1	250	V3	130	120	64372.3	98.2933	95.25	95.0233
1	250	V3	130	130	64372.3	98.1467	95.14	94.9433
1	250	V3	130	140	64372.3	97.9533	94.96	89.4933
1	250	V3	130	150	64372.3	97.7033	94.9267	79.07
1	250	V3	130	160	64372.3	76.05	73.5333	67.8733
1	250	V3	130	170	64372.3	75.7167	73.09	21.7167
1	250	V3	130	180	64372.3	4.28	2.20667	2.18
1	250	V3	130	190	64372.3	4.16333	2.13	2.13
1	250	V3	130	200	64372.3	3.96667	1.99	1.99
1	250	V3	130	210	64372.3	3.84333	2.12667	2.12667
1	250	V3	130	220	64372.3	3.73667	1.79	1.78667
1	250	V3	130	230	64372.3	3.60667	1.12	1.06667
1	250	V3	140	90	64372.3	98.6067	95.3667	94.9967
1	250	V3	140	100	64372.3	98.4667	95.2967	94.9933
1	250	V3	140	110	64372.3	98.3567	95.2167	95.0367
1	250	V3	140	120	64372.3	98.2133	95.2167	94.9867
1	250	V3	140	130	64372.3	98.08	95.12	94.9133
1	250	V3	140	140	64372.3	97.9	95.0967	89.6267
1	250	V3	140	150	64372.3	97.6633	94.9033	79.0467
1	250	V3	140	160	64372.3	76.0167	73.59	67.9267
1	250	V3	140	170	64372.3	75.69	73.1067	21.7433
1	250	V3	140	180	64372.3	4.27	2.21333	2.19
1	250	V3	140	190	64372.3	4.15333	2.16	2.16
1	250	V3	140	200	64372.3	3.96	2.40333	2.40333
1	250	V3	140	210	64372.3	3.83667	2.12667	2.12667
1	250	V3	140	220	64372.3	3.73	1.81	1.80667
1	250	V3	140	230	64372.3	3.60333	1.12333	1.06667
1	250	V3	150	90	64372.3	98.4467	95.2667	94.8967
1	250	V3	150	100	64372.3	98.3167	95.26	94.9567
1	250	V3	150	110	64372.3	98.2133	95.1467	94.9533
1	250	V3	150	120	64372.3	98.0833	95.1467	94.9
1	250	V3	150	130	64372.3	97.96	95.1967	94.9867
1	250	V3	150	140	64372.3	97.8	95.02	89.5633
1	250	V3	150	150	64372.3	97.5933	94.92	79.08
1	250	V3	150	160	64372.3	75.97	73.6	67.8867
1	250	V3	150	170	64372.3	75.6533	73.0867	21.7233
1	250	V3	150	180	64372.3	4.26	2.20667	2.18667
1	250	V3	150	190	64372.3	4.14667	2.60667	2.60333
1	250	V3	150	200	64372.3	3.95333	2.38	2.38
1	250	V3	150	210	64372.3	3.83	2.12333	2.12333
1	250	V3	150	220	64372.3	3.72667	1.82	1.81667
1	250	V3	150	230	64372.3	3.60333	1.2	1.14333
1	250	V3	160	90	64372.3	76.76	73.7833	73.4733
1	250	V3	160	100	64372.3	76.6433	73.7233	73.4833
1	250	V3	160	110	64372.3	76.56	73.6667	73.49
1	250	V3	160	120	64372.3	76.4633	73.7767	73.6067
1	250	V3	160	130	64372.3	76.3733	73.6833	73.5467
1	250	V3	160	140	64372.3	76.25	73.6367	73.41
1	250	V3	160	150	64372.3	76.0967	73.6767	73.36
1	250	V3	160	160	64372.3	75.4867	73.15	67.47
1	250	V3	160	170	64372.3	75.2167	72.6633	21.35
1	250	V3	160	180	64372.3	3.87333	2.33333	2.29667
1	250	V3	160	190	64372.3	3.77	2.26333	2.26333
1	250	V3	160	200	64372.3	3.58333	2.22	2.22
1	250	V3	160	210	64372.3	3.47333	2.10667	2.10667
1	250	V3	160	220	64372.3	3.38667	1.93	1.93
1	250	V3	160	230	64372.3	3.28333	1.22333	1.18333
1	250	V3	170	90	64372.3	76.52	73.5933	73.2833
1	250	V3	170	100	64372.3	76.41	73.5367	73.2967
1	250	V3	170	110	64372.3	76.3267	73.64	73.46
1	250	V3	170	120	64372.3	76.2367	73.6233	73.45
1	250	V3	170	130	64372.3	76.1633	73.5767	73.4367
1	250	V3	170	140	64372.3	76.0533	73.5	73.2833
1	250	V3	170	150	64372.3	75.9233	73.5467	73.2333
1	250	V3	170	160	64372.3	75.34	73.0667	67.3933
1	250	V3	170	170	64372.3	75.1233	73.0433	21.78
1	250	V3	170	180	64372.3	3.85333	2.32667	2.27333
1	250	V3	170	190	64372.3	3.75667	2.29	2.29
1	250	V3	170	200	64372.3	3.57333	2.20667	2.20667
1	250	V3	170	210	64372.3	3.46333	2.16667	2.16667
1	250	V3	170	220	64372.3	3.37667	1.92333	1.92333
1	250	V3	170	230	64372.3	3.28	1.23	1.19
1	250	V3	180	90	64372.3	4.86	2.31667	2.24
1	250	V3	180	100	64372.3	4.79333	2.47333	2.40333
1	250	V3	180	110	64372.3	4.74333	2.58333	2.51333
1	250	V3	180	120	64372.3	4.70667	2.55667	2.48667
1	250	V3	180	130	64372.3	4.67333	2.57333	2.50333
1	250	V3	180	140	64372.3	4.63667	2.57667	2.44333
1	250	V3	180	150	64372.3	4.6	2.58667	2.53
1	250	V3	180	160	64372.3	4.11333	2.61	2.49333
1	250	V3	180	170	64372.3	4.00667	2.45	2.17667
1	250	V3	180	180	64372.3	2.38667	1.07333	1.07333
1	250	V3	180	190	64372.3	2.34667	1.05	1.05
1	250	V3	180	200	64372.3	2.28667	1.10667	1.10667
1	250	V3	180	210	64372.3	2.21333	1.06333	1.06333
1	250	V3	180	220	64372.3	2.16	1.02667	1.02667
1	250	V3	180	230	64372.3	2.09333	0.973333	0.973333
1	250	V3	190	90	64372.3	4.78	2.43667	2.36
1	250	V3	190	100	64372.3	4.71	2.54667	2.47333
1	250	V3	190	110	64372.3	4.66333	2.61667	2.54
1	250	V3	190	120	64372.3	4.63333	2.56333	2.49
1	250	V3	190	130	64372.3	4.60333	2.54333	2.46667
1	250	V3	190	140	64372.3	4.56667	2.55667	2.42333
1	250	V3	190	150	64372.3	4.54	3.00333	2.94
1	250	V3	190	160	64372.3	4.05333	2.58333	2.48
1	250	V3	190	170	64372.3	3.96333	2.46	2.21
1	250	V3	190	180	64372.3	2.37333	1.06333	1.06333
1	250	V3	190	190	64372.3	2.33667	1.12333	1.12333
1	250	V3	190	200	64372.3	2.27667	1.10333	1.10333
1	250	V3	190	210	64372.3	2.20667	1.07667	1.07667
1	250	V3	190	220	64372.3	2.15	1.03667	1.03667
1	250	V3	190	230	64372.3	2.09	0.983333	0.983333
1	250	V3	200	90	64372.3	4.61667	2.42	2.28
1	250	V3	200	100	64372.3	4.55	2.46667	2.32333
1	250	V3	200	110	64372.3	4.50333	2.49667	2.36
1	250	V3	200	120	64372.3	4.47	2.41333	2.27333
1	250	V3	200	130	64372.3	4.44667	2.39	2.25
1	250	V3	200	140	64372.3	4.41667	2.81333	2.61333
1	250	V3	200	150	64372.3	4.38667	2.78667	2.66333
1	250	V3	200	160	64372.3	3.90667	2.39	2.24667
1	250	V3	200	170	64372.3	3.81667	2.37667	2.09333
1	250	V3	200	180	64372.3	2.34333	1.10667	1.10667
1	250	V3	200	190	64372.3	2.31	1.08667	1.08667
1	250	V3	200	200	64372.3	2.26667	1.1	1.1
1	250	V3	200	210	64372.3	2.2	1.07	1.07
1	250	V3	200	220	64372.3	2.14667	1.02667	1.02667
1	250	V3	200	230	64372.3	2.08333	0.96	0.96
1	250	V3	210	90	64372.3	4.54667	2.41333	2.1
1	250	V3	210	100	64372.3	4.48333	2.44667	2.13
1	250	V3	210	110	64372.3	4.44	2.45	2.14
1	250	V3	210	120	64372.3	4.41333	2.4	2.08333
1	250	V3	210	130	64372.3	4.38667	2.79	2.48333
1	250	V3	210	140	64372.3	4.36	2.72333	2.35667
1	250	V3	210	150	64372.3	4.33	2.73	2.44
1	250	V3	210	160	64372.3	3.86	2.31	1.97
1	250	V3	210	170	64372.3	3.76667	2.40333	2.02667
1	250	V3	210	180	64372.3	2.3	1.05667	1.05667
1	250	V3	210	190	64372.3	2.26667	1.06	1.06
1	250	V3	210	200	64372.3	2.23	1.06333	1.06333
1	250	V3	210	210	64372.3	2.18667	1.04667	1.04667
1	250	V3	210	220	64372.3	2.13667	0.996667	0.996667
1	250	V3	210	230	64372.3	2.07667	0.956667	0.956667
1	250	V3	220	90	64372.3	4.49333	2.44	2.16667
1	250	V3	220	100	64372.3	4.43333	2.46	2.16667
1	250	V3	220	110	64372.3	4.39	2.49	2.19667
1	250	V3	220	120	64372.3	4.36667	2.85667	2.56333
1	250	V3	220	130	64372.3	4.34333	2.79667	2.51333
1	250	V3	220	140	64372.3	4.32	2.74667	2.41667
1	250	V3	220	150	64372.3	4.29	2.73667	2.48667
1	250	V3	220	160	64372.3	3.82	2.38667	2.1
1	250	V3	220	170	64372.3	3.73667	2.37	2.05
1	250	V3	220	180	64372.3	2.27	1.07	1.07
1	250	V3	220	190	64372.3	2.24	1.06	1.06
1	250	V3	220	200	64372.3	2.20333	1.06333	1.06333
1	250	V3	220	210	64372.3	2.16667	1.04333	1.04333
1	250	V3	220	220	64372.3	2.12667	1.00333	1.00333
1	250	V3	220	230	64372.3	2.07	1.3	1.3
1	250	V3	230	90	64372.3	4.43667	2.32667	2.11667
1	250	V3	230	100	64372.3	4.38	2.36	2.15333
1	250	V3	230	110	64372.3	4.34	2.81667	2.61
1	250	V3	230	120	64372.3	4.31667	2.72667	2.52
1	250	V3	230	130	64372.3	4.29667	2.69333	2.50667
1	250	V3	230	140	64372.3	4.27	2.63	2.37667
1	250	V3	230	150	64372.3	4.24667	2.69333	2.46
1	250	V3	230	160	64372.3	3.78	2.37333	2.10667
1	250	V3	230	170	64372.3	3.69667	2.35	2.04667
1	250	V3	230	180	64372.3	2.23667	1.06667	1.06667
1	250	V3	230	190	64372.3	2.21	1.06667	1.06667
1	250	V3	230	200	64372.3	2.17333	1.05667	1.05667
1	250	V3	230	210	64372.3	2.13667	1.03333	1.03333
1	250	V3	230	220	64372.3	2.10333	1.33667	1.33
1	250	V3	230	230	64372.3	2.05333	1.38	1.37667
1	250	V3-V4	90	90	52260	99.6967	0.0133333	0.0133333
1	250	V3-V4	90	100	52260	99.4	0.0133333	0.0133333
1	250	V3-V4	90	110	52260	98.95	0.0133333	0.0133333
1	250	V3-V4	90	120	52260	98.4333	0.0133333	0.0133333
1	250	V3-V4	90	130	52260	97.7933	0.0133333	0.0133333
1	250	V3-V4	90	140	52260	97.0567	0.0133333	0.0133333
1	250	V3-V4	90	150	52260	95.83	0.0133333	0.0133333
1	250	V3-V4	90	160	52260	93.7167	0.0133333	0.0133333
1	250	V3-V4	90	170	0	0	0	0
1	250	V3-V4	90	180	0	0	0	0
1	250	V3-V4	90	190	52260	88.94	0.0133333	0.0133333
1	250	V3-V4	90	200	52260	88.2467	0.04	0.04
1	250	V3-V4	90	210	52260	87.1533	0.04	0.04
1	250	V3-V4	90	220	52260	86.1067	0.04	0.04
1	250	V3-V4	90	230	52260	83.97	0.04	0.04
1	250	V3-V4	100	90	52260	99.6733	0.0133333	0.0133333
1	250	V3-V4	100	100	52260	99.38	0.0133333	0.0133333
1	250	V3-V4	100	110	52260	98.9267	0.0133333	0.0133333
1	250	V3-V4	100	120	52260	98.41	0.0133333	0.0133333
1	250	V3-V4	100	130	52260	97.7733	0.0133333	0.0133333
1	250	V3-V4	100	140	52260	97.0367	0.0133333	0.0133333
1	250	V3-V4	100	150	52260	95.81	0.0133333	0.0133333
1	250	V3-V4	100	160	52260	93.6933	0.0133333	0.0133333
1	250	V3-V4	100	170	0	0	0	0
1	250	V3-V4	100	180	52260	90.1067	0.02	0.02
1	250	V3-V4	100	190	52260	88.9233	0.0366667	0.0366667
1	250	V3-V4	100	200	52260	88.2267	0.0366667	0.0366667
1	250	V3-V4	100	210	52260	87.1367	0.0366667	0.0366667
1	250	V3-V4	100	220	52260	86.0933	0.0366667	0.0366667
1	250	V3-V4	100	230	52260	83.9533	0.0366667	0.0366667
1	250	V3-V4	110	90	52260	99.65	0.0133333	0.0133333
1	250	V3-V4	110	100	52260	99.3533	0.0133333	0.0133333
1	250	V3-V4	110	110	52260	98.9067	0.0133333	0.0133333
1	250	V3-V4	110	120	52260	98.3933	0.0133333	0.0133333
1	250	V3-V4	110	130	52260	97.76	0.0133333	0.0133333
1	250	V3-V4	110	140	52260	97.0233	0.0133333	0.0133333
1	250	V3-V4	110	150	52260	95.7967	0.0133333	0.0133333
1	250	V3-V4	110	160	52260	93.6867	0.0133333	0.0133333
1	250	V3-V4	110	170	52260	91.79	0.0166667	0.0166667
1	250	V3-V4	110	180	52260	90.0933	0.0433333	0.0433333
1	250	V3-V4	110	190	52260	88.91	0.04	0.04
1	250	V3-V4	110	200	52260	88.22	0.04	0.04
1	250	V3-V4	110	210	52260	87.1333	0.04	0.04
1	250	V3-V4	110	220	52260	86.0867	0.04	0.04
1	250	V3-V4	110	230	52260	83.9433	0.04	0.04
1	250	V3-V4	120	90	52260	99.6033	0.0133333	0.0133333
1	250	V3-V4	120	100	52260	99.32	0.0133333	0.0133333
1	250	V3-V4	120	110	52260	98.8733	0.0133333	0.0133333
1	250	V3-V4	120	120	52260	98.3667	0.0133333	0.0133333
1	250	V3-V4	120	130	52260	97.7333	0.0133333	0.0133333
1	250	V3-V4	120	140	52260	97	0.0133333	0.0133333
1	250	V3-V4	120	150	52260	95.7733	0.0133333	0.0133333
1	250	V3-V4	120	160	52260	93.66	0.0366667	0.0366667
1	250	V3-V4	120	170	52260	91.77	0.05	0.05
1	250	V3-V4	120	180	52260	90.0733	0.0433333	0.0433333
1	250	V3-V4	120	190	52260	88.8967	0.04	0.04
1	250	V3-V4	120	200	52260	88.2033	0.04	0.04
1	250	V3-V4	120	210	52260	87.1167	0.04	0.04
1	250	V3-V4	120	220	52260	86.0733	0.04	0.04
1	250	V3-V4	120	230	52260	83.9333	0.04	0.04
1	250	V3-V4	130	90	52260	99.52	0.0133333	0.0133333
1	250	V3-V4	130	100	52260	99.2433	0.0133333	0.0133333
1	250	V3-V4	130	110	52260	98.8133	0.0133333	0.0133333
1	250	V3-V4	130	120	52260	98.3167	0.0133333	0.0133333
1	250	V3-V4	130	130	52260	97.6867	0.0133333	0.0133333
1	250	V3-V4	130	140	52260	96.9567	0.0133333	0.0133333
1	250	V3-V4	130	150	52260	95.7333	0.0366667	0.0366667
1	250	V3-V4	130	160	52260	93.6233	0.07	0.07
1	250	V3-V4	130	170	52260	91.73	0.0533333	0.0533333
1	250	V3-V4	130	180	52260	90.04	0.05	0.05
1	250	V3-V4	130	190	52260	88.8633	0.05	0.05
1	250	V3-V4	130	200	52260	88.1733	0.05	0.05
1	250	V3-V4	130	210	52260	87.0867	0.0466667	0.0466667
1	250	V3-V4	130	220	52260	86.0433	0.0466667	0.0466667
1	250	V3-V4	130	230	52260	83.91	0.0466667	0.0466667
1	250	V3-V4	140	90	52260	99.38	0.0133333	0.0133333
1	250	V3-V4	140	100	52260	99.1167	0.0133333	0.0133333
1	250	V3-V4	140	110	52260	98.7133	0.0133333	0.0133333
1	250	V3-V4	140	120	52260	98.2267	0.0133333	0.0133333
1	250	V3-V4	140	130	52260	97.6033	0.0133333	0.0133333
1	250	V3-V4	140	140	52260	96.8767	0.0366667	0.0366667
1	250	V3-V4	140	150	52260	95.66	0.0666667	0.0666667
1	250	V3-V4	140	160	52260	93.5567	0.0666667	0.0666667
1	250	V3-V4	140	170	52260	91.6667	0.05	0.05
1	250	V3-V4	140	180	52260	89.98	0.05	0.05
1	250	V3-V4	140	190	52260	88.8067	0.0433333	0.0433333
1	250	V3-V4	140	200	52260	88.1233	0.0466667	0.0466667
1	250	V3-V4	140	210	52260	87.0433	0.0433333	0.0433333
1	250	V3-V4	140	220	52260	86.0033	0.0433333	0.0433333
1	250	V3-V4	140	230	52260	83.87	0.0433333	0.0433333
1	250	V3-V4	150	90	52260	99.16	0.0133333	0.0133333
1	250	V3-V4	150	100	52260	98.9067	0.0133333	0.0133333
1	250	V3-V4	150	110	52260	98.53	0.0133333	0.0133333
1	250	V3-V4	150	120	52260	98.06	0.0133333	0.0133333
1	250	V3-V4	150	130	52260	97.4533	0.0366667	0.0366667
1	250	V3-V4	150	140	52260	96.7333	0.07	0.07
1	250	V3-V4	150	150	52260	95.53	0.0666667	0.0666667
1	250	V3-V4	150	160	52260	93.44	0.0666667	0.0666667
1	250	V3-V4	150	170	52260	91.5533	0.0533333	0.0533333
1	250	V3-V4	150	180	52260	89.88	0.05	0.05
1	250	V3-V4	150	190	52260	88.71	0.0466667	0.0466667
1	250	V3-V4	150	200	52260	88.0367	0.05	0.05
1	250	V3-V4	150	210	52260	86.9667	0.0466667	0.0466667
1	250	V3-V4	150	220	52260	85.9367	0.0466667	0.0466667
1	250	V3-V4	150	230	52260	83.8133	0.0466667	0.0466667
1	250	V3-V4	160	90	52260	98.9467	0.0133333	0.0133333
1	250	V3-V4	160	100	52260	98.7133	0.0133333	0.0133333
1	250	V3-V4	160	110	52260	98.3567	0.0133333	0.0133333
1	250	V3-V4	160	120	52260	97.9	0.04	0.04
1	250	V3-V4	160	130	52260	97.3033	0.0733333	0.0733333
1	250	V3-V4	160	140	52260	96.5967	0.07	0.07
1	250	V3-V4	160	150	52260	95.4033	0.07	0.07
1	250	V3-V4	160	160	52260	93.32	0.07	0.07
1	250	V3-V4	160	170	52260	91.45	0.0533333	0.0533333
1	250	V3-V4	160	180	52260	89.7767	0.05	0.05
1	250	V3-V4	160	190	52260	88.6233	0.05	0.05
1	250	V3-V4	160	200	52260	87.96	0.05	0.05
1	250	V3-V4	160	210	52260	86.8933	0.0466667	0.0466667
1	250	V3-V4	160	220	52260	85.8733	0.0466667	0.0466667
1	250	V3-V4	160	230	52260	83.7633	0.0466667	0.0466667
1	250	V3-V4	170	90	52260	98.68	0.01	0.01
1	250	V3-V4	170	100	52260	98.46	0.01	0.01
1	250	V3-V4	170	110	52260	98.12	0.0333333	0.0333333
1	250	V3-V4	170	120	52260	97.6767	0.06	0.06
1	250	V3-V4	170	130	52260	97.0967	0.0633333	0.0633333
1	250	V3-V4	170	140	52260	96.4067	0.06	0.06
1	250	V3-V4	170	150	52260	95.2267	0.0566667	0.0566667
1	250	V3-V4	170	160	52260	93.1567	0.0566667	0.0566667
1	250	V3-V4	170	170	52260	91.3033	0.05	0.05
1	250	V3-V4	170	180	52260	89.65	0.0466667	0.0466667
1	250	V3-V4	170	190	52260	88.5	0.0466667	0.0466667
1	250	V3-V4	170	200	52260	87.84	0.0466667	0.0466667
1	250	V3-V4	170	210	52260	86.7967	0.0433333	0.0433333
1	250	V3-V4	170	220	52260	85.7833	0.0433333	0.0433333
1	250	V3-V4	170	230	52260	83.6867	0.0433333	0.0433333
1	250	V3-V4	180	90	0	0	0	0
1	250	V3-V4	180	100	52260	98.1533	0.0233333	0.0233333
1	250	V3-V4	180	110	52260	97.8333	0.0666667	0.0666667
1	250	V3-V4	180	120	52260	97.41	0.05	0.05
1	250	V3-V4	180	130	52260	96.8467	0.0533333	0.0533333
1	250	V3-V4	180	140	52260	96.1633	0.05	0.05
1	250	V3-V4	180	150	52260	95.0033	0.05	0.05
1	250	V3-V4	180	160	52260	92.9467	0.05	0.05
1	250	V3-V4	180	170	52260	91.12	0.05	0.05
1	250	V3-V4	180	180	52260	89.49	0.0466667	0.0466667
1	250	V3-V4	180	190	52260	88.35	0.0466667	0.0466667
1	250	V3-V4	180	200	52260	87.7	0.0466667	0.0466667
1	250	V3-V4	180	210	52260	86.6767	0.0433333	0.0433333
1	250	V3-V4	180	220	52260	85.6767	0.0433333	0.0433333
1	250	V3-V4	180	230	52260	83.5933	0.0433333	0.0433333
1	250	V3-V4	190	90	52260	98.0767	0.0233333	0.0233333
1	250	V3-V4	190	100	52260	97.8767	0.0833333	0.08
1	250	V3-V4	190	110	52260	97.5667	0.0666667	0.0666667
1	250	V3-V4	190	120	52260	97.16	0.05	0.05
1	250	V3-V4	190	130	52260	96.6133	0.0533333	0.0533333
1	250	V3-V4	190	140	52260	95.9467	0.05	0.05
1	250	V3-V4	190	150	52260	94.8033	0.05	0.05
1	250	V3-V4	190	160	52260	92.7567	0.05	0.05
1	250	V3-V4	190	170	52260	90.95	0.05	0.05
1	250	V3-V4	190	180	52260	89.34	0.0466667	0.0466667
1	250	V3-V4	190	190	52260	88.2133	0.0466667	0.0466667
1	250	V3-V4	190	200	52260	87.5767	0.0466667	0.0466667
1	250	V3-V4	190	210	52260	86.58	0.0433333	0.0433333
1	250	V3-V4	190	220	52260	85.5867	0.0433333	0.0433333
1	250	V3-V4	190	230	52260	83.51	16.6833	16.6733
1	250	V3-V4	200	90	52260	97.76	0.0833333	0.0833333
1	250	V3-V4	200	100	52260	97.5633	0.0766667	0.0766667
1	250	V3-V4	200	110	52260	97.2667	0.0633333	0.0633333
1	250	V3-V4	200	120	52260	96.8667	0.05	0.05
1	250	V3-V4	200	130	52260	96.3367	0.05	0.05
1	250	V3-V4	200	140	52260	95.68	0.05	0.05
1	250	V3-V4	200	150	52260	94.5533	0.0466667	0.0466667
1	250	V3-V4	200	160	52260	92.5233	0.0466667	0.0466667
1	250	V3-V4	200	170	52260	90.7333	0.0466667	0.0466667
1	250	V3-V4	200	180	52260	89.14	0.0433333	0.0433333
1	250	V3-V4	200	190	52260	88.03	0.0433333	0.0433333
1	250	V3-V4	200	200	52260	87.41	0.0433333	0.0433333
1	250	V3-V4	200	210	52260	86.4333	0.0433333	0.0433333
1	250	V3-V4	200	220	52260	85.4533	16.97	16.9533
1	250	V3-V4	200	230	52260	83.39	22.45	22.42
1	250	V3-V4	210	90	52260	97.4433	0.08	0.08
1	250	V3-V4	210	100	52260	97.26	0.0766667	0.0766667
1	250	V3-V4	210	110	52260	96.97	0.0633333	0.0633333
1	250	V3-V4	210	120	52260	96.5767	0.05	0.05
1	250	V3-V4	210	130	52260	96.0567	0.05	0.05
1	250	V3-V4	210	140	52260	95.4067	0.0466667	0.0466667
1	250	V3-V4	210	150	52260	94.2833	0.0466667	0.0466667
1	250	V3-V4	210	160	52260	92.2767	0.0466667	0.0466667
1	250	V3-V4	210	170	52260	90.4933	0.0466667	0.0466667
1	250	V3-V4	210	180	52260	88.93	0.0433333	0.0433333
1	250	V3-V4	210	190	52260	87.8367	0.0433333	0.0433333
1	250	V3-V4	210	200	52260	87.2367	0.0433333	0.0433333
1	250	V3-V4	210	210	52260	86.27	17.04	17.0133
1	250	V3-V4	210	220	52260	85.3133	22.93	22.9
1	250	V3-V4	210	230	52260	83.27	27.2633	27.21
1	250	V3-V4	220	90	52260	97.05	0.08	0.08
1	250	V3-V4	220	100	52260	96.87	0.0766667	0.0766667
1	250	V3-V4	220	110	52260	96.59	0.0633333	0.0633333
1	250	V3-V4	220	120	52260	96.2167	0.05	0.05
1	250	V3-V4	220	130	52260	95.7067	0.05	0.05
1	250	V3-V4	220	140	52260	95.0767	0.0466667	0.0466667
1	250	V3-V4	220	150	52260	93.9667	0.0466667	0.0466667
1	250	V3-V4	220	160	52260	91.9667	0.0466667	0.0466667
1	250	V3-V4	220	170	52260	90.2067	0.0466667	0.0466667
1	250	V3-V4	220	180	52260	88.6667	0.0433333	0.0433333
1	250	V3-V4	220	190	52260	87.5867	0.0433333	0.0433333
1	250	V3-V4	220	200	52260	87.0033	17.1033	17.0633
1	250	V3-V4	220	210	52260	86.0733	23.12	23.0733
1	250	V3-V4	220	220	52260	85.14	27.8933	27.8367
1	250	V3-V4	220	230	52260	83.13	81.9233	81.5067
1	250	V3-V4	230	90	52260	96.4867	0.0766667	0.0766667
1	250	V3-V4	230	100	52260	96.3167	0.0733333	0.0733333
1	250	V3-V4	230	110	52260	96.0533	0.06	0.06
1	250	V3-V4	230	120	52260	95.7	0.0466667	0.0466667
1	250	V3-V4	230	130	52260	95.21	0.0466667	0.0466667
1	250	V3-V4	230	140	52260	94.6	0.0433333	0.0433333
1	250	V3-V4	230	150	52260	93.5167	0.0433333	0.0433333
1	250	V3-V4	230	160	52260	91.5367	0.0433333	0.0433333
1	250	V3-V4	230	170	52260	89.8033	0.0433333	0.0433333
1	250	V3-V4	230	180	52260	88.29	0.04	0.04
1	250	V3-V4	230	190	52260	87.2333	17.0967	17.0533
1	250	V3-V4	230	200	52260	86.6733	23.23	23.1767
1	250	V3-V4	230	210	52260	85.79	28.0867	28.0233
1	250	V3-V4	230	220	52260	84.89	83.69	83.2267
1	250	V3-V4	230	230	52260	82.93	81.7233	81.3267
1	250	V3-V5	90	90	0	0	0	0
1	250	V3-V5	90	100	0	0	0	0
1	250	V3-V5	90	110	0	0	0	0
1	250	V3-V5	90	120	0	0	0	0
1	250	V3-V5	90	130	0	0	0	0
1	250	V3-V5	90	140	0	0	0	0
1	250	V3-V5	90	150	0	0	0	0
1	250	V3-V5	90	160	0	0	0	0
1	250	V3-V5	90	170	0	0	0	0
1	250	V3-V5	90	180	0	0	0	0
1	250	V3-V5	90	190	0	0	0	0
1	250	V3-V5	90	200	0	0	0	0
1	250	V3-V5	90	210	0	0	0	0
1	250	V3-V5	90	220	44464.3	59.8633	0.00333333	0.00333333
1	250	V3-V5	90	230	44464.3	45.8467	0.00333333	0.00333333
1	250	V3-V5	100	90	0	0	0	0
1	250	V3-V5	100	100	44464.3	99.1233	0	0
1	250	V3-V5	100	110	0	0	0	0
1	250	V3-V5	100	120	0	0	0	0
1	250	V3-V5	100	130	0	0	0	0
1	250	V3-V5	100	140	0	0	0	0
1	250	V3-V5	100	150	0	0	0	0
1	250	V3-V5	100	160	0	0	0	0
1	250	V3-V5	100	170	0	0	0	0
1	250	V3-V5	100	180	0	0	0	0
1	250	V3-V5	100	190	0	0	0	0
1	250	V3-V5	100	200	0	0	0	0
1	250	V3-V5	100	210	44464.3	67.6967	0.00333333	0.00333333
1	250	V3-V5	100	220	44464.3	59.8567	0.00333333	0.00333333
1	250	V3-V5	100	230	44464.3	45.84	0.00333333	0.00333333
1	250	V3-V5	110	90	44464.3	99.6933	0	0
1	250	V3-V5	110	100	44464.3	99.11	0	0
1	250	V3-V5	110	110	0	0	0	0
1	250	V3-V5	110	120	0	0	0	0
1	250	V3-V5	110	130	0	0	0	0
1	250	V3-V5	110	140	0	0	0	0
1	250	V3-V5	110	150	0	0	0	0
1	250	V3-V5	110	160	0	0	0	0
1	250	V3-V5	110	170	0	0	0	0
1	250	V3-V5	110	180	0	0	0	0
1	250	V3-V5	110	190	0	0	0	0
1	250	V3-V5	110	200	44464.3	73.0867	0.00333333	0.00333333
1	250	V3-V5	110	210	44464.3	67.6867	0.00333333	0.00333333
1	250	V3-V5	110	220	44464.3	59.8533	0.00333333	0.00333333
1	250	V3-V5	110	230	44464.3	45.8333	0.00333333	0.00333333
1	250	V3-V5	120	90	44464.3	99.6667	0	0
1	250	V3-V5	120	100	44464.3	99.0867	0	0
1	250	V3-V5	120	110	0	0	0	0
1	250	V3-V5	120	120	0	0	0	0
1	250	V3-V5	120	130	0	0	0	0
1	250	V3-V5	120	140	0	0	0	0
1	250	V3-V5	120	150	0	0	0	0
1	250	V3-V5	120	160	0	0	0	0
1	250	V3-V5	120	170	0	0	0	0
1	250	V3-V5	120	180	0	0	0	0
1	250	V3-V5	120	190	44464.3	77.2133	0.00333333	0.00333333
1	250	V3-V5	120	200	44464.3	73.08	0.00333333	0.00333333
1	250	V3-V5	120	210	44464.3	67.6833	0.00333333	0.00333333
1	250	V3-V5	120	220	44464.3	59.8467	0.00333333	0.00333333
1	250	V3-V5	120	230	44464.3	45.83	0.00333333	0.00333333
1	250	V3-V5	130	90	44464.3	99.61	0	0
1	250	V3-V5	130	100	44464.3	99.0467	0	0
1	250	V3-V5	130	110	0	0	0	0
1	250	V3-V5	130	120	0	0	0	0
1	250	V3-V5	130	130	0	0	0	0
1	250	V3-V5	130	140	0	0	0	0
1	250	V3-V5	130	150	0	0	0	0
1	250	V3-V5	130	160	0	0	0	0
1	250	V3-V5	130	170	0	0	0	0
1	250	V3-V5	130	180	44464.3	82.02	0.00333333	0.00333333
1	250	V3-V5	130	190	44464.3	77.2067	0.00333333	0.00333333
1	250	V3-V5	130	200	44464.3	73.0733	0.00333333	0.00333333
1	250	V3-V5	130	210	44464.3	67.6733	0.00333333	0.00333333
1	250	V3-V5	130	220	44464.3	59.8367	0.00333333	0.00333333
1	250	V3-V5	130	230	44464.3	45.83	0.00333333	0.00333333
1	250	V3-V5	140	90	44464.3	99.51	0	0
1	250	V3-V5	140	100	44464.3	98.9567	0	0
1	250	V3-V5	140	110	0	0	0	0
1	250	V3-V5	140	120	0	0	0	0
1	250	V3-V5	140	130	0	0	0	0
1	250	V3-V5	140	140	0	0	0	0
1	250	V3-V5	140	150	0	0	0	0
1	250	V3-V5	140	160	0	0	0	0
1	250	V3-V5	140	170	44464.3	86.07	0.00333333	0.00333333
1	250	V3-V5	140	180	44464.3	82.0033	0.00333333	0.00333333
1	250	V3-V5	140	190	44464.3	77.1933	0.00333333	0.00333333
1	250	V3-V5	140	200	44464.3	73.06	0.00333333	0.00333333
1	250	V3-V5	140	210	44464.3	67.66	0.00333333	0.00333333
1	250	V3-V5	140	220	44464.3	59.8267	0.00333333	0.00333333
1	250	V3-V5	140	230	44464.3	45.82	0.00333333	0.00333333
1	250	V3-V5	150	90	44464.3	99.3133	0	0
1	250	V3-V5	150	100	44464.3	98.7933	0	0
1	250	V3-V5	150	110	0	0	0	0
1	250	V3-V5	150	120	0	0	0	0
1	250	V3-V5	150	130	0	0	0	0
1	250	V3-V5	150	140	0	0	0	0
1	250	V3-V5	150	150	0	0	0	0
1	250	V3-V5	150	160	44464.3	88.9067	0.00333333	0.00333333
1	250	V3-V5	150	170	44464.3	86.0467	0.00333333	0.00333333
1	250	V3-V5	150	180	44464.3	81.98	0.00333333	0.00333333
1	250	V3-V5	150	190	44464.3	77.1733	0.00333333	0.00333333
1	250	V3-V5	150	200	44464.3	73.0467	0.00333333	0.00333333
1	250	V3-V5	150	210	44464.3	67.6467	0.00333333	0.00333333
1	250	V3-V5	150	220	44464.3	59.8133	0.00333333	0.00333333
1	250	V3-V5	150	230	44464.3	45.8133	0.00333333	0.00333333
1	250	V3-V5	160	90	44464.3	99.0833	0	0
1	250	V3-V5	160	100	44464.3	98.5967	0	0
1	250	V3-V5	160	110	0	0	0	0
1	250	V3-V5	160	120	0	0	0	0
1	250	V3-V5	160	130	0	0	0	0
1	250	V3-V5	160	140	0	0	0	0
1	250	V3-V5	160	150	44464.3	91.23	0.00333333	0.00333333
1	250	V3-V5	160	160	44464.3	88.87	0.00333333	0.00333333
1	250	V3-V5	160	170	44464.3	86.0167	0.00333333	0.00333333
1	250	V3-V5	160	180	44464.3	81.9533	0.00333333	0.00333333
1	250	V3-V5	160	190	44464.3	77.1467	0.00333333	0.00333333
1	250	V3-V5	160	200	44464.3	73.0233	0.00333333	0.00333333
1	250	V3-V5	160	210	44464.3	67.6267	0.00333333	0.00333333
1	250	V3-V5	160	220	44464.3	59.7967	0.00333333	0.00333333
1	250	V3-V5	160	230	44464.3	45.8033	0.00333333	0.00333333
1	250	V3-V5	170	90	0	0	0	0
1	250	V3-V5	170	100	0	0	0	0
1	250	V3-V5	170	110	0	0	0	0
1	250	V3-V5	170	120	0	0	0	0
1	250	V3-V5	170	130	0	0	0	0
1	250	V3-V5	170	140	44464.3	93.2433	0.00333333	0.00333333
1	250	V3-V5	170	150	44464.3	91.1667	0.00333333	0.00333333
1	250	V3-V5	170	160	44464.3	88.8167	0.00333333	0.00333333
1	250	V3-V5	170	170	44464.3	85.97	0.00333333	0.00333333
1	250	V3-V5	170	180	44464.3	81.9133	0.00333333	0.00333333
1	250	V3-V5	170	190	44464.3	77.1133	0.00333333	0.00333333
1	250	V3-V5	170	200	44464.3	72.9867	0.00333333	0.00333333
1	250	V3-V5	170	210	44464.3	67.5967	0.00333333	0.00333333
1	250	V3-V5	170	220	44464.3	59.7733	0.00333333	0.00333333
1	250	V3-V5	170	230	44464.3	45.78	0.00333333	0.00333333
1	250	V3-V5	180	90	0	0	0	0
1	250	V3-V5	180	100	0	0	0	0
1	250	V3-V5	180	110	0	0	0	0
1	250	V3-V5	180	120	0	0	0	0
1	250	V3-V5	180	130	44464.3	94.8633	0.00333333	0.00333333
1	250	V3-V5	180	140	44464.3	93.1367	0.00333333	0.00333333
1	250	V3-V5	180	150	44464.3	91.0867	0.00333333	0.00333333
1	250	V3-V5	180	160	44464.3	88.75	0.00333333	0.00333333
1	250	V3-V5	180	170	44464.3	85.9167	0.00333333	0.00333333
1	250	V3-V5	180	180	44464.3	81.8667	0.00333333	0.00333333
1	250	V3-V5	180	190	44464.3	77.07	0.00333333	0.00333333
1	250	V3-V5	180	200	44464.3	72.95	0.00333333	0.00333333
1	250	V3-V5	180	210	44464.3	67.5633	0.00333333	0.00333333
1	250	V3-V5	180	220	44464.3	59.7433	0.00333333	0.00333333
1	250	V3-V5	180	230	44464.3	45.7533	0.00666667	0.00666667
1	250	V3-V5	190	90	0	0	0	0
1	250	V3-V5	190	100	0	0	0	0
1	250	V3-V5	190	110	0	0	0	0
1	250	V3-V5	190	120	44464.3	95.8267	0.00333333	0.00333333
1	250	V3-V5	190	130	44464.3	94.68	0.00333333	0.00333333
1	250	V3-V5	190	140	44464.3	92.99	0.00333333	0.00333333
1	250	V3-V5	190	150	44464.3	90.9767	0.00333333	0.00333333
1	250	V3-V5	190	160	44464.3	88.6567	0.00333333	0.00333333
1	250	V3-V5	190	170	44464.3	85.84	0.00333333	0.00333333
1	250	V3-V5	190	180	44464.3	81.81	0.00333333	0.00333333
1	250	V3-V5	190	190	44464.3	77.02	0.00333333	0.00333333
1	250	V3-V5	190	200	44464.3	72.91	0.00333333	0.00333333
1	250	V3-V5	190	210	44464.3	67.52	0.00333333	0.00333333
1	250	V3-V5	190	220	44464.3	59.7033	0.01	0.01
1	250	V3-V5	190	230	44464.3	45.73	0.00666667	0.00666667
1	250	V3-V5	200	90	0	0	0	0
1	250	V3-V5	200	100	0	0	0	0
1	250	V3-V5	200	110	44464.3	96.5733	0.00333333	0.00333333
1	250	V3-V5	200	120	44464.3	95.58	0.00333333	0.00333333
1	250	V3-V5	200	130	44464.3	94.4833	0.00333333	0.00333333
1	250	V3-V5	200	140	44464.3	92.84	0.00333333	0.00333333
1	250	V3-V5	200	150	44464.3	90.8633	0.00333333	0.00333333
1	250	V3-V5	200	160	44464.3	88.5767	0.00333333	0.00333333
1	250	V3-V5	200	170	44464.3	85.77	0.00333333	0.00333333
1	250	V3-V5	200	180	44464.3	81.75	0.00333333	0.00333333
1	250	V3-V5	200	190	44464.3	76.9767	0.00333333	0.00333333
1	250	V3-V5	200	200	44464.3	72.8733	0.00333333	0.00333333
1	250	V3-V5	200	210	44464.3	67.49	0.0233333	0.0233333
1	250	V3-V5	200	220	44464.3	59.68	0.0133333	0.0133333
1	250	V3-V5	200	230	44464.3	45.7133	0.00666667	0.00666667
1	250	V3-V5	210	90	0	0	0	0
1	250	V3-V5	210	100	44464.3	96.8767	0.00333333	0.00333333
1	250	V3-V5	210	110	44464.3	96.2167	0.00333333	0.00333333
1	250	V3-V5	210	120	44464.3	95.2867	0.00333333	0.00333333
1	250	V3-V5	210	130	44464.3	94.2433	0.00333333	0.00333333
1	250	V3-V5	210	140	44464.3	92.6567	0.00333333	0.00333333
1	250	V3-V5	210	150	44464.3	90.72	0.00333333	0.00333333
1	250	V3-V5	210	160	44464.3	88.47	0.00333333	0.00333333
1	250	V3-V5	210	170	44464.3	85.6933	0.00333333	0.00333333
1	250	V3-V5	210	180	44464.3	81.7067	0.00333333	0.00333333
1	250	V3-V5	210	190	44464.3	76.9433	0.00333333	0.00333333
1	250	V3-V5	210	200	44464.3	72.8433	0.0233333	0.0233333
1	250	V3-V5	210	210	44464.3	67.4633	0.0233333	0.0233333
1	250	V3-V5	210	220	44464.3	59.6567	0.0133333	0.0133333
1	250	V3-V5	210	230	44464.3	45.6967	0.00666667	0.00666667
1	250	V3-V5	220	90	44464.3	96.6767	0.00333333	0.00333333
1	250	V3-V5	220	100	44464.3	96.3633	0.00333333	0.00333333
1	250	V3-V5	220	110	44464.3	95.7533	0.00333333	0.00333333
1	250	V3-V5	220	120	44464.3	94.8967	0.00333333	0.00333333
1	250	V3-V5	220	130	44464.3	93.9033	0.00333333	0.00333333
1	250	V3-V5	220	140	44464.3	92.3867	0.00333333	0.00333333
1	250	V3-V5	220	150	44464.3	90.5033	0.00333333	0.00333333
1	250	V3-V5	220	160	44464.3	88.3033	0.00333333	0.00333333
1	250	V3-V5	220	170	44464.3	85.57	0.00333333	0.00333333
1	250	V3-V5	220	180	44464.3	81.6167	0.00333333	0.00333333
1	250	V3-V5	220	190	44464.3	76.8733	0.0166667	0.0166667
1	250	V3-V5	220	200	44464.3	72.7833	0.0233333	0.0233333
1	250	V3-V5	220	210	44464.3	67.42	0.0233333	0.0233333
1	250	V3-V5	220	220	44464.3	59.6133	0.0133333	0.0133333
1	250	V3-V5	220	230	44464.3	45.6733	0.00666667	0.00666667
1	250	V3-V5	230	90	44464.3	95.8867	0.00333333	0.00333333
1	250	V3-V5	230	100	44464.3	95.5933	0.00333333	0.00333333
1	250	V3-V5	230	110	44464.3	95.0333	0.00333333	0.00333333
1	250	V3-V5	230	120	44464.3	94.2667	0.00333333	0.00333333
1	250	V3-V5	230	130	44464.3	93.3567	0.00333333	0.00333333
1	250	V3-V5	230	140	44464.3	91.9467	0.00333333	0.00333333
1	250	V3-V5	230	150	44464.3	90.1433	0.00333333	0.00333333
1	250	V3-V5	230	160	44464.3	88.01	0.00333333	0.00333333
1	250	V3-V5	230	170	44464.3	85.3533	0.00333333	0.00333333
1	250	V3-V5	230	180	44464.3	81.46	0.02	0.02
1	250	V3-V5	230	190	44464.3	76.76	0.0133333	0.0133333
1	250	V3-V5	230	200	44464.3	72.6933	0.0233333	0.0233333
1	250	V3-V5	230	210	44464.3	67.3533	0.0233333	0.0233333
1	250	V3-V5	230	220	44464.3	59.5633	0.0133333	0.0133333
1	250	V3-V5	230	230	44464.3	45.6367	0.00666667	0.00666667
1	250	V4	90	90	60648.3	99.79	0.00666667	0.00666667
1	250	V4	90	100	60648.3	99.6533	0.01	0.01
1	250	V4	90	110	60648.3	99.4733	0.01	0.01
1	250	V4	90	120	60648.3	99.2833	0.01	0.01
1	250	V4	90	130	60648.3	99.02	0.01	0.01
1	250	V4	90	140	60648.3	98.7067	0.01	0.01
1	250	V4	90	150	60648.3	98.1733	0.01	0.01
1	250	V4	90	160	60648.3	96.96	0.01	0.01
1	250	V4	90	170	60648.3	95.4833	0.01	0.01
1	250	V4	90	180	60648.3	93.7	90.57	89.8767
1	250	V4	90	190	60648.3	91.9067	90.2633	89.6133
1	250	V4	90	200	60648.3	90.8667	89.63	88.9233
1	250	V4	90	210	60648.3	89.4633	85.4733	85.0433
1	250	V4	90	220	60648.3	88.5867	84.8033	84.3967
1	250	V4	90	230	60648.3	87.1633	83.52	83.1367
1	250	V4	100	90	60648.3	99.7867	0.01	0.01
1	250	V4	100	100	60648.3	99.65	0.01	0.01
1	250	V4	100	110	60648.3	99.47	0.01	0.01
1	250	V4	100	120	60648.3	99.2733	0.01	0.01
1	250	V4	100	130	60648.3	99.02	0.01	0.01
1	250	V4	100	140	60648.3	98.7033	0.01	0.01
1	250	V4	100	150	60648.3	98.1633	0.01	0.01
1	250	V4	100	160	60648.3	96.9533	0.01	0.01
1	250	V4	100	170	60648.3	95.48	94.2133	93.5333
1	250	V4	100	180	60648.3	93.6933	90.5367	89.8967
1	250	V4	100	190	60648.3	91.9033	90.43	89.78
1	250	V4	100	200	60648.3	90.8633	89.5767	88.9067
1	250	V4	100	210	60648.3	89.4567	85.5933	85.1767
1	250	V4	100	220	60648.3	88.5833	85	84.6067
1	250	V4	100	230	60648.3	87.1567	83.8	83.44
1	250	V4	110	90	60648.3	99.7667	0.01	0.01
1	250	V4	110	100	60648.3	99.63	0.01	0.01
1	250	V4	110	110	60648.3	99.45	0.01	0.01
1	250	V4	110	120	60648.3	99.26	0.01	0.01
1	250	V4	110	130	60648.3	99.0067	0.01	0.01
1	250	V4	110	140	60648.3	98.69	0.01	0.01
1	250	V4	110	150	60648.3	98.1533	0.01	0.01
1	250	V4	110	160	60648.3	96.9433	95.7233	94.83
1	250	V4	110	170	60648.3	95.4667	94.1867	93.55
1	250	V4	110	180	60648.3	93.6833	90.77	90.0333
1	250	V4	110	190	60648.3	91.8933	90.4767	89.7667
1	250	V4	110	200	60648.3	90.8533	89.6333	88.9167
1	250	V4	110	210	60648.3	89.45	85.4867	85.0767
1	250	V4	110	220	60648.3	88.58	84.7867	84.39
1	250	V4	110	230	60648.3	87.1533	83.4933	83.1367
1	250	V4	120	90	60648.3	99.73	0.01	0.01
1	250	V4	120	100	60648.3	99.5933	0.01	0.01
1	250	V4	120	110	60648.3	99.42	0.01	0.01
1	250	V4	120	120	60648.3	99.23	0.01	0.01
1	250	V4	120	130	60648.3	98.9767	0.01	0.01
1	250	V4	120	140	60648.3	98.6633	0.01	0.01
1	250	V4	120	150	60648.3	98.13	95.71	95.09
1	250	V4	120	160	60648.3	96.92	94.72	93.95
1	250	V4	120	170	60648.3	95.45	93.6667	92.9833
1	250	V4	120	180	60648.3	93.6667	90.4867	89.83
1	250	V4	120	190	60648.3	91.88	90.17	89.55
1	250	V4	120	200	60648.3	90.8367	89.4267	88.8167
1	250	V4	120	210	60648.3	89.44	85.39	84.9967
1	250	V4	120	220	60648.3	88.5667	84.7267	84.3733
1	250	V4	120	230	60648.3	87.1467	83.4533	83.13
1	250	V4	130	90	60648.3	99.6333	0.01	0.01
1	250	V4	130	100	60648.3	99.4933	0.01	0.01
1	250	V4	130	110	60648.3	99.3267	0.01	0.01
1	250	V4	130	120	60648.3	99.14	0.01	0.01
1	250	V4	130	130	60648.3	98.8967	0.01	0.01
1	250	V4	130	140	60648.3	98.5933	96.0967	95.1667
1	250	V4	130	150	60648.3	98.0667	95.7133	95.09
1	250	V4	130	160	60648.3	96.8567	94.94	94.0867
1	250	V4	130	170	60648.3	95.3933	93.6633	92.9967
1	250	V4	130	180	60648.3	93.6167	90.5067	89.8433
1	250	V4	130	190	60648.3	91.8367	90.2	89.5733
1	250	V4	130	200	60648.3	90.8	89.46	88.8367
1	250	V4	130	210	60648.3	89.4067	85.4167	85.0167
1	250	V4	130	220	60648.3	88.5367	84.7233	84.36
1	250	V4	130	230	60648.3	87.12	83.4567	83.13
1	250	V4	140	90	60648.3	99.42	0.01	0.01
1	250	V4	140	100	60648.3	99.2867	0.01	0.01
1	250	V4	140	110	60648.3	99.12	0.01	0.01
1	250	V4	140	120	60648.3	98.9467	0.01	0.01
1	250	V4	140	130	60648.3	98.7067	97.2067	95.83
1	250	V4	140	140	60648.3	98.4067	95.9833	95.09
1	250	V4	140	150	60648.3	97.89	95.76	95.1533
1	250	V4	140	160	60648.3	96.6933	94.7667	93.99
1	250	V4	140	170	60648.3	95.24	93.56	92.9333
1	250	V4	140	180	60648.3	93.4833	90.3733	89.78
1	250	V4	140	190	60648.3	91.7267	90.1	89.5367
1	250	V4	140	200	60648.3	90.7133	89.3567	88.8033
1	250	V4	140	210	60648.3	89.3533	85.3767	85.0167
1	250	V4	140	220	60648.3	88.4967	84.71	84.3667
1	250	V4	140	230	60648.3	87.0867	83.4767	83.1733
1	250	V4	150	90	60648.3	99.16	0.01	0.01
1	250	V4	150	100	60648.3	99.0367	0.01	0.01
1	250	V4	150	110	60648.3	98.8767	0.01	0.01
1	250	V4	150	120	60648.3	98.7067	97.0733	95.7467
1	250	V4	150	130	60648.3	98.4767	96.9533	95.5933
1	250	V4	150	140	60648.3	98.18	95.9233	94.9567
1	250	V4	150	150	60648.3	97.67	95.5033	94.89
1	250	V4	150	160	60648.3	96.4833	94.5367	93.7667
1	250	V4	150	170	60648.3	95.0467	93.3033	92.6967
1	250	V4	150	180	60648.3	93.3067	90.16	89.5767
1	250	V4	150	190	60648.3	91.5767	89.91	89.36
1	250	V4	150	200	60648.3	90.5967	89.18	88.6567
1	250	V4	150	210	60648.3	89.29	85.25	84.92
1	250	V4	150	220	60648.3	88.45	84.6833	84.3567
1	250	V4	150	230	60648.3	87.0467	83.36	83.0733
1	250	V4	160	90	60648.3	98.76	0.01	0.01
1	250	V4	160	100	60648.3	98.64	0.01	0.01
1	250	V4	160	110	60648.3	98.4867	96.88	95.4933
1	250	V4	160	120	60648.3	98.3233	96.78	95.45
1	250	V4	160	130	60648.3	98.1033	96.8633	95.44
1	250	V4	160	140	60648.3	97.8133	95.6433	94.6867
1	250	V4	160	150	60648.3	97.3133	95.2233	94.6167
1	250	V4	160	160	60648.3	96.1333	94.2667	93.5067
1	250	V4	160	170	60648.3	94.7067	93.0533	92.4467
1	250	V4	160	180	60648.3	92.9933	89.93	89.35
1	250	V4	160	190	60648.3	91.3033	89.7133	89.1667
1	250	V4	160	200	60648.3	90.38	89.02	88.5
1	250	V4	160	210	60648.3	89.1567	85.2033	84.8633
1	250	V4	160	220	60648.3	88.3533	84.63	84.2933
1	250	V4	160	230	60648.3	86.9767	83.3367	83.05
1	250	V4	170	90	60648.3	98.3733	0.01	0.01
1	250	V4	170	100	60648.3	98.26	96.88	95.23
1	250	V4	170	110	60648.3	98.11	96.5467	95.1767
1	250	V4	170	120	60648.3	97.9533	96.66	95.28
1	250	V4	170	130	60648.3	97.74	96.5533	95.14
1	250	V4	170	140	60648.3	97.4633	95.3267	94.3933
1	250	V4	170	150	60648.3	96.9667	94.9033	94.33
1	250	V4	170	160	60648.3	95.8033	93.8733	93.1433
1	250	V4	170	170	60648.3	94.39	92.7567	92.19
1	250	V4	170	180	60648.3	92.7	89.6633	89.12
1	250	V4	170	190	60648.3	91.0333	89.46	88.9467
1	250	V4	170	200	60648.3	90.1433	88.79	88.31
1	250	V4	170	210	60648.3	88.9867	85.0333	84.7433
1	250	V4	170	220	60648.3	88.22	84.49	84.2
1	250	V4	170	230	60648.3	86.89	83.37	83.1233
1	250	V4	180	90	60648.3	97.95	96.04	95.1467
1	250	V4	180	100	60648.3	97.8367	96.0367	94.8233
1	250	V4	180	110	60648.3	97.6967	96.2	94.8433
1	250	V4	180	120	60648.3	97.5467	96.16	94.8067
1	250	V4	180	130	60648.3	97.3433	95.86	94.65
1	250	V4	180	140	60648.3	97.0733	94.8	93.9967
1	250	V4	180	150	60648.3	96.5867	94.4067	93.99
1	250	V4	180	160	60648.3	95.4367	93.41	92.85
1	250	V4	180	170	60648.3	94.0367	92.22	91.82
1	250	V4	180	180	60648.3	92.38	89.1767	88.78
1	250	V4	180	190	60648.3	90.7367	89.0033	88.6367
1	250	V4	180	200	60648.3	89.8833	88.3933	88.04
1	250	V4	180	210	60648.3	88.7867	84.97	84.7333
1	250	V4	180	220	60648.3	88.0567	84.52	84.2867
1	250	V4	180	230	60648.3	86.76	83.3433	83.1467
1	250	V4	190	90	60648.3	97.5467	94.35	94.1433
1	250	V4	190	100	60648.3	97.4333	93.7933	93.5267
1	250	V4	190	110	60648.3	97.3	93.76	93.4767
1	250	V4	190	120	60648.3	97.1567	93.7767	93.4467
1	250	V4	190	130	60648.3	96.9633	93.6767	93.35
1	250	V4	190	140	60648.3	96.6967	93.35	93.01
1	250	V4	190	150	60648.3	96.22	94.06	93.7267
1	250	V4	190	160	60648.3	95.0867	92.6767	92.3733
1	250	V4	190	170	60648.3	93.7	91.9333	91.6233
1	250	V4	190	180	60648.3	92.0567	88.91	88.5967
1	250	V4	190	190	60648.3	90.43	88.7567	88.47
1	250	V4	190	200	60648.3	89.6133	88.16	87.8933
1	250	V4	190	210	60648.3	88.5567	84.89	84.6767
1	250	V4	190	220	60648.3	87.8733	84.48	84.2667
1	250	V4	190	230	60648.3	86.6167	83.31	83.1267
1	250	V4	200	90	60648.3	96.97	94.0133	93.7233
1	250	V4	200	100	60648.3	96.8633	93.2433	92.95
1	250	V4	200	110	60648.3	96.73	93.2333	92.9167
1	250	V4	200	120	60648.3	96.5933	93.2433	92.8933
1	250	V4	200	130	60648.3	96.4033	93.1467	92.8
1	250	V4	200	140	60648.3	96.1533	92.8067	92.44
1	250	V4	200	150	60648.3	95.69	93.56	93.1967
1	250	V4	200	160	60648.3	94.5733	92.1967	91.8533
1	250	V4	200	170	60648.3	93.21	91.3533	91.0767
1	250	V4	200	180	60648.3	91.5867	88.35	88.0833
1	250	V4	200	190	60648.3	89.9833	88.2	87.9533
1	250	V4	200	200	60648.3	89.1933	87.6333	87.4133
1	250	V4	200	210	60648.3	88.21	84.4733	84.29
1	250	V4	200	220	60648.3	87.57	84.0133	83.8333
1	250	V4	200	230	60648.3	86.3633	82.9933	82.8267
1	250	V4	210	90	60648.3	96.2533	93.4333	93.1467
1	250	V4	210	100	60648.3	96.15	92.6833	92.4033
1	250	V4	210	110	60648.3	96.03	92.64	92.3733
1	250	V4	210	120	60648.3	95.9	92.5933	92.3533
1	250	V4	210	130	60648.3	95.72	92.5233	92.2633
1	250	V4	210	140	60648.3	95.48	92.2	91.9267
1	250	V4	210	150	60648.3	95.0333	92.9267	92.66
1	250	V4	210	160	60648.3	93.9333	91.9567	91.7033
1	250	V4	210	170	60648.3	92.5933	90.7933	90.5567
1	250	V4	210	180	60648.3	91.01	87.4733	87.2533
1	250	V4	210	190	60648.3	89.44	87.7233	87.51
1	250	V4	210	200	60648.3	88.7	87.1667	86.98
1	250	V4	210	210	60648.3	87.79	84.11	83.9667
1	250	V4	210	220	60648.3	87.2033	83.62	83.4833
1	250	V4	210	230	60648.3	86.0667	82.5833	82.46
1	250	V4	220	90	60648.3	95.5567	92.8033	92.5133
1	250	V4	220	100	60648.3	95.4533	92.0767	91.7967
1	250	V4	220	110	60648.3	95.3367	91.9967	91.7433
1	250	V4	220	120	60648.3	95.22	91.9533	91.7233
1	250	V4	220	130	60648.3	95.05	91.9267	91.6733
1	250	V4	220	140	60648.3	94.8167	91.6167	91.3567
1	250	V4	220	150	60648.3	94.3767	92.3433	92.0833
1	250	V4	220	160	60648.3	93.3033	91.3967	91.1433
1	250	V4	220	170	60648.3	91.98	90.2933	90.0567
1	250	V4	220	180	60648.3	90.4233	86.96	86.7467
1	250	V4	220	190	60648.3	88.88	87.26	87.0533
1	250	V4	220	200	60648.3	88.18	86.7733	86.5833
1	250	V4	220	210	60648.3	87.3233	83.7067	83.56
1	250	V4	220	220	60648.3	86.7933	83.1533	83.0267
1	250	V4	220	230	60648.3	85.7233	82.21	82.0833
1	250	V4	230	90	60648.3	94.5533	91.9033	91.6233
1	250	V4	230	100	60648.3	94.4533	91.1933	90.92
1	250	V4	230	110	60648.3	94.3467	91.1433	90.8867
1	250	V4	230	120	60648.3	94.2367	91.1033	90.87
1	250	V4	230	130	60648.3	94.08	91.0733	90.8067
1	250	V4	230	140	60648.3	93.86	90.7733	90.4967
1	250	V4	230	150	60648.3	93.4367	91.5067	91.2333
1	250	V4	230	160	60648.3	92.3867	90.6333	90.3533
1	250	V4	230	170	60648.3	91.0867	89.48	89.2133
1	250	V4	230	180	60648.3	89.56	86.2	85.9467
1	250	V4	230	190	60648.3	88.0467	86.4967	86.26
1	250	V4	230	200	60648.3	87.3767	86.0133	85.78
1	250	V4	230	210	60648.3	86.59	83.0833	82.9067
1	250	V4	230	220	60648.3	86.12	82.57	82.4133
1	250	V4	230	230	60648.3	85.13	81.6833	81.5367
1	250	V4-V5	90	90	0	0	0	0
1	250	V4-V5	90	100	0	0	0	0
1	250	V4-V5	90	110	0	0	0	0
1	250	V4-V5	90	120	0	0	0	0
1	250	V4-V5	90	130	0	0	0	0
1	250	V4-V5	90	140	0	0	0	0
1	250	V4-V5	90	150	0	0	0	0
1	250	V4-V5	90	160	0	0	0	0
1	250	V4-V5	90	170	0	0	0	0
1	250	V4-V5	90	180	0	0	0	0
1	250	V4-V5	90	190	0	0	0	0
1	250	V4-V5	90	200	47551.7	81.7567	0.00333333	0.00333333
1	250	V4-V5	90	210	47551.7	79.2167	0.00333333	0.00333333
1	250	V4-V5	90	220	47551.7	75.46	0.00333333	0.00333333
1	250	V4-V5	90	230	47551.7	63.6033	0.00333333	0.00333333
1	250	V4-V5	100	90	0	0	0	0
1	250	V4-V5	100	100	0	0	0	0
1	250	V4-V5	100	110	0	0	0	0
1	250	V4-V5	100	120	0	0	0	0
1	250	V4-V5	100	130	0	0	0	0
1	250	V4-V5	100	140	0	0	0	0
1	250	V4-V5	100	150	0	0	0	0
1	250	V4-V5	100	160	0	0	0	0
1	250	V4-V5	100	170	0	0	0	0
1	250	V4-V5	100	180	0	0	0	0
1	250	V4-V5	100	190	47551.7	83.61	0.00333333	0.00333333
1	250	V4-V5	100	200	47551.7	81.7567	0.00333333	0.00333333
1	250	V4-V5	100	210	47551.7	79.2167	0.00333333	0.00333333
1	250	V4-V5	100	220	47551.7	75.46	0.00333333	0.00333333
1	250	V4-V5	100	230	47551.7	63.6033	0.00333333	0.00333333
1	250	V4-V5	110	90	0	0	0	0
1	250	V4-V5	110	100	0	0	0	0
1	250	V4-V5	110	110	0	0	0	0
1	250	V4-V5	110	120	0	0	0	0
1	250	V4-V5	110	130	0	0	0	0
1	250	V4-V5	110	140	0	0	0	0
1	250	V4-V5	110	150	0	0	0	0
1	250	V4-V5	110	160	0	0	0	0
1	250	V4-V5	110	170	0	0	0	0
1	250	V4-V5	110	180	47551.7	85.82	0.00333333	0.00333333
1	250	V4-V5	110	190	47551.7	83.6067	0.00333333	0.00333333
1	250	V4-V5	110	200	47551.7	81.75	0.00333333	0.00333333
1	250	V4-V5	110	210	47551.7	79.2133	0.00333333	0.00333333
1	250	V4-V5	110	220	47551.7	75.4567	0.00333333	0.00333333
1	250	V4-V5	110	230	47551.7	63.6033	0.00333333	0.00333333
1	250	V4-V5	120	90	0	0	0	0
1	250	V4-V5	120	100	0	0	0	0
1	250	V4-V5	120	110	0	0	0	0
1	250	V4-V5	120	120	0	0	0	0
1	250	V4-V5	120	130	0	0	0	0
1	250	V4-V5	120	140	0	0	0	0
1	250	V4-V5	120	150	0	0	0	0
1	250	V4-V5	120	160	0	0	0	0
1	250	V4-V5	120	170	47551.7	87.7667	0.00333333	0.00333333
1	250	V4-V5	120	180	47551.7	85.8067	0.00333333	0.00333333
1	250	V4-V5	120	190	47551.7	83.5967	0.00333333	0.00333333
1	250	V4-V5	120	200	47551.7	81.74	0.00333333	0.00333333
1	250	V4-V5	120	210	47551.7	79.1967	0.00333333	0.00333333
1	250	V4-V5	120	220	47551.7	75.4467	0.00333333	0.00333333
1	250	V4-V5	120	230	47551.7	63.5967	0.00333333	0.00333333
1	250	V4-V5	130	90	0	0	0	0
1	250	V4-V5	130	100	0	0	0	0
1	250	V4-V5	130	110	0	0	0	0
1	250	V4-V5	130	120	0	0	0	0
1	250	V4-V5	130	130	0	0	0	0
1	250	V4-V5	130	140	0	0	0	0
1	250	V4-V5	130	150	0	0	0	0
1	250	V4-V5	130	160	47551.7	89.1	0.00333333	0.00333333
1	250	V4-V5	130	170	47551.7	87.7467	0.00333333	0.00333333
1	250	V4-V5	130	180	47551.7	85.79	0.00333333	0.00333333
1	250	V4-V5	130	190	47551.7	83.58	0.00333333	0.00333333
1	250	V4-V5	130	200	47551.7	81.7267	0.00333333	0.00333333
1	250	V4-V5	130	210	47551.7	79.1867	0.00333333	0.00333333
1	250	V4-V5	130	220	47551.7	75.4333	0.00333333	0.00333333
1	250	V4-V5	130	230	47551.7	63.5833	0.00333333	0.00333333
1	250	V4-V5	140	90	0	0	0	0
1	250	V4-V5	140	100	0	0	0	0
1	250	V4-V5	140	110	0	0	0	0
1	250	V4-V5	140	120	0	0	0	0
1	250	V4-V5	140	130	0	0	0	0
1	250	V4-V5	140	140	0	0	0	0
1	250	V4-V5	140	150	47551.7	90.4733	0.00333333	0.00333333
1	250	V4-V5	140	160	47551.7	89.07	0.00333333	0.00333333
1	250	V4-V5	140	170	47551.7	87.7267	0.00333333	0.00333333
1	250	V4-V5	140	180	47551.7	85.7733	0.00333333	0.00333333
1	250	V4-V5	140	190	47551.7	83.57	0.00333333	0.00333333
1	250	V4-V5	140	200	47551.7	81.71	0.00333333	0.00333333
1	250	V4-V5	140	210	47551.7	79.1767	0.00333333	0.00333333
1	250	V4-V5	140	220	47551.7	75.42	0.00333333	0.00333333
1	250	V4-V5	140	230	47551.7	63.5767	0.00333333	0.00333333
1	250	V4-V5	150	90	0	0	0	0
1	250	V4-V5	150	100	0	0	0	0
1	250	V4-V5	150	110	0	0	0	0
1	250	V4-V5	150	120	0	0	0	0
1	250	V4-V5	150	130	0	0	0	0
1	250	V4-V5	150	140	47551.7	91.68	0.00333333	0.00333333
1	250	V4-V5	150	150	47551.7	90.3967	0.00333333	0.00333333
1	250	V4-V5	150	160	47551.7	89.01	0.00333333	0.00333333
1	250	V4-V5	150	170	47551.7	87.6733	0.00333333	0.00333333
1	250	V4-V5	150	180	47551.7	85.7333	0.00333333	0.00333333
1	250	V4-V5	150	190	47551.7	83.5367	0.00333333	0.00333333
1	250	V4-V5	150	200	47551.7	81.6833	0.00333333	0.00333333
1	250	V4-V5	150	210	47551.7	79.1533	0.00333333	0.00333333
1	250	V4-V5	150	220	47551.7	75.4033	0.00333333	0.00333333
1	250	V4-V5	150	230	47551.7	63.56	0.00333333	0.00333333
1	250	V4-V5	160	90	0	0	0	0
1	250	V4-V5	160	100	0	0	0	0
1	250	V4-V5	160	110	0	0	0	0
1	250	V4-V5	160	120	0	0	0	0
1	250	V4-V5	160	130	47551.7	92.7267	0.00333333	0.00333333
1	250	V4-V5	160	140	47551.7	91.5533	0.00333333	0.00333333
1	250	V4-V5	160	150	47551.7	90.2933	0.00333333	0.00333333
1	250	V4-V5	160	160	47551.7	88.9233	0.00333333	0.00333333
1	250	V4-V5	160	170	47551.7	87.6033	0.00333333	0.00333333
1	250	V4-V5	160	180	47551.7	85.6767	0.00333333	0.00333333
1	250	V4-V5	160	190	47551.7	83.49	0.00333333	0.00333333
1	250	V4-V5	160	200	47551.7	81.6467	0.00333333	0.00333333
1	250	V4-V5	160	210	47551.7	79.1167	0.00333333	0.00333333
1	250	V4-V5	160	220	47551.7	75.37	0.00333333	0.00333333
1	250	V4-V5	160	230	47551.7	63.5333	57.44	56.7167
1	250	V4-V5	170	90	0	0	0	0
1	250	V4-V5	170	100	0	0	0	0
1	250	V4-V5	170	110	0	0	0	0
1	250	V4-V5	170	120	47551.7	93.54	0.00333333	0.00333333
1	250	V4-V5	170	130	47551.7	92.5233	0.00333333	0.00333333
1	250	V4-V5	170	140	47551.7	91.39	0.00333333	0.00333333
1	250	V4-V5	170	150	47551.7	90.1533	0.00333333	0.00333333
1	250	V4-V5	170	160	47551.7	88.8033	0.00333333	0.00333333
1	250	V4-V5	170	170	47551.7	87.5033	0.00333333	0.00333333
1	250	V4-V5	170	180	47551.7	85.5967	0.00333333	0.00333333
1	250	V4-V5	170	190	47551.7	83.4267	0.00333333	0.00333333
1	250	V4-V5	170	200	47551.7	81.5867	0.00333333	0.00333333
1	250	V4-V5	170	210	47551.7	79.07	0.00333333	0.00333333
1	250	V4-V5	170	220	47551.7	75.33	72.47	71.21
1	250	V4-V5	170	230	47551.7	63.5033	57.46	56.7933
1	250	V4-V5	180	90	0	0	0	0
1	250	V4-V5	180	100	0	0	0	0
1	250	V4-V5	180	110	47551.7	94.4667	0.00333333	0.00333333
1	250	V4-V5	180	120	47551.7	93.26	0.00333333	0.00333333
1	250	V4-V5	180	130	47551.7	92.2767	0.00333333	0.00333333
1	250	V4-V5	180	140	47551.7	91.1667	0.00333333	0.00333333
1	250	V4-V5	180	150	47551.7	89.9633	0.00333333	0.00333333
1	250	V4-V5	180	160	47551.7	88.6333	0.00333333	0.00333333
1	250	V4-V5	180	170	47551.7	87.3567	0.00333333	0.00333333
1	250	V4-V5	180	180	47551.7	85.4867	0.00333333	0.00333333
1	250	V4-V5	180	190	47551.7	83.34	0.00333333	0.00333333
1	250	V4-V5	180	200	47551.7	81.51	0.00333333	0.00333333
1	250	V4-V5	180	210	47551.7	78.9967	76.7867	73.7367
1	250	V4-V5	180	220	47551.7	75.2733	72.3933	71.6467
1	250	V4-V5	180	230	47551.7	63.4567	57.3767	56.7267
1	250	V4-V5	190	90	0	0	0	0
1	250	V4-V5	190	100	47551.7	95.5667	0.00333333	0.00333333
1	250	V4-V5	190	110	47551.7	94.09	0.00333333	0.00333333
1	250	V4-V5	190	120	47551.7	92.93	0.00333333	0.00333333
1	250	V4-V5	190	130	47551.7	91.9767	0.00333333	0.00333333
1	250	V4-V5	190	140	47551.7	90.91	0.00333333	0.00333333
1	250	V4-V5	190	150	47551.7	89.7467	0.00333333	0.00333333
1	250	V4-V5	190	160	47551.7	88.4433	0.00333333	0.00333333
1	250	V4-V5	190	170	47551.7	87.1967	0.00333333	0.00333333
1	250	V4-V5	190	180	47551.7	85.3567	0.00333333	0.00333333
1	250	V4-V5	190	190	47551.7	83.2367	0.00333333	0.00333333
1	250	V4-V5	190	200	47551.7	81.4267	76.3433	73.2833
1	250	V4-V5	190	210	47551.7	78.93	74.0567	71.2
1	250	V4-V5	190	220	47551.7	75.22	70.5133	69.7367
1	250	V4-V5	190	230	47551.7	63.4167	56.6967	56.09
1	250	V4-V5	200	90	47551.7	96.4433	0.00333333	0.00333333
1	250	V4-V5	200	100	47551.7	95.03	0.00333333	0.00333333
1	250	V4-V5	200	110	47551.7	93.6167	0.00333333	0.00333333
1	250	V4-V5	200	120	47551.7	92.4967	0.00333333	0.00333333
1	250	V4-V5	200	130	47551.7	91.5833	0.00333333	0.00333333
1	250	V4-V5	200	140	47551.7	90.56	0.00333333	0.00333333
1	250	V4-V5	200	150	47551.7	89.4367	0.00333333	0.00333333
1	250	V4-V5	200	160	47551.7	88.18	0.00333333	0.00333333
1	250	V4-V5	200	170	47551.7	86.96	0.00333333	0.00333333
1	250	V4-V5	200	180	47551.7	85.1567	0.00333333	0.00333333
1	250	V4-V5	200	190	47551.7	83.07	79.5733	76.0933
1	250	V4-V5	200	200	47551.7	81.2833	76.02	72.9933
1	250	V4-V5	200	210	47551.7	78.8067	74.0333	71.1667
1	250	V4-V5	200	220	47551.7	75.1233	70.26	69.5133
1	250	V4-V5	200	230	47551.7	63.3333	56.6867	56.0833
1	250	V4-V5	210	90	47551.7	95.68	0.00333333	0.00333333
1	250	V4-V5	210	100	47551.7	94.3867	0.00333333	0.00333333
1	250	V4-V5	210	110	47551.7	93.0533	0.00333333	0.00333333
1	250	V4-V5	210	120	47551.7	91.9767	0.00333333	0.00333333
1	250	V4-V5	210	130	47551.7	91.1167	0.00333333	0.00333333
1	250	V4-V5	210	140	47551.7	90.1367	0.00333333	0.00333333
1	250	V4-V5	210	150	47551.7	89.0567	0.00333333	0.00333333
1	250	V4-V5	210	160	47551.7	87.84	0.00333333	0.00333333
1	250	V4-V5	210	170	47551.7	86.6667	0.00333333	0.00333333
1	250	V4-V5	210	180	47551.7	84.9067	79.7267	77.2533
1	250	V4-V5	210	190	47551.7	82.8533	78.6033	75.6333
1	250	V4-V5	210	200	47551.7	81.0933	75.89	72.85
1	250	V4-V5	210	210	47551.7	78.64	73.7533	70.8767
1	250	V4-V5	210	220	47551.7	74.98	70.2267	69.4767
1	250	V4-V5	210	230	47551.7	63.2267	56.4333	55.8667
1	250	V4-V5	220	90	47551.7	94.8567	0.00333333	0.00333333
1	250	V4-V5	220	100	47551.7	93.6733	0.00333333	0.00333333
1	250	V4-V5	220	110	47551.7	92.4367	0.00333333	0.00333333
1	250	V4-V5	220	120	47551.7	91.4067	0.00333333	0.00333333
1	250	V4-V5	220	130	47551.7	90.5833	0.00333333	0.00333333
1	250	V4-V5	220	140	47551.7	89.65	0.00333333	0.00333333
1	250	V4-V5	220	150	47551.7	88.6167	0.00333333	0.00333333
1	250	V4-V5	220	160	47551.7	87.4333	0.00333333	0.00333333
1	250	V4-V5	220	170	47551.7	86.31	84.0067	80.6567
1	250	V4-V5	220	180	47551.7	84.6033	79.3133	76.84
1	250	V4-V5	220	190	47551.7	82.5867	78.5033	75.4633
1	250	V4-V5	220	200	47551.7	80.86	75.6367	72.6033
1	250	V4-V5	220	210	47551.7	78.4367	73.6467	70.7767
1	250	V4-V5	220	220	47551.7	74.8067	70.01	69.2633
1	250	V4-V5	220	230	47551.7	63.0933	56.3933	55.84
1	250	V4-V5	230	90	47551.7	93.6367	0.00333333	0.00333333
1	250	V4-V5	230	100	47551.7	92.59	0.00333333	0.00333333
1	250	V4-V5	230	110	47551.7	91.4667	0.00333333	0.00333333
1	250	V4-V5	230	120	47551.7	90.5033	0.00333333	0.00333333
1	250	V4-V5	230	130	47551.7	89.74	0.00333333	0.00333333
1	250	V4-V5	230	140	47551.7	88.8633	0.00333333	0.00333333
1	250	V4-V5	230	150	47551.7	87.8833	0.00333333	0.00333333
1	250	V4-V5	230	160	47551.7	86.7667	84.2133	81.08
1	250	V4-V5	230	170	47551.7	85.7033	83.29	80.0633
1	250	V4-V5	230	180	47551.7	84.0733	78.9633	76.5033
1	250	V4-V5	230	190	47551.7	82.1267	78.08	75.12
1	250	V4-V5	230	200	47551.7	80.4633	75.21	72.2133
1	250	V4-V5	230	210	47551.7	78.1	73.8367	70.9133
1	250	V4-V5	230	220	47551.7	74.5167	69.7367	69.03
1	250	V4-V5	230	230	47551.7	62.86	56.1733	55.6667
1	250	V5V6	90	90	0	0	0	0
1	250	V5V6	90	100	0	0	0	0
1	250	V5V6	90	110	0	0	0	0
1	250	V5V6	90	120	0	0	0	0
1	250	V5V6	90	130	0	0	0	0
1	250	V5V6	90	140	0	0	0	0
1	250	V5V6	90	150	0	0	0	0
1	250	V5V6	90	160	0	0	0	0
1	250	V5V6	90	170	0	0	0	0
1	250	V5V6	90	180	55713.3	98.2267	0.0266667	0.0266667
1	250	V5V6	90	190	55713.3	97.94	0.0266667	0.0266667
1	250	V5V6	90	200	55713.3	97.6767	0.0266667	0.0266667
1	250	V5V6	90	210	55713.3	97.1367	0.0266667	0.0266667
1	250	V5V6	90	220	55713.3	96.6	11.5167	11.3567
1	250	V5V6	90	230	55713.3	95.7833	92.8067	91.2233
1	250	V5V6	100	90	0	0	0	0
1	250	V5V6	100	100	0	0	0	0
1	250	V5V6	100	110	0	0	0	0
1	250	V5V6	100	120	0	0	0	0
1	250	V5V6	100	130	0	0	0	0
1	250	V5V6	100	140	0	0	0	0
1	250	V5V6	100	150	0	0	0	0
1	250	V5V6	100	160	0	0	0	0
1	250	V5V6	100	170	55713.3	98.5867	0.0266667	0.0266667
1	250	V5V6	100	180	55713.3	98.2233	0.0266667	0.0266667
1	250	V5V6	100	190	55713.3	97.94	0.0266667	0.0266667
1	250	V5V6	100	200	55713.3	97.6733	0.0266667	0.0266667
1	250	V5V6	100	210	55713.3	97.1367	11.5767	11.4
1	250	V5V6	100	220	55713.3	96.5967	93.9267	91.4767
1	250	V5V6	100	230	55713.3	95.7767	92.7733	91.11
1	250	V5V6	110	90	0	0	0	0
1	250	V5V6	110	100	0	0	0	0
1	250	V5V6	110	110	0	0	0	0
1	250	V5V6	110	120	0	0	0	0
1	250	V5V6	110	130	0	0	0	0
1	250	V5V6	110	140	0	0	0	0
1	250	V5V6	110	150	0	0	0	0
1	250	V5V6	110	160	55713.3	98.8433	0.0266667	0.0266667
1	250	V5V6	110	170	55713.3	98.5767	0.0266667	0.0266667
1	250	V5V6	110	180	55713.3	98.2133	0.0266667	0.0266667
1	250	V5V6	110	190	55713.3	97.9267	0.0266667	0.0266667
1	250	V5V6	110	200	55713.3	97.6667	11.5233	11.4067
1	250	V5V6	110	210	55713.3	97.1267	94.31	92.34
1	250	V5V6	110	220	55713.3	96.59	93.4667	91.52
1	250	V5V6	110	230	55713.3	95.7733	93.1867	91.1867
1	250	V5V6	120	90	0	0	0	0
1	250	V5V6	120	100	0	0	0	0
1	250	V5V6	120	110	0	0	0	0
1	250	V5V6	120	120	0	0	0	0
1	250	V5V6	120	130	0	0	0	0
1	250	V5V6	120	140	0	0	0	0
1	250	V5V6	120	150	55713.3	99.0367	0.0266667	0.0266667
1	250	V5V6	120	160	55713.3	98.8367	0.0266667	0.0266667
1	250	V5V6	120	170	55713.3	98.57	0.0266667	0.0266667
1	250	V5V6	120	180	55713.3	98.2067	0.0266667	0.0266667
1	250	V5V6	120	190	55713.3	97.92	11.7267	11.54
1	250	V5V6	120	200	55713.3	97.66	94.62	92.8767
1	250	V5V6	120	210	55713.3	97.12	94.34	92.45
1	250	V5V6	120	220	55713.3	96.58	93.7833	91.66
1	250	V5V6	120	230	55713.3	95.7667	93.1267	91.32
1	250	V5V6	130	90	0	0	0	0
1	250	V5V6	130	100	0	0	0	0
1	250	V5V6	130	110	0	0	0	0
1	250	V5V6	130	120	0	0	0	0
1	250	V5V6	130	130	0	0	0	0
1	250	V5V6	130	140	55713.3	99.1733	0.0266667	0.0266667
1	250	V5V6	130	150	55713.3	99.0033	0.0266667	0.0266667
1	250	V5V6	130	160	55713.3	98.8133	0.0266667	0.0266667
1	250	V5V6	130	170	55713.3	98.5467	0.0266667	0.0266667
1	250	V5V6	130	180	55713.3	98.1867	11.8167	11.61
1	250	V5V6	130	190	55713.3	97.9033	95.5467	93.0933
1	250	V5V6	130	200	55713.3	97.64	94.5967	92.8833
1	250	V5V6	130	210	55713.3	97.1033	94.66	92.4933
1	250	V5V6	130	220	55713.3	96.5667	93.7667	91.66
1	250	V5V6	130	230	55713.3	95.7533	93.0533	91.3067
1	250	V5V6	140	90	0	0	0	0
1	250	V5V6	140	100	0	0	0	0
1	250	V5V6	140	110	0	0	0	0
1	250	V5V6	140	120	0	0	0	0
1	250	V5V6	140	130	55713.3	99.25	0.0266667	0.0266667
1	250	V5V6	140	140	55713.3	99.0867	0.0266667	0.0266667
1	250	V5V6	140	150	55713.3	98.9267	0.0266667	0.0266667
1	250	V5V6	140	160	55713.3	98.7433	0.0266667	0.0266667
1	250	V5V6	140	170	55713.3	98.4833	11.82	11.6267
1	250	V5V6	140	180	55713.3	98.1333	96.23	93.35
1	250	V5V6	140	190	55713.3	97.85	95.0567	93.11
1	250	V5V6	140	200	55713.3	97.59	94.64	92.9267
1	250	V5V6	140	210	55713.3	97.0567	94.3133	92.4133
1	250	V5V6	140	220	55713.3	96.5267	93.4	91.5667
1	250	V5V6	140	230	55713.3	95.7167	92.9	91.23
1	250	V5V6	150	90	0	0	0	0
1	250	V5V6	150	100	0	0	0	0
1	250	V5V6	150	110	0	0	0	0
1	250	V5V6	150	120	55713.3	99.18	0.0266667	0.0266667
1	250	V5V6	150	130	55713.3	99.0833	0.0266667	0.0266667
1	250	V5V6	150	140	55713.3	98.9433	0.0266667	0.0266667
1	250	V5V6	150	150	55713.3	98.8	0.0266667	0.0266667
1	250	V5V6	150	160	55713.3	98.6267	11.5667	11.48
1	250	V5V6	150	170	55713.3	98.3833	96.1367	93.64
1	250	V5V6	150	180	55713.3	98.0433	95.32	93.3467
1	250	V5V6	150	190	55713.3	97.77	94.9067	93.23
1	250	V5V6	150	200	55713.3	97.5167	94.52	92.97
1	250	V5V6	150	210	55713.3	96.9933	94.1933	92.4833
1	250	V5V6	150	220	55713.3	96.47	93.29	91.6667
1	250	V5V6	150	230	55713.3	95.6633	92.7733	91.3067
1	250	V5V6	160	90	0	0	0	0
1	250	V5V6	160	100	0	0	0	0
1	250	V5V6	160	110	55713.3	99.1567	0.0266667	0.0266667
1	250	V5V6	160	120	55713.3	99.0933	0.0266667	0.0266667
1	250	V5V6	160	130	55713.3	99	0.0266667	0.0266667
1	250	V5V6	160	140	55713.3	98.86	0.0266667	0.0266667
1	250	V5V6	160	150	55713.3	98.7267	11.7567	11.5667
1	250	V5V6	160	160	55713.3	98.5633	96.4167	93.8467
1	250	V5V6	160	170	55713.3	98.3233	96.2533	93.65
1	250	V5V6	160	180	55713.3	97.9933	95.7933	93.4767
1	250	V5V6	160	190	55713.3	97.7233	94.96	93.24
1	250	V5V6	160	200	55713.3	97.4733	94.5367	92.99
1	250	V5V6	160	210	55713.3	96.9567	94.1933	92.49
1	250	V5V6	160	220	55713.3	96.4367	93.2933	91.6567
1	250	V5V6	160	230	55713.3	95.6333	92.76	91.2767
1	250	V5V6	170	90	0	0	0	0
1	250	V5V6	170	100	55713.3	99.05	0.0266667	0.0266667
1	250	V5V6	170	110	55713.3	99.0067	0.0266667	0.0266667
1	250	V5V6	170	120	55713.3	98.95	0.0266667	0.0266667
1	250	V5V6	170	130	55713.3	98.8567	0.0266667	0.0266667
1	250	V5V6	170	140	55713.3	98.7233	11.7367	11.6067
1	250	V5V6	170	150	55713.3	98.6	96.37	93.8667
1	250	V5V6	170	160	55713.3	98.44	95.91	93.7467
1	250	V5V6	170	170	55713.3	98.22	96.1033	93.6333
1	250	V5V6	170	180	55713.3	97.9	95.3033	93.37
1	250	V5V6	170	190	55713.3	97.6367	94.85	93.12
1	250	V5V6	170	200	55713.3	97.4	94.3033	92.88
1	250	V5V6	170	210	55713.3	96.8967	93.9367	92.39
1	250	V5V6	170	220	55713.3	96.3767	93.06	91.56
1	250	V5V6	170	230	55713.3	95.58	92.53	91.22
1	250	V5V6	180	90	55713.3	98.87	0.0266667	0.0266667
1	250	V5V6	180	100	55713.3	98.82	0.0266667	0.0266667
1	250	V5V6	180	110	55713.3	98.7767	0.0266667	0.0266667
1	250	V5V6	180	120	55713.3	98.72	0.0266667	0.0266667
1	250	V5V6	180	130	55713.3	98.6333	11.8033	11.62
1	250	V5V6	180	140	55713.3	98.5133	96.2767	93.76
1	250	V5V6	180	150	55713.3	98.4033	96.1933	93.7433
1	250	V5V6	180	160	55713.3	98.2567	96.1267	93.7033
1	250	V5V6	180	170	55713.3	98.0567	95.9233	93.5133
1	250	V5V6	180	180	55713.3	97.7533	95.11	93.2167
1	250	V5V6	180	190	55713.3	97.51	94.6933	93.0167
1	250	V5V6	180	200	55713.3	97.28	94.15	92.7867
1	250	V5V6	180	210	55713.3	96.7967	93.8033	92.3367
1	250	V5V6	180	220	55713.3	96.2867	93.08	91.65
1	250	V5V6	180	230	55713.3	95.5067	92.4567	91.1867
1	250	V5V6	190	90	55713.3	98.6833	0.0266667	0.0266667
1	250	V5V6	190	100	55713.3	98.6333	0.0266667	0.0266667
1	250	V5V6	190	110	55713.3	98.59	0.0266667	0.0266667
1	250	V5V6	190	120	55713.3	98.5333	11.64	11.5533
1	250	V5V6	190	130	55713.3	98.4533	95.6733	93.7333
1	250	V5V6	190	140	55713.3	98.34	95.6333	93.6667
1	250	V5V6	190	150	55713.3	98.2367	95.8833	93.6667
1	250	V5V6	190	160	55713.3	98.0933	95.6833	93.5433
1	250	V5V6	190	170	55713.3	97.9133	95.4933	93.3633
1	250	V5V6	190	180	55713.3	97.62	95.1267	93.1267
1	250	V5V6	190	190	55713.3	97.3833	94.66	92.9
1	250	V5V6	190	200	55713.3	97.1667	94.1167	92.6467
1	250	V5V6	190	210	55713.3	96.69	93.68	92.1867
1	250	V5V6	190	220	55713.3	96.1967	92.9767	91.4867
1	250	V5V6	190	230	55713.3	95.4233	92.3	91.0933
1	250	V5V6	200	90	55713.3	98.47	0.0266667	0.0266667
1	250	V5V6	200	100	55713.3	98.4233	0.0266667	0.0266667
1	250	V5V6	200	110	55713.3	98.38	11.46	11.3833
1	250	V5V6	200	120	55713.3	98.3267	95.54	93.63
1	250	V5V6	200	130	55713.3	98.25	95.55	93.58
1	250	V5V6	200	140	55713.3	98.1467	95.88	93.59
1	250	V5V6	200	150	55713.3	98.0467	95.77	93.4967
1	250	V5V6	200	160	55713.3	97.9133	95.5267	93.3633
1	250	V5V6	200	170	55713.3	97.74	95.3533	93.2033
1	250	V5V6	200	180	55713.3	97.4567	94.9967	92.9733
1	250	V5V6	200	190	55713.3	97.2367	94.5133	92.7333
1	250	V5V6	200	200	55713.3	97.0233	93.9667	92.5233
1	250	V5V6	200	210	55713.3	96.5633	93.5533	92.1
1	250	V5V6	200	220	55713.3	96.0833	92.72	91.2233
1	250	V5V6	200	230	55713.3	95.33	92.0733	90.88
1	250	V5V6	210	90	55713.3	98.22	0.0266667	0.0266667
1	250	V5V6	210	100	55713.3	98.17	11.5733	11.4967
1	250	V5V6	210	110	55713.3	98.1267	95.8467	93.5533
1	250	V5V6	210	120	55713.3	98.0767	95.8633	93.6
1	250	V5V6	210	130	55713.3	98.0067	96.2167	93.6933
1	250	V5V6	210	140	55713.3	97.91	96.1167	93.5733
1	250	V5V6	210	150	55713.3	97.8133	95.99	93.5233
1	250	V5V6	210	160	55713.3	97.69	95.64	93.4167
1	250	V5V6	210	170	55713.3	97.53	95.4867	93.2667
1	250	V5V6	210	180	55713.3	97.2767	95.09	93.02
1	250	V5V6	210	190	55713.3	97.0633	94.5833	92.8233
1	250	V5V6	210	200	55713.3	96.8633	94.0533	92.62
1	250	V5V6	210	210	55713.3	96.42	93.66	92.19
1	250	V5V6	210	220	55713.3	95.96	92.93	91.5033
1	250	V5V6	210	230	55713.3	95.22	92.2967	91.08
1	250	V5V6	220	90	55713.3	97.9233	11.61	11.51
1	250	V5V6	220	100	55713.3	97.8733	95.7967	93.3233
1	250	V5V6	220	110	55713.3	97.8367	95.67	93.3767
1	250	V5V6	220	120	55713.3	97.7867	96.0533	93.52
1	250	V5V6	220	130	55713.3	97.7233	96	93.4667
1	250	V5V6	220	140	55713.3	97.63	95.9067	93.3933
1	250	V5V6	220	150	55713.3	97.5433	95.7767	93.3133
1	250	V5V6	220	160	55713.3	97.43	95.41	93.2167
1	250	V5V6	220	170	55713.3	97.28	95.2567	93.07
1	250	V5V6	220	180	55713.3	97.0433	94.8533	92.8433
1	250	V5V6	220	190	55713.3	96.8467	94.3667	92.6567
1	250	V5V6	220	200	55713.3	96.6567	93.8467	92.4633
1	250	V5V6	220	210	55713.3	96.2467	93.4967	92.0833
1	250	V5V6	220	220	55713.3	95.7967	92.8333	91.4567
1	250	V5V6	220	230	55713.3	95.0833	92.1567	91.0333
1	250	V5V6	230	90	55713.3	97.5867	95.86	93.13
1	250	V5V6	230	100	55713.3	97.5433	95.8233	93.1667
1	250	V5V6	230	110	55713.3	97.5067	96.0567	93.28
1	250	V5V6	230	120	55713.3	97.4633	96.0433	93.3
1	250	V5V6	230	130	55713.3	97.4033	95.9867	93.2533
1	250	V5V6	230	140	55713.3	97.32	95.8767	93.1867
1	250	V5V6	230	150	55713.3	97.2367	95.7433	93.1133
1	250	V5V6	230	160	55713.3	97.1367	95.3633	93.0267
1	250	V5V6	230	170	55713.3	97	95.2233	92.89
1	250	V5V6	230	180	55713.3	96.78	94.8367	92.6833
1	250	V5V6	230	190	55713.3	96.5967	94.3133	92.5067
1	250	V5V6	230	200	55713.3	96.4233	93.7467	92.33
1	250	V5V6	230	210	55713.3	96.0367	93.4167	91.9867
1	250	V5V6	230	220	55713.3	95.62	92.73	91.34
1	250	V5V6	230	230	55713.3	94.9367	92.11	90.9467
1	250	V6-V8	90	90	0	0	0	0
1	250	V6-V8	90	100	0	0	0	0
1	250	V6-V8	90	110	0	0	0	0
1	250	V6-V8	90	120	0	0	0	0
1	250	V6-V8	90	130	0	0	0	0
1	250	V6-V8	90	140	0	0	0	0
1	250	V6-V8	90	150	0	0	0	0
1	250	V6-V8	90	160	0	0	0	0
1	250	V6-V8	90	170	0	0	0	0
1	250	V6-V8	90	180	0	0	0	0
1	250	V6-V8	90	190	0	0	0	0
1	250	V6-V8	90	200	0	0	0	0
1	250	V6-V8	90	210	45122	93.0833	0.00666667	0.00666667
1	250	V6-V8	90	220	45122	91.6767	0.00666667	0.00666667
1	250	V6-V8	90	230	45122	89.69	0.00333333	0.00333333
1	250	V6-V8	100	90	0	0	0	0
1	250	V6-V8	100	100	0	0	0	0
1	250	V6-V8	100	110	0	0	0	0
1	250	V6-V8	100	120	0	0	0	0
1	250	V6-V8	100	130	0	0	0	0
1	250	V6-V8	100	140	0	0	0	0
1	250	V6-V8	100	150	0	0	0	0
1	250	V6-V8	100	160	0	0	0	0
1	250	V6-V8	100	170	0	0	0	0
1	250	V6-V8	100	180	0	0	0	0
1	250	V6-V8	100	190	0	0	0	0
1	250	V6-V8	100	200	45122	94.06	0.00666667	0.00666667
1	250	V6-V8	100	210	45122	93.0767	0.00666667	0.00666667
1	250	V6-V8	100	220	45122	91.67	0.00666667	0.00666667
1	250	V6-V8	100	230	45122	89.6867	0.00333333	0.00333333
1	250	V6-V8	110	90	0	0	0	0
1	250	V6-V8	110	100	0	0	0	0
1	250	V6-V8	110	110	0	0	0	0
1	250	V6-V8	110	120	0	0	0	0
1	250	V6-V8	110	130	0	0	0	0
1	250	V6-V8	110	140	0	0	0	0
1	250	V6-V8	110	150	0	0	0	0
1	250	V6-V8	110	160	0	0	0	0
1	250	V6-V8	110	170	0	0	0	0
1	250	V6-V8	110	180	0	0	0	0
1	250	V6-V8	110	190	45122	95.0933	0.00666667	0.00666667
1	250	V6-V8	110	200	45122	94.05	0.00666667	0.00666667
1	250	V6-V8	110	210	45122	93.0733	0.00666667	0.00666667
1	250	V6-V8	110	220	45122	91.66	0.00666667	0.00666667
1	250	V6-V8	110	230	45122	89.68	0.00666667	0.00666667
1	250	V6-V8	120	90	0	0	0	0
1	250	V6-V8	120	100	0	0	0	0
1	250	V6-V8	120	110	0	0	0	0
1	250	V6-V8	120	120	0	0	0	0
1	250	V6-V8	120	130	0	0	0	0
1	250	V6-V8	120	140	0	0	0	0
1	250	V6-V8	120	150	0	0	0	0
1	250	V6-V8	120	160	0	0	0	0
1	250	V6-V8	120	170	0	0	0	0
1	250	V6-V8	120	180	45122	95.8867	0.00666667	0.00666667
1	250	V6-V8	120	190	45122	95.0767	0.00666667	0.00666667
1	250	V6-V8	120	200	45122	94.0367	0.00666667	0.00666667
1	250	V6-V8	120	210	45122	93.06	0.00666667	0.00666667
1	250	V6-V8	120	220	45122	91.65	0.01	0.01
1	250	V6-V8	120	230	45122	89.6667	0.00666667	0.00666667
1	250	V6-V8	130	90	0	0	0	0
1	250	V6-V8	130	100	0	0	0	0
1	250	V6-V8	130	110	0	0	0	0
1	250	V6-V8	130	120	0	0	0	0
1	250	V6-V8	130	130	0	0	0	0
1	250	V6-V8	130	140	0	0	0	0
1	250	V6-V8	130	150	0	0	0	0
1	250	V6-V8	130	160	0	0	0	0
1	250	V6-V8	130	170	45122	96.7767	0.00666667	0.00666667
1	250	V6-V8	130	180	45122	95.8467	0.00666667	0.00666667
1	250	V6-V8	130	190	45122	95.04	0.00666667	0.00666667
1	250	V6-V8	130	200	45122	94.0033	0.00666667	0.00666667
1	250	V6-V8	130	210	45122	93.0267	0.01	0.01
1	250	V6-V8	130	220	45122	91.62	0.01	0.01
1	250	V6-V8	130	230	45122	89.6433	0.00666667	0.00666667
1	250	V6-V8	140	90	0	0	0	0
1	250	V6-V8	140	100	0	0	0	0
1	250	V6-V8	140	110	0	0	0	0
1	250	V6-V8	140	120	0	0	0	0
1	250	V6-V8	140	130	0	0	0	0
1	250	V6-V8	140	140	0	0	0	0
1	250	V6-V8	140	150	0	0	0	0
1	250	V6-V8	140	160	45122	97.3233	0.00666667	0.00666667
1	250	V6-V8	140	170	45122	96.7467	0.00666667	0.00666667
1	250	V6-V8	140	180	45122	95.8233	0.00666667	0.00666667
1	250	V6-V8	140	190	45122	95.02	0.00666667	0.00666667
1	250	V6-V8	140	200	45122	93.9833	0.01	0.01
1	250	V6-V8	140	210	45122	93.0067	0.01	0.01
1	250	V6-V8	140	220	45122	91.6033	0.01	0.01
1	250	V6-V8	140	230	45122	89.6233	0.00666667	0.00666667
1	250	V6-V8	150	90	0	0	0	0
1	250	V6-V8	150	100	0	0	0	0
1	250	V6-V8	150	110	0	0	0	0
1	250	V6-V8	150	120	0	0	0	0
1	250	V6-V8	150	130	0	0	0	0
1	250	V6-V8	150	140	0	0	0	0
1	250	V6-V8	150	150	45122	97.8	0.00666667	0.00666667
1	250	V6-V8	150	160	45122	97.2833	0.00666667	0.00666667
1	250	V6-V8	150	170	45122	96.7167	0.00666667	0.00666667
1	250	V6-V8	150	180	45122	95.7933	0.00666667	0.00666667
1	250	V6-V8	150	190	45122	94.9933	0.01	0.01
1	250	V6-V8	150	200	45122	93.96	0.01	0.01
1	250	V6-V8	150	210	45122	92.9867	0.01	0.01
1	250	V6-V8	150	220	45122	91.5833	0.01	0.01
1	250	V6-V8	150	230	45122	89.6067	0.00666667	0.00666667
1	250	V6-V8	160	90	0	0	0	0
1	250	V6-V8	160	100	0	0	0	0
1	250	V6-V8	160	110	0	0	0	0
1	250	V6-V8	160	120	0	0	0	0
1	250	V6-V8	160	130	0	0	0	0
1	250	V6-V8	160	140	45122	98.1467	0.00666667	0.00666667
1	250	V6-V8	160	150	45122	97.73	0.00666667	0.00666667
1	250	V6-V8	160	160	45122	97.2267	0.00666667	0.00666667
1	250	V6-V8	160	170	45122	96.6633	0.00666667	0.00666667
1	250	V6-V8	160	180	45122	95.75	0.01	0.01
1	250	V6-V8	160	190	45122	94.9567	0.01	0.01
1	250	V6-V8	160	200	45122	93.9267	0.01	0.01
1	250	V6-V8	160	210	45122	92.96	0.01	0.01
1	250	V6-V8	160	220	45122	91.5667	0.01	0.01
1	250	V6-V8	160	230	45122	89.59	0.00666667	0.00666667
1	250	V6-V8	170	90	0	0	0	0
1	250	V6-V8	170	100	0	0	0	0
1	250	V6-V8	170	110	0	0	0	0
1	250	V6-V8	170	120	0	0	0	0
1	250	V6-V8	170	130	45122	98.4	0.00666667	0.00666667
1	250	V6-V8	170	140	45122	98.03	0.00666667	0.00666667
1	250	V6-V8	170	150	45122	97.6267	0.00666667	0.00666667
1	250	V6-V8	170	160	45122	97.1367	0.00666667	0.00666667
1	250	V6-V8	170	170	45122	96.5833	0.01	0.01
1	250	V6-V8	170	180	45122	95.68	0.01	0.01
1	250	V6-V8	170	190	45122	94.8933	0.01	0.01
1	250	V6-V8	170	200	45122	93.8733	0.01	0.01
1	250	V6-V8	170	210	45122	92.9133	0.01	0.01
1	250	V6-V8	170	220	45122	91.5267	0.01	0.01
1	250	V6-V8	170	230	45122	89.5533	0.00666667	0.00666667
1	250	V6-V8	180	90	0	0	0	0
1	250	V6-V8	180	100	0	0	0	0
1	250	V6-V8	180	110	0	0	0	0
1	250	V6-V8	180	120	45122	98.5433	0.00666667	0.00666667
1	250	V6-V8	180	130	45122	98.2233	0.00666667	0.00666667
1	250	V6-V8	180	140	45122	97.8733	0.00666667	0.00666667
1	250	V6-V8	180	150	45122	97.4867	0.00666667	0.00666667
1	250	V6-V8	180	160	45122	97.0067	0.01	0.01
1	250	V6-V8	180	170	45122	96.4667	0.01	0.01
1	250	V6-V8	180	180	45122	95.5833	0.01	0.01
1	250	V6-V8	180	190	45122	94.81	0.01	0.01
1	250	V6-V8	180	200	45122	93.8033	0.01	0.01
1	250	V6-V8	180	210	45122	92.8533	0.01	0.01
1	250	V6-V8	180	220	45122	91.4733	0.01	0.01
1	250	V6-V8	180	230	45122	89.51	12.68	12.5733
1	250	V6-V8	190	90	0	0	0	0
1	250	V6-V8	190	100	0	0	0	0
1	250	V6-V8	190	110	45122	98.52	0.00666667	0.00666667
1	250	V6-V8	190	120	45122	98.3267	0.00666667	0.00666667
1	250	V6-V8	190	130	45122	98.0333	0.00666667	0.00666667
1	250	V6-V8	190	140	45122	97.6967	0.00666667	0.00666667
1	250	V6-V8	190	150	45122	97.3333	0.01	0.01
1	250	V6-V8	190	160	45122	96.8733	0.01	0.01
1	250	V6-V8	190	170	45122	96.34	0.01	0.01
1	250	V6-V8	190	180	45122	95.4733	0.01	0.01
1	250	V6-V8	190	190	45122	94.7167	0.01	0.01
1	250	V6-V8	190	200	45122	93.7167	0.01	0.01
1	250	V6-V8	190	210	45122	92.7733	0.01	0.01
1	250	V6-V8	190	220	45122	91.4067	13.2367	13.07
1	250	V6-V8	190	230	45122	89.4567	84.0933	80.3233
1	250	V6-V8	200	90	0	0	0	0
1	250	V6-V8	200	100	45122	98.34	0.00666667	0.00666667
1	250	V6-V8	200	110	45122	98.24	0.00666667	0.00666667
1	250	V6-V8	200	120	45122	98.0567	0.00666667	0.00666667
1	250	V6-V8	200	130	45122	97.7933	0.00666667	0.00666667
1	250	V6-V8	200	140	45122	97.4767	0.01	0.01
1	250	V6-V8	200	150	45122	97.1333	0.01	0.01
1	250	V6-V8	200	160	45122	96.69	0.01	0.01
1	250	V6-V8	200	170	45122	96.1767	0.01	0.01
1	250	V6-V8	200	180	45122	95.3333	0.01	0.01
1	250	V6-V8	200	190	45122	94.5933	0.01	0.01
1	250	V6-V8	200	200	45122	93.6167	0.01	0.01
1	250	V6-V8	200	210	45122	92.6833	13.6033	13.29
1	250	V6-V8	200	220	45122	91.3267	89.0133	84.3533
1	250	V6-V8	200	230	45122	89.39	84.0967	80.31
1	250	V6-V8	210	90	45122	98.0167	0.00666667	0.00666667
1	250	V6-V8	210	100	45122	97.9533	0.00666667	0.00666667
1	250	V6-V8	210	110	45122	97.86	0.00666667	0.00666667
1	250	V6-V8	210	120	45122	97.6933	0.00666667	0.00666667
1	250	V6-V8	210	130	45122	97.44	0.01	0.01
1	250	V6-V8	210	140	45122	97.1533	0.01	0.01
1	250	V6-V8	210	150	45122	96.8467	0.01	0.01
1	250	V6-V8	210	160	45122	96.4367	0.01	0.01
1	250	V6-V8	210	170	45122	95.9467	0.01	0.01
1	250	V6-V8	210	180	45122	95.14	0.01	0.01
1	250	V6-V8	210	190	45122	94.42	0.01	0.01
1	250	V6-V8	210	200	45122	93.46	13.6533	13.3733
1	250	V6-V8	210	210	45122	92.5467	91.1333	85.3733
1	250	V6-V8	210	220	45122	91.21	88.8833	84.2867
1	250	V6-V8	210	230	45122	89.29	84.0267	80.2433
1	250	V6-V8	220	90	45122	97.67	0.00666667	0.00666667
1	250	V6-V8	220	100	45122	97.6067	0.00666667	0.00666667
1	250	V6-V8	220	110	45122	97.5167	0.00666667	0.00666667
[truncated: 28 more rows]

## Sheet: Mock1-300bp PE
Supplementary Table S2. Summary of the read processing and trimming length maximizing the survival rate of non-chimeric reads for each primer and sample in mock1 with 300 bp PE.
mock	length (bp)	primer	forward (bp)	reverse (bp)	average input sequenced read	passed filter (%)	merged (%)	non-chieric (%)
1	300	V1-V2	90	90	80296.3	98.6	0.393333	0.38
1	300	V1-V2	90	100	80296.3	98.4033	0.393333	0.38
1	300	V1-V2	90	110	80296.3	98.18	0.396667	0.38
1	300	V1-V2	90	120	80296.3	97.8833	0.396667	0.38
1	300	V1-V2	90	130	80296.3	97.5167	0.396667	0.38
1	300	V1-V2	90	140	80296.3	97.1567	0.396667	0.38
1	300	V1-V2	90	150	80296.3	96.75	0.38	0.373333
1	300	V1-V2	90	160	80296.3	96.2033	0.37	0.286667
1	300	V1-V2	90	170	80296.3	95.2	0.0266667	0.0266667
1	300	V1-V2	90	180	80296.3	94.5	0.0233333	0.0233333
1	300	V1-V2	90	190	0	0	0	0
1	300	V1-V2	90	200	0	0	0	0
1	300	V1-V2	90	210	0	0	0	0
1	300	V1-V2	90	220	0	0	0	0
1	300	V1-V2	90	230	80296.3	85.29	32.63	32.18
1	300	V1-V2	90	240	80296.3	80.83	64.9267	63.88
1	300	V1-V2	90	250	80296.3	73.7433	66.41	65.2233
1	300	V1-V2	90	260	80296.3	65.55	64.2567	62.55
1	300	V1-V2	90	270	80296.3	55.81	54.57	53.6867
1	300	V1-V2	90	280	80296.3	42.45	41.6467	41.18
1	300	V1-V2	100	90	80296.3	98.4533	0.393333	0.38
1	300	V1-V2	100	100	80296.3	98.26	0.393333	0.38
1	300	V1-V2	100	110	80296.3	98.05	0.396667	0.38
1	300	V1-V2	100	120	80296.3	97.7667	0.396667	0.38
1	300	V1-V2	100	130	80296.3	97.42	0.396667	0.38
1	300	V1-V2	100	140	80296.3	97.08	0.396667	0.38
1	300	V1-V2	100	150	80296.3	96.6933	0.38	0.373333
1	300	V1-V2	100	160	80296.3	96.1567	0.37	0.286667
1	300	V1-V2	100	170	80296.3	95.16	0.0266667	0.0266667
1	300	V1-V2	100	180	80296.3	94.4633	0.0233333	0.0233333
1	300	V1-V2	100	190	0	0	0	0
1	300	V1-V2	100	200	0	0	0	0
1	300	V1-V2	100	210	0	0	0	0
1	300	V1-V2	100	220	80296.3	88.04	33.5467	33.1467
1	300	V1-V2	100	230	80296.3	85.2733	68.43	67.4667
1	300	V1-V2	100	240	80296.3	80.8133	73.2033	72.4667
1	300	V1-V2	100	250	80296.3	73.73	72.2567	70.3233
1	300	V1-V2	100	260	80296.3	65.54	64.2833	62.5667
1	300	V1-V2	100	270	80296.3	55.8067	54.5667	53.69
1	300	V1-V2	100	280	80296.3	42.4433	41.6767	41.2167
1	300	V1-V2	110	90	80296.3	98.3067	0.39	0.376667
1	300	V1-V2	110	100	80296.3	98.1267	0.39	0.376667
1	300	V1-V2	110	110	80296.3	97.92	0.393333	0.376667
1	300	V1-V2	110	120	80296.3	97.6567	0.393333	0.376667
1	300	V1-V2	110	130	80296.3	97.3233	0.396667	0.38
1	300	V1-V2	110	140	80296.3	96.9967	0.396667	0.38
1	300	V1-V2	110	150	80296.3	96.62	0.38	0.373333
1	300	V1-V2	110	160	80296.3	96.1033	0.37	0.286667
1	300	V1-V2	110	170	80296.3	95.1167	0.0266667	0.0266667
1	300	V1-V2	110	180	80296.3	94.4267	0.0233333	0.0233333
1	300	V1-V2	110	190	0	0	0	0
1	300	V1-V2	110	200	0	0	0	0
1	300	V1-V2	110	210	80296.3	90.46	34.4867	34.0367
1	300	V1-V2	110	220	80296.3	88.0267	70.5967	69.4867
1	300	V1-V2	110	230	80296.3	85.26	77.4133	76.47
1	300	V1-V2	110	240	80296.3	80.8067	79.67	78.0733
1	300	V1-V2	110	250	80296.3	73.7233	72.3267	70.3833
1	300	V1-V2	110	260	80296.3	65.5367	64.3033	62.5867
1	300	V1-V2	110	270	80296.3	55.8	54.5967	53.7067
1	300	V1-V2	110	280	80296.3	42.4433	41.7	41.24
1	300	V1-V2	120	90	80296.3	98.1367	0.39	0.38
1	300	V1-V2	120	100	80296.3	97.96	0.39	0.376667
1	300	V1-V2	120	110	80296.3	97.77	0.393333	0.376667
1	300	V1-V2	120	120	80296.3	97.51	0.393333	0.376667
1	300	V1-V2	120	130	80296.3	97.19	0.393333	0.376667
1	300	V1-V2	120	140	80296.3	96.8767	0.393333	0.376667
1	300	V1-V2	120	150	80296.3	96.5167	0.376667	0.37
1	300	V1-V2	120	160	80296.3	96.0133	0.366667	0.283333
1	300	V1-V2	120	170	80296.3	95.0367	0.0266667	0.0266667
1	300	V1-V2	120	180	80296.3	94.3567	0.0233333	0.0233333
1	300	V1-V2	120	190	0	0	0	0
1	300	V1-V2	120	200	80296.3	92.2167	35.2667	34.7067
1	300	V1-V2	120	210	80296.3	90.4233	72.58	71.3233
1	300	V1-V2	120	220	80296.3	87.9967	79.92	78.7167
1	300	V1-V2	120	230	80296.3	85.2367	84.1367	82.2
1	300	V1-V2	120	240	80296.3	80.79	79.7467	78.1167
1	300	V1-V2	120	250	80296.3	73.7133	72.2733	70.3333
1	300	V1-V2	120	260	80296.3	65.5267	64.3033	62.5867
1	300	V1-V2	120	270	80296.3	55.8	54.5967	53.7033
1	300	V1-V2	120	280	80296.3	42.4433	41.7233	41.2633
1	300	V1-V2	130	90	80296.3	97.9767	0.39	0.376667
1	300	V1-V2	130	100	80296.3	97.8133	0.386667	0.376667
1	300	V1-V2	130	110	80296.3	97.6233	0.39	0.376667
1	300	V1-V2	130	120	80296.3	97.38	0.39	0.376667
1	300	V1-V2	130	130	80296.3	97.0667	0.39	0.376667
1	300	V1-V2	130	140	80296.3	96.7667	0.39	0.376667
1	300	V1-V2	130	150	80296.3	96.4167	0.376667	0.37
1	300	V1-V2	130	160	80296.3	95.9233	0.366667	0.283333
1	300	V1-V2	130	170	80296.3	94.9633	0.0266667	0.0266667
1	300	V1-V2	130	180	80296.3	94.2967	0.0233333	0.0233333
1	300	V1-V2	130	190	80296.3	93.3667	35.57	35.1033
1	300	V1-V2	130	200	80296.3	92.18	74.17	72.7267
1	300	V1-V2	130	210	80296.3	90.3933	82.02	80.7733
1	300	V1-V2	130	220	80296.3	87.9733	86.7933	84.7033
1	300	V1-V2	130	230	80296.3	85.22	84.17	82.18
1	300	V1-V2	130	240	80296.3	80.7733	79.7733	78.1233
1	300	V1-V2	130	250	80296.3	73.7033	72.3167	70.3
1	300	V1-V2	130	260	80296.3	65.5233	64.3	62.5933
1	300	V1-V2	130	270	80296.3	55.7967	54.61	53.72
1	300	V1-V2	130	280	80296.3	42.4433	41.7367	41.2733
1	300	V1-V2	140	90	80296.3	97.7867	0.383333	0.373333
1	300	V1-V2	140	100	80296.3	97.6267	0.383333	0.373333
1	300	V1-V2	140	110	80296.3	97.4467	0.386667	0.373333
1	300	V1-V2	140	120	80296.3	97.2133	0.386667	0.373333
1	300	V1-V2	140	130	80296.3	96.9167	0.383333	0.37
1	300	V1-V2	140	140	80296.3	96.6267	0.383333	0.37
1	300	V1-V2	140	150	80296.3	96.2833	0.373333	0.366667
1	300	V1-V2	140	160	80296.3	95.8067	0.36	0.273333
1	300	V1-V2	140	170	80296.3	94.86	0.0166667	0.0166667
1	300	V1-V2	140	180	80296.3	94.2067	35.59	35.2033
1	300	V1-V2	140	190	80296.3	93.29	74.2167	72.95
1	300	V1-V2	140	200	80296.3	92.1133	82.88	81.5433
1	300	V1-V2	140	210	80296.3	90.34	88.3367	86.2367
1	300	V1-V2	140	220	80296.3	87.94	86.1467	84.12
1	300	V1-V2	140	230	80296.3	85.19	83.5233	81.6567
1	300	V1-V2	140	240	80296.3	80.7533	79.1333	77.5667
1	300	V1-V2	140	250	80296.3	73.69	72.0667	70.1067
1	300	V1-V2	140	260	80296.3	65.5167	64.0767	62.4
1	300	V1-V2	140	270	80296.3	55.7933	54.5133	53.6267
1	300	V1-V2	140	280	80296.3	42.44	41.6367	41.1767
1	300	V1-V2	150	90	80296.3	97.5767	0.38	0.37
1	300	V1-V2	150	100	80296.3	97.4233	0.38	0.37
1	300	V1-V2	150	110	80296.3	97.25	0.383333	0.37
1	300	V1-V2	150	120	80296.3	97.0267	0.383333	0.37
1	300	V1-V2	150	130	80296.3	96.74	0.386667	0.373333
1	300	V1-V2	150	140	80296.3	96.46	0.383333	0.37
1	300	V1-V2	150	150	80296.3	96.1333	0.373333	0.366667
1	300	V1-V2	150	160	80296.3	95.6733	0.36	0.276667
1	300	V1-V2	150	170	80296.3	94.74	36.27	35.63
1	300	V1-V2	150	180	80296.3	94.0967	75.0233	73.62
1	300	V1-V2	150	190	80296.3	93.1967	83.88	82.4633
1	300	V1-V2	150	200	80296.3	92.03	90.0967	87.7233
1	300	V1-V2	150	210	80296.3	90.2767	88.3233	86.1833
1	300	V1-V2	150	220	80296.3	87.8967	86.06	84.0433
1	300	V1-V2	150	230	80296.3	85.1567	83.4433	81.5767
1	300	V1-V2	150	240	80296.3	80.7267	79.08	77.5133
1	300	V1-V2	150	250	80296.3	73.68	72.06	70.0967
1	300	V1-V2	150	260	80296.3	65.51	64.0767	62.4
1	300	V1-V2	150	270	80296.3	55.79	54.5333	53.6433
1	300	V1-V2	150	280	80296.3	42.44	41.6367	41.1733
1	300	V1-V2	160	90	80296.3	97.3667	0.36	0.356667
1	300	V1-V2	160	100	80296.3	97.2167	0.36	0.356667
1	300	V1-V2	160	110	80296.3	97.0467	0.36	0.356667
1	300	V1-V2	160	120	80296.3	96.84	0.36	0.356667
1	300	V1-V2	160	130	80296.3	96.5667	0.36	0.356667
1	300	V1-V2	160	140	80296.3	96.2967	0.36	0.356667
1	300	V1-V2	160	150	80296.3	95.9767	0.356667	0.356667
1	300	V1-V2	160	160	80296.3	95.5367	36.7733	35.91
1	300	V1-V2	160	170	80296.3	94.6167	76.1267	74.4067
1	300	V1-V2	160	180	80296.3	93.99	84.8133	83.3933
1	300	V1-V2	160	190	80296.3	93.1067	91.1167	88.67
1	300	V1-V2	160	200	80296.3	91.9533	90.07	87.69
1	300	V1-V2	160	210	80296.3	90.22	88.3	86.12
1	300	V1-V2	160	220	80296.3	87.8533	86.0167	83.9967
1	300	V1-V2	160	230	80296.3	85.13	83.43	81.56
1	300	V1-V2	160	240	80296.3	80.71	79.0867	77.4767
1	300	V1-V2	160	250	80296.3	73.67	72.06	70.0967
1	300	V1-V2	160	260	80296.3	65.5	64.08	62.4
1	300	V1-V2	160	270	80296.3	55.7833	54.5733	53.6733
1	300	V1-V2	160	280	80296.3	42.44	41.6467	41.1867
1	300	V1-V2	170	90	80296.3	96.6967	0.00333333	0.00333333
1	300	V1-V2	170	100	80296.3	96.56	0.00333333	0.00333333
1	300	V1-V2	170	110	80296.3	96.4	0.00333333	0.00333333
1	300	V1-V2	170	120	80296.3	96.1967	0.00333333	0.00333333
1	300	V1-V2	170	130	80296.3	95.9367	0.00333333	0.00333333
1	300	V1-V2	170	140	80296.3	95.68	0.00333333	0.00333333
1	300	V1-V2	170	150	80296.3	95.3767	36.4733	35.88
1	300	V1-V2	170	160	80296.3	94.95	76.34	74.7467
1	300	V1-V2	170	170	80296.3	94.4033	85.83	84.2233
1	300	V1-V2	170	180	80296.3	93.7967	92.0033	89.6
1	300	V1-V2	170	190	80296.3	92.96	91.0433	88.6833
1	300	V1-V2	170	200	80296.3	91.8267	89.97	87.6233
1	300	V1-V2	170	210	80296.3	90.12	88.2467	86.1267
1	300	V1-V2	170	220	80296.3	87.78	86.0433	84.02
1	300	V1-V2	170	230	80296.3	85.0733	83.46	81.59
1	300	V1-V2	170	240	80296.3	80.6767	79.1467	77.56
1	300	V1-V2	170	250	80296.3	73.65	71.9133	69.9667
1	300	V1-V2	170	260	80296.3	65.4867	64.0833	62.3833
1	300	V1-V2	170	270	80296.3	55.78	54.6467	53.7533
1	300	V1-V2	170	280	80296.3	42.43	41.75	41.2867
1	300	V1-V2	180	90	80296.3	96.3833	0.00333333	0.00333333
1	300	V1-V2	180	100	80296.3	96.2533	0.00333333	0.00333333
1	300	V1-V2	180	110	80296.3	96.0967	0.00333333	0.00333333
1	300	V1-V2	180	120	80296.3	95.9133	0.00333333	0.00333333
1	300	V1-V2	180	130	80296.3	95.6633	0.00333333	0.00333333
1	300	V1-V2	180	140	80296.3	95.42	36.3367	35.87
1	300	V1-V2	180	150	80296.3	95.13	76.3233	74.81
1	300	V1-V2	180	160	80296.3	94.7267	85.9167	84.4133
1	300	V1-V2	180	170	80296.3	94.2	92.8833	89.3533
1	300	V1-V2	180	180	80296.3	93.62	91.91	89.4367
1	300	V1-V2	180	190	80296.3	92.8067	90.8533	88.4967
1	300	V1-V2	180	200	80296.3	91.6933	89.8333	87.51
1	300	V1-V2	180	210	80296.3	90.0167	88.1533	85.04
1	300	V1-V2	180	220	80296.3	87.7033	85.93	83.88
1	300	V1-V2	180	230	80296.3	85.0233	83.36	81.47
1	300	V1-V2	180	240	80296.3	80.6367	79.0733	77.4767
1	300	V1-V2	180	250	80296.3	73.6233	71.8033	69.8267
1	300	V1-V2	180	260	80296.3	65.4733	64.1367	62.37
1	300	V1-V2	180	270	80296.3	55.77	54.62	53.7333
1	300	V1-V2	180	280	80296.3	42.4233	41.7833	41.3167
1	300	V1-V2	190	90	80296.3	96.0467	0.00333333	0.00333333
1	300	V1-V2	190	100	80296.3	95.9233	0.00333333	0.00333333
1	300	V1-V2	190	110	80296.3	95.7833	0.00333333	0.00333333
1	300	V1-V2	190	120	80296.3	95.61	0.00333333	0.00333333
1	300	V1-V2	190	130	80296.3	95.37	36.29	35.8133
1	300	V1-V2	190	140	80296.3	95.14	76.32	74.73
1	300	V1-V2	190	150	80296.3	94.87	86.0133	84.4367
1	300	V1-V2	190	160	80296.3	94.48	93.08	90.5267
1	300	V1-V2	190	170	80296.3	93.9767	92.76	89.1667
1	300	V1-V2	190	180	80296.3	93.4167	91.7033	89.22
1	300	V1-V2	190	190	80296.3	92.6367	90.6767	87.36
1	300	V1-V2	190	200	80296.3	91.5567	89.68	87.3733
1	300	V1-V2	190	210	80296.3	89.9067	88.0067	84.9267
1	300	V1-V2	190	220	80296.3	87.62	85.82	83.8167
1	300	V1-V2	190	230	80296.3	84.96	83.28	81.39
1	300	V1-V2	190	240	80296.3	80.5967	78.97	77.3367
1	300	V1-V2	190	250	80296.3	73.5967	71.7367	69.7367
1	300	V1-V2	190	260	80296.3	65.46	63.8833	62.0867
1	300	V1-V2	190	270	80296.3	55.76	54.6067	53.72
1	300	V1-V2	190	280	80296.3	42.42	41.7733	41.31
1	300	V1-V2	200	90	80296.3	95.71	0.00333333	0.00333333
1	300	V1-V2	200	100	80296.3	95.5933	0.00333333	0.00333333
1	300	V1-V2	200	110	80296.3	95.4567	0.00333333	0.00333333
1	300	V1-V2	200	120	80296.3	95.2933	36.25	35.8133
1	300	V1-V2	200	130	80296.3	95.0667	76.1633	74.6633
1	300	V1-V2	200	140	80296.3	94.85	86.0167	84.4033
1	300	V1-V2	200	150	80296.3	94.59	93.1733	90.63
1	300	V1-V2	200	160	80296.3	94.2267	92.87	90.35
1	300	V1-V2	200	170	80296.3	93.7467	92.4733	88.9933
1	300	V1-V2	200	180	80296.3	93.21	91.49	89.0733
1	300	V1-V2	200	190	80296.3	92.45	90.49	88.1467
1	300	V1-V2	200	200	80296.3	91.4033	89.4533	87.1667
1	300	V1-V2	200	210	80296.3	89.7867	87.8733	84.8133
1	300	V1-V2	200	220	80296.3	87.5267	85.68	83.65
1	300	V1-V2	200	230	80296.3	84.89	83.1667	81.28
1	300	V1-V2	200	240	80296.3	80.55	78.91	77.2667
1	300	V1-V2	200	250	80296.3	73.5667	71.74	69.8033
1	300	V1-V2	200	260	80296.3	65.44	63.84	62.06
1	300	V1-V2	200	270	80296.3	55.7533	54.57	53.6967
1	300	V1-V2	200	280	80296.3	42.4167	41.78	41.3167
1	300	V1-V2	210	90	80296.3	95.31	0.00333333	0.00333333
1	300	V1-V2	210	100	80296.3	95.1967	0.00333333	0.00333333
1	300	V1-V2	210	110	80296.3	95.07	36.0733	35.6367
1	300	V1-V2	210	120	80296.3	94.9167	76	73.4767
1	300	V1-V2	210	130	80296.3	94.71	85.7767	83.1633
1	300	V1-V2	210	140	80296.3	94.5033	93.1067	89.4467
1	300	V1-V2	210	150	80296.3	94.2533	92.9167	89.3533
1	300	V1-V2	210	160	80296.3	93.91	92.5267	89.0267
1	300	V1-V2	210	170	80296.3	93.4567	92.13	88.69
1	300	V1-V2	210	180	80296.3	92.9467	91.1533	87.7933
1	300	V1-V2	210	190	80296.3	92.2233	90.2	86.97
1	300	V1-V2	210	200	80296.3	91.21	89.2367	86.0067
1	300	V1-V2	210	210	80296.3	89.6367	87.66	84.6333
1	300	V1-V2	210	220	80296.3	87.41	85.5067	82.63
1	300	V1-V2	210	230	80296.3	84.8067	83.03	81.1967
1	300	V1-V2	210	240	80296.3	80.49	78.8	77.21
1	300	V1-V2	210	250	80296.3	73.5333	71.5567	69.6733
1	300	V1-V2	210	260	80296.3	65.42	63.7967	62.0633
1	300	V1-V2	210	270	80296.3	55.7367	54.5633	53.6933
1	300	V1-V2	210	280	80296.3	42.4067	41.7433	41.2733
1	300	V1-V2	220	90	80296.3	94.8533	0.00333333	0.00333333
1	300	V1-V2	220	100	80296.3	94.7467	35.9333	35.4033
1	300	V1-V2	220	110	80296.3	94.6333	75.6333	74.0967
1	300	V1-V2	220	120	80296.3	94.4867	85.5933	82.8667
1	300	V1-V2	220	130	80296.3	94.2933	92.83	89.1033
1	300	V1-V2	220	140	80296.3	94.1067	92.85	89.0633
1	300	V1-V2	220	150	80296.3	93.87	92.5333	88.9233
1	300	V1-V2	220	160	80296.3	93.5433	92.1567	88.6133
1	300	V1-V2	220	170	80296.3	93.12	91.8167	88.4033
1	300	V1-V2	220	180	80296.3	92.6433	90.8733	87.5333
1	300	V1-V2	220	190	80296.3	91.9533	89.96	86.7033
1	300	V1-V2	220	200	80296.3	90.9767	89.0367	85.8067
1	300	V1-V2	220	210	80296.3	89.4533	87.53	84.4567
1	300	V1-V2	220	220	80296.3	87.2733	85.3667	82.38
1	300	V1-V2	220	230	80296.3	84.7033	82.92	80.9733
1	300	V1-V2	220	240	80296.3	80.4167	78.7133	77.07
1	300	V1-V2	220	250	80296.3	73.4867	71.5533	69.5967
1	300	V1-V2	220	260	80296.3	65.4	63.7967	61.96
1	300	V1-V2	220	270	80296.3	55.7233	54.3767	53.4867
1	300	V1-V2	220	280	80296.3	42.3967	41.76	41.2667
1	300	V1-V2	230	90	80296.3	94.3367	35.8733	34.9967
1	300	V1-V2	230	100	80296.3	94.2367	75.17	72.5167
1	300	V1-V2	230	110	80296.3	94.13	85.1367	82.2767
1	300	V1-V2	230	120	80296.3	93.9967	92.46	88.5033
1	300	V1-V2	230	130	80296.3	93.8133	92.4033	88.45
1	300	V1-V2	230	140	80296.3	93.6367	92.32	88.3733
1	300	V1-V2	230	150	80296.3	93.42	92.03	88.26
1	300	V1-V2	230	160	80296.3	93.1167	91.7233	87.97
1	300	V1-V2	230	170	80296.3	92.7233	91.4233	87.72
1	300	V1-V2	230	180	80296.3	92.2767	90.5033	86.87
1	300	V1-V2	230	190	80296.3	91.6267	89.6833	86.14
1	300	V1-V2	230	200	80296.3	90.7	88.79	85.2733
1	300	V1-V2	230	210	80296.3	89.2433	87.3367	83.98
1	300	V1-V2	230	220	80296.3	87.1167	85.25	82.0467
1	300	V1-V2	230	230	80296.3	84.58	82.8067	80.7267
1	300	V1-V2	230	240	80296.3	80.3367	78.4933	76.8233
1	300	V1-V2	230	250	80296.3	73.44	71.42	69.3933
1	300	V1-V2	230	260	80296.3	65.3667	63.77	61.8333
1	300	V1-V2	230	270	80296.3	55.7067	54.2733	53.17
1	300	V1-V2	230	280	80296.3	42.3867	41.5533	41.03
1	300	V1-V2	240	90	80296.3	93.7567	74.8667	72.97
1	300	V1-V2	240	100	80296.3	93.6667	84.5533	82.82
1	300	V1-V2	240	110	80296.3	93.5633	92	89.0967
1	300	V1-V2	240	120	80296.3	93.44	92.05	88.0567
1	300	V1-V2	240	130	80296.3	93.27	91.85	87.96
1	300	V1-V2	240	140	80296.3	93.1067	91.77	87.8867
1	300	V1-V2	240	150	80296.3	92.9067	91.51	87.79
1	300	V1-V2	240	160	80296.3	92.63	91.2267	87.5267
1	300	V1-V2	240	170	80296.3	92.27	90.9133	87.2633
1	300	V1-V2	240	180	80296.3	91.8567	90.02	86.45
1	300	V1-V2	240	190	80296.3	91.2467	89.2333	85.7367
1	300	V1-V2	240	200	80296.3	90.3767	88.44	85.0167
1	300	V1-V2	240	210	80296.3	88.98	87.07	83.7867
1	300	V1-V2	240	220	80296.3	86.9167	85.06	81.8767
1	300	V1-V2	240	230	80296.3	84.4367	82.6833	80.4967
1	300	V1-V2	240	240	80296.3	80.24	78.5733	76.6733
1	300	V1-V2	240	250	80296.3	73.38	71.5067	69.2367
1	300	V1-V2	240	260	80296.3	65.33	63.56	61.5967
1	300	V1-V2	240	270	80296.3	55.68	54.1733	53.0767
1	300	V1-V2	240	280	80296.3	42.37	41.42	40.84
1	300	V1-V2	250	90	80296.3	93.03	83.9267	82.1933
1	300	V1-V2	250	100	80296.3	92.9433	91.1867	88.5533
1	300	V1-V2	250	110	80296.3	92.8467	91.2933	88.6367
1	300	V1-V2	250	120	80296.3	92.7233	91.28	88.58
1	300	V1-V2	250	130	80296.3	92.57	91.09	88.5067
1	300	V1-V2	250	140	80296.3	92.42	91.0167	88.45
1	300	V1-V2	250	150	80296.3	92.24	90.7933	88.35
1	300	V1-V2	250	160	80296.3	91.9867	90.59	88.1467
1	300	V1-V2	250	170	80296.3	91.66	90.3033	87.9
1	300	V1-V2	250	180	80296.3	91.2833	89.4533	87.09
1	300	V1-V2	250	190	80296.3	90.73	88.75	86.4633
1	300	V1-V2	250	200	80296.3	89.9233	87.96	85.7267
1	300	V1-V2	250	210	80296.3	88.6133	86.7067	84.56
1	300	V1-V2	250	220	80296.3	86.6267	84.77	82.7033
1	300	V1-V2	250	230	80296.3	84.22	82.5233	80.5133
1	300	V1-V2	250	240	80296.3	80.1	78.3	76.7767
1	300	V1-V2	250	250	80296.3	73.2967	71.2867	69.3867
1	300	V1-V2	250	260	80296.3	65.2767	63.52	61.7967
1	300	V1-V2	250	270	80296.3	55.6567	54.0967	53.0767
1	300	V1-V2	250	280	80296.3	42.36	41.5167	41
1	300	V1-V2	260	90	80296.3	92.0267	90.1567	87.67
1	300	V1-V2	260	100	80296.3	91.9467	90.2767	87.9067
1	300	V1-V2	260	110	80296.3	91.86	90.2267	87.9033
1	300	V1-V2	260	120	80296.3	91.75	90.2567	87.89
1	300	V1-V2	260	130	80296.3	91.61	90.0567	87.7967
1	300	V1-V2	260	140	80296.3	91.48	89.96	87.7267
1	300	V1-V2	260	150	80296.3	91.3167	89.7767	87.6567
1	300	V1-V2	260	160	80296.3	91.1	89.6167	87.4767
1	300	V1-V2	260	170	80296.3	90.81	89.37	86.27
1	300	V1-V2	260	180	80296.3	90.4767	88.57	86.5267
1	300	V1-V2	260	190	80296.3	89.98	87.9333	84.94
1	300	V1-V2	260	200	80296.3	89.25	87.2367	85.2767
1	300	V1-V2	260	210	80296.3	88.03	86.04	83.2067
1	300	V1-V2	260	220	80296.3	86.1733	84.2133	82.4433
1	300	V1-V2	260	230	80296.3	83.87	81.9967	80.29
1	300	V1-V2	260	240	80296.3	79.8533	77.9967	76.5933
1	300	V1-V2	260	250	80296.3	73.15	71.1267	69.3233
1	300	V1-V2	260	260	80296.3	65.1967	63.4233	61.79
1	300	V1-V2	260	270	80296.3	55.6	54.1533	53.1633
1	300	V1-V2	260	280	80296.3	42.3267	41.5333	41.0233
1	300	V1-V2	270	90	80296.3	90.4367	88.74	86.2867
1	300	V1-V2	270	100	80296.3	90.3633	88.7533	86.4867
1	300	V1-V2	270	110	80296.3	90.2867	88.6967	86.48
1	300	V1-V2	270	120	80296.3	90.1933	88.7233	86.51
1	300	V1-V2	270	130	80296.3	90.0667	88.5367	86.4233
1	300	V1-V2	270	140	80296.3	89.9567	88.44	86.3433
1	300	V1-V2	270	150	80296.3	89.82	88.2933	86.3133
1	300	V1-V2	270	160	80296.3	89.6367	88.17	86.1633
1	300	V1-V2	270	170	80296.3	89.4033	87.9667	85.0133
1	300	V1-V2	270	180	80296.3	89.12	87.2167	85.3067
1	300	V1-V2	270	190	80296.3	88.7033	86.71	83.86
1	300	V1-V2	270	200	80296.3	88.08	86.0667	84.24
1	300	V1-V2	270	210	80296.3	87.0167	85.06	83.3333
1	300	V1-V2	270	220	80296.3	85.3333	83.3667	81.7433
1	300	V1-V2	270	230	80296.3	83.1933	81.2833	79.7567
1	300	V1-V2	270	240	80296.3	79.39	77.5667	76.28
1	300	V1-V2	270	250	80296.3	72.8767	70.8667	69.1367
1	300	V1-V2	270	260	80296.3	65.03	63.2567	61.69
1	300	V1-V2	270	270	80296.3	55.5	53.9867	53.11
1	300	V1-V2	270	280	80296.3	42.2767	41.3833	40.9333
1	300	V1-V2	280	90	80296.3	80.5067	78.72	76.5333
1	300	V1-V2	280	100	80296.3	80.4467	78.7433	76.7867
1	300	V1-V2	280	110	80296.3	80.3833	78.76	76.8033
1	300	V1-V2	280	120	80296.3	80.31	78.81	76.8433
1	300	V1-V2	280	130	80296.3	80.2067	78.6567	76.7433
1	300	V1-V2	280	140	80296.3	80.1233	78.5867	76.6933
1	300	V1-V2	280	150	80296.3	80.0133	78.4733	76.6867
1	300	V1-V2	280	160	80296.3	79.87	78.3433	76.5367
1	300	V1-V2	280	170	80296.3	79.6867	78.18	76.4167
1	300	V1-V2	280	180	80296.3	79.47	77.5267	75.8233
1	300	V1-V2	280	190	80296.3	79.1533	77.1433	75.4533
1	300	V1-V2	280	200	80296.3	78.69	76.6833	75.0733
1	300	V1-V2	280	210	80296.3	77.85	75.8633	74.2933
1	300	V1-V2	280	220	80296.3	76.4633	74.4533	73.0267
1	300	V1-V2	280	230	80296.3	74.6667	72.7233	71.3567
1	300	V1-V2	280	240	80296.3	71.3667	69.4733	68.3
1	300	V1-V2	280	250	80296.3	65.51	63.4433	62.0367
1	300	V1-V2	280	260	80296.3	58.3033	56.42	55.1133
1	300	V1-V2	280	270	80296.3	49.6067	47.98	47.2533
1	300	V1-V2	280	280	80296.3	37.4167	36.3567	35.9567
1	300	V1-V3	90	90	0	0	0	0
1	300	V1-V3	90	100	0	0	0	0
1	300	V1-V3	90	110	58881.3	95.5033	0.00666667	0.00666667
1	300	V1-V3	90	120	58881.3	94.8033	0.00666667	0.00666667
1	300	V1-V3	90	130	58881.3	94.1133	0.00666667	0.00666667
1	300	V1-V3	90	140	58881.3	93.3467	0.00666667	0.00666667
1	300	V1-V3	90	150	58881.3	92.43	0.00666667	0.00666667
1	300	V1-V3	90	160	58881.3	91.34	0.00666667	0.00666667
1	300	V1-V3	90	170	58881.3	90.15	0.00666667	0.00666667
1	300	V1-V3	90	180	58881.3	88.39	0.00666667	0.00666667
1	300	V1-V3	90	190	58881.3	86.27	0.00333333	0.00333333
1	300	V1-V3	90	200	0	0	0	0
1	300	V1-V3	90	210	0	0	0	0
1	300	V1-V3	90	220	58881.3	74.6567	0	0
1	300	V1-V3	90	230	58881.3	68.3833	0	0
1	300	V1-V3	90	240	58881.3	59.95	0	0
1	300	V1-V3	90	250	58881.3	49.3933	0	0
1	300	V1-V3	90	260	58881.3	39.3833	0	0
1	300	V1-V3	90	270	58881.3	27.3767	0	0
1	300	V1-V3	90	280	58881.3	17.39	0.00333333	0.00333333
1	300	V1-V3	100	90	0	0	0	0
1	300	V1-V3	100	100	58881.3	95.9167	0.00666667	0.00666667
1	300	V1-V3	100	110	58881.3	95.41	0.00666667	0.00666667
1	300	V1-V3	100	120	58881.3	94.72	0.00666667	0.00666667
1	300	V1-V3	100	130	58881.3	94.04	0.00666667	0.00666667
1	300	V1-V3	100	140	58881.3	93.28	0.00666667	0.00666667
1	300	V1-V3	100	150	58881.3	92.3733	0.00666667	0.00666667
1	300	V1-V3	100	160	58881.3	91.29	0.00666667	0.00666667
1	300	V1-V3	100	170	58881.3	90.11	0.00666667	0.00666667
1	300	V1-V3	100	180	58881.3	88.3533	0.00666667	0.00666667
1	300	V1-V3	100	190	58881.3	86.24	0.00333333	0.00333333
1	300	V1-V3	100	200	0	0	0	0
1	300	V1-V3	100	210	58881.3	79.86	0	0
1	300	V1-V3	100	220	58881.3	74.64	0	0
1	300	V1-V3	100	230	58881.3	68.37	0	0
1	300	V1-V3	100	240	58881.3	59.94	0	0
1	300	V1-V3	100	250	58881.3	49.3867	0	0
1	300	V1-V3	100	260	58881.3	39.38	0	0
1	300	V1-V3	100	270	58881.3	27.3767	0.00333333	0.00333333
1	300	V1-V3	100	280	58881.3	17.3867	0.00333333	0.00333333
1	300	V1-V3	110	90	58881.3	96.4067	0.00666667	0.00666667
1	300	V1-V3	110	100	58881.3	95.79	0.00666667	0.00666667
1	300	V1-V3	110	110	58881.3	95.2933	0.00666667	0.00666667
1	300	V1-V3	110	120	58881.3	94.62	0.00666667	0.00666667
1	300	V1-V3	110	130	58881.3	93.96	0.00666667	0.00666667
1	300	V1-V3	110	140	58881.3	93.21	0.00666667	0.00666667
1	300	V1-V3	110	150	58881.3	92.3067	0.00666667	0.00666667
1	300	V1-V3	110	160	58881.3	91.2367	0.00666667	0.00666667
1	300	V1-V3	110	170	58881.3	90.0567	0.00666667	0.00666667
1	300	V1-V3	110	180	58881.3	88.3133	0.00666667	0.00666667
1	300	V1-V3	110	190	58881.3	86.2067	0.00333333	0.00333333
1	300	V1-V3	110	200	58881.3	83.68	0	0
1	300	V1-V3	110	210	58881.3	79.8367	0	0
1	300	V1-V3	110	220	58881.3	74.6167	0	0
1	300	V1-V3	110	230	58881.3	68.35	0	0
1	300	V1-V3	110	240	58881.3	59.93	0	0
1	300	V1-V3	110	250	58881.3	49.3767	0	0
1	300	V1-V3	110	260	58881.3	39.3733	0.00333333	0.00333333
1	300	V1-V3	110	270	58881.3	27.37	0.00333333	0.00333333
1	300	V1-V3	110	280	58881.3	17.3833	0.00333333	0.00333333
1	300	V1-V3	120	90	58881.3	96.1967	0.00333333	0.00333333
1	300	V1-V3	120	100	58881.3	95.6	0.00333333	0.00333333
1	300	V1-V3	120	110	58881.3	95.1233	0.00333333	0.00333333
1	300	V1-V3	120	120	58881.3	94.48	0.00333333	0.00333333
1	300	V1-V3	120	130	58881.3	93.8333	0.00333333	0.00333333
1	300	V1-V3	120	140	58881.3	93.0933	0.00333333	0.00333333
1	300	V1-V3	120	150	58881.3	92.21	0.00333333	0.00333333
1	300	V1-V3	120	160	58881.3	91.1567	0.00333333	0.00333333
1	300	V1-V3	120	170	58881.3	89.99	0.00333333	0.00333333
1	300	V1-V3	120	180	58881.3	88.2533	0.00333333	0.00333333
1	300	V1-V3	120	190	58881.3	86.16	0.00333333	0.00333333
1	300	V1-V3	120	200	58881.3	83.6433	0	0
1	300	V1-V3	120	210	58881.3	79.81	0	0
1	300	V1-V3	120	220	0	0	0	0
1	300	V1-V3	120	230	0	0	0	0
1	300	V1-V3	120	240	0	0	0	0
1	300	V1-V3	120	250	0	0	0	0
1	300	V1-V3	120	260	0	0	0	0
1	300	V1-V3	120	270	0	0	0	0
1	300	V1-V3	120	280	0	0	0	0
1	300	V1-V3	130	90	0	0	0	0
1	300	V1-V3	130	100	0	0	0	0
1	300	V1-V3	130	110	0	0	0	0
1	300	V1-V3	130	120	0	0	0	0
1	300	V1-V3	130	130	0	0	0	0
1	300	V1-V3	130	140	0	0	0	0
1	300	V1-V3	130	150	0	0	0	0
1	300	V1-V3	130	160	0	0	0	0
1	300	V1-V3	130	170	0	0	0	0
1	300	V1-V3	130	180	0	0	0	0
1	300	V1-V3	130	190	0	0	0	0
1	300	V1-V3	130	200	0	0	0	0
1	300	V1-V3	130	210	0	0	0	0
1	300	V1-V3	130	220	0	0	0	0
1	300	V1-V3	130	230	0	0	0	0
1	300	V1-V3	130	240	0	0	0	0
1	300	V1-V3	130	250	0	0	0	0
1	300	V1-V3	130	260	0	0	0	0
1	300	V1-V3	130	270	0	0	0	0
1	300	V1-V3	130	280	0	0	0	0
1	300	V1-V3	140	90	58881.3	95.7133	0.00333333	0.00333333
1	300	V1-V3	140	100	58881.3	95.1733	0.00333333	0.00333333
1	300	V1-V3	140	110	58881.3	94.74	0.00333333	0.00333333
1	300	V1-V3	140	120	58881.3	94.1367	0.00333333	0.00333333
1	300	V1-V3	140	130	58881.3	93.5267	0.00333333	0.00333333
1	300	V1-V3	140	140	58881.3	92.82	0.00333333	0.00333333
1	300	V1-V3	140	150	58881.3	91.9733	0.00333333	0.00333333
1	300	V1-V3	140	160	58881.3	90.96	0.00333333	0.00333333
1	300	V1-V3	140	170	58881.3	89.83	0.00666667	0.00666667
1	300	V1-V3	140	180	58881.3	88.1233	0.00666667	0.00666667
1	300	V1-V3	140	190	58881.3	86.0567	0.00333333	0.00333333
1	300	V1-V3	140	200	58881.3	83.5633	0	0
1	300	V1-V3	140	210	58881.3	79.75	0.00333333	0.00333333
1	300	V1-V3	140	220	58881.3	74.5533	0	0
1	300	V1-V3	140	230	58881.3	68.31	0.00666667	0.00666667
1	300	V1-V3	140	240	58881.3	59.8967	0.00666667	0.00666667
1	300	V1-V3	140	250	58881.3	49.35	0.00333333	0.00333333
1	300	V1-V3	140	260	58881.3	39.3533	0.00333333	0.00333333
1	300	V1-V3	140	270	58881.3	27.36	0.00333333	0.00333333
1	300	V1-V3	140	280	58881.3	17.3767	0.0133333	0.0133333
1	300	V1-V3	150	90	58881.3	95.4433	0.00333333	0.00333333
1	300	V1-V3	150	100	58881.3	94.92	0.00333333	0.00333333
1	300	V1-V3	150	110	58881.3	94.5033	0.00333333	0.00333333
1	300	V1-V3	150	120	58881.3	93.9167	0.00333333	0.00333333
1	300	V1-V3	150	130	58881.3	93.3233	0.00333333	0.00333333
1	300	V1-V3	150	140	58881.3	92.6367	0.00333333	0.00333333
1	300	V1-V3	150	150	58881.3	91.8133	0.00333333	0.00333333
1	300	V1-V3	150	160	58881.3	90.82	0.00666667	0.00666667
1	300	V1-V3	150	170	58881.3	89.7067	0.00666667	0.00666667
1	300	V1-V3	150	180	58881.3	88.0167	0.00666667	0.00666667
1	300	V1-V3	150	190	58881.3	85.9633	0.00333333	0.00333333
1	300	V1-V3	150	200	58881.3	83.4933	0.00333333	0.00333333
1	300	V1-V3	150	210	58881.3	79.6967	0.00333333	0.00333333
1	300	V1-V3	150	220	58881.3	74.5133	0.00666667	0.00666667
1	300	V1-V3	150	230	58881.3	68.28	0.00666667	0.00666667
1	300	V1-V3	150	240	58881.3	59.8767	0.00666667	0.00666667
1	300	V1-V3	150	250	58881.3	49.3367	0.00333333	0.00333333
1	300	V1-V3	150	260	58881.3	39.3433	0.00333333	0.00333333
1	300	V1-V3	150	270	58881.3	27.35	0.02	0.02
1	300	V1-V3	150	280	58881.3	17.3767	0.0133333	0.0133333
1	300	V1-V3	160	90	58881.3	95.1733	0.00333333	0.00333333
1	300	V1-V3	160	100	58881.3	94.6733	0.00333333	0.00333333
1	300	V1-V3	160	110	58881.3	94.27	0.00333333	0.00333333
1	300	V1-V3	160	120	58881.3	93.7067	0.00333333	0.00333333
1	300	V1-V3	160	130	58881.3	93.1333	0.00333333	0.00333333
1	300	V1-V3	160	140	58881.3	92.46	0.00333333	0.00333333
1	300	V1-V3	160	150	58881.3	91.65	0.00666667	0.00666667
1	300	V1-V3	160	160	58881.3	90.6767	0.00666667	0.00666667
1	300	V1-V3	160	170	58881.3	89.58	0.00666667	0.00666667
1	300	V1-V3	160	180	58881.3	87.9167	0.00666667	0.00666667
1	300	V1-V3	160	190	58881.3	85.89	0.00333333	0.00333333
1	300	V1-V3	160	200	58881.3	83.4367	0.00333333	0.00333333
1	300	V1-V3	160	210	58881.3	79.6533	0.01	0.01
1	300	V1-V3	160	220	58881.3	74.4867	0.00666667	0.00666667
1	300	V1-V3	160	230	58881.3	68.26	0.00666667	0.00666667
1	300	V1-V3	160	240	58881.3	59.8633	0.00666667	0.00666667
1	300	V1-V3	160	250	58881.3	49.3267	0.00333333	0.00333333
1	300	V1-V3	160	260	58881.3	39.3367	0.02	0.02
1	300	V1-V3	160	270	58881.3	27.35	0.02	0.02
1	300	V1-V3	160	280	58881.3	17.3733	0.0133333	0.0133333
1	300	V1-V3	170	90	58881.3	94.8167	0.00333333	0.00333333
1	300	V1-V3	170	100	58881.3	94.3367	0.00333333	0.00333333
1	300	V1-V3	170	110	58881.3	93.9533	0.00333333	0.00333333
1	300	V1-V3	170	120	58881.3	93.4033	0.00333333	0.00333333
1	300	V1-V3	170	130	58881.3	92.8567	0.00333333	0.00333333
1	300	V1-V3	170	140	58881.3	92.1967	0.00666667	0.00666667
1	300	V1-V3	170	150	58881.3	91.4133	0.00666667	0.00666667
1	300	V1-V3	170	160	58881.3	90.4633	0.00666667	0.00666667
1	300	V1-V3	170	170	58881.3	89.3967	0.00666667	0.00666667
1	300	V1-V3	170	180	58881.3	87.7633	0.00666667	0.00666667
1	300	V1-V3	170	190	58881.3	85.7633	0.00333333	0.00333333
1	300	V1-V3	170	200	58881.3	83.34	0.00666667	0.00666667
1	300	V1-V3	170	210	58881.3	79.58	0.00666667	0.00666667
1	300	V1-V3	170	220	58881.3	74.4333	0.00666667	0.00666667
1	300	V1-V3	170	230	58881.3	68.2167	0.00666667	0.00666667
1	300	V1-V3	170	240	58881.3	59.83	0.00666667	0.00666667
1	300	V1-V3	170	250	58881.3	49.3067	0.02	0.02
1	300	V1-V3	170	260	58881.3	39.32	0.02	0.02
1	300	V1-V3	170	270	58881.3	27.34	0.02	0.02
1	300	V1-V3	170	280	58881.3	17.37	0.0133333	0.0133333
1	300	V1-V3	180	90	58881.3	94.3633	0.00333333	0.00333333
1	300	V1-V3	180	100	58881.3	93.9067	0.00333333	0.00333333
1	300	V1-V3	180	110	58881.3	93.5467	0.00333333	0.00333333
1	300	V1-V3	180	120	58881.3	93.0367	0.00333333	0.00333333
1	300	V1-V3	180	130	58881.3	92.5133	0.00666667	0.00666667
1	300	V1-V3	180	140	58881.3	91.8867	0.00666667	0.00666667
1	300	V1-V3	180	150	58881.3	91.13	0.00666667	0.00666667
1	300	V1-V3	180	160	58881.3	90.2067	0.00666667	0.00666667
1	300	V1-V3	180	170	58881.3	89.1733	0.00666667	0.00666667
1	300	V1-V3	180	180	58881.3	87.5833	0.00666667	0.00666667
1	300	V1-V3	180	190	58881.3	85.6167	0.01	0.01
1	300	V1-V3	180	200	58881.3	83.2267	0.00666667	0.00666667
1	300	V1-V3	180	210	58881.3	79.4933	0.00666667	0.00666667
1	300	V1-V3	180	220	58881.3	74.37	0.00666667	0.00666667
1	300	V1-V3	180	230	58881.3	68.17	0.00666667	0.00666667
1	300	V1-V3	180	240	58881.3	59.8	0.0266667	0.0266667
1	300	V1-V3	180	250	58881.3	49.2867	0.02	0.02
1	300	V1-V3	180	260	58881.3	39.31	0.02	0.02
1	300	V1-V3	180	270	58881.3	27.33	0.02	0.02
1	300	V1-V3	180	280	58881.3	17.3633	0.0133333	0.0133333
1	300	V1-V3	190	90	58881.3	93.8533	0.00333333	0.00333333
1	300	V1-V3	190	100	58881.3	93.43	0.00333333	0.00333333
1	300	V1-V3	190	110	58881.3	93.0967	0.00333333	0.00333333
1	300	V1-V3	190	120	58881.3	92.6133	0.00666667	0.00666667
1	300	V1-V3	190	130	58881.3	92.1167	0.00666667	0.00666667
1	300	V1-V3	190	140	58881.3	91.5233	0.00666667	0.00666667
1	300	V1-V3	190	150	58881.3	90.7933	0.00666667	0.00666667
1	300	V1-V3	190	160	58881.3	89.91	0.00666667	0.00666667
1	300	V1-V3	190	170	58881.3	88.93	0.00666667	0.00666667
1	300	V1-V3	190	180	58881.3	87.3833	0.0133333	0.0133333
1	300	V1-V3	190	190	58881.3	85.4567	0.01	0.01
1	300	V1-V3	190	200	58881.3	83.0967	0.00666667	0.00666667
1	300	V1-V3	190	210	58881.3	79.4067	0.00666667	0.00666667
1	300	V1-V3	190	220	58881.3	74.3167	0.00666667	0.00666667
1	300	V1-V3	190	230	58881.3	68.14	0.0266667	0.0266667
1	300	V1-V3	190	240	58881.3	59.7767	0.0266667	0.0266667
1	300	V1-V3	190	250	58881.3	49.27	0.02	0.02
1	300	V1-V3	190	260	58881.3	39.3033	0.02	0.02
1	300	V1-V3	190	270	58881.3	27.3267	0.02	0.02
1	300	V1-V3	190	280	58881.3	17.3567	0.0133333	0.0133333
1	300	V1-V3	200	90	0	0	0	0
1	300	V1-V3	200	100	0	0	0	0
1	300	V1-V3	200	110	58881.3	92.6367	0	0
1	300	V1-V3	200	120	58881.3	92.1767	0	0
1	300	V1-V3	200	130	58881.3	91.7133	0	0
1	300	V1-V3	200	140	58881.3	91.16	0	0
1	300	V1-V3	200	150	58881.3	90.4633	0	0
1	300	V1-V3	200	160	58881.3	89.6133	0	0
1	300	V1-V3	200	170	58881.3	88.6567	0.00666667	0.00666667
1	300	V1-V3	200	180	58881.3	87.1533	0.00666667	0.00666667
1	300	V1-V3	200	190	58881.3	85.2667	0.00666667	0.00666667
1	300	V1-V3	200	200	58881.3	82.95	0.00666667	0.00666667
1	300	V1-V3	200	210	58881.3	79.3	0.00666667	0.00666667
1	300	V1-V3	200	220	58881.3	74.2433	0.03	0.03
1	300	V1-V3	200	230	58881.3	68.09	0.0266667	0.0266667
1	300	V1-V3	200	240	58881.3	59.74	0.0266667	0.0266667
1	300	V1-V3	200	250	58881.3	49.2467	0.02	0.02
1	300	V1-V3	200	260	58881.3	39.2867	0.02	0.02
1	300	V1-V3	200	270	58881.3	27.3167	0.02	0.02
1	300	V1-V3	200	280	58881.3	17.3533	2.53	2.53
1	300	V1-V3	210	90	0	0	0	0
1	300	V1-V3	210	100	58881.3	92.3833	0	0
1	300	V1-V3	210	110	58881.3	92.0933	0	0
1	300	V1-V3	210	120	58881.3	91.6567	0	0
1	300	V1-V3	210	130	58881.3	91.2233	0	0
1	300	V1-V3	210	140	58881.3	90.7067	0	0
1	300	V1-V3	210	150	58881.3	90.04	0	0
1	300	V1-V3	210	160	58881.3	89.2267	0.00666667	0.00666667
1	300	V1-V3	210	170	58881.3	88.3133	0.00666667	0.00666667
1	300	V1-V3	210	180	58881.3	86.8567	0.00666667	0.00666667
1	300	V1-V3	210	190	58881.3	85.0167	0.00666667	0.00666667
1	300	V1-V3	210	200	58881.3	82.7567	0.00666667	0.00666667
1	300	V1-V3	210	210	58881.3	79.1567	0.0333333	0.0333333
1	300	V1-V3	210	220	58881.3	74.15	0.03	0.03
1	300	V1-V3	210	230	58881.3	68.03	0.0266667	0.0266667
1	300	V1-V3	210	240	58881.3	59.6933	0.0266667	0.0266667
1	300	V1-V3	210	250	58881.3	49.22	0.02	0.02
1	300	V1-V3	210	260	58881.3	39.2667	0.02	0.02
1	300	V1-V3	210	270	58881.3	27.3067	4.34	4.33
1	300	V1-V3	210	280	58881.3	17.3467	2.55667	2.55667
1	300	V1-V3	220	90	58881.3	92.0233	0	0
1	300	V1-V3	220	100	58881.3	91.6733	0	0
1	300	V1-V3	220	110	58881.3	91.4067	0	0
1	300	V1-V3	220	120	58881.3	91.0067	0	0
1	300	V1-V3	220	130	58881.3	90.6	0	0
1	300	V1-V3	220	140	58881.3	90.1233	0	0
1	300	V1-V3	220	150	58881.3	89.4933	0.00666667	0.00666667
1	300	V1-V3	220	160	58881.3	88.7233	0.00666667	0.00666667
1	300	V1-V3	220	170	58881.3	87.8533	0.00666667	0.00666667
1	300	V1-V3	220	180	58881.3	86.46	0.00666667	0.00666667
1	300	V1-V3	220	190	58881.3	84.6833	0.00666667	0.00666667
1	300	V1-V3	220	200	58881.3	82.4967	0.0333333	0.0333333
1	300	V1-V3	220	210	58881.3	78.9733	0.0333333	0.0333333
1	300	V1-V3	220	220	58881.3	74.03	0.03	0.03
1	300	V1-V3	220	230	58881.3	67.95	0.0266667	0.0266667
1	300	V1-V3	220	240	58881.3	59.6467	0.0266667	0.0266667
1	300	V1-V3	220	250	58881.3	49.19	0.0333333	0.03
1	300	V1-V3	220	260	58881.3	39.2467	6.67	6.65333
1	300	V1-V3	220	270	58881.3	27.2967	4.42333	4.41333
1	300	V1-V3	220	280	58881.3	17.3367	8.67667	8.61
1	300	V1-V3	230	90	58881.3	91.21	0	0
1	300	V1-V3	230	100	58881.3	90.89	0	0
1	300	V1-V3	230	110	58881.3	90.64	0	0
1	300	V1-V3	230	120	58881.3	90.2733	0	0
1	300	V1-V3	230	130	58881.3	89.8967	0	0
1	300	V1-V3	230	140	58881.3	89.4533	0.00666667	0.00666667
1	300	V1-V3	230	150	58881.3	88.8733	0.00666667	0.00666667
1	300	V1-V3	230	160	58881.3	88.1533	0.00666667	0.00666667
1	300	V1-V3	230	170	58881.3	87.3367	0.00666667	0.00666667
1	300	V1-V3	230	180	58881.3	86	0.00666667	0.00666667
1	300	V1-V3	230	190	58881.3	84.3	0.0333333	0.0333333
1	300	V1-V3	230	200	58881.3	82.18	0.0333333	0.0333333
1	300	V1-V3	230	210	58881.3	78.7367	0.0333333	0.0333333
1	300	V1-V3	230	220	58881.3	73.86	0.03	0.03
1	300	V1-V3	230	230	58881.3	67.8467	0.0266667	0.0266667
1	300	V1-V3	230	240	58881.3	59.58	0.0266667	0.0266667
1	300	V1-V3	230	250	58881.3	49.15	9.04667	8.98333
1	300	V1-V3	230	260	58881.3	39.2133	6.81667	6.79
1	300	V1-V3	230	270	58881.3	27.2767	13.9333	13.81
1	300	V1-V3	230	280	58881.3	17.33	13.6033	13.5533
1	300	V1-V3	240	90	58881.3	90.2867	0	0
1	300	V1-V3	240	100	58881.3	89.9867	0	0
1	300	V1-V3	240	110	58881.3	89.76	0	0
1	300	V1-V3	240	120	58881.3	89.4167	0	0
1	300	V1-V3	240	130	58881.3	89.0667	0.00666667	0.00666667
1	300	V1-V3	240	140	58881.3	88.6667	0.00666667	0.00666667
1	300	V1-V3	240	150	58881.3	88.12	0.00666667	0.00666667
1	300	V1-V3	240	160	58881.3	87.45	0.00666667	0.00666667
1	300	V1-V3	240	170	58881.3	86.6833	0.00666667	0.00666667
1	300	V1-V3	240	180	58881.3	85.4233	0.0333333	0.0333333
1	300	V1-V3	240	190	58881.3	83.8233	0.0333333	0.0333333
1	300	V1-V3	240	200	58881.3	81.7833	0.0333333	0.0333333
1	300	V1-V3	240	210	58881.3	78.4433	0.0333333	0.0333333
1	300	V1-V3	240	220	58881.3	73.66	0.03	0.03
1	300	V1-V3	240	230	58881.3	67.72	0.0266667	0.0266667
1	300	V1-V3	240	240	58881.3	59.5	11.5467	11.4467
1	300	V1-V3	240	250	58881.3	49.1067	9.34333	9.28
1	300	V1-V3	240	260	58881.3	39.1867	20.4933	20.12
1	300	V1-V3	240	270	58881.3	27.2667	21.68	21.3767
1	300	V1-V3	240	280	58881.3	17.3233	14.5267	14.4567
1	300	V1-V3	250	90	58881.3	89.0733	0	0
1	300	V1-V3	250	100	58881.3	88.8	0	0
1	300	V1-V3	250	110	58881.3	88.5967	0	0
1	300	V1-V3	250	120	58881.3	88.2867	0.00666667	0.00666667
1	300	V1-V3	250	130	58881.3	87.9767	0.00666667	0.00666667
1	300	V1-V3	250	140	58881.3	87.6067	0.00666667	0.00666667
1	300	V1-V3	250	150	58881.3	87.11	0.00666667	0.00666667
1	300	V1-V3	250	160	58881.3	86.51	0.00666667	0.00666667
1	300	V1-V3	250	170	58881.3	85.8033	0.0333333	0.0333333
1	300	V1-V3	250	180	58881.3	84.63	0.0333333	0.0333333
1	300	V1-V3	250	190	58881.3	83.14	0.0333333	0.0333333
1	300	V1-V3	250	200	58881.3	81.2267	0.0333333	0.0333333
1	300	V1-V3	250	210	58881.3	78.03	0.0333333	0.0333333
1	300	V1-V3	250	220	58881.3	73.3767	0.03	0.03
1	300	V1-V3	250	230	58881.3	67.5333	12.9533	12.8367
1	300	V1-V3	250	240	58881.3	59.3933	11.9833	11.8533
1	300	V1-V3	250	250	58881.3	49.0467	26.02	25.51
1	300	V1-V3	250	260	58881.3	39.1633	31.53	30.6833
1	300	V1-V3	250	270	58881.3	27.2533	22.93	22.5733
1	300	V1-V3	250	280	58881.3	17.32	16.0633	15.7367
1	300	V1-V3	260	90	58881.3	87.4467	0	0
1	300	V1-V3	260	100	58881.3	87.2033	0	0
1	300	V1-V3	260	110	58881.3	87.0267	0.01	0.01
1	300	V1-V3	260	120	58881.3	86.7567	0.00666667	0.00666667
1	300	V1-V3	260	130	58881.3	86.48	0.00666667	0.00666667
1	300	V1-V3	260	140	58881.3	86.16	0.00666667	0.00666667
1	300	V1-V3	260	150	58881.3	85.72	0.00666667	0.00666667
1	300	V1-V3	260	160	58881.3	85.1933	0.0333333	0.0333333
1	300	V1-V3	260	170	58881.3	84.56	0.0333333	0.0333333
1	300	V1-V3	260	180	58881.3	83.4867	0.0333333	0.0333333
1	300	V1-V3	260	190	58881.3	82.13	0.0333333	0.0333333
1	300	V1-V3	260	200	58881.3	80.3467	0.0333333	0.0333333
1	300	V1-V3	260	210	58881.3	77.3533	0.0333333	0.0333333
1	300	V1-V3	260	220	58881.3	72.89	14.0133	13.84
1	300	V1-V3	260	230	58881.3	67.1933	13.39	13.2433
1	300	V1-V3	260	240	58881.3	59.18	31.8667	31.1233
1	300	V1-V3	260	250	58881.3	48.9333	39.67	38.5
1	300	V1-V3	260	260	58881.3	39.0867	33.3167	32.43
1	300	V1-V3	260	270	58881.3	27.2167	25.3367	24.5133
1	300	V1-V3	260	280	58881.3	17.3	15.9133	15.6067
1	300	V1-V3	270	90	58881.3	84.8333	0	0
1	300	V1-V3	270	100	58881.3	84.6267	0.01	0.01
1	300	V1-V3	270	110	58881.3	84.48	0.01	0.01
1	300	V1-V3	270	120	58881.3	84.2567	0.00666667	0.00666667
1	300	V1-V3	270	130	58881.3	84.02	0.00666667	0.00666667
1	300	V1-V3	270	140	58881.3	83.75	0.00666667	0.00666667
1	300	V1-V3	270	150	58881.3	83.3833	0.0333333	0.0333333
1	300	V1-V3	270	160	58881.3	82.94	0.0333333	0.0333333
1	300	V1-V3	270	170	58881.3	82.3967	0.0333333	0.0333333
1	300	V1-V3	270	180	58881.3	81.47	0.0333333	0.0333333
1	300	V1-V3	270	190	58881.3	80.3067	0.0333333	0.0333333
1	300	V1-V3	270	200	58881.3	78.7433	0.0333333	0.0333333
1	300	V1-V3	270	210	58881.3	76.04	14.59	14.3433
1	300	V1-V3	270	220	58881.3	71.92	14.43	14.1967
1	300	V1-V3	270	230	58881.3	66.5167	35.7233	34.7967
1	300	V1-V3	270	240	58881.3	58.75	48.3867	47
1	300	V1-V3	270	250	58881.3	48.6967	41.9567	40.7567
1	300	V1-V3	270	260	58881.3	38.9533	36.73	35.16
1	300	V1-V3	270	270	58881.3	27.1533	25.2367	24.4933
1	300	V1-V3	270	280	58881.3	17.2667	15.8967	15.5933
1	300	V1-V3	280	90	58881.3	73.9	0.01	0.01
1	300	V1-V3	280	100	58881.3	73.7567	0.01	0.01
1	300	V1-V3	280	110	58881.3	73.6567	0.01	0.01
1	300	V1-V3	280	120	58881.3	73.4867	0.00666667	0.00666667
1	300	V1-V3	280	130	58881.3	73.3167	0.00666667	0.00666667
1	300	V1-V3	280	140	58881.3	73.11	0.0333333	0.0333333
1	300	V1-V3	280	150	58881.3	72.8367	0.0333333	0.0333333
1	300	V1-V3	280	160	58881.3	72.51	0.0333333	0.0333333
1	300	V1-V3	280	170	58881.3	72.1067	0.0333333	0.0333333
1	300	V1-V3	280	180	58881.3	71.4267	0.0333333	0.0333333
1	300	V1-V3	280	190	58881.3	70.55	0.0333333	0.0333333
1	300	V1-V3	280	200	58881.3	69.3933	14.4033	14.29
1	300	V1-V3	280	210	58881.3	67.28	14.6967	14.46
1	300	V1-V3	280	220	58881.3	63.9867	37.3733	36.3733
1	300	V1-V3	280	230	58881.3	59.4833	48.2133	46.6467
1	300	V1-V3	280	240	58881.3	52.8167	45.4567	44.36
1	300	V1-V3	280	250	58881.3	43.8233	41.3033	39.2733
1	300	V1-V3	280	260	58881.3	35	32.8833	31.4233
1	300	V1-V3	280	270	58881.3	24.2667	22.5067	21.8
1	300	V1-V3	280	280	58881.3	15.3533	14.04	13.7533
1	300	V3	90	90	98949.7	97.91	95.1133	94.6433
1	300	V3	90	100	98949.7	97.7667	95.01	94.56
1	300	V3	90	110	98949.7	97.6467	94.84	94.4933
1	300	V3	90	120	98949.7	97.4833	94.7267	94.3767
1	300	V3	90	130	98949.7	97.3267	94.5733	94.2767
1	300	V3	90	140	98949.7	97.1633	94.4833	88.99
1	300	V3	90	150	98949.7	96.9267	94.3	78.38
1	300	V3	90	160	98949.7	75.1733	72.81	67.2367
1	300	V3	90	170	98949.7	74.86	72.3567	20.3433
1	300	V3	90	180	98949.7	3.87667	2.05	1.84
1	300	V3	90	190	98949.7	3.62	1.99667	1.99667
1	300	V3	90	200	98949.7	3.31333	1.88	1.86667
1	300	V3	90	210	98949.7	3.01667	1.63667	1.63333
1	300	V3	90	220	98949.7	2.67	1.35333	1.35333
1	300	V3	90	230	98949.7	2.31	0.826667	0.74
1	300	V3	90	240	98949.7	1.69333	0.463333	0.436667
1	300	V3	90	250	98949.7	1.22	0.623333	0.623333
1	300	V3	90	260	98949.7	0.96	0.506667	0.503333
1	300	V3	90	270	98949.7	0.776667	0.413333	0.406667
1	300	V3	90	280	98949.7	0.526667	0.246667	0.246667
1	300	V3	100	90	98949.7	97.86	94.93	94.36
1	300	V3	100	100	98949.7	97.7233	94.7533	94.2733
1	300	V3	100	110	98949.7	97.6067	94.61	94.2067
1	300	V3	100	120	98949.7	97.45	94.5	94.1033
1	300	V3	100	130	98949.7	97.2967	94.4867	94.1333
1	300	V3	100	140	98949.7	97.1333	94.2467	88.7933
1	300	V3	100	150	98949.7	96.9	94.3667	78.4
1	300	V3	100	160	98949.7	75.15	72.8933	67.2667
1	300	V3	100	170	98949.7	74.8433	72.3667	20.3567
1	300	V3	100	180	98949.7	3.86667	2.21667	2.00667
1	300	V3	100	190	98949.7	3.61667	2.09	1.98333
1	300	V3	100	200	98949.7	3.31	1.94667	1.93667
1	300	V3	100	210	98949.7	3.01667	1.65333	1.65
1	300	V3	100	220	98949.7	2.67	1.36	1.36
1	300	V3	100	230	98949.7	2.30667	0.853333	0.766667
1	300	V3	100	240	98949.7	1.69333	0.8	0.78
1	300	V3	100	250	98949.7	1.22	0.626667	0.626667
1	300	V3	100	260	98949.7	0.96	0.523333	0.516667
1	300	V3	100	270	98949.7	0.776667	0.413333	0.406667
1	300	V3	100	280	98949.7	0.526667	0.27	0.27
1	300	V3	110	90	98949.7	97.8	94.78	94.2633
1	300	V3	110	100	98949.7	97.67	94.6	94.1833
1	300	V3	110	110	98949.7	97.56	94.48	94.1367
1	300	V3	110	120	98949.7	97.4	94.4867	94.16
1	300	V3	110	130	98949.7	97.2533	94.3433	94.0433
1	300	V3	110	140	98949.7	97.0933	94.2133	88.75
1	300	V3	110	150	98949.7	96.8633	94.4167	78.4167
1	300	V3	110	160	98949.7	75.13	72.9367	67.2867
1	300	V3	110	170	98949.7	74.8233	72.53	20.5133
1	300	V3	110	180	98949.7	3.86667	2.25667	1.99
1	300	V3	110	190	98949.7	3.61333	2.10333	2.01667
1	300	V3	110	200	98949.7	3.31	1.91	1.9
1	300	V3	110	210	98949.7	3.01667	1.62667	1.62333
1	300	V3	110	220	98949.7	2.67	1.37333	1.37333
1	300	V3	110	230	98949.7	2.30667	1.22	1.13
1	300	V3	110	240	98949.7	1.69333	0.796667	0.773333
1	300	V3	110	250	98949.7	1.22	0.64	0.64
1	300	V3	110	260	98949.7	0.96	0.52	0.52
1	300	V3	110	270	98949.7	0.776667	0.44	0.433333
1	300	V3	110	280	98949.7	0.526667	0.27	0.27
1	300	V3	120	90	98949.7	97.7033	94.3733	93.8733
1	300	V3	120	100	98949.7	97.5833	94.1633	93.77
1	300	V3	120	110	98949.7	97.48	94.1767	93.8533
1	300	V3	120	120	98949.7	97.3367	94.0467	93.73
1	300	V3	120	130	98949.7	97.19	94.0533	93.7367
1	300	V3	120	140	98949.7	97.0333	93.8133	88.34
1	300	V3	120	150	98949.7	96.81	94.1167	78.1067
1	300	V3	120	160	98949.7	75.0933	72.7767	67.18
1	300	V3	120	170	98949.7	74.7867	72.6567	20.6167
1	300	V3	120	180	98949.7	3.86	2.31	2.04667
1	300	V3	120	190	98949.7	3.61	2.11333	2.02333
1	300	V3	120	200	98949.7	3.30667	1.91667	1.90667
1	300	V3	120	210	98949.7	3.01667	1.65667	1.65333
1	300	V3	120	220	98949.7	2.66667	1.77	1.77
1	300	V3	120	230	98949.7	2.30667	1.22333	1.13333
1	300	V3	120	240	98949.7	1.69	0.81	0.79
1	300	V3	120	250	98949.7	1.22	0.64	0.64
1	300	V3	120	260	98949.7	0.96	0.56	0.553333
1	300	V3	120	270	98949.7	0.776667	0.44	0.433333
1	300	V3	120	280	98949.7	0.526667	0.273333	0.273333
1	300	V3	130	90	98949.7	97.6133	94.3067	93.8133
1	300	V3	130	100	98949.7	97.5	94.2433	93.8567
1	300	V3	130	110	98949.7	97.4067	94.11	93.7933
1	300	V3	130	120	98949.7	97.2667	94.0133	93.6967
1	300	V3	130	130	98949.7	97.1333	94	93.6767
1	300	V3	130	140	98949.7	96.9867	93.7533	88.2767
1	300	V3	130	150	98949.7	96.7633	94.2033	78.2
1	300	V3	130	160	98949.7	75.0567	72.8233	67.22
1	300	V3	130	170	98949.7	74.7633	72.7067	20.6767
1	300	V3	130	180	98949.7	3.84667	2.31333	2.06
1	300	V3	130	190	98949.7	3.60333	2.10667	2.01667
1	300	V3	130	200	98949.7	3.30333	1.94	1.93
1	300	V3	130	210	98949.7	3.01	2.05333	2.05
1	300	V3	130	220	98949.7	2.66667	1.76	1.76
1	300	V3	130	230	98949.7	2.30667	1.23667	1.14333
1	300	V3	130	240	98949.7	1.69	0.82	0.8
1	300	V3	130	250	98949.7	1.22	0.69	0.69
1	300	V3	130	260	98949.7	0.956667	0.563333	0.563333
1	300	V3	130	270	98949.7	0.776667	0.446667	0.44
1	300	V3	130	280	98949.7	0.526667	0.276667	0.276667
1	300	V3	140	90	98949.7	97.51	93.9067	93.4233
1	300	V3	140	100	98949.7	97.4033	93.7067	93.33
1	300	V3	140	110	98949.7	97.3133	93.65	93.34
1	300	V3	140	120	98949.7	97.1867	93.5333	93.2233
1	300	V3	140	130	98949.7	97.0633	93.5167	93.1933
1	300	V3	140	140	98949.7	96.9267	93.4267	87.9567
1	300	V3	140	150	98949.7	96.7067	93.84	77.83
1	300	V3	140	160	98949.7	75.0133	72.4267	66.83
1	300	V3	140	170	98949.7	74.7233	72.2633	20.47
1	300	V3	140	180	98949.7	3.84333	2.33	2.07
1	300	V3	140	190	98949.7	3.6	2.14667	2.06333
1	300	V3	140	200	98949.7	3.3	2.35667	2.34333
1	300	V3	140	210	98949.7	3.01	2.05667	2.05333
1	300	V3	140	220	98949.7	2.66667	1.77667	1.77667
1	300	V3	140	230	98949.7	2.30667	1.23667	1.14333
1	300	V3	140	240	98949.7	1.69	0.873333	0.853333
1	300	V3	140	250	98949.7	1.22	0.69	0.69
1	300	V3	140	260	98949.7	0.956667	0.563333	0.56
1	300	V3	140	270	98949.7	0.776667	0.443333	0.436667
1	300	V3	140	280	98949.7	0.526667	0.28	0.28
1	300	V3	150	90	98949.7	97.3433	93.7667	93.2967
1	300	V3	150	100	98949.7	97.25	93.6433	93.2733
1	300	V3	150	110	98949.7	97.17	93.5467	93.2467
1	300	V3	150	120	98949.7	97.0467	93.42	93.1167
1	300	V3	150	130	98949.7	96.94	93.57	93.2533
1	300	V3	150	140	98949.7	96.8033	93.43	87.98
1	300	V3	150	150	98949.7	96.6133	93.8233	77.8467
1	300	V3	150	160	98949.7	74.9567	72.3967	66.7533
1	300	V3	150	170	98949.7	74.6667	72.2333	20.4667
1	300	V3	150	180	98949.7	3.83333	2.34667	2.08667
1	300	V3	150	190	98949.7	3.59333	2.55333	2.46667
1	300	V3	150	200	98949.7	3.29667	2.35333	2.34333
1	300	V3	150	210	98949.7	3.01	2.07333	2.07
1	300	V3	150	220	98949.7	2.66667	1.77667	1.77667
1	300	V3	150	230	98949.7	2.30667	1.28333	1.19333
1	300	V3	150	240	98949.7	1.68667	0.873333	0.853333
1	300	V3	150	250	98949.7	1.22	0.696667	0.696667
1	300	V3	150	260	98949.7	0.956667	0.566667	0.566667
1	300	V3	150	270	98949.7	0.776667	0.45	0.443333
1	300	V3	150	280	98949.7	0.526667	0.28	0.28
1	300	V3	160	90	98949.7	75.6933	72.61	72.1933
1	300	V3	160	100	98949.7	75.6133	72.49	72.1667
1	300	V3	160	110	98949.7	75.5467	72.3767	72.13
1	300	V3	160	120	98949.7	75.4533	72.4133	72.1767
1	300	V3	160	130	98949.7	75.3667	72.5	72.2633
1	300	V3	160	140	98949.7	75.25	72.41	72.06
1	300	V3	160	150	98949.7	75.0933	72.5333	72.03
1	300	V3	160	160	98949.7	74.5267	71.9667	66.38
1	300	V3	160	170	98949.7	74.28	71.8567	20.1533
1	300	V3	160	180	98949.7	3.52	2.43	2.18667
1	300	V3	160	190	98949.7	3.30667	2.28667	2.20333
1	300	V3	160	200	98949.7	3.03667	2.14667	2.13333
1	300	V3	160	210	98949.7	2.78	1.94	1.92333
1	300	V3	160	220	98949.7	2.52333	1.77667	1.77667
1	300	V3	160	230	98949.7	2.24333	1.27667	1.18667
1	300	V3	160	240	98949.7	1.68	0.88	0.86
1	300	V3	160	250	98949.7	1.22	0.696667	0.696667
1	300	V3	160	260	98949.7	0.956667	0.563333	0.563333
1	300	V3	160	270	98949.7	0.776667	0.45	0.443333
1	300	V3	160	280	98949.7	0.526667	0.28	0.28
1	300	V3	170	90	98949.7	75.52	72.4867	72.0633
1	300	V3	170	100	98949.7	75.4433	72.3567	72.0267
1	300	V3	170	110	98949.7	75.3833	72.39	72.1433
1	300	V3	170	120	98949.7	75.2933	72.3733	72.14
1	300	V3	170	130	98949.7	75.21	72.4333	72.1967
1	300	V3	170	140	98949.7	75.1	72.31	71.9633
1	300	V3	170	150	98949.7	74.9567	72.4333	71.9267
1	300	V3	170	160	98949.7	74.4167	71.9033	66.3267
1	300	V3	170	170	98949.7	74.2133	72.2067	20.5467
1	300	V3	170	180	98949.7	3.50667	2.42333	2.18
1	300	V3	170	190	98949.7	3.29667	2.3	2.21667
1	300	V3	170	200	98949.7	3.03	2.15667	2.14667
1	300	V3	170	210	98949.7	2.77667	1.99667	1.97667
1	300	V3	170	220	98949.7	2.52	1.77667	1.77667
1	300	V3	170	230	98949.7	2.24333	1.28	1.19
1	300	V3	170	240	98949.7	1.68	0.88	0.86
1	300	V3	170	250	98949.7	1.22	0.706667	0.706667
1	300	V3	170	260	98949.7	0.956667	0.563333	0.563333
1	300	V3	170	270	98949.7	0.776667	0.45	0.443333
1	300	V3	170	280	98949.7	0.526667	0.283333	0.283333
1	300	V3	180	90	98949.7	4.15	2.25333	2.19
1	300	V3	180	100	98949.7	4.11	2.39667	2.31
1	300	V3	180	110	98949.7	4.07667	2.49333	2.41
1	300	V3	180	120	98949.7	4.03	2.54	2.46333
1	300	V3	180	130	98949.7	3.99333	2.52667	2.44667
1	300	V3	180	140	98949.7	3.94667	2.48667	2.36
1	300	V3	180	150	98949.7	3.9	2.49333	2.36
1	300	V3	180	160	98949.7	3.46333	2.49667	2.39667
1	300	V3	180	170	98949.7	3.39333	2.29667	1.96667
1	300	V3	180	180	98949.7	2.02	1.11667	1.11667
1	300	V3	180	190	98949.7	1.94667	1.08667	1.08667
1	300	V3	180	200	98949.7	1.85333	1.11	1.10667
1	300	V3	180	210	98949.7	1.75667	1.06333	1.06333
1	300	V3	180	220	98949.7	1.63667	1.02333	1.02333
1	300	V3	180	230	98949.7	1.52667	0.956667	0.883333
1	300	V3	180	240	98949.7	1.33	0.813333	0.793333
1	300	V3	180	250	98949.7	1.15667	0.713333	0.713333
1	300	V3	180	260	98949.7	0.95	0.566667	0.566667
1	300	V3	180	270	98949.7	0.776667	0.466667	0.46
1	300	V3	180	280	98949.7	0.523333	0.306667	0.306667
1	300	V3	190	90	98949.7	4.08667	2.37333	2.28667
1	300	V3	190	100	98949.7	4.05333	2.46	2.37333
1	300	V3	190	110	98949.7	4.01667	2.52667	2.43667
1	300	V3	190	120	98949.7	3.97667	2.51333	2.43
1	300	V3	190	130	98949.7	3.94	2.49333	2.41667
1	300	V3	190	140	98949.7	3.9	2.49667	2.29333
1	300	V3	190	150	98949.7	3.85	2.88667	2.71
1	300	V3	190	160	98949.7	3.41667	2.46667	2.37667
1	300	V3	190	170	98949.7	3.36	2.30667	1.97333
1	300	V3	190	180	98949.7	2.00333	1.11667	1.11667
1	300	V3	190	190	98949.7	1.93667	1.15333	1.15333
1	300	V3	190	200	98949.7	1.85333	1.11333	1.11
1	300	V3	190	210	98949.7	1.75333	1.07	1.07
1	300	V3	190	220	98949.7	1.63667	1.02667	1.02667
1	300	V3	190	230	98949.7	1.52667	0.966667	0.89
1	300	V3	190	240	98949.7	1.33	0.813333	0.793333
1	300	V3	190	250	98949.7	1.15667	0.71	0.71
1	300	V3	190	260	98949.7	0.95	0.58	0.58
1	300	V3	190	270	98949.7	0.776667	0.496667	0.49
1	300	V3	190	280	98949.7	0.523333	0.306667	0.306667
1	300	V3	200	90	98949.7	3.96333	2.34667	2.16667
1	300	V3	200	100	98949.7	3.92667	2.4	2.22
1	300	V3	200	110	98949.7	3.9	2.39	2.22333
1	300	V3	200	120	98949.7	3.85667	2.37333	2.20333
1	300	V3	200	130	98949.7	3.82333	2.38333	2.21667
1	300	V3	200	140	98949.7	3.78	2.76	2.50333
1	300	V3	200	150	98949.7	3.73333	2.71333	2.42
1	300	V3	200	160	98949.7	3.31	2.33333	2.16667
1	300	V3	200	170	98949.7	3.24667	2.27333	1.94333
1	300	V3	200	180	98949.7	1.98	1.15667	1.15667
1	300	V3	200	190	98949.7	1.91667	1.13333	1.13333
1	300	V3	200	200	98949.7	1.84667	1.12667	1.12333
1	300	V3	200	210	98949.7	1.74667	1.07333	1.07333
1	300	V3	200	220	98949.7	1.63	1.02667	1.02667
1	300	V3	200	230	98949.7	1.52333	0.966667	0.89
1	300	V3	200	240	98949.7	1.32667	0.816667	0.793333
1	300	V3	200	250	98949.7	1.15667	0.733333	0.733333
1	300	V3	200	260	98949.7	0.946667	0.63	0.63
1	300	V3	200	270	98949.7	0.776667	0.493333	0.486667
1	300	V3	200	280	98949.7	0.52	0.306667	0.306667
1	300	V3	210	90	98949.7	3.92	2.38333	1.91
1	300	V3	210	100	98949.7	3.89333	2.38667	1.90667
1	300	V3	210	110	98949.7	3.86	2.37	1.87667
1	300	V3	210	120	98949.7	3.82	2.38	1.89
1	300	V3	210	130	98949.7	3.78667	2.78333	2.34
1	300	V3	210	140	98949.7	3.74667	2.72	2.23333
1	300	V3	210	150	98949.7	3.70333	2.7	2.09
1	300	V3	210	160	98949.7	3.27667	2.29	1.85
1	300	V3	210	170	98949.7	3.22	2.36667	1.74667
1	300	V3	210	180	98949.7	1.95333	1.14667	1.14667
1	300	V3	210	190	98949.7	1.89667	1.14333	1.14333
1	300	V3	210	200	98949.7	1.82333	1.12	1.12
1	300	V3	210	210	98949.7	1.74667	1.09333	1.09
1	300	V3	210	220	98949.7	1.63	1.03	1.03
1	300	V3	210	230	98949.7	1.52333	0.966667	0.89
1	300	V3	210	240	98949.7	1.32667	0.843333	0.82
1	300	V3	210	250	98949.7	1.15667	0.79	0.79
1	300	V3	210	260	98949.7	0.946667	0.63	0.63
1	300	V3	210	270	98949.7	0.776667	0.496667	0.49
1	300	V3	210	280	98949.7	0.52	0.31	0.31
1	300	V3	220	90	98949.7	3.86	2.35333	1.96
1	300	V3	220	100	98949.7	3.83333	2.35	1.96667
1	300	V3	220	110	98949.7	3.80667	2.36	1.95667
1	300	V3	220	120	98949.7	3.77	2.75667	2.35667
1	300	V3	220	130	98949.7	3.73667	2.74333	2.38333
1	300	V3	220	140	98949.7	3.69333	2.70333	2.27667
1	300	V3	220	150	98949.7	3.65333	2.65667	2.21333
1	300	V3	220	160	98949.7	3.23333	2.32	1.93667
1	300	V3	220	170	98949.7	3.17667	2.33333	1.85
1	300	V3	220	180	98949.7	1.91333	1.13667	1.13667
1	300	V3	220	190	98949.7	1.85667	1.12	1.12
1	300	V3	220	200	98949.7	1.79	1.10333	1.1
1	300	V3	220	210	98949.7	1.71	1.07	1.06667
1	300	V3	220	220	98949.7	1.62333	1.02667	1.02333
1	300	V3	220	230	98949.7	1.52	0.993333	0.92
1	300	V3	220	240	98949.7	1.32333	0.9	0.88
1	300	V3	220	250	98949.7	1.15333	0.786667	0.786667
1	300	V3	220	260	98949.7	0.946667	0.63	0.63
1	300	V3	220	270	98949.7	0.776667	0.493333	0.486667
1	300	V3	220	280	98949.7	0.52	0.306667	0.306667
1	300	V3	230	90	98949.7	3.81	2.29667	1.91
1	300	V3	230	100	98949.7	3.78	2.32	1.91333
1	300	V3	230	110	98949.7	3.75333	2.72667	2.3
1	300	V3	230	120	98949.7	3.72	2.70333	2.27667
1	300	V3	230	130	98949.7	3.69	2.71333	2.28667
1	300	V3	230	140	98949.7	3.65	2.65333	2.18667
1	300	V3	230	150	98949.7	3.61	2.69	2.21
1	300	V3	230	160	98949.7	3.19667	2.30333	1.87667
1	300	V3	230	170	98949.7	3.14333	2.31	1.75667
1	300	V3	230	180	98949.7	1.88667	1.12	1.12
1	300	V3	230	190	98949.7	1.83	1.10667	1.10333
1	300	V3	230	200	98949.7	1.76667	1.08	1.08
1	300	V3	230	210	98949.7	1.69	1.05667	1.05667
1	300	V3	230	220	98949.7	1.60333	1.04667	1.04667
1	300	V3	230	230	98949.7	1.51667	1.04667	0.956667
1	300	V3	230	240	98949.7	1.32333	0.893333	0.87
1	300	V3	230	250	98949.7	1.15333	0.78	0.78
1	300	V3	230	260	98949.7	0.946667	0.626667	0.626667
1	300	V3	230	270	98949.7	0.776667	0.496667	0.49
1	300	V3	230	280	98949.7	0.52	0.306667	0.306667
1	300	V3	240	90	98949.7	3.63	1.77667	1.33333
1	300	V3	240	100	98949.7	3.60333	2.17333	1.74
1	300	V3	240	110	98949.7	3.57667	2.17	1.74333
1	300	V3	240	120	98949.7	3.54333	2.18	1.76667
1	300	V3	240	130	98949.7	3.51333	2.17667	1.75333
1	300	V3	240	140	98949.7	3.47667	2.2	1.79667
1	300	V3	240	150	98949.7	3.44	2.18333	1.77667
1	300	V3	240	160	98949.7	3.04333	2.19	1.74333
1	300	V3	240	170	98949.7	2.99333	2.17	1.57667
1	300	V3	240	180	98949.7	1.74333	0.99	0.99
1	300	V3	240	190	98949.7	1.69333	0.96	0.96
1	300	V3	240	200	98949.7	1.63	0.95	0.943333
1	300	V3	240	210	98949.7	1.56333	0.956667	0.956667
1	300	V3	240	220	98949.7	1.48333	0.986667	0.983333
1	300	V3	240	230	98949.7	1.4	0.946667	0.94
1	300	V3	240	240	98949.7	1.28333	0.866667	0.846667
1	300	V3	240	250	98949.7	1.13	0.783333	0.783333
1	300	V3	240	260	98949.7	0.94	0.626667	0.626667
1	300	V3	240	270	98949.7	0.773333	0.5	0.493333
1	300	V3	240	280	98949.7	0.52	0.313333	0.313333
1	300	V3	250	90	98949.7	3.38	2.14	1.80333
1	300	V3	250	100	98949.7	3.36333	2.13	1.79667
1	300	V3	250	110	98949.7	3.33667	2.14	1.81333
1	300	V3	250	120	98949.7	3.30667	2.13	1.80333
1	300	V3	250	130	98949.7	3.28333	2.19333	1.82
1	300	V3	250	140	98949.7	3.25	2.14667	1.83667
1	300	V3	250	150	98949.7	3.21667	2.15	1.83333
1	300	V3	250	160	98949.7	2.99333	2.16	1.77667
1	300	V3	250	170	98949.7	2.94333	2.12	1.64
1	300	V3	250	180	98949.7	1.71	0.97	0.97
1	300	V3	250	190	98949.7	1.66667	0.956667	0.956667
1	300	V3	250	200	98949.7	1.60667	0.976667	0.976667
1	300	V3	250	210	98949.7	1.53667	1.01333	1.01333
1	300	V3	250	220	98949.7	1.46	0.976667	0.976667
1	300	V3	250	230	98949.7	1.38	0.936667	0.933333
1	300	V3	250	240	98949.7	1.26333	0.856667	0.83
1	300	V3	250	250	98949.7	1.12333	0.77	0.77
1	300	V3	250	260	98949.7	0.936667	0.623333	0.623333
1	300	V3	250	270	98949.7	0.77	0.5	0.493333
1	300	V3	250	280	98949.7	0.52	0.393333	0.386667
1	300	V3	260	90	98949.7	3.01667	1.26	1.26
1	300	V3	260	100	98949.7	3	1.27	1.27
1	300	V3	260	110	98949.7	2.98333	1.26333	1.26333
1	300	V3	260	120	98949.7	2.96	1.28333	1.28333
1	300	V3	260	130	98949.7	2.94	1.26667	1.26667
1	300	V3	260	140	98949.7	2.91	1.29	1.29
1	300	V3	260	150	98949.7	2.88	1.28667	1.28667
1	300	V3	260	160	98949.7	2.84	1.29333	1.29333
1	300	V3	260	170	98949.7	2.8	1.27	1.20667
1	300	V3	260	180	98949.7	1.61	0.896667	0.896667
1	300	V3	260	190	98949.7	1.56667	0.933333	0.933333
1	300	V3	260	200	98949.7	1.51667	0.986667	0.986667
1	300	V3	260	210	98949.7	1.45	0.963333	0.963333
1	300	V3	260	220	98949.7	1.38	0.92	0.92
1	300	V3	260	230	98949.7	1.30333	0.88	0.88
1	300	V3	260	240	98949.7	1.19	0.803333	0.803333
1	300	V3	260	250	98949.7	1.06	0.716667	0.716667
1	300	V3	260	260	98949.7	0.923333	0.636667	0.636667
1	300	V3	260	270	98949.7	0.76	0.606667	0.553333
1	300	V3	260	280	98949.7	0.516667	0.39	0.38
1	300	V3	270	90	98949.7	1.96333	0.783333	0.783333
1	300	V3	270	100	98949.7	1.96	0.783333	0.78
1	300	V3	270	110	98949.7	1.95333	0.85	0.846667
1	300	V3	270	120	98949.7	1.94	0.85	0.846667
1	300	V3	270	130	98949.7	1.93	0.863333	0.86
1	300	V3	270	140	98949.7	1.91333	0.87	0.866667
1	300	V3	270	150	98949.7	1.9	0.88	0.876667
1	300	V3	270	160	98949.7	1.88333	0.88	0.876667
1	300	V3	270	170	98949.7	1.86	0.866667	0.863333
1	300	V3	270	180	98949.7	1.50333	0.906667	0.906667
1	300	V3	270	190	98949.7	1.47333	0.966667	0.966667
1	300	V3	270	200	98949.7	1.44333	0.956667	0.956667
1	300	V3	270	210	98949.7	1.38667	0.93	0.93
1	300	V3	270	220	98949.7	1.32667	0.89	0.89
1	300	V3	270	230	98949.7	1.26	0.853333	0.853333
1	300	V3	270	240	98949.7	1.15333	0.783333	0.783333
1	300	V3	270	250	98949.7	1.03	0.72	0.72
1	300	V3	270	260	98949.7	0.9	0.736667	0.73
1	300	V3	270	270	98949.7	0.753333	0.606667	0.553333
1	300	V3	270	280	98949.7	0.51	0.39	0.38
1	300	V3	280	90	98949.7	1.4	0.64	0.63
1	300	V3	280	100	98949.7	1.39333	0.706667	0.696667
1	300	V3	280	110	98949.7	1.39	0.703333	0.693333
1	300	V3	280	120	98949.7	1.38333	0.72	0.71
1	300	V3	280	130	98949.7	1.37333	0.73	0.716667
1	300	V3	280	140	98949.7	1.36333	0.736667	0.726667
1	300	V3	280	150	98949.7	1.36	0.733333	0.723333
1	300	V3	280	160	98949.7	1.34333	0.73	0.72
1	300	V3	280	170	98949.7	1.33333	0.77	0.753333
1	300	V3	280	180	98949.7	1.30667	0.823333	0.81
1	300	V3	280	190	98949.7	1.28333	0.813333	0.8
1	300	V3	280	200	98949.7	1.25667	0.8	0.786667
1	300	V3	280	210	98949.7	1.21667	0.776667	0.766667
1	300	V3	280	220	98949.7	1.16	0.746667	0.736667
1	300	V3	280	230	98949.7	1.1	0.71	0.703333
1	300	V3	280	240	98949.7	1.00667	0.66	0.653333
1	300	V3	280	250	98949.7	0.89	0.71	0.7
1	300	V3	280	260	98949.7	0.77	0.613333	0.603333
1	300	V3	280	270	98949.7	0.633333	0.49	0.483333
1	300	V3	280	280	98949.7	0.49	0.393333	0.383333
1	300	V3-V4	90	90	76111	97.61	0.0166667	0.0166667
1	300	V3-V4	90	100	76111	97.2433	0.0166667	0.0166667
1	300	V3-V4	90	110	76111	96.72	0.0166667	0.0166667
1	300	V3-V4	90	120	76111	96.2867	0.0166667	0.0166667
1	300	V3-V4	90	130	76111	95.79	0.0166667	0.0166667
1	300	V3-V4	90	140	76111	95.2333	0.0166667	0.0166667
1	300	V3-V4	90	150	76111	94.6267	0.0166667	0.0166667
1	300	V3-V4	90	160	76111	93.8233	0.0166667	0.0166667
1	300	V3-V4	90	170	0	0	0	0
1	300	V3-V4	90	180	0	0	0	0
1	300	V3-V4	90	190	76111	90.05	0.0266667	0.0266667
1	300	V3-V4	90	200	76111	88.2067	0.0533333	0.0533333
1	300	V3-V4	90	210	76111	84.9767	0.0533333	0.0533333
1	300	V3-V4	90	220	76111	81.3867	0.0533333	0.0533333
1	300	V3-V4	90	230	76111	76.24	0.05	0.05
1	300	V3-V4	90	240	76111	68.2767	0.0466667	0.0466667
1	300	V3-V4	90	250	76111	59.5667	0.0466667	0.0466667
1	300	V3-V4	90	260	76111	50.0633	0.0366667	0.0366667
1	300	V3-V4	90	270	76111	38.0733	0.0166667	0.0166667
1	300	V3-V4	90	280	76111	25.6067	0.00333333	0.00333333
1	300	V3-V4	100	90	76111	97.5433	0.0166667	0.0166667
1	300	V3-V4	100	100	76111	97.1833	0.0166667	0.0166667
1	300	V3-V4	100	110	76111	96.6567	0.0166667	0.0166667
1	300	V3-V4	100	120	76111	96.2367	0.0166667	0.0166667
1	300	V3-V4	100	130	76111	95.7433	0.0166667	0.0166667
1	300	V3-V4	100	140	76111	95.1867	0.0166667	0.0166667
1	300	V3-V4	100	150	76111	94.5867	0.0166667	0.0166667
1	300	V3-V4	100	160	76111	93.7933	0.0166667	0.0166667
1	300	V3-V4	100	170	0	0	0	0
1	300	V3-V4	100	180	76111	91.5167	0.0433333	0.0433333
1	300	V3-V4	100	190	76111	90.0333	0.0566667	0.0566667
1	300	V3-V4	100	200	76111	88.19	0.0566667	0.0566667
1	300	V3-V4	100	210	76111	84.96	0.0566667	0.0566667
1	300	V3-V4	100	220	76111	81.37	0.0566667	0.0566667
1	300	V3-V4	100	230	76111	76.2267	0.05	0.05
1	300	V3-V4	100	240	76111	68.2667	0.0433333	0.0433333
1	300	V3-V4	100	250	76111	59.56	0.0433333	0.0433333
1	300	V3-V4	100	260	76111	50.0567	0.0366667	0.0366667
1	300	V3-V4	100	270	76111	38.0667	0.0166667	0.0166667
1	300	V3-V4	100	280	76111	25.6033	0.00333333	0.00333333
1	300	V3-V4	110	90	76111	97.4367	0.0166667	0.0166667
1	300	V3-V4	110	100	76111	97.0833	0.0166667	0.0166667
1	300	V3-V4	110	110	76111	96.5667	0.0166667	0.0166667
1	300	V3-V4	110	120	76111	96.15	0.0166667	0.0166667
1	300	V3-V4	110	130	76111	95.6633	0.0166667	0.0166667
1	300	V3-V4	110	140	76111	95.12	0.0166667	0.0166667
1	300	V3-V4	110	150	76111	94.5267	0.0166667	0.0166667
1	300	V3-V4	110	160	76111	93.74	0.0166667	0.0166667
1	300	V3-V4	110	170	76111	92.7967	0.0466667	0.0466667
1	300	V3-V4	110	180	76111	91.48	0.0666667	0.0666667
1	300	V3-V4	110	190	76111	90.0067	0.0633333	0.0633333
1	300	V3-V4	110	200	76111	88.1633	0.0633333	0.0633333
1	300	V3-V4	110	210	76111	84.94	0.0566667	0.0566667
1	300	V3-V4	110	220	76111	81.3533	0.0566667	0.0566667
1	300	V3-V4	110	230	76111	76.2133	0.0533333	0.0533333
1	300	V3-V4	110	240	76111	68.2533	0.0466667	0.0466667
1	300	V3-V4	110	250	76111	59.5533	0.04	0.04
1	300	V3-V4	110	260	76111	50.05	0.0366667	0.0366667
1	300	V3-V4	110	270	76111	38.0633	0.0166667	0.0166667
1	300	V3-V4	110	280	76111	25.6	0.00333333	0.00333333
1	300	V3-V4	120	90	76111	97.2767	0.0166667	0.0166667
1	300	V3-V4	120	100	76111	96.9333	0.0166667	0.0166667
1	300	V3-V4	120	110	76111	96.4367	0.0166667	0.0166667
1	300	V3-V4	120	120	76111	96.02	0.0166667	0.0166667
1	300	V3-V4	120	130	76111	95.55	0.0166667	0.0166667
1	300	V3-V4	120	140	76111	95.0167	0.0166667	0.0166667
1	300	V3-V4	120	150	76111	94.43	0.0166667	0.0166667
1	300	V3-V4	120	160	76111	93.66	0.0633333	0.0633333
1	300	V3-V4	120	170	76111	92.73	0.0666667	0.0666667
1	300	V3-V4	120	180	76111	91.4233	0.06	0.06
1	300	V3-V4	120	190	76111	89.9533	0.06	0.06
1	300	V3-V4	120	200	76111	88.1233	0.06	0.06
1	300	V3-V4	120	210	76111	84.9067	0.0566667	0.0566667
1	300	V3-V4	120	220	76111	81.3233	0.0566667	0.0566667
1	300	V3-V4	120	230	76111	76.19	0.0533333	0.0533333
1	300	V3-V4	120	240	76111	68.24	0.0466667	0.0466667
1	300	V3-V4	120	250	76111	59.5367	0.0433333	0.0433333
1	300	V3-V4	120	260	76111	50.04	0.04	0.04
1	300	V3-V4	120	270	76111	38.0567	0.02	0.02
1	300	V3-V4	120	280	76111	25.5967	0.00333333	0.00333333
1	300	V3-V4	130	90	76111	97.13	0.0166667	0.0166667
1	300	V3-V4	130	100	76111	96.79	0.0166667	0.0166667
1	300	V3-V4	130	110	76111	96.3033	0.0166667	0.0166667
1	300	V3-V4	130	120	76111	95.8967	0.0166667	0.0166667
1	300	V3-V4	130	130	76111	95.4267	0.0166667	0.0166667
1	300	V3-V4	130	140	76111	94.9067	0.0166667	0.0166667
1	300	V3-V4	130	150	76111	94.33	0.0733333	0.0733333
1	300	V3-V4	130	160	76111	93.5733	0.0933333	0.0933333
1	300	V3-V4	130	170	76111	92.6533	0.0666667	0.0666667
1	300	V3-V4	130	180	76111	91.3567	0.0633333	0.0633333
1	300	V3-V4	130	190	76111	89.9	0.0633333	0.0633333
1	300	V3-V4	130	200	76111	88.0833	0.0633333	0.0633333
1	300	V3-V4	130	210	76111	84.87	0.0566667	0.0566667
1	300	V3-V4	130	220	76111	81.2933	0.0566667	0.0566667
1	300	V3-V4	130	230	76111	76.1667	0.05	0.05
1	300	V3-V4	130	240	76111	68.22	0.0466667	0.0466667
1	300	V3-V4	130	250	76111	59.5233	0.0433333	0.0433333
1	300	V3-V4	130	260	76111	50.03	0.04	0.04
1	300	V3-V4	130	270	76111	38.0467	0.02	0.02
1	300	V3-V4	130	280	76111	25.59	0.00333333	0.00333333
1	300	V3-V4	140	90	76111	96.98	0.0166667	0.0166667
1	300	V3-V4	140	100	76111	96.6533	0.0166667	0.0166667
1	300	V3-V4	140	110	76111	96.1733	0.0166667	0.0166667
1	300	V3-V4	140	120	76111	95.7733	0.0166667	0.0166667
1	300	V3-V4	140	130	76111	95.3133	0.0166667	0.0166667
1	300	V3-V4	140	140	76111	94.7967	0.0666667	0.0666667
1	300	V3-V4	140	150	76111	94.2267	0.0933333	0.0933333
1	300	V3-V4	140	160	76111	93.4767	0.09	0.09
1	300	V3-V4	140	170	76111	92.5733	0.0666667	0.0666667
1	300	V3-V4	140	180	76111	91.2867	0.0633333	0.0633333
1	300	V3-V4	140	190	76111	89.8433	0.0633333	0.0633333
1	300	V3-V4	140	200	76111	88.0333	0.06	0.06
1	300	V3-V4	140	210	76111	84.8333	0.0533333	0.0533333
1	300	V3-V4	140	220	76111	81.2633	0.0533333	0.0533333
1	300	V3-V4	140	230	76111	76.1367	0.05	0.05
1	300	V3-V4	140	240	76111	68.1933	0.0466667	0.0466667
1	300	V3-V4	140	250	76111	59.5033	0.0433333	0.0433333
1	300	V3-V4	140	260	76111	50.0133	0.0366667	0.0366667
1	300	V3-V4	140	270	76111	38.0333	0.02	0.02
1	300	V3-V4	140	280	76111	25.58	6.14667	6.13333
1	300	V3-V4	150	90	76111	96.78	0.0166667	0.0166667
1	300	V3-V4	150	100	76111	96.46	0.0166667	0.0166667
1	300	V3-V4	150	110	76111	95.9933	0.0166667	0.0166667
1	300	V3-V4	150	120	76111	95.6	0.0166667	0.0166667
1	300	V3-V4	150	130	76111	95.1567	0.0666667	0.0666667
1	300	V3-V4	150	140	76111	94.65	0.0933333	0.0933333
1	300	V3-V4	150	150	76111	94.09	0.09	0.09
1	300	V3-V4	150	160	76111	93.3533	0.09	0.09
1	300	V3-V4	150	170	76111	92.46	0.0633333	0.0633333
1	300	V3-V4	150	180	76111	91.1933	0.06	0.06
1	300	V3-V4	150	190	76111	89.76	0.06	0.06
1	300	V3-V4	150	200	76111	87.9633	0.06	0.06
1	300	V3-V4	150	210	76111	84.7767	0.0566667	0.0566667
1	300	V3-V4	150	220	76111	81.2133	0.0566667	0.0566667
1	300	V3-V4	150	230	76111	76.0967	0.05	0.05
1	300	V3-V4	150	240	76111	68.17	0.0466667	0.0466667
1	300	V3-V4	150	250	76111	59.4867	0.0433333	0.0433333
1	300	V3-V4	150	260	76111	49.9967	0.0366667	0.0366667
1	300	V3-V4	150	270	76111	38.0233	8.69	8.64667
1	300	V3-V4	150	280	76111	25.5733	6.95333	6.92
1	300	V3-V4	160	90	76111	96.5767	0.0166667	0.0166667
1	300	V3-V4	160	100	76111	96.2733	0.0166667	0.0166667
1	300	V3-V4	160	110	76111	95.8133	0.0166667	0.0166667
1	300	V3-V4	160	120	76111	95.4333	0.0733333	0.0733333
1	300	V3-V4	160	130	76111	94.9967	0.0966667	0.0966667
1	300	V3-V4	160	140	76111	94.5	0.0933333	0.0933333
1	300	V3-V4	160	150	76111	93.9533	0.09	0.09
1	300	V3-V4	160	160	76111	93.2367	0.09	0.09
1	300	V3-V4	160	170	76111	92.3533	0.0633333	0.0633333
1	300	V3-V4	160	180	76111	91.1	0.06	0.06
1	300	V3-V4	160	190	76111	89.68	0.06	0.06
1	300	V3-V4	160	200	76111	87.89	0.0566667	0.0566667
1	300	V3-V4	160	210	76111	84.7167	0.0533333	0.0533333
1	300	V3-V4	160	220	76111	81.16	0.0533333	0.0533333
1	300	V3-V4	160	230	76111	76.0567	0.05	0.05
1	300	V3-V4	160	240	76111	68.14	0.0466667	0.0466667
1	300	V3-V4	160	250	76111	59.4667	0.0433333	0.0433333
1	300	V3-V4	160	260	76111	49.9767	10.85	10.82
1	300	V3-V4	160	270	76111	38.0133	10.16	10.12
1	300	V3-V4	160	280	76111	25.57	10.65	10.6167
1	300	V3-V4	170	90	76111	96.3567	0.0133333	0.0133333
1	300	V3-V4	170	100	76111	96.0633	0.0133333	0.0133333
1	300	V3-V4	170	110	76111	95.62	0.07	0.07
1	300	V3-V4	170	120	76111	95.25	0.0933333	0.0933333
1	300	V3-V4	170	130	76111	94.8233	0.09	0.09
1	300	V3-V4	170	140	76111	94.33	0.0866667	0.0866667
1	300	V3-V4	170	150	76111	93.7933	0.0833333	0.0833333
1	300	V3-V4	170	160	76111	93.0933	0.0833333	0.0833333
1	300	V3-V4	170	170	76111	92.23	0.06	0.06
1	300	V3-V4	170	180	76111	90.99	0.0566667	0.0566667
1	300	V3-V4	170	190	76111	89.5767	0.0566667	0.0566667
1	300	V3-V4	170	200	76111	87.81	0.0533333	0.0533333
1	300	V3-V4	170	210	76111	84.6467	0.05	0.05
1	300	V3-V4	170	220	76111	81.1067	0.05	0.05
1	300	V3-V4	170	230	76111	76.02	0.05	0.05
1	300	V3-V4	170	240	76111	68.11	0.0466667	0.0466667
1	300	V3-V4	170	250	76111	59.4433	12.4667	12.4333
1	300	V3-V4	170	260	76111	49.9633	13.1467	13.1133
1	300	V3-V4	170	270	76111	38	15.2767	15.2233
1	300	V3-V4	170	280	76111	25.5633	25.27	25.0967
1	300	V3-V4	180	90	0	0	0	0
1	300	V3-V4	180	100	76111	95.78	0.0533333	0.0533333
1	300	V3-V4	180	110	76111	95.3633	0.0766667	0.0766667
1	300	V3-V4	180	120	76111	95.0033	0.0733333	0.0733333
1	300	V3-V4	180	130	76111	94.5867	0.07	0.07
1	300	V3-V4	180	140	76111	94.11	0.07	0.07
1	300	V3-V4	180	150	76111	93.5833	0.0666667	0.0666667
1	300	V3-V4	180	160	76111	92.9	0.0666667	0.0666667
1	300	V3-V4	180	170	76111	92.0733	0.0566667	0.0566667
1	300	V3-V4	180	180	76111	90.8567	0.0533333	0.0533333
1	300	V3-V4	180	190	76111	89.46	0.0533333	0.0533333
1	300	V3-V4	180	200	76111	87.71	0.05	0.05
1	300	V3-V4	180	210	76111	84.5633	0.0466667	0.0466667
1	300	V3-V4	180	220	76111	81.0433	0.0466667	0.0466667
1	300	V3-V4	180	230	76111	75.98	0.0466667	0.0466667
1	300	V3-V4	180	240	76111	68.0767	13.6967	13.65
1	300	V3-V4	180	250	76111	59.42	15.5367	15.5
1	300	V3-V4	180	260	76111	49.9467	19.5433	19.48
1	300	V3-V4	180	270	76111	37.99	37.5833	37.2467
1	300	V3-V4	180	280	76111	25.5567	25.2433	25.0867
1	300	V3-V4	190	90	76111	95.7733	0.05	0.05
1	300	V3-V4	190	100	76111	95.5033	0.0766667	0.0766667
1	300	V3-V4	190	110	76111	95.0967	0.0733333	0.0733333
1	300	V3-V4	190	120	76111	94.7533	0.0733333	0.0733333
1	300	V3-V4	190	130	76111	94.35	0.07	0.07
1	300	V3-V4	190	140	76111	93.8933	0.0666667	0.0666667
1	300	V3-V4	190	150	76111	93.3733	0.0633333	0.0633333
1	300	V3-V4	190	160	76111	92.7067	0.0666667	0.0666667
1	300	V3-V4	190	170	76111	91.9033	0.0533333	0.0533333
1	300	V3-V4	190	180	76111	90.7067	0.05	0.05
1	300	V3-V4	190	190	76111	89.3333	0.05	0.05
1	300	V3-V4	190	200	76111	87.5967	0.0466667	0.0466667
1	300	V3-V4	190	210	76111	84.49	0.0466667	0.0466667
1	300	V3-V4	190	220	76111	80.9833	0.0466667	0.0466667
1	300	V3-V4	190	230	76111	75.93	14.8567	14.7667
1	300	V3-V4	190	240	76111	68.0433	17.65	17.6033
1	300	V3-V4	190	250	76111	59.3933	23.03	22.95
1	300	V3-V4	190	260	76111	49.9267	49.1367	48.84
1	300	V3-V4	190	270	76111	37.98	37.4233	37.2333
1	300	V3-V4	190	280	76111	25.55	25.1867	25.0767
1	300	V3-V4	200	90	76111	95.4033	0.0766667	0.0766667
1	300	V3-V4	200	100	76111	95.1533	0.0766667	0.0766667
1	300	V3-V4	200	110	76111	94.77	0.0766667	0.0766667
1	300	V3-V4	200	120	76111	94.4433	0.0766667	0.0766667
1	300	V3-V4	200	130	76111	94.06	0.07	0.07
1	300	V3-V4	200	140	76111	93.6233	0.0666667	0.0666667
1	300	V3-V4	200	150	76111	93.13	0.0666667	0.0666667
1	300	V3-V4	200	160	76111	92.48	0.0633333	0.0633333
1	300	V3-V4	200	170	76111	91.7	0.0533333	0.0533333
1	300	V3-V4	200	180	76111	90.5233	0.05	0.05
1	300	V3-V4	200	190	76111	89.1733	0.05	0.05
1	300	V3-V4	200	200	76111	87.4733	0.05	0.05
1	300	V3-V4	200	210	76111	84.3933	0.05	0.05
1	300	V3-V4	200	220	76111	80.9067	15.56	15.42
1	300	V3-V4	200	230	76111	75.8733	19.7167	19.61
1	300	V3-V4	200	240	76111	68.0067	26.1833	26.0833
1	300	V3-V4	200	250	76111	59.3733	58.3867	58.0567
1	300	V3-V4	200	260	76111	49.9067	49.1	48.87
1	300	V3-V4	200	270	76111	37.97	37.3567	37.23
1	300	V3-V4	200	280	76111	25.54	25.14	25.0767
1	300	V3-V4	210	90	76111	94.9567	0.0766667	0.0766667
1	300	V3-V4	210	100	76111	94.7133	0.0766667	0.0766667
1	300	V3-V4	210	110	76111	94.3533	0.0766667	0.0766667
1	300	V3-V4	210	120	76111	94.0433	0.0766667	0.0766667
1	300	V3-V4	210	130	76111	93.6767	0.07	0.07
1	300	V3-V4	210	140	76111	93.2633	0.0666667	0.0666667
1	300	V3-V4	210	150	76111	92.79	0.0666667	0.0666667
1	300	V3-V4	210	160	76111	92.1733	0.0633333	0.0633333
1	300	V3-V4	210	170	76111	91.42	0.0533333	0.0533333
1	300	V3-V4	210	180	76111	90.2867	0.05	0.05
1	300	V3-V4	210	190	76111	88.97	0.05	0.05
1	300	V3-V4	210	200	76111	87.3	0.05	0.05
1	300	V3-V4	210	210	76111	84.26	15.86	15.7167
1	300	V3-V4	210	220	76111	80.81	20.9533	20.81
1	300	V3-V4	210	230	76111	75.8067	29.2267	29.03
1	300	V3-V4	210	240	76111	67.96	66.8	66.37
1	300	V3-V4	210	250	76111	59.3433	58.3	58.0267
1	300	V3-V4	210	260	76111	49.89	49	48.84
1	300	V3-V4	210	270	76111	37.9567	37.3033	37.2233
1	300	V3-V4	210	280	76111	25.5333	25.0967	25.07
1	300	V3-V4	220	90	76111	94.54	0.0766667	0.0766667
1	300	V3-V4	220	100	76111	94.3033	0.0766667	0.0766667
1	300	V3-V4	220	110	76111	93.9633	0.0766667	0.0766667
1	300	V3-V4	220	120	76111	93.6667	0.0766667	0.0766667
1	300	V3-V4	220	130	76111	93.3167	0.07	0.07
1	300	V3-V4	220	140	76111	92.9267	0.0666667	0.0666667
1	300	V3-V4	220	150	76111	92.4767	0.0666667	0.0666667
1	300	V3-V4	220	160	76111	91.88	0.0633333	0.0633333
1	300	V3-V4	220	170	76111	91.1433	0.0533333	0.0533333
1	300	V3-V4	220	180	76111	90.0467	0.05	0.05
1	300	V3-V4	220	190	76111	88.7667	0.05	0.05
1	300	V3-V4	220	200	76111	87.1233	16.11	15.9667
1	300	V3-V4	220	210	76111	84.1267	21.7033	21.5533
1	300	V3-V4	220	220	76111	80.71	31.0733	30.84
1	300	V3-V4	220	230	76111	75.7333	74.5733	73.9933
1	300	V3-V4	220	240	76111	67.9167	66.71	66.3033
1	300	V3-V4	220	250	76111	59.3133	58.25	57.9933
1	300	V3-V4	220	260	76111	49.87	48.98	48.8367
1	300	V3-V4	220	270	76111	37.9467	37.2833	37.2133
1	300	V3-V4	220	280	76111	25.53	25.0867	25.07
1	300	V3-V4	230	90	76111	94.0333	0.0766667	0.0766667
1	300	V3-V4	230	100	76111	93.8133	0.0766667	0.0766667
1	300	V3-V4	230	110	76111	93.49	0.0766667	0.0766667
1	300	V3-V4	230	120	76111	93.2067	0.0766667	0.0766667
1	300	V3-V4	230	130	76111	92.8767	0.07	0.07
1	300	V3-V4	230	140	76111	92.5067	0.0666667	0.0666667
1	300	V3-V4	230	150	76111	92.08	0.0666667	0.0666667
1	300	V3-V4	230	160	76111	91.5033	0.0633333	0.0633333
1	300	V3-V4	230	170	76111	90.8033	0.0533333	0.0533333
1	300	V3-V4	230	180	76111	89.7467	0.05	0.05
1	300	V3-V4	230	190	76111	88.5	16.2433	16
1	300	V3-V4	230	200	76111	86.9067	22.3633	22.1333
1	300	V3-V4	230	210	76111	83.9633	32.1567	31.9
1	300	V3-V4	230	220	76111	80.58	79.3833	78.68
1	300	V3-V4	230	230	76111	75.6467	74.52	73.9267
1	300	V3-V4	230	240	76111	67.86	66.6833	66.2767
1	300	V3-V4	230	250	76111	59.2767	58.2367	57.9467
1	300	V3-V4	230	260	76111	49.84	48.98	48.7933
1	300	V3-V4	230	270	76111	37.9333	37.29	37.2
1	300	V3-V4	230	280	76111	25.5233	25.0867	25.06
1	300	V3-V4	240	90	76111	93.38	0.0733333	0.0733333
1	300	V3-V4	240	100	76111	93.18	0.0733333	0.0733333
1	300	V3-V4	240	110	76111	92.88	0.0733333	0.0733333
1	300	V3-V4	240	120	76111	92.62	0.0733333	0.0733333
1	300	V3-V4	240	130	76111	92.31	0.07	0.07
1	300	V3-V4	240	140	76111	91.97	0.0633333	0.0633333
1	300	V3-V4	240	150	76111	91.57	0.0633333	0.0633333
1	300	V3-V4	240	160	76111	91.02	0.0633333	0.0633333
1	300	V3-V4	240	170	76111	90.3567	0.0533333	0.0533333
1	300	V3-V4	240	180	76111	89.3433	16.1633	15.9567
1	300	V3-V4	240	190	76111	88.15	22.58	22.3967
1	300	V3-V4	240	200	76111	86.61	33.06	32.8033
1	300	V3-V4	240	210	76111	83.7333	82.4633	81.6767
1	300	V3-V4	240	220	76111	80.4033	79.2067	78.4633
1	300	V3-V4	240	230	76111	75.5233	74.4133	73.7733
1	300	V3-V4	240	240	76111	67.7833	66.5933	66.18
1	300	V3-V4	240	250	76111	59.2267	58.2133	57.9033
1	300	V3-V4	240	260	76111	49.8133	48.9533	48.7533
1	300	V3-V4	240	270	76111	37.92	37.2733	37.1733
1	300	V3-V4	240	280	76111	25.5133	25.0833	25.05
1	300	V3-V4	250	90	76111	92.6967	0.0633333	0.0633333
1	300	V3-V4	250	100	76111	92.51	0.0633333	0.0633333
1	300	V3-V4	250	110	76111	92.2333	0.0633333	0.0633333
1	300	V3-V4	250	120	76111	91.99	0.0633333	0.0633333
1	300	V3-V4	250	130	76111	91.6967	0.0633333	0.0633333
1	300	V3-V4	250	140	76111	91.37	0.0566667	0.0566667
1	300	V3-V4	250	150	76111	90.9933	0.0566667	0.0566667
1	300	V3-V4	250	160	76111	90.4733	0.0566667	0.0566667
1	300	V3-V4	250	170	76111	89.8467	16.3467	16.0967
1	300	V3-V4	250	180	76111	88.8867	22.8033	22.5733
1	300	V3-V4	250	190	76111	87.75	33.58	33.2633
1	300	V3-V4	250	200	76111	86.26	85.02	84.13
1	300	V3-V4	250	210	76111	83.4533	82.1767	81.3467
1	300	V3-V4	250	220	76111	80.19	79.0567	78.2633
1	300	V3-V4	250	230	76111	75.37	74.3267	73.63
1	300	V3-V4	250	240	76111	67.69	66.5567	66.09
1	300	V3-V4	250	250	76111	59.1733	58.1933	57.85
1	300	V3-V4	250	260	76111	49.7767	48.9633	48.7367
1	300	V3-V4	250	270	76111	37.8967	37.2467	37.1333
1	300	V3-V4	250	280	76111	25.5033	25.0833	25.04
1	300	V3-V4	260	90	76111	91.9433	0.0633333	0.0633333
1	300	V3-V4	260	100	76111	91.7667	0.0633333	0.0633333
1	300	V3-V4	260	110	76111	91.51	0.0633333	0.0633333
1	300	V3-V4	260	120	76111	91.2833	0.0633333	0.0633333
1	300	V3-V4	260	130	76111	91.0133	0.0633333	0.0633333
1	300	V3-V4	260	140	76111	90.7167	0.0566667	0.0566667
1	300	V3-V4	260	150	76111	90.3633	0.0566667	0.0566667
1	300	V3-V4	260	160	76111	89.8767	16.29	16.0433
1	300	V3-V4	260	170	76111	89.2867	22.93	22.6567
1	300	V3-V4	260	180	76111	88.3767	33.77	33.42
1	300	V3-V4	260	190	76111	87.3033	86.0467	85.1033
1	300	V3-V4	260	200	76111	85.8833	84.6467	83.77
1	300	V3-V4	260	210	76111	83.1567	81.9533	81.1367
1	300	V3-V4	260	220	76111	79.9567	78.8333	78.0433
1	300	V3-V4	260	230	76111	75.2133	74.1333	73.4467
1	300	V3-V4	260	240	76111	67.5967	66.5	66.04
1	300	V3-V4	260	250	76111	59.12	58.0933	57.77
1	300	V3-V4	260	260	76111	49.74	48.9333	48.7167
1	300	V3-V4	260	270	76111	37.8767	37.2067	37.0967
1	300	V3-V4	260	280	76111	25.4967	25.06	25.0167
1	300	V3-V4	270	90	76111	90.64	0.0533333	0.0533333
1	300	V3-V4	270	100	76111	90.4833	0.0533333	0.0533333
1	300	V3-V4	270	110	76111	90.25	0.0533333	0.0533333
1	300	V3-V4	270	120	76111	90.0533	0.05	0.05
1	300	V3-V4	270	130	76111	89.81	0.05	0.05
1	300	V3-V4	270	140	76111	89.5433	0.0466667	0.0466667
1	300	V3-V4	270	150	76111	89.2233	16.1633	15.91
1	300	V3-V4	270	160	76111	88.7833	22.7433	22.4533
1	300	V3-V4	270	170	76111	88.2367	33.7033	33.2867
1	300	V3-V4	270	180	76111	87.4133	86.17	85.0733
1	300	V3-V4	270	190	76111	86.4367	85.1867	84.2
1	300	V3-V4	270	200	76111	85.1167	83.8633	82.9567
1	300	V3-V4	270	210	76111	82.5433	81.3333	80.4933
1	300	V3-V4	270	220	76111	79.4767	78.3467	77.5533
1	300	V3-V4	270	230	76111	74.8733	73.8333	73.1567
1	300	V3-V4	270	240	76111	67.3767	66.2333	65.77
1	300	V3-V4	270	250	76111	58.9733	57.99	57.6633
1	300	V3-V4	270	260	76111	49.65	48.8667	48.6433
1	300	V3-V4	270	270	76111	37.8267	37.1533	37.0333
1	300	V3-V4	270	280	76111	25.4667	25.0533	25.0033
1	300	V3-V4	280	90	76111	88.9833	0.0366667	0.0366667
1	300	V3-V4	280	100	76111	88.84	0.0366667	0.0366667
1	300	V3-V4	280	110	76111	88.6333	0.0366667	0.0366667
1	300	V3-V4	280	120	76111	88.4633	0.0366667	0.0366667
1	300	V3-V4	280	130	76111	88.2467	0.0366667	0.0366667
1	300	V3-V4	280	140	76111	88.01	15.9433	15.7167
1	300	V3-V4	280	150	76111	87.7233	22.4067	22.1333
1	300	V3-V4	280	160	76111	87.33	33.3067	32.9067
1	300	V3-V4	280	170	76111	86.8433	85.7133	84.5667
1	300	V3-V4	280	180	76111	86.1167	84.9267	83.8967
1	300	V3-V4	280	190	76111	85.2533	84.07	83.1267
1	300	V3-V4	280	200	76111	84.0567	82.89	81.99
1	300	V3-V4	280	210	76111	81.68	80.55	79.7067
1	300	V3-V4	280	220	76111	78.8033	77.6733	76.8767
1	300	V3-V4	280	230	76111	74.3867	73.3467	72.6767
1	300	V3-V4	280	240	76111	67.07	65.9767	65.5367
1	300	V3-V4	280	250	76111	58.79	57.78	57.4667
1	300	V3-V4	280	260	76111	49.53	48.7267	48.5067
1	300	V3-V4	280	270	76111	37.7667	37.14	37.0133
1	300	V3-V4	280	280	76111	25.4433	25.02	24.97
1	300	V3-V5	90	90	62034	96.28	0.0166667	0.0166667
1	300	V3-V5	90	100	0	0	0	0
1	300	V3-V5	90	110	62034	94.64	0.00333333	0.00333333
1	300	V3-V5	90	120	62034	93.7433	0.00333333	0.00333333
1	300	V3-V5	90	130	62034	93.0067	0.00333333	0.00333333
1	300	V3-V5	90	140	62034	91.9267	0.00333333	0.00333333
1	300	V3-V5	90	150	62034	90.8067	0.00333333	0.00333333
1	300	V3-V5	90	160	62034	89.4767	0.00333333	0.00333333
1	300	V3-V5	90	170	62034	87.7467	0.00333333	0.00333333
1	300	V3-V5	90	180	0	0	0	0
1	300	V3-V5	90	190	0	0	0	0
1	300	V3-V5	90	200	0	0	0	0
1	300	V3-V5	90	210	0	0	0	0
1	300	V3-V5	90	220	0	0	0	0
1	300	V3-V5	90	230	0	0	0	0
1	300	V3-V5	90	240	0	0	0	0
1	300	V3-V5	90	250	0	0	0	0
1	300	V3-V5	90	260	0	0	0	0
1	300	V3-V5	90	270	0	0	0	0
1	300	V3-V5	90	280	0	0	0	0
1	300	V3-V5	100	90	62034	96.22	0.0166667	0.0166667
1	300	V3-V5	100	100	62034	95.4367	0.00333333	0.00333333
1	300	V3-V5	100	110	62034	94.6	0.00333333	0.00333333
1	300	V3-V5	100	120	62034	93.7033	0.00333333	0.00333333
1	300	V3-V5	100	130	62034	92.9733	0.00333333	0.00333333
1	300	V3-V5	100	140	62034	91.8967	0.00333333	0.00333333
1	300	V3-V5	100	150	62034	90.78	0.00333333	0.00333333
1	300	V3-V5	100	160	62034	89.45	0.00333333	0.00333333
1	300	V3-V5	100	170	62034	87.73	0.00333333	0.00333333
1	300	V3-V5	100	180	0	0	0	0
1	300	V3-V5	100	190	0	0	0	0
1	300	V3-V5	100	200	0	0	0	0
1	300	V3-V5	100	210	0	0	0	0
1	300	V3-V5	100	220	0	0	0	0
1	300	V3-V5	100	230	0	0	0	0
1	300	V3-V5	100	240	0	0	0	0
1	300	V3-V5	100	250	0	0	0	0
1	300	V3-V5	100	260	0	0	0	0
1	300	V3-V5	100	270	0	0	0	0
1	300	V3-V5	100	280	0	0	0	0
1	300	V3-V5	110	90	62034	96.1367	0.0166667	0.0166667
1	300	V3-V5	110	100	62034	95.3733	0.00333333	0.00333333
1	300	V3-V5	110	110	62034	94.5467	0.00333333	0.00333333
1	300	V3-V5	110	120	62034	93.6633	0.00333333	0.00333333
1	300	V3-V5	110	130	62034	92.9333	0.00333333	0.00333333
1	300	V3-V5	110	140	62034	91.8633	0.00333333	0.00333333
1	300	V3-V5	110	150	62034	90.7533	0.00333333	0.00333333
1	300	V3-V5	110	160	62034	89.4267	0.00333333	0.00333333
1	300	V3-V5	110	170	62034	87.7033	0.00333333	0.00333333
1	300	V3-V5	110	180	0	0	0	0
1	300	V3-V5	110	190	0	0	0	0
1	300	V3-V5	110	200	0	0	0	0
1	300	V3-V5	110	210	0	0	0	0
1	300	V3-V5	110	220	0	0	0	0
1	300	V3-V5	110	230	0	0	0	0
1	300	V3-V5	110	240	0	0	0	0
1	300	V3-V5	110	250	0	0	0	0
1	300	V3-V5	110	260	0	0	0	0
1	300	V3-V5	110	270	0	0	0	0
1	300	V3-V5	110	280	0	0	0	0
1	300	V3-V5	120	90	62034	96.0033	0.01	0.01
1	300	V3-V5	120	100	62034	95.2667	0.00333333	0.00333333
1	300	V3-V5	120	110	62034	94.4533	0.00333333	0.00333333
1	300	V3-V5	120	120	62034	93.5833	0.00333333	0.00333333
1	300	V3-V5	120	130	62034	92.8633	0.00333333	0.00333333
1	300	V3-V5	120	140	62034	91.8033	0.00333333	0.00333333
1	300	V3-V5	120	150	62034	90.7033	0.00333333	0.00333333
1	300	V3-V5	120	160	62034	89.3867	0.00333333	0.00333333
1	300	V3-V5	120	170	62034	87.6733	0.00333333	0.00333333
1	300	V3-V5	120	180	0	0	0	0
1	300	V3-V5	120	190	0	0	0	0
1	300	V3-V5	120	200	0	0	0	0
1	300	V3-V5	120	210	0	0	0	0
1	300	V3-V5	120	220	0	0	0	0
1	300	V3-V5	120	230	0	0	0	0
1	300	V3-V5	120	240	0	0	0	0
1	300	V3-V5	120	250	0	0	0	0
1	300	V3-V5	120	260	0	0	0	0
1	300	V3-V5	120	270	0	0	0	0
1	300	V3-V5	120	280	0	0	0	0
1	300	V3-V5	130	90	62034	95.89	0.01	0.01
1	300	V3-V5	130	100	0	0	0	0
1	300	V3-V5	130	110	0	0	0	0
1	300	V3-V5	130	120	0	0	0	0
1	300	V3-V5	130	130	0	0	0	0
1	300	V3-V5	130	140	0	0	0	0
1	300	V3-V5	130	150	0	0	0	0
1	300	V3-V5	130	160	0	0	0	0
1	300	V3-V5	130	170	0	0	0	0
1	300	V3-V5	130	180	0	0	0	0
1	300	V3-V5	130	190	0	0	0	0
1	300	V3-V5	130	200	0	0	0	0
1	300	V3-V5	130	210	0	0	0	0
1	300	V3-V5	130	220	0	0	0	0
1	300	V3-V5	130	230	0	0	0	0
1	300	V3-V5	130	240	0	0	0	0
1	300	V3-V5	130	250	0	0	0	0
1	300	V3-V5	130	260	0	0	0	0
1	300	V3-V5	130	270	0	0	0	0
1	300	V3-V5	130	280	62034	15.98	0.00333333	0.00333333
1	300	V3-V5	140	90	62034	95.7533	0.01	0.01
1	300	V3-V5	140	100	0	0	0	0
1	300	V3-V5	140	110	0	0	0	0
1	300	V3-V5	140	120	0	0	0	0
1	300	V3-V5	140	130	0	0	0	0
1	300	V3-V5	140	140	0	0	0	0
1	300	V3-V5	140	150	0	0	0	0
1	300	V3-V5	140	160	0	0	0	0
1	300	V3-V5	140	170	0	0	0	0
1	300	V3-V5	140	180	0	0	0	0
1	300	V3-V5	140	190	0	0	0	0
1	300	V3-V5	140	200	0	0	0	0
1	300	V3-V5	140	210	0	0	0	0
1	300	V3-V5	140	220	0	0	0	0
1	300	V3-V5	140	230	0	0	0	0
1	300	V3-V5	140	240	0	0	0	0
1	300	V3-V5	140	250	0	0	0	0
1	300	V3-V5	140	260	0	0	0	0
1	300	V3-V5	140	270	0	0	0	0
1	300	V3-V5	140	280	0	0	0	0
1	300	V3-V5	150	90	62034	95.57	0.00666667	0.00666667
1	300	V3-V5	150	100	0	0	0	0
1	300	V3-V5	150	110	0	0	0	0
1	300	V3-V5	150	120	0	0	0	0
1	300	V3-V5	150	130	0	0	0	0
1	300	V3-V5	150	140	0	0	0	0
1	300	V3-V5	150	150	0	0	0	0
1	300	V3-V5	150	160	0	0	0	0
1	300	V3-V5	150	170	0	0	0	0
1	300	V3-V5	150	180	0	0	0	0
1	300	V3-V5	150	190	0	0	0	0
1	300	V3-V5	150	200	0	0	0	0
1	300	V3-V5	150	210	0	0	0	0
1	300	V3-V5	150	220	0	0	0	0
1	300	V3-V5	150	230	0	0	0	0
1	300	V3-V5	150	240	0	0	0	0
1	300	V3-V5	150	250	0	0	0	0
1	300	V3-V5	150	260	0	0	0	0
1	300	V3-V5	150	270	0	0	0	0
1	300	V3-V5	150	280	0	0	0	0
1	300	V3-V5	160	90	62034	95.3833	0.00666667	0.00666667
1	300	V3-V5	160	100	0	0	0	0
1	300	V3-V5	160	110	0	0	0	0
1	300	V3-V5	160	120	0	0	0	0
1	300	V3-V5	160	130	0	0	0	0
1	300	V3-V5	160	140	0	0	0	0
1	300	V3-V5	160	150	0	0	0	0
1	300	V3-V5	160	160	0	0	0	0
1	300	V3-V5	160	170	0	0	0	0
1	300	V3-V5	160	180	0	0	0	0
1	300	V3-V5	160	190	0	0	0	0
1	300	V3-V5	160	200	0	0	0	0
1	300	V3-V5	160	210	0	0	0	0
1	300	V3-V5	160	220	0	0	0	0
1	300	V3-V5	160	230	0	0	0	0
1	300	V3-V5	160	240	0	0	0	0
1	300	V3-V5	160	250	0	0	0	0
1	300	V3-V5	160	260	0	0	0	0
1	300	V3-V5	160	270	0	0	0	0
1	300	V3-V5	160	280	0	0	0	0
1	300	V3-V5	170	90	62034	95.1833	0.00666667	0.00666667
1	300	V3-V5	170	100	0	0	0	0
1	300	V3-V5	170	110	0	0	0	0
1	300	V3-V5	170	120	0	0	0	0
1	300	V3-V5	170	130	0	0	0	0
1	300	V3-V5	170	140	0	0	0	0
1	300	V3-V5	170	150	0	0	0	0
1	300	V3-V5	170	160	0	0	0	0
1	300	V3-V5	170	170	0	0	0	0
1	300	V3-V5	170	180	0	0	0	0
1	300	V3-V5	170	190	0	0	0	0
1	300	V3-V5	170	200	0	0	0	0
1	300	V3-V5	170	210	0	0	0	0
1	300	V3-V5	170	220	0	0	0	0
1	300	V3-V5	170	230	0	0	0	0
1	300	V3-V5	170	240	0	0	0	0
1	300	V3-V5	170	250	0	0	0	0
1	300	V3-V5	170	260	0	0	0	0
1	300	V3-V5	170	270	0	0	0	0
1	300	V3-V5	170	280	0	0	0	0
1	300	V3-V5	180	90	62034	94.91	0.00666667	0.00666667
1	300	V3-V5	180	100	0	0	0	0
1	300	V3-V5	180	110	0	0	0	0
1	300	V3-V5	180	120	0	0	0	0
1	300	V3-V5	180	130	0	0	0	0
1	300	V3-V5	180	140	0	0	0	0
1	300	V3-V5	180	150	0	0	0	0
1	300	V3-V5	180	160	0	0	0	0
1	300	V3-V5	180	170	0	0	0	0
1	300	V3-V5	180	180	0	0	0	0
1	300	V3-V5	180	190	0	0	0	0
1	300	V3-V5	180	200	0	0	0	0
1	300	V3-V5	180	210	0	0	0	0
1	300	V3-V5	180	220	0	0	0	0
1	300	V3-V5	180	230	0	0	0	0
1	300	V3-V5	180	240	0	0	0	0
1	300	V3-V5	180	250	0	0	0	0
1	300	V3-V5	180	260	0	0	0	0
1	300	V3-V5	180	270	0	0	0	0
1	300	V3-V5	180	280	0	0	0	0
1	300	V3-V5	190	90	62034	94.5567	0.00666667	0.00666667
1	300	V3-V5	190	100	0	0	0	0
1	300	V3-V5	190	110	0	0	0	0
1	300	V3-V5	190	120	0	0	0	0
1	300	V3-V5	190	130	0	0	0	0
1	300	V3-V5	190	140	0	0	0	0
1	300	V3-V5	190	150	0	0	0	0
1	300	V3-V5	190	160	0	0	0	0
1	300	V3-V5	190	170	0	0	0	0
1	300	V3-V5	190	180	0	0	0	0
1	300	V3-V5	190	190	0	0	0	0
1	300	V3-V5	190	200	0	0	0	0
1	300	V3-V5	190	210	0	0	0	0
1	300	V3-V5	190	220	62034	70.4833	0.01	0.01
1	300	V3-V5	190	230	62034	62.1167	0.00666667	0.00666667
1	300	V3-V5	190	240	62034	54.56	0.00666667	0.00666667
1	300	V3-V5	190	250	62034	44.9267	0.01	0.01
1	300	V3-V5	190	260	62034	33.6167	0.0166667	0.0166667
1	300	V3-V5	190	270	62034	24.52	0.0233333	0.0233333
1	300	V3-V5	190	280	62034	15.9533	0.0166667	0.0166667
1	300	V3-V5	200	90	62034	94.0933	0.00666667	0.00666667
1	300	V3-V5	200	100	0	0	0	0
1	300	V3-V5	200	110	0	0	0	0
1	300	V3-V5	200	120	0	0	0	0
1	300	V3-V5	200	130	0	0	0	0
1	300	V3-V5	200	140	0	0	0	0
1	300	V3-V5	200	150	0	0	0	0
1	300	V3-V5	200	160	0	0	0	0
1	300	V3-V5	200	170	0	0	0	0
1	300	V3-V5	200	180	0	0	0	0
1	300	V3-V5	200	190	0	0	0	0
1	300	V3-V5	200	200	0	0	0	0
1	300	V3-V5	200	210	62034	75.38	0.01	0.01
1	300	V3-V5	200	220	62034	70.4333	0.01	0.01
1	300	V3-V5	200	230	62034	62.0833	0.00666667	0.00666667
1	300	V3-V5	200	240	62034	54.53	0.01	0.01
1	300	V3-V5	200	250	62034	44.9067	0.02	0.02
1	300	V3-V5	200	260	62034	33.6067	0.0333333	0.0333333
1	300	V3-V5	200	270	62034	24.5167	0.0233333	0.0233333
1	300	V3-V5	200	280	62034	15.9533	0.0233333	0.02
1	300	V3-V5	210	90	62034	93.5633	0.00666667	0.00666667
1	300	V3-V5	210	100	0	0	0	0
1	300	V3-V5	210	110	0	0	0	0
1	300	V3-V5	210	120	0	0	0	0
1	300	V3-V5	210	130	0	0	0	0
1	300	V3-V5	210	140	0	0	0	0
1	300	V3-V5	210	150	0	0	0	0
1	300	V3-V5	210	160	0	0	0	0
1	300	V3-V5	210	170	0	0	0	0
1	300	V3-V5	210	180	0	0	0	0
1	300	V3-V5	210	190	0	0	0	0
1	300	V3-V5	210	200	62034	79.3367	0.01	0.01
1	300	V3-V5	210	210	62034	75.2933	0.01	0.01
1	300	V3-V5	210	220	62034	70.3667	0.01	0.01
1	300	V3-V5	210	230	62034	62.0433	0.0166667	0.0166667
1	300	V3-V5	210	240	62034	54.51	0.02	0.02
1	300	V3-V5	210	250	62034	44.89	0.0533333	0.0533333
1	300	V3-V5	210	260	62034	33.6	0.0333333	0.0333333
1	300	V3-V5	210	270	62034	24.51	0.0333333	0.0266667
1	300	V3-V5	210	280	62034	15.95	0.0233333	0.02
1	300	V3-V5	220	90	62034	93.0167	0.00666667	0.00666667
1	300	V3-V5	220	100	0	0	0	0
1	300	V3-V5	220	110	0	0	0	0
1	300	V3-V5	220	120	0	0	0	0
1	300	V3-V5	220	130	0	0	0	0
1	300	V3-V5	220	140	0	0	0	0
1	300	V3-V5	220	150	0	0	0	0
1	300	V3-V5	220	160	0	0	0	0
1	300	V3-V5	220	170	0	0	0	0
1	300	V3-V5	220	180	0	0	0	0
1	300	V3-V5	220	190	62034	81.93	0.0133333	0.0133333
1	300	V3-V5	220	200	62034	79.2067	0.01	0.01
1	300	V3-V5	220	210	62034	75.1967	0.01	0.01
1	300	V3-V5	220	220	62034	70.2933	0.0166667	0.0166667
1	300	V3-V5	220	230	62034	61.9933	0.0233333	0.0233333
1	300	V3-V5	220	240	62034	54.4733	0.06	0.06
1	300	V3-V5	220	250	62034	44.8667	0.0466667	0.0466667
1	300	V3-V5	220	260	62034	33.5833	0.0466667	0.0433333
1	300	V3-V5	220	270	62034	24.4933	0.0333333	0.0266667
1	300	V3-V5	220	280	62034	15.94	0.0233333	0.02
1	300	V3-V5	230	90	62034	92.3867	0.00666667	0.00666667
1	300	V3-V5	230	100	0	0	0	0
1	300	V3-V5	230	110	0	0	0	0
1	300	V3-V5	230	120	0	0	0	0
1	300	V3-V5	230	130	0	0	0	0
1	300	V3-V5	230	140	0	0	0	0
1	300	V3-V5	230	150	0	0	0	0
1	300	V3-V5	230	160	0	0	0	0
1	300	V3-V5	230	170	0	0	0	0
1	300	V3-V5	230	180	62034	84.1167	0.01	0.01
1	300	V3-V5	230	190	62034	81.6833	0.01	0.01
1	300	V3-V5	230	200	62034	79.0133	0.01	0.01
1	300	V3-V5	230	210	62034	75.0567	0.0166667	0.0166667
1	300	V3-V5	230	220	62034	70.1933	0.03	0.03
1	300	V3-V5	230	230	62034	61.9267	0.06	0.06
1	300	V3-V5	230	240	62034	54.4233	0.0566667	0.0566667
1	300	V3-V5	230	250	62034	44.8333	0.0633333	0.06
1	300	V3-V5	230	260	62034	33.5633	0.0466667	0.0433333
1	300	V3-V5	230	270	62034	24.4833	0.03	0.03
1	300	V3-V5	230	280	62034	15.9333	0.0266667	0.0233333
1	300	V3-V5	240	90	62034	91.5033	0.00666667	0.00666667
1	300	V3-V5	240	100	0	0	0	0
1	300	V3-V5	240	110	0	0	0	0
1	300	V3-V5	240	120	0	0	0	0
1	300	V3-V5	240	130	0	0	0	0
1	300	V3-V5	240	140	0	0	0	0
1	300	V3-V5	240	150	0	0	0	0
1	300	V3-V5	240	160	0	0	0	0
1	300	V3-V5	240	170	62034	85.6033	0.0133333	0.0133333
1	300	V3-V5	240	180	62034	83.72	0.01	0.01
1	300	V3-V5	240	190	62034	81.36	0.01	0.01
1	300	V3-V5	240	200	62034	78.7467	0.0166667	0.0166667
1	300	V3-V5	240	210	62034	74.8567	0.03	0.03
1	300	V3-V5	240	220	62034	70.05	0.0666667	0.0666667
1	300	V3-V5	240	230	62034	61.8267	0.06	0.06
1	300	V3-V5	240	240	62034	54.3633	0.0733333	0.0733333
1	300	V3-V5	240	250	62034	44.7933	0.06	0.06
1	300	V3-V5	240	260	62034	33.54	0.0433333	0.0433333
1	300	V3-V5	240	270	62034	24.4733	0.03	0.03
1	300	V3-V5	240	280	62034	15.9333	0.0233333	0.0233333
1	300	V3-V5	250	90	62034	90.5667	0.00333333	0.00333333
1	300	V3-V5	250	100	0	0	0	0
1	300	V3-V5	250	110	0	0	0	0
1	300	V3-V5	250	120	0	0	0	0
1	300	V3-V5	250	130	0	0	0	0
1	300	V3-V5	250	140	0	0	0	0
1	300	V3-V5	250	150	0	0	0	0
1	300	V3-V5	250	160	62034	86.3133	0.0133333	0.0133333
1	300	V3-V5	250	170	62034	85.0067	0.0133333	0.0133333
1	300	V3-V5	250	180	62034	83.2167	0.01	0.01
1	300	V3-V5	250	190	62034	80.9433	0.02	0.02
1	300	V3-V5	250	200	62034	78.4233	0.03	0.03
1	300	V3-V5	250	210	62034	74.6167	0.0733333	0.0733333
1	300	V3-V5	250	220	62034	69.87	0.07	0.07
1	300	V3-V5	250	230	62034	61.7167	0.0733333	0.0733333
1	300	V3-V5	250	240	62034	54.2833	0.0733333	0.0733333
1	300	V3-V5	250	250	62034	44.74	0.0566667	0.0566667
1	300	V3-V5	250	260	62034	33.5067	0.04	0.04
1	300	V3-V5	250	270	62034	24.4567	0.0266667	0.0266667
1	300	V3-V5	250	280	62034	15.9233	0.02	0.02
1	300	V3-V5	260	90	62034	89.4367	0.00333333	0.00333333
1	300	V3-V5	260	100	0	0	0	0
1	300	V3-V5	260	110	0	0	0	0
1	300	V3-V5	260	120	0	0	0	0
1	300	V3-V5	260	130	0	0	0	0
1	300	V3-V5	260	140	0	0	0	0
1	300	V3-V5	260	150	62034	86.3967	0.01	0.01
1	300	V3-V5	260	160	62034	85.51	0.01	0.01
1	300	V3-V5	260	170	62034	84.2867	0.01	0.01
1	300	V3-V5	260	180	62034	82.5933	0.02	0.02
1	300	V3-V5	260	190	62034	80.42	0.0333333	0.0333333
1	300	V3-V5	260	200	62034	77.99	0.0766667	0.0766667
1	300	V3-V5	260	210	62034	74.29	0.0766667	0.0766667
1	300	V3-V5	260	220	62034	69.63	0.0833333	0.0833333
1	300	V3-V5	260	230	62034	61.5633	0.0733333	0.0733333
1	300	V3-V5	260	240	62034	54.1833	0.0733333	0.0733333
1	300	V3-V5	260	250	62034	44.68	0.0566667	0.0566667
1	300	V3-V5	260	260	62034	33.4733	0.04	0.04
1	300	V3-V5	260	270	62034	24.4333	0.0266667	0.0266667
1	300	V3-V5	260	280	62034	15.91	3.51333	3.5
1	300	V3-V5	270	90	62034	87.6367	0.00333333	0.00333333
1	300	V3-V5	270	100	0	0	0	0
1	300	V3-V5	270	110	0	0	0	0
1	300	V3-V5	270	120	0	0	0	0
1	300	V3-V5	270	130	0	0	0	0
1	300	V3-V5	270	140	62034	85.5567	0.01	0.01
1	300	V3-V5	270	150	62034	84.9267	0.01	0.01
1	300	V3-V5	270	160	62034	84.13	0.01	0.01
1	300	V3-V5	270	170	62034	83.0233	0.0166667	0.0166667
1	300	V3-V5	270	180	62034	81.4667	0.0333333	0.0333333
1	300	V3-V5	270	190	62034	79.4567	0.0733333	0.07
1	300	V3-V5	270	200	62034	77.1767	0.08	0.08
1	300	V3-V5	270	210	62034	73.66	0.1	0.0966667
1	300	V3-V5	270	220	62034	69.1533	0.0833333	0.0833333
1	300	V3-V5	270	230	62034	61.24	0.0733333	0.0733333
1	300	V3-V5	270	240	62034	53.9667	0.0733333	0.0733333
1	300	V3-V5	270	250	62034	44.55	0.0566667	0.0566667
1	300	V3-V5	270	260	62034	33.4033	0.04	0.04
1	300	V3-V5	270	270	62034	24.3967	5.07	5.05
1	300	V3-V5	270	280	62034	15.89	4.02	4.01333
1	300	V3-V5	280	90	62034	85.21	0.00333333	0.00333333
1	300	V3-V5	280	100	0	0	0	0
1	300	V3-V5	280	110	0	0	0	0
1	300	V3-V5	280	120	0	0	0	0
1	300	V3-V5	280	130	62034	83.9333	0.01	0.01
1	300	V3-V5	280	140	62034	83.44	0.01	0.01
1	300	V3-V5	280	150	62034	82.9	0.01	0.01
1	300	V3-V5	280	160	62034	82.2	0.0166667	0.0166667
1	300	V3-V5	280	170	62034	81.2267	0.03	0.03
1	300	V3-V5	280	180	62034	79.84	0.0733333	0.0733333
1	300	V3-V5	280	190	62034	78.04	0.0733333	0.0733333
1	300	V3-V5	280	200	62034	75.95	0.1	0.0966667
1	300	V3-V5	280	210	62034	72.7033	0.0966667	0.0933333
1	300	V3-V5	280	220	62034	68.4167	0.0833333	0.0833333
1	300	V3-V5	280	230	62034	60.7633	0.0733333	0.0733333
1	300	V3-V5	280	240	62034	53.6733	0.0733333	0.0733333
1	300	V3-V5	280	250	62034	44.3633	0.0566667	0.0566667
1	300	V3-V5	280	260	62034	33.3	6.33333	6.30333
[truncated: 1,603 more rows]

## Sheet: Mock2-300bp PE
Supplementary Table S3. Summary of the read processing and trimming length maximizing the survival rate of non-chimeric reads for each primer and sample in mock2 with 300 bp PE.
mock	length (bp)	primer	forward (bp)	reverse (bp)	average input sequenced read	passed filter (%)	merged (%)	non-chieric (%)
2	300	V1-V2	90	90	0	0	0	0
2	300	V1-V2	90	100	0	0	0	0
2	300	V1-V2	90	110	0	0	0	0
2	300	V1-V2	90	120	0	0	0	0
2	300	V1-V2	90	130	0	0	0	0
2	300	V1-V2	90	140	0	0	0	0
2	300	V1-V2	90	150	0	0	0	0
2	300	V1-V2	90	160	0	0	0	0
2	300	V1-V2	90	170	0	0	0	0
2	300	V1-V2	90	180	0	0	0	0
2	300	V1-V2	90	190	0	0	0	0
2	300	V1-V2	90	200	0	0	0	0
2	300	V1-V2	90	210	0	0	0	0
2	300	V1-V2	90	220	0	0	0	0
2	300	V1-V2	90	230	0	0	0	0
2	300	V1-V2	90	240	89679	50.4833	37.0067	33.1233
2	300	V1-V2	90	250	89679	40.15	36.73	33.09
2	300	V1-V2	90	260	89679	32.27	30.3767	26.8633
2	300	V1-V2	90	270	89679	22.53	22.0467	19.19
2	300	V1-V2	90	280	89679	15.3933	14.1867	12.39
2	300	V1-V2	100	90	0	0	0	0
2	300	V1-V2	100	100	0	0	0	0
2	300	V1-V2	100	110	0	0	0	0
2	300	V1-V2	100	120	0	0	0	0
2	300	V1-V2	100	130	0	0	0	0
2	300	V1-V2	100	140	0	0	0	0
2	300	V1-V2	100	150	0	0	0	0
2	300	V1-V2	100	160	0	0	0	0
2	300	V1-V2	100	170	0	0	0	0
2	300	V1-V2	100	180	0	0	0	0
2	300	V1-V2	100	190	0	0	0	0
2	300	V1-V2	100	200	0	0	0	0
2	300	V1-V2	100	210	0	0	0	0
2	300	V1-V2	100	220	89679	68.04	0.0433333	0.04
2	300	V1-V2	100	230	89679	60.3667	47.2733	42.3833
2	300	V1-V2	100	240	89679	50.4767	45.72	41.23
2	300	V1-V2	100	250	89679	40.1433	37.7267	33.25
2	300	V1-V2	100	260	89679	32.2667	30.6667	26.9333
2	300	V1-V2	100	270	89679	22.5267	22.0367	19.1967
2	300	V1-V2	100	280	89679	15.3933	14.1867	12.3867
2	300	V1-V2	110	90	0	0	0	0
2	300	V1-V2	110	100	0	0	0	0
2	300	V1-V2	110	110	0	0	0	0
2	300	V1-V2	110	120	0	0	0	0
2	300	V1-V2	110	130	0	0	0	0
2	300	V1-V2	110	140	0	0	0	0
2	300	V1-V2	110	150	0	0	0	0
2	300	V1-V2	110	160	0	0	0	0
2	300	V1-V2	110	170	0	0	0	0
2	300	V1-V2	110	180	0	0	0	0
2	300	V1-V2	110	190	0	0	0	0
2	300	V1-V2	110	200	0	0	0	0
2	300	V1-V2	110	210	89679	72.4233	0.06	0.0566667
2	300	V1-V2	110	220	89679	68.0267	53.5633	47.6667
2	300	V1-V2	110	230	89679	60.3567	57.6633	51.8933
2	300	V1-V2	110	240	89679	50.47	46.9867	41.64
2	300	V1-V2	110	250	89679	40.14	38.1167	33.4033
2	300	V1-V2	110	260	89679	32.2667	30.71	26.9267
2	300	V1-V2	110	270	89679	22.5267	22.09	19.1967
2	300	V1-V2	110	280	89679	15.3933	14.1967	12.39
2	300	V1-V2	120	90	0	0	0	0
2	300	V1-V2	120	100	0	0	0	0
2	300	V1-V2	120	110	0	0	0	0
2	300	V1-V2	120	120	0	0	0	0
2	300	V1-V2	120	130	0	0	0	0
2	300	V1-V2	120	140	0	0	0	0
2	300	V1-V2	120	150	0	0	0	0
2	300	V1-V2	120	160	0	0	0	0
2	300	V1-V2	120	170	0	0	0	0
2	300	V1-V2	120	180	0	0	0	0
2	300	V1-V2	120	190	0	0	0	0
2	300	V1-V2	120	200	89679	76.27	0.07	0.07
2	300	V1-V2	120	210	89679	72.4133	56.18	50.2533
2	300	V1-V2	120	220	89679	68.02	64.4133	57.3
2	300	V1-V2	120	230	89679	60.3533	58.73	52.08
2	300	V1-V2	120	240	89679	50.4667	47.3867	41.6733
2	300	V1-V2	120	250	89679	40.1333	38.1	33.3733
2	300	V1-V2	120	260	89679	32.2567	30.7267	26.9233
2	300	V1-V2	120	270	89679	22.5267	22.0867	19.2033
2	300	V1-V2	120	280	89679	15.39	14.19	12.3867
2	300	V1-V2	130	90	0	0	0	0
2	300	V1-V2	130	100	0	0	0	0
2	300	V1-V2	130	110	0	0	0	0
2	300	V1-V2	130	120	0	0	0	0
2	300	V1-V2	130	130	0	0	0	0
2	300	V1-V2	130	140	0	0	0	0
2	300	V1-V2	130	150	0	0	0	0
2	300	V1-V2	130	160	0	0	0	0
2	300	V1-V2	130	170	0	0	0	0
2	300	V1-V2	130	180	0	0	0	0
2	300	V1-V2	130	190	89679	78.7633	0.0733333	0.07
2	300	V1-V2	130	200	89679	76.26	59.3167	53.27
2	300	V1-V2	130	210	89679	72.4067	68.4133	61.2233
2	300	V1-V2	130	220	89679	68.0167	66.14	57.77
2	300	V1-V2	130	230	89679	60.35	59.2033	52.1167
2	300	V1-V2	130	240	89679	50.4667	47.46	41.6733
2	300	V1-V2	130	250	89679	40.1333	38.1233	33.3633
2	300	V1-V2	130	260	89679	32.2567	30.72	26.9167
2	300	V1-V2	130	270	89679	22.5267	22.09	19.2033
2	300	V1-V2	130	280	89679	15.39	14.1933	12.3867
2	300	V1-V2	140	90	0	0	0	0
2	300	V1-V2	140	100	0	0	0	0
2	300	V1-V2	140	110	0	0	0	0
2	300	V1-V2	140	120	0	0	0	0
2	300	V1-V2	140	130	0	0	0	0
2	300	V1-V2	140	140	0	0	0	0
2	300	V1-V2	140	150	0	0	0	0
2	300	V1-V2	140	160	0	0	0	0
2	300	V1-V2	140	170	0	0	0	0
2	300	V1-V2	140	180	89679	80.5267	0.0733333	0.0733333
2	300	V1-V2	140	190	89679	78.7367	61.67	55.32
2	300	V1-V2	140	200	89679	76.2433	72.3867	64.94
2	300	V1-V2	140	210	89679	72.3933	70.2867	61.7433
2	300	V1-V2	140	220	89679	68.0067	66.77	57.85
2	300	V1-V2	140	230	89679	60.3433	59.49	52.2567
2	300	V1-V2	140	240	89679	50.4567	47.4867	41.64
2	300	V1-V2	140	250	89679	40.13	38.1133	33.3567
2	300	V1-V2	140	260	89679	32.2567	30.7233	26.91
2	300	V1-V2	140	270	89679	22.5267	22.07	19.2033
2	300	V1-V2	140	280	89679	15.39	14.1933	12.3867
2	300	V1-V2	150	90	0	0	0	0
2	300	V1-V2	150	100	0	0	0	0
2	300	V1-V2	150	110	0	0	0	0
2	300	V1-V2	150	120	0	0	0	0
2	300	V1-V2	150	130	0	0	0	0
2	300	V1-V2	150	140	0	0	0	0
2	300	V1-V2	150	150	0	0	0	0
2	300	V1-V2	150	160	0	0	0	0
2	300	V1-V2	150	170	89679	81.61	0.08	0.08
2	300	V1-V2	150	180	89679	80.4867	62.7633	56.48
2	300	V1-V2	150	190	89679	78.71	74.7233	67.4533
2	300	V1-V2	150	200	89679	76.22	73.91	65.7467
2	300	V1-V2	150	210	89679	72.38	70.61	61.9133
2	300	V1-V2	150	220	89679	68	66.4467	57.94
2	300	V1-V2	150	230	89679	60.34	59.09	52.13
2	300	V1-V2	150	240	89679	50.4567	47.0533	41.44
2	300	V1-V2	150	250	89679	40.13	37.7033	33.1133
2	300	V1-V2	150	260	89679	32.2567	30.3067	26.6467
2	300	V1-V2	150	270	89679	22.5267	21.76	18.8367
2	300	V1-V2	150	280	89679	15.39	13.9633	12.1967
2	300	V1-V2	160	90	0	0	0	0
2	300	V1-V2	160	100	0	0	0	0
2	300	V1-V2	160	110	0	0	0	0
2	300	V1-V2	160	120	0	0	0	0
2	300	V1-V2	160	130	0	0	0	0
2	300	V1-V2	160	140	0	0	0	0
2	300	V1-V2	160	150	0	0	0	0
2	300	V1-V2	160	160	89679	82.43	0.0833333	0.08
2	300	V1-V2	160	170	89679	81.5333	63.5267	57.15
2	300	V1-V2	160	180	89679	80.4233	76.55	68.7333
2	300	V1-V2	160	190	89679	78.6567	76.7333	68.14
2	300	V1-V2	160	200	89679	76.1867	74.68	65.8133
2	300	V1-V2	160	210	89679	72.36	70.73	61.9233
2	300	V1-V2	160	220	89679	67.99	66.49	57.9333
2	300	V1-V2	160	230	89679	60.33	58.7567	51.88
2	300	V1-V2	160	240	89679	50.4567	47.0233	41.4167
2	300	V1-V2	160	250	89679	40.1267	37.6867	33.1233
2	300	V1-V2	160	260	89679	32.2567	30.3033	26.6433
2	300	V1-V2	160	270	89679	22.5267	21.7233	18.8367
2	300	V1-V2	160	280	89679	15.39	13.9533	12.2067
2	300	V1-V2	170	90	0	0	0	0
2	300	V1-V2	170	100	0	0	0	0
2	300	V1-V2	170	110	0	0	0	0
2	300	V1-V2	170	120	0	0	0	0
2	300	V1-V2	170	130	0	0	0	0
2	300	V1-V2	170	140	0	0	0	0
2	300	V1-V2	170	150	89679	83.0433	0.0833333	0.08
2	300	V1-V2	170	160	89679	82.3	64.3867	57.5933
2	300	V1-V2	170	170	89679	81.42	77.4433	69.6067
2	300	V1-V2	170	180	89679	80.3367	78.46	69.21
2	300	V1-V2	170	190	89679	78.5833	77.2767	68.24
2	300	V1-V2	170	200	89679	76.1333	74.59	65.7867
2	300	V1-V2	170	210	89679	72.3267	70.56	61.8633
2	300	V1-V2	170	220	89679	67.9733	66.31	57.9133
2	300	V1-V2	170	230	89679	60.32	58.6267	51.8533
2	300	V1-V2	170	240	89679	50.4467	46.49	41.0467
2	300	V1-V2	170	250	89679	40.1233	37.4667	33.02
2	300	V1-V2	170	260	89679	32.2567	30.18	26.59
2	300	V1-V2	170	270	89679	22.5267	21.6967	18.8133
2	300	V1-V2	170	280	89679	15.39	13.94	12.1733
2	300	V1-V2	180	90	0	0	0	0
2	300	V1-V2	180	100	0	0	0	0
2	300	V1-V2	180	110	0	0	0	0
2	300	V1-V2	180	120	0	0	0	0
2	300	V1-V2	180	130	0	0	0	0
2	300	V1-V2	180	140	89679	83.47	0.0833333	0.0833333
2	300	V1-V2	180	150	89679	82.8633	64.7967	57.93
2	300	V1-V2	180	160	89679	82.15	78.4333	70.16
2	300	V1-V2	180	170	89679	81.3033	79.41	70.0667
2	300	V1-V2	180	180	89679	80.24	79.21	69.2267
2	300	V1-V2	180	190	89679	78.5133	77.37	68.0967
2	300	V1-V2	180	200	89679	76.0867	74.5867	65.71
2	300	V1-V2	180	210	89679	72.3	70.51	61.86
2	300	V1-V2	180	220	89679	67.9533	66.2633	57.86
2	300	V1-V2	180	230	89679	60.3133	58.58	51.82
2	300	V1-V2	180	240	89679	50.4467	46.4767	41.0433
2	300	V1-V2	180	250	89679	40.1233	37.4233	32.9867
2	300	V1-V2	180	260	89679	32.2533	30.0833	26.54
2	300	V1-V2	180	270	89679	22.5267	21.7	18.8167
2	300	V1-V2	180	280	89679	15.39	13.94	12.1733
2	300	V1-V2	190	90	0	0	0	0
2	300	V1-V2	190	100	0	0	0	0
2	300	V1-V2	190	110	0	0	0	0
2	300	V1-V2	190	120	0	0	0	0
2	300	V1-V2	190	130	89679	83.6233	0.0833333	0.0833333
2	300	V1-V2	190	140	89679	83.2	65.0167	58.18
2	300	V1-V2	190	150	89679	82.6267	78.8567	70.5433
2	300	V1-V2	190	160	89679	81.9433	80.3333	70.5833
2	300	V1-V2	190	170	89679	81.1367	80.0533	70.0667
2	300	V1-V2	190	180	89679	80.1	79.1733	69.11
2	300	V1-V2	190	190	89679	78.4067	77.29	68.0567
2	300	V1-V2	190	200	89679	76.01	74.46	65.6467
2	300	V1-V2	190	210	89679	72.2533	70.4233	61.8333
2	300	V1-V2	190	220	89679	67.9233	66.1967	57.8433
2	300	V1-V2	190	230	89679	60.2967	58.5367	51.7667
2	300	V1-V2	190	240	89679	50.4367	46.4733	41.07
2	300	V1-V2	190	250	89679	40.12	37.2767	32.8667
2	300	V1-V2	190	260	89679	32.25	30.0133	26.4767
2	300	V1-V2	190	270	89679	22.5233	21.7	18.8133
2	300	V1-V2	190	280	89679	15.39	13.9433	12.1733
2	300	V1-V2	200	90	0	0	0	0
2	300	V1-V2	200	100	0	0	0	0
2	300	V1-V2	200	110	0	0	0	0
2	300	V1-V2	200	120	89679	85.56	0.0866667	0.0866667
2	300	V1-V2	200	130	89679	83.2667	65.0333	58.1467
2	300	V1-V2	200	140	89679	82.87	79.04	70.7033
2	300	V1-V2	200	150	89679	82.3467	80.73	70.9867
2	300	V1-V2	200	160	89679	81.6967	80.9767	70.52
2	300	V1-V2	200	170	89679	80.92	79.99	69.8833
2	300	V1-V2	200	180	89679	79.9267	79.0667	68.9967
2	300	V1-V2	200	190	89679	78.2733	77.16	67.9633
2	300	V1-V2	200	200	89679	75.9067	74.3567	65.58
2	300	V1-V2	200	210	89679	72.18	70.3733	61.7967
2	300	V1-V2	200	220	89679	67.8733	66.1533	57.81
2	300	V1-V2	200	230	89679	60.2733	58.5067	51.77
2	300	V1-V2	200	240	89679	50.4233	46.4633	41.06
2	300	V1-V2	200	250	89679	40.1133	37.18	32.77
2	300	V1-V2	200	260	89679	32.2467	29.8067	26.29
2	300	V1-V2	200	270	89679	22.52	21.5867	18.74
2	300	V1-V2	200	280	89679	15.39	13.8767	12.13
2	300	V1-V2	210	90	0	0	0	0
2	300	V1-V2	210	100	0	0	0	0
2	300	V1-V2	210	110	89679	85.2867	0.0866667	0.0866667
2	300	V1-V2	210	120	89679	85.0567	66.5267	59.45
2	300	V1-V2	210	130	89679	82.8167	78.9867	70.63
2	300	V1-V2	210	140	89679	82.4633	80.83	70.8967
2	300	V1-V2	210	150	89679	81.9833	81.2533	70.7333
2	300	V1-V2	210	160	89679	81.38	80.8233	70.2067
2	300	V1-V2	210	170	89679	80.65	79.7933	69.6133
2	300	V1-V2	210	180	89679	79.6967	78.8567	68.75
2	300	V1-V2	210	190	89679	78.0933	76.9667	67.7433
2	300	V1-V2	210	200	89679	75.7867	74.2267	65.43
2	300	V1-V2	210	210	89679	72.1	70.2867	61.69
2	300	V1-V2	210	220	89679	67.8233	66.0967	57.77
2	300	V1-V2	210	230	89679	60.25	58.4767	51.7567
2	300	V1-V2	210	240	89679	50.4167	46.46	41.0533
2	300	V1-V2	210	250	89679	40.1067	37.17	32.7567
2	300	V1-V2	210	260	89679	32.24	29.7767	26.2633
2	300	V1-V2	210	270	89679	22.5167	21.5467	18.8467
2	300	V1-V2	210	280	89679	15.39	13.8767	12.1267
2	300	V1-V2	220	90	0	0	0	0
2	300	V1-V2	220	100	89679	84.46	0.0833333	0.0833333
2	300	V1-V2	220	110	89679	84.3167	65.8233	58.9567
2	300	V1-V2	220	120	89679	84.1267	80.16	71.86
2	300	V1-V2	220	130	89679	81.9667	80.2533	70.36
2	300	V1-V2	220	140	89679	81.67	80.8733	70.25
2	300	V1-V2	220	150	89679	81.2533	80.6233	70.04
2	300	V1-V2	220	160	89679	80.7333	80.1933	69.55
2	300	V1-V2	220	170	89679	80.0933	79.21	69.0167
2	300	V1-V2	220	180	89679	79.23	78.3667	68.39
2	300	V1-V2	220	190	89679	77.7233	76.6	67.6167
2	300	V1-V2	220	200	89679	75.5233	73.9533	65.3933
2	300	V1-V2	220	210	89679	71.9267	70.1	61.5867
2	300	V1-V2	220	220	89679	67.71	65.96	57.6767
2	300	V1-V2	220	230	89679	60.1867	58.4233	51.67
2	300	V1-V2	220	240	89679	50.3867	46.4233	40.99
2	300	V1-V2	220	250	89679	40.0867	37.1533	32.7633
2	300	V1-V2	220	260	89679	32.2333	29.7733	26.2567
2	300	V1-V2	220	270	89679	22.5133	21.45	18.63
2	300	V1-V2	220	280	89679	15.3867	13.8	12.0667
2	300	V1-V2	230	90	89679	84.01	0.08	0.08
2	300	V1-V2	230	100	89679	83.2333	64.84	58.1067
2	300	V1-V2	230	110	89679	83.1133	79.1167	70.7167
2	300	V1-V2	230	120	89679	82.9567	81.05	71.0967
2	300	V1-V2	230	130	89679	80.87	79.8933	68.8767
2	300	V1-V2	230	140	89679	80.63	79.7567	68.7433
2	300	V1-V2	230	150	89679	80.29	79.5967	68.71
2	300	V1-V2	230	160	89679	79.8567	79.1467	68.2967
2	300	V1-V2	230	170	89679	79.3033	78.3033	67.72
2	300	V1-V2	230	180	89679	78.54	77.5967	67.1667
2	300	V1-V2	230	190	89679	77.1533	75.82	66.5067
2	300	V1-V2	230	200	89679	75.1033	73.4633	65
2	300	V1-V2	230	210	89679	71.64	69.7433	61.3033
2	300	V1-V2	230	220	89679	67.5167	65.7567	57.5033
2	300	V1-V2	230	230	89679	60.0933	58.2667	51.61
2	300	V1-V2	230	240	89679	50.34	46.3433	40.9533
2	300	V1-V2	230	250	89679	40.07	37.1133	32.7533
2	300	V1-V2	230	260	89679	32.2267	29.7433	26.2533
2	300	V1-V2	230	270	89679	22.5067	21.3967	18.5967
2	300	V1-V2	230	280	89679	15.3833	13.7767	12.0467
2	300	V1-V2	240	90	89679	82.6	63.47	56.3667
2	300	V1-V2	240	100	89679	81.8433	77.5733	68.6167
2	300	V1-V2	240	110	89679	81.7467	79.6833	69.09
2	300	V1-V2	240	120	89679	81.6133	80.4633	69.1333
2	300	V1-V2	240	130	89679	79.59	78.7833	66.8833
2	300	V1-V2	240	140	89679	79.4	78.7167	66.7
2	300	V1-V2	240	150	89679	79.1233	78.4233	66.55
2	300	V1-V2	240	160	89679	78.76	78.0333	66.2733
2	300	V1-V2	240	170	89679	78.2967	77.2767	65.8767
2	300	V1-V2	240	180	89679	77.6367	76.62	65.4533
2	300	V1-V2	240	190	89679	76.3867	75.1133	64.61
2	300	V1-V2	240	200	89679	74.4933	72.8467	62.8333
2	300	V1-V2	240	210	89679	71.2067	69.1233	59.7433
2	300	V1-V2	240	220	89679	67.2267	65.3233	56.39
2	300	V1-V2	240	230	89679	59.9233	57.9133	50.35
2	300	V1-V2	240	240	89679	50.26	46.1033	40.27
2	300	V1-V2	240	250	89679	40.0333	36.9633	32.6067
2	300	V1-V2	240	260	89679	32.2033	29.6733	26.2467
2	300	V1-V2	240	270	89679	22.5	21.3267	18.5867
2	300	V1-V2	240	280	89679	15.38	13.77	12.0433
2	300	V1-V2	250	90	89679	80.8933	75.5433	67.43
2	300	V1-V2	250	100	89679	80.1567	77.4733	67.8433
2	300	V1-V2	250	110	89679	80.0833	78.44	67.7167
2	300	V1-V2	250	120	89679	79.98	78.5033	67.6633
2	300	V1-V2	250	130	89679	78.0367	76.6567	65.8
2	300	V1-V2	250	140	89679	77.8867	76.5067	65.7067
2	300	V1-V2	250	150	89679	77.6567	76.33	65.59
2	300	V1-V2	250	160	89679	77.3667	75.9767	65.31
2	300	V1-V2	250	170	89679	76.99	75.5567	65.0567
2	300	V1-V2	250	180	89679	76.4367	74.9267	64.68
2	300	V1-V2	250	190	89679	75.3467	73.8267	64.07
2	300	V1-V2	250	200	89679	73.6433	71.7667	62.3233
2	300	V1-V2	250	210	89679	70.5833	68.4467	59.2233
2	300	V1-V2	250	220	89679	66.78	64.72	55.9067
2	300	V1-V2	250	230	89679	59.68	57.5233	49.96
2	300	V1-V2	250	240	89679	50.1433	45.8433	40.11
2	300	V1-V2	250	250	89679	39.9767	36.7267	32.4367
2	300	V1-V2	250	260	89679	32.1767	29.5	26.1467
2	300	V1-V2	250	270	89679	22.4833	21.1367	18.6667
2	300	V1-V2	250	280	89679	15.3733	13.6767	11.97
2	300	V1-V2	260	90	89679	77.6767	74.63	65.1533
2	300	V1-V2	260	100	89679	76.9633	75.08	65.18
2	300	V1-V2	260	110	89679	76.9067	75.2167	65.06
2	300	V1-V2	260	120	89679	76.8367	75.2533	65.02
2	300	V1-V2	260	130	89679	75.0033	73.4167	63.3167
2	300	V1-V2	260	140	89679	74.9	73.3633	63.2733
2	300	V1-V2	260	150	89679	74.74	73.21	63.17
2	300	V1-V2	260	160	89679	74.53	72.9633	62.9567
2	300	V1-V2	260	170	89679	74.2667	72.66	62.7633
2	300	V1-V2	260	180	89679	73.86	72.1967	62.43
2	300	V1-V2	260	190	89679	73.0567	71.4	62.0167
2	300	V1-V2	260	200	89679	71.6867	69.7	60.55
2	300	V1-V2	260	210	89679	69.0667	66.88	57.8267
2	300	V1-V2	260	220	89679	65.67	63.49	54.7933
2	300	V1-V2	260	230	89679	59.0333	56.8	49.23
2	300	V1-V2	260	240	89679	49.81	45.49	39.7933
2	300	V1-V2	260	250	89679	39.8133	36.56	31.92
2	300	V1-V2	260	260	89679	32.0933	29.32	25.56
2	300	V1-V2	260	270	89679	22.45	21.0933	18.5433
2	300	V1-V2	260	280	89679	15.36	13.6367	11.9567
2	300	V1-V2	270	90	89679	73.92	71.6933	61.7833
2	300	V1-V2	270	100	89679	73.25	71.46	61.8133
2	300	V1-V2	270	110	89679	73.2033	71.55	61.7367
2	300	V1-V2	270	120	89679	73.1533	71.53	61.6267
2	300	V1-V2	270	130	89679	71.4333	69.7733	60.0433
2	300	V1-V2	270	140	89679	71.3567	69.76	59.97
2	300	V1-V2	270	150	89679	71.2433	69.6467	59.9033
2	300	V1-V2	270	160	89679	71.1	69.4967	59.7233
2	300	V1-V2	270	170	89679	70.9167	69.2167	59.59
2	300	V1-V2	270	180	89679	70.6267	68.9033	59.3133
2	300	V1-V2	270	190	89679	70.0267	68.37	59.1567
2	300	V1-V2	270	200	89679	68.96	66.8967	57.9833
2	300	V1-V2	270	210	89679	66.8233	64.6367	55.7467
2	300	V1-V2	270	220	89679	63.8933	61.6	53.0867
2	300	V1-V2	270	230	89679	57.9067	55.71	48.0867
2	300	V1-V2	270	240	89679	49.19	44.87	39.0133
2	300	V1-V2	270	250	89679	39.51	36.29	31.6567
2	300	V1-V2	270	260	89679	31.93	29.23	25.3967
2	300	V1-V2	270	270	89679	22.3667	21.02	18.4767
2	300	V1-V2	270	280	89679	15.33	13.5833	11.9233
2	300	V1-V2	280	90	89679	62.0433	60.23	51.69
2	300	V1-V2	280	100	89679	61.4867	59.92	51.73
2	300	V1-V2	280	110	89679	61.46	59.9767	51.69
2	300	V1-V2	280	120	89679	61.4233	60.0133	51.6967
2	300	V1-V2	280	130	89679	60.0033	58.4667	50.44
2	300	V1-V2	280	140	89679	59.95	58.4033	50.33
2	300	V1-V2	280	150	89679	59.89	58.26	50.2367
2	300	V1-V2	280	160	89679	59.7967	58.1933	50.2033
2	300	V1-V2	280	170	89679	59.69	58	50.19
2	300	V1-V2	280	180	89679	59.5067	57.82	50.0133
2	300	V1-V2	280	190	89679	59.1367	57.4767	49.8033
2	300	V1-V2	280	200	89679	58.4467	56.4633	49.07
2	300	V1-V2	280	210	89679	56.98	54.8167	47.3267
2	300	V1-V2	280	220	89679	54.8367	52.5967	45.4567
2	300	V1-V2	280	230	89679	50.32	48.15	41.51
2	300	V1-V2	280	240	89679	43.3667	39.1133	33.9533
2	300	V1-V2	280	250	89679	35.52	32.2467	28.0033
2	300	V1-V2	280	260	89679	29.2633	26.5467	22.9633
2	300	V1-V2	280	270	89679	21.0233	19.65	17.15
2	300	V1-V2	280	280	89679	14.5	13.0667	11.3633
2	300	V1-V3	90	90	64273	87.5733	0.01	0.01
2	300	V1-V3	90	100	64273	86.37	0.01	0.01
2	300	V1-V3	90	110	64273	85.6167	0.01	0.01
2	300	V1-V3	90	120	64273	84.7633	0.01	0.01
2	300	V1-V3	90	130	64273	81.92	0.01	0.01
2	300	V1-V3	90	140	64273	80.7567	0.00333333	0.00333333
2	300	V1-V3	90	150	64273	79.4633	0.00333333	0.00333333
2	300	V1-V3	90	160	64273	78.0333	0.00333333	0.00333333
2	300	V1-V3	90	170	64273	76.2967	0.00333333	0.00333333
2	300	V1-V3	90	180	64273	74.04	0.00333333	0.00333333
2	300	V1-V3	90	190	0	0	0	0
2	300	V1-V3	90	200	0	0	0	0
2	300	V1-V3	90	210	0	0	0	0
2	300	V1-V3	90	220	0	0	0	0
2	300	V1-V3	90	230	0	0	0	0
2	300	V1-V3	90	240	0	0	0	0
2	300	V1-V3	90	250	0	0	0	0
2	300	V1-V3	90	260	0	0	0	0
2	300	V1-V3	90	270	0	0	0	0
2	300	V1-V3	90	280	0	0	0	0
2	300	V1-V3	100	90	64273	87.4933	0.01	0.01
2	300	V1-V3	100	100	64273	86.3167	0.01	0.01
2	300	V1-V3	100	110	64273	85.5733	0.01	0.01
2	300	V1-V3	100	120	64273	84.7333	0.01	0.01
2	300	V1-V3	100	130	64273	81.8967	0.01	0.01
2	300	V1-V3	100	140	64273	80.74	0.00333333	0.00333333
2	300	V1-V3	100	150	64273	79.45	0.00333333	0.00333333
2	300	V1-V3	100	160	64273	78.02	0.00333333	0.00333333
2	300	V1-V3	100	170	64273	76.2867	0.00333333	0.00333333
2	300	V1-V3	100	180	64273	74.0333	0.00333333	0.00333333
2	300	V1-V3	100	190	0	0	0	0
2	300	V1-V3	100	200	0	0	0	0
2	300	V1-V3	100	210	0	0	0	0
2	300	V1-V3	100	220	0	0	0	0
2	300	V1-V3	100	230	0	0	0	0
2	300	V1-V3	100	240	0	0	0	0
2	300	V1-V3	100	250	0	0	0	0
2	300	V1-V3	100	260	0	0	0	0
2	300	V1-V3	100	270	0	0	0	0
2	300	V1-V3	100	280	0	0	0	0
2	300	V1-V3	110	90	64273	87.4167	0.01	0.01
2	300	V1-V3	110	100	64273	86.2667	0.01	0.01
2	300	V1-V3	110	110	64273	85.5333	0.01	0.01
2	300	V1-V3	110	120	64273	84.7	0.01	0.01
2	300	V1-V3	110	130	64273	81.8733	0.01	0.01
2	300	V1-V3	110	140	64273	80.7167	0.00333333	0.00333333
2	300	V1-V3	110	150	64273	79.43	0.00333333	0.00333333
2	300	V1-V3	110	160	64273	78.0067	0.00333333	0.00333333
2	300	V1-V3	110	170	64273	76.2767	0.00333333	0.00333333
2	300	V1-V3	110	180	64273	74.03	0.00333333	0.00333333
2	300	V1-V3	110	190	0	0	0	0
2	300	V1-V3	110	200	0	0	0	0
2	300	V1-V3	110	210	0	0	0	0
2	300	V1-V3	110	220	0	0	0	0
2	300	V1-V3	110	230	0	0	0	0
2	300	V1-V3	110	240	0	0	0	0
2	300	V1-V3	110	250	0	0	0	0
2	300	V1-V3	110	260	0	0	0	0
2	300	V1-V3	110	270	0	0	0	0
2	300	V1-V3	110	280	0	0	0	0
2	300	V1-V3	120	90	64273	87.3133	0.01	0.01
2	300	V1-V3	120	100	64273	86.18	0.01	0.01
2	300	V1-V3	120	110	64273	85.4633	0.01	0.01
2	300	V1-V3	120	120	64273	84.6433	0.01	0.01
2	300	V1-V3	120	130	64273	81.8233	0.01	0.01
2	300	V1-V3	120	140	64273	80.6767	0.00333333	0.00333333
2	300	V1-V3	120	150	64273	79.3967	0.00333333	0.00333333
2	300	V1-V3	120	160	64273	77.98	0.00333333	0.00333333
2	300	V1-V3	120	170	64273	76.25	0.00333333	0.00333333
2	300	V1-V3	120	180	64273	74.0067	0.00333333	0.00333333
2	300	V1-V3	120	190	0	0	0	0
2	300	V1-V3	120	200	0	0	0	0
2	300	V1-V3	120	210	0	0	0	0
2	300	V1-V3	120	220	0	0	0	0
2	300	V1-V3	120	230	0	0	0	0
2	300	V1-V3	120	240	0	0	0	0
2	300	V1-V3	120	250	0	0	0	0
2	300	V1-V3	120	260	0	0	0	0
2	300	V1-V3	120	270	0	0	0	0
2	300	V1-V3	120	280	0	0	0	0
2	300	V1-V3	130	90	64273	87.1533	0.00333333	0.00333333
2	300	V1-V3	130	100	64273	86.05	0.00333333	0.00333333
2	300	V1-V3	130	110	64273	85.3533	0.00333333	0.00333333
2	300	V1-V3	130	120	64273	84.55	0.00333333	0.00333333
2	300	V1-V3	130	130	64273	81.7467	0.00333333	0.00333333
2	300	V1-V3	130	140	64273	80.62	0.00333333	0.00333333
2	300	V1-V3	130	150	64273	79.35	0.00333333	0.00333333
2	300	V1-V3	130	160	64273	77.94	0.00333333	0.00333333
2	300	V1-V3	130	170	64273	76.2233	0.00333333	0.00333333
2	300	V1-V3	130	180	64273	73.9833	0.00333333	0.00333333
2	300	V1-V3	130	190	0	0	0	0
2	300	V1-V3	130	200	0	0	0	0
2	300	V1-V3	130	210	0	0	0	0
2	300	V1-V3	130	220	0	0	0	0
2	300	V1-V3	130	230	0	0	0	0
2	300	V1-V3	130	240	0	0	0	0
2	300	V1-V3	130	250	0	0	0	0
2	300	V1-V3	130	260	0	0	0	0
2	300	V1-V3	130	270	0	0	0	0
2	300	V1-V3	130	280	0	0	0	0
2	300	V1-V3	140	90	64273	86.9733	0.00333333	0.00333333
2	300	V1-V3	140	100	64273	85.8933	0.00333333	0.00333333
2	300	V1-V3	140	110	64273	85.22	0.00333333	0.00333333
2	300	V1-V3	140	120	64273	84.4333	0.00333333	0.00333333
2	300	V1-V3	140	130	64273	81.6533	0.00333333	0.00333333
2	300	V1-V3	140	140	64273	80.5333	0.00333333	0.00333333
2	300	V1-V3	140	150	64273	79.2833	0.00333333	0.00333333
2	300	V1-V3	140	160	64273	77.88	0.00333333	0.00333333
2	300	V1-V3	140	170	64273	76.1733	0.00333333	0.00333333
2	300	V1-V3	140	180	64273	73.95	0.00333333	0.00333333
2	300	V1-V3	140	190	0	0	0	0
2	300	V1-V3	140	200	0	0	0	0
2	300	V1-V3	140	210	0	0	0	0
2	300	V1-V3	140	220	0	0	0	0
2	300	V1-V3	140	230	0	0	0	0
2	300	V1-V3	140	240	0	0	0	0
2	300	V1-V3	140	250	0	0	0	0
2	300	V1-V3	140	260	0	0	0	0
2	300	V1-V3	140	270	0	0	0	0
2	300	V1-V3	140	280	0	0	0	0
2	300	V1-V3	150	90	64273	86.7433	0.00333333	0.00333333
2	300	V1-V3	150	100	64273	85.7033	0.00333333	0.00333333
2	300	V1-V3	150	110	64273	85.0533	0.00333333	0.00333333
2	300	V1-V3	150	120	64273	84.2933	0.00333333	0.00333333
2	300	V1-V3	150	130	64273	81.5333	0.00333333	0.00333333
2	300	V1-V3	150	140	64273	80.4333	0.00333333	0.00333333
2	300	V1-V3	150	150	64273	79.1967	0.00333333	0.00333333
2	300	V1-V3	150	160	64273	77.8133	0.00333333	0.00333333
2	300	V1-V3	150	170	64273	76.1133	0.00333333	0.00333333
2	300	V1-V3	150	180	64273	73.9	0.00333333	0.00333333
2	300	V1-V3	150	190	0	0	0	0
2	300	V1-V3	150	200	0	0	0	0
2	300	V1-V3	150	210	0	0	0	0
2	300	V1-V3	150	220	0	0	0	0
2	300	V1-V3	150	230	0	0	0	0
2	300	V1-V3	150	240	0	0	0	0
2	300	V1-V3	150	250	0	0	0	0
2	300	V1-V3	150	260	0	0	0	0
2	300	V1-V3	150	270	0	0	0	0
2	300	V1-V3	150	280	0	0	0	0
2	300	V1-V3	160	90	64273	86.45	0.00333333	0.00333333
2	300	V1-V3	160	100	64273	85.4533	0.00333333	0.00333333
2	300	V1-V3	160	110	64273	84.8267	0.00333333	0.00333333
2	300	V1-V3	160	120	64273	84.0933	0.00333333	0.00333333
2	300	V1-V3	160	130	64273	81.36	0.00333333	0.00333333
2	300	V1-V3	160	140	64273	80.2867	0.00333333	0.00333333
2	300	V1-V3	160	150	64273	79.07	0.00333333	0.00333333
2	300	V1-V3	160	160	64273	77.7067	0.00333333	0.00333333
2	300	V1-V3	160	170	64273	76.0267	0.00333333	0.00333333
2	300	V1-V3	160	180	64273	73.8367	0.00333333	0.00333333
2	300	V1-V3	160	190	0	0	0	0
2	300	V1-V3	160	200	0	0	0	0
2	300	V1-V3	160	210	0	0	0	0
2	300	V1-V3	160	220	0	0	0	0
2	300	V1-V3	160	230	0	0	0	0
2	300	V1-V3	160	240	0	0	0	0
2	300	V1-V3	160	250	0	0	0	0
2	300	V1-V3	160	260	0	0	0	0
2	300	V1-V3	160	270	0	0	0	0
2	300	V1-V3	160	280	0	0	0	0
2	300	V1-V3	170	90	64273	86.0933	0.00333333	0.00333333
2	300	V1-V3	170	100	64273	85.1333	0.00333333	0.00333333
2	300	V1-V3	170	110	64273	84.5367	0.00333333	0.00333333
2	300	V1-V3	170	120	64273	83.8267	0.00333333	0.00333333
2	300	V1-V3	170	130	64273	81.1367	0.00333333	0.00333333
2	300	V1-V3	170	140	64273	80.09	0.00333333	0.00333333
2	300	V1-V3	170	150	64273	78.8967	0.00333333	0.00333333
2	300	V1-V3	170	160	64273	77.5633	0.00333333	0.00333333
2	300	V1-V3	170	170	64273	75.9067	0.00333333	0.00333333
2	300	V1-V3	170	180	64273	73.74	0.00333333	0.00333333
2	300	V1-V3	170	190	0	0	0	0
2	300	V1-V3	170	200	0	0	0	0
2	300	V1-V3	170	210	0	0	0	0
2	300	V1-V3	170	220	0	0	0	0
2	300	V1-V3	170	230	0	0	0	0
2	300	V1-V3	170	240	0	0	0	0
2	300	V1-V3	170	250	0	0	0	0
2	300	V1-V3	170	260	0	0	0	0
2	300	V1-V3	170	270	0	0	0	0
2	300	V1-V3	170	280	0	0	0	0
2	300	V1-V3	180	90	0	0	0	0
2	300	V1-V3	180	100	0	0	0	0
2	300	V1-V3	180	110	0	0	0	0
2	300	V1-V3	180	120	0	0	0	0
2	300	V1-V3	180	130	0	0	0	0
2	300	V1-V3	180	140	0	0	0	0
2	300	V1-V3	180	150	0	0	0	0
2	300	V1-V3	180	160	0	0	0	0
2	300	V1-V3	180	170	0	0	0	0
2	300	V1-V3	180	180	0	0	0	0
2	300	V1-V3	180	190	0	0	0	0
2	300	V1-V3	180	200	0	0	0	0
2	300	V1-V3	180	210	0	0	0	0
2	300	V1-V3	180	220	0	0	0	0
2	300	V1-V3	180	230	0	0	0	0
2	300	V1-V3	180	240	0	0	0	0
2	300	V1-V3	180	250	0	0	0	0
2	300	V1-V3	180	260	0	0	0	0
2	300	V1-V3	180	270	0	0	0	0
2	300	V1-V3	180	280	0	0	0	0
2	300	V1-V3	190	90	0	0	0	0
2	300	V1-V3	190	100	0	0	0	0
2	300	V1-V3	190	110	0	0	0	0
2	300	V1-V3	190	120	0	0	0	0
2	300	V1-V3	190	130	0	0	0	0
2	300	V1-V3	190	140	0	0	0	0
2	300	V1-V3	190	150	0	0	0	0
2	300	V1-V3	190	160	0	0	0	0
2	300	V1-V3	190	170	0	0	0	0
2	300	V1-V3	190	180	0	0	0	0
2	300	V1-V3	190	190	0	0	0	0
2	300	V1-V3	190	200	0	0	0	0
2	300	V1-V3	190	210	0	0	0	0
2	300	V1-V3	190	220	0	0	0	0
2	300	V1-V3	190	230	0	0	0	0
2	300	V1-V3	190	240	0	0	0	0
2	300	V1-V3	190	250	0	0	0	0
2	300	V1-V3	190	260	0	0	0	0
2	300	V1-V3	190	270	0	0	0	0
2	300	V1-V3	190	280	0	0	0	0
2	300	V1-V3	200	90	0	0	0	0
2	300	V1-V3	200	100	0	0	0	0
2	300	V1-V3	200	110	0	0	0	0
2	300	V1-V3	200	120	0	0	0	0
2	300	V1-V3	200	130	0	0	0	0
2	300	V1-V3	200	140	0	0	0	0
2	300	V1-V3	200	150	0	0	0	0
2	300	V1-V3	200	160	0	0	0	0
2	300	V1-V3	200	170	0	0	0	0
2	300	V1-V3	200	180	0	0	0	0
2	300	V1-V3	200	190	0	0	0	0
2	300	V1-V3	200	200	0	0	0	0
2	300	V1-V3	200	210	0	0	0	0
2	300	V1-V3	200	220	0	0	0	0
2	300	V1-V3	200	230	0	0	0	0
2	300	V1-V3	200	240	0	0	0	0
2	300	V1-V3	200	250	0	0	0	0
2	300	V1-V3	200	260	0	0	0	0
2	300	V1-V3	200	270	0	0	0	0
2	300	V1-V3	200	280	64273	1.33333	0.266667	0.176667
2	300	V1-V3	210	90	0	0	0	0
2	300	V1-V3	210	100	0	0	0	0
2	300	V1-V3	210	110	0	0	0	0
2	300	V1-V3	210	120	0	0	0	0
2	300	V1-V3	210	130	0	0	0	0
2	300	V1-V3	210	140	0	0	0	0
2	300	V1-V3	210	150	0	0	0	0
2	300	V1-V3	210	160	0	0	0	0
2	300	V1-V3	210	170	0	0	0	0
2	300	V1-V3	210	180	0	0	0	0
2	300	V1-V3	210	190	0	0	0	0
2	300	V1-V3	210	200	0	0	0	0
2	300	V1-V3	210	210	0	0	0	0
2	300	V1-V3	210	220	0	0	0	0
2	300	V1-V3	210	230	0	0	0	0
2	300	V1-V3	210	240	0	0	0	0
2	300	V1-V3	210	250	0	0	0	0
2	300	V1-V3	210	260	0	0	0	0
2	300	V1-V3	210	270	64273	3.83	0.796667	0.616667
2	300	V1-V3	210	280	64273	1.33333	0.57	0.483333
2	300	V1-V3	220	90	0	0	0	0
2	300	V1-V3	220	100	0	0	0	0
2	300	V1-V3	220	110	0	0	0	0
2	300	V1-V3	220	120	0	0	0	0
2	300	V1-V3	220	130	0	0	0	0
2	300	V1-V3	220	140	0	0	0	0
2	300	V1-V3	220	150	0	0	0	0
2	300	V1-V3	220	160	0	0	0	0
2	300	V1-V3	220	170	0	0	0	0
2	300	V1-V3	220	180	0	0	0	0
2	300	V1-V3	220	190	0	0	0	0
2	300	V1-V3	220	200	0	0	0	0
2	300	V1-V3	220	210	0	0	0	0
2	300	V1-V3	220	220	0	0	0	0
2	300	V1-V3	220	230	64273	37.8967	0.00333333	0.00333333
2	300	V1-V3	220	240	0	0	0	0
2	300	V1-V3	220	250	0	0	0	0
2	300	V1-V3	220	260	64273	8.84	2.05667	1.57
2	300	V1-V3	220	270	64273	3.83	1.63	1.44667
2	300	V1-V3	220	280	64273	1.33333	0.583333	0.493333
2	300	V1-V3	230	90	0	0	0	0
2	300	V1-V3	230	100	0	0	0	0
2	300	V1-V3	230	110	0	0	0	0
2	300	V1-V3	230	120	0	0	0	0
2	300	V1-V3	230	130	0	0	0	0
2	300	V1-V3	230	140	0	0	0	0
2	300	V1-V3	230	150	0	0	0	0
2	300	V1-V3	230	160	0	0	0	0
2	300	V1-V3	230	170	0	0	0	0
2	300	V1-V3	230	180	0	0	0	0
2	300	V1-V3	230	190	0	0	0	0
2	300	V1-V3	230	200	0	0	0	0
2	300	V1-V3	230	210	0	0	0	0
2	300	V1-V3	230	220	0	0	0	0
2	300	V1-V3	230	230	0	0	0	0
2	300	V1-V3	230	240	0	0	0	0
2	300	V1-V3	230	250	64273	16.3433	3.66333	2.8
2	300	V1-V3	230	260	64273	8.84	3.53667	3.04
2	300	V1-V3	230	270	64273	3.83	1.73	1.50333
2	300	V1-V3	230	280	64273	1.33333	1.01	0.893333
2	300	V1-V3	240	90	0	0	0	0
2	300	V1-V3	240	100	0	0	0	0
2	300	V1-V3	240	110	0	0	0	0
2	300	V1-V3	240	120	0	0	0	0
2	300	V1-V3	240	130	0	0	0	0
2	300	V1-V3	240	140	0	0	0	0
2	300	V1-V3	240	150	0	0	0	0
2	300	V1-V3	240	160	0	0	0	0
2	300	V1-V3	240	170	0	0	0	0
2	300	V1-V3	240	180	0	0	0	0
2	300	V1-V3	240	190	0	0	0	0
2	300	V1-V3	240	200	0	0	0	0
2	300	V1-V3	240	210	0	0	0	0
2	300	V1-V3	240	220	0	0	0	0
2	300	V1-V3	240	230	0	0	0	0
2	300	V1-V3	240	240	64273	26.9133	5.87	4.43333
2	300	V1-V3	240	250	64273	16.3233	7.24	6.35
2	300	V1-V3	240	260	64273	8.82667	3.71333	3.13667
2	300	V1-V3	240	270	64273	3.82667	3.26667	2.95
2	300	V1-V3	240	280	64273	1.33333	1	0.9
2	300	V1-V3	250	90	0	0	0	0
2	300	V1-V3	250	100	0	0	0	0
2	300	V1-V3	250	110	0	0	0	0
2	300	V1-V3	250	120	0	0	0	0
2	300	V1-V3	250	130	0	0	0	0
2	300	V1-V3	250	140	0	0	0	0
2	300	V1-V3	250	150	0	0	0	0
2	300	V1-V3	250	160	0	0	0	0
2	300	V1-V3	250	170	0	0	0	0
2	300	V1-V3	250	180	0	0	0	0
2	300	V1-V3	250	190	0	0	0	0
2	300	V1-V3	250	200	0	0	0	0
2	300	V1-V3	250	210	0	0	0	0
2	300	V1-V3	250	220	0	0	0	0
2	300	V1-V3	250	230	64273	37.4633	7.61667	5.90667
2	300	V1-V3	250	240	64273	26.8133	11.22	9.86667
2	300	V1-V3	250	250	64273	16.2867	7.39667	6.50667
2	300	V1-V3	250	260	64273	8.81333	7.53333	6.87
2	300	V1-V3	250	270	64273	3.82	3.22	2.95667
2	300	V1-V3	250	280	64273	1.33333	0.926667	0.916667
2	300	V1-V3	260	90	0	0	0	0
2	300	V1-V3	260	100	0	0	0	0
2	300	V1-V3	260	110	0	0	0	0
2	300	V1-V3	260	120	0	0	0	0
2	300	V1-V3	260	130	0	0	0	0
2	300	V1-V3	260	140	0	0	0	0
2	300	V1-V3	260	150	0	0	0	0
2	300	V1-V3	260	160	0	0	0	0
2	300	V1-V3	260	170	0	0	0	0
2	300	V1-V3	260	180	0	0	0	0
2	300	V1-V3	260	190	0	0	0	0
2	300	V1-V3	260	200	0	0	0	0
2	300	V1-V3	260	210	0	0	0	0
2	300	V1-V3	260	220	64273	46.0533	9.55	7.28
2	300	V1-V3	260	230	64273	36.91	13.78	11.9333
2	300	V1-V3	260	240	64273	26.59	11.39	9.90333
2	300	V1-V3	260	250	64273	16.2133	14.7633	13.5133
2	300	V1-V3	260	260	64273	8.79	7.57	6.9
2	300	V1-V3	260	270	64273	3.81667	3.26333	2.98333
2	300	V1-V3	260	280	64273	1.33333	0.926667	0.916667
2	300	V1-V3	270	90	0	0	0	0
2	300	V1-V3	270	100	0	0	0	0
2	300	V1-V3	270	110	0	0	0	0
2	300	V1-V3	270	120	0	0	0	0
2	300	V1-V3	270	130	0	0	0	0
2	300	V1-V3	270	140	0	0	0	0
2	300	V1-V3	270	150	0	0	0	0
2	300	V1-V3	270	160	0	0	0	0
2	300	V1-V3	270	170	0	0	0	0
2	300	V1-V3	270	180	0	0	0	0
2	300	V1-V3	270	190	0	0	0	0
2	300	V1-V3	270	200	0	0	0	0
2	300	V1-V3	270	210	64273	51.46	10.7	8.10333
2	300	V1-V3	270	220	64273	44.43	16.7733	14.3
2	300	V1-V3	270	230	64273	35.9433	14.0767	11.8633
2	300	V1-V3	270	240	64273	26.1067	24.0033	21.8033
2	300	V1-V3	270	250	64273	16.0267	14.8533	13.6033
2	300	V1-V3	270	260	64273	8.71667	7.65333	6.96667
2	300	V1-V3	270	270	64273	3.79333	3.24	2.97
2	300	V1-V3	270	280	64273	1.32333	0.92	0.913333
2	300	V1-V3	280	90	0	0	0	0
2	300	V1-V3	280	100	0	0	0	0
2	300	V1-V3	280	110	0	0	0	0
2	300	V1-V3	280	120	0	0	0	0
2	300	V1-V3	280	130	0	0	0	0
2	300	V1-V3	280	140	0	0	0	0
2	300	V1-V3	280	150	0	0	0	0
2	300	V1-V3	280	160	0	0	0	0
2	300	V1-V3	280	170	0	0	0	0
2	300	V1-V3	280	180	0	0	0	0
2	300	V1-V3	280	190	0	0	0	0
2	300	V1-V3	280	200	64273	45.9267	10.6767	8.07
2	300	V1-V3	280	210	64273	42.5	17.9933	15.32
2	300	V1-V3	280	220	64273	37.1067	16.5433	13.8267
2	300	V1-V3	280	230	64273	30.23	27.9967	25.29
2	300	V1-V3	280	240	64273	22.1067	20.82	18.7733
2	300	V1-V3	280	250	64273	13.54	12.6633	11.6233
2	300	V1-V3	280	260	64273	7.22333	6.53333	5.96
2	300	V1-V3	280	270	64273	3.10333	2.75333	2.54667
2	300	V1-V3	280	280	64273	1.08	0.71	0.71
2	300	V3	90	90	94590	88.59	79.7967	78.3867
2	300	V3	90	100	94590	87.9933	84.75	78.9033
2	300	V3	90	110	94590	87.7767	84.6067	78.7233
2	300	V3	90	120	94590	87.49	85.5333	78.7033
2	300	V3	90	130	94590	85.37	83.0367	76.43
2	300	V3	90	140	94590	84.9567	82.4533	71.5867
2	300	V3	90	150	94590	84.4467	81.0767	53.3267
2	300	V3	90	160	94590	56.2067	53.7667	44.0667
2	300	V3	90	170	94590	55.02	51.1967	20.4067
2	300	V3	90	180	94590	6.43	4.61	3.41667
2	300	V3	90	190	94590	5.17333	3.36	3.08667
2	300	V3	90	200	94590	2.56	1.61	1.61
2	300	V3	90	210	94590	1.91667	1.17	1.17
2	300	V3	90	220	94590	1.34	0.646667	0.646667
2	300	V3	90	230	94590	0.833333	0.216667	0.216667
2	300	V3	90	240	94590	0.41	0.01	0.01
2	300	V3	90	250	94590	0.21	0.01	0.01
2	300	V3	90	260	94590	0.126667	0.0266667	0.0266667
2	300	V3	90	270	94590	0.0766667	0.0166667	0.0166667
2	300	V3	90	280	94590	0.0433333	0.00333333	0.00333333
2	300	V3	100	90	94590	88.4167	84.8467	79.2333
2	300	V3	100	100	94590	87.8533	84.59	78.81
2	300	V3	100	110	94590	87.6533	85.61	78.92
2	300	V3	100	120	94590	87.3933	85.3067	78.63
2	300	V3	100	130	94590	85.2867	82.8433	76.3633
2	300	V3	100	140	94590	84.8967	82.2733	71.4567
2	300	V3	100	150	94590	84.4	80.9367	53.2733
2	300	V3	100	160	94590	56.18	53.61	44.03
2	300	V3	100	170	94590	54.9967	51.0133	20.4267
2	300	V3	100	180	94590	6.42333	4.50667	3.24333
2	300	V3	100	190	94590	5.17	3.14333	2.87
2	300	V3	100	200	94590	2.56	1.58	1.58
2	300	V3	100	210	94590	1.91667	1.16333	1.16333
2	300	V3	100	220	94590	1.34	0.633333	0.633333
2	300	V3	100	230	94590	0.833333	0.216667	0.216667
2	300	V3	100	240	94590	0.41	0.01	0.01
2	300	V3	100	250	94590	0.21	0.0433333	0.04
2	300	V3	100	260	94590	0.126667	0.0266667	0.0266667
2	300	V3	100	270	94590	0.0766667	0.0166667	0.0166667
2	300	V3	100	280	94590	0.0433333	0.00333333	0.00333333
2	300	V3	110	90	94590	88.2133	84.4233	78.8
2	300	V3	110	100	94590	87.6767	85.4267	78.4733
2	300	V3	110	110	94590	87.4967	85.25	78.64
2	300	V3	110	120	94590	87.2667	84.9767	78.2733
2	300	V3	110	130	94590	85.1833	82.5167	76.01
2	300	V3	110	140	94590	84.8133	81.9633	71.1033
2	300	V3	110	150	94590	84.3367	80.64	52.9367
2	300	V3	110	160	94590	56.1433	53.07	43.4333
2	300	V3	110	170	94590	54.9667	50.92	20.3533
2	300	V3	110	180	94590	6.41667	4.62333	3.36333
2	300	V3	110	190	94590	5.17	3.14667	2.87333
2	300	V3	110	200	94590	2.56	1.58667	1.58667
2	300	V3	110	210	94590	1.91667	1.15333	1.15333
2	300	V3	110	220	94590	1.34	0.623333	0.623333
2	300	V3	110	230	94590	0.833333	0.216667	0.216667
2	300	V3	110	240	94590	0.41	0.0466667	0.0433333
2	300	V3	110	250	94590	0.21	0.0433333	0.04
2	300	V3	110	260	94590	0.126667	0.03	0.03
2	300	V3	110	270	94590	0.0766667	0.0166667	0.0166667
2	300	V3	110	280	94590	0.0433333	0.00333333	0.00333333
2	300	V3	120	90	94590	87.9867	85.41	79.1767
2	300	V3	120	100	94590	87.4833	85.1067	78.78
2	300	V3	120	110	94590	87.3267	84.97	78.6567
2	300	V3	120	120	94590	87.1267	84.7133	78.64
2	300	V3	120	130	94590	85.07	82.2633	76.22
2	300	V3	120	140	94590	84.72	81.76	71.0067
2	300	V3	120	150	94590	84.2633	80.4633	52.8667
2	300	V3	120	160	94590	56.0967	52.88	43.23
2	300	V3	120	170	94590	54.94	50.9267	20.39
2	300	V3	120	180	94590	6.40667	4.57667	3.31333
2	300	V3	120	190	94590	5.16	3.26333	2.99
2	300	V3	120	200	94590	2.56	1.58667	1.58667
2	300	V3	120	210	94590	1.91667	1.15333	1.15333
2	300	V3	120	220	94590	1.34	0.623333	0.623333
2	300	V3	120	230	94590	0.833333	0.256667	0.253333
2	300	V3	120	240	94590	0.41	0.0466667	0.0433333
2	300	V3	120	250	94590	0.21	0.0433333	0.04
2	300	V3	120	260	94590	0.126667	0.03	0.03
2	300	V3	120	270	94590	0.0766667	0.0166667	0.0166667
2	300	V3	120	280	94590	0.0433333	0.00333333	0.00333333
2	300	V3	130	90	94590	87.7133	84.7	78.5867
2	300	V3	130	100	94590	87.2433	84.3833	78.4667
2	300	V3	130	110	94590	87.1033	84.2133	78.3
2	300	V3	130	120	94590	86.93	83.9467	78.19
2	300	V3	130	130	94590	84.9067	81.54	75.9633
2	300	V3	130	140	94590	84.5867	81.0333	70.86
2	300	V3	130	150	94590	84.1567	79.7767	52.7
2	300	V3	130	160	94590	56.04	52.3867	43.1
2	300	V3	130	170	94590	54.8967	50.48	19.9933
2	300	V3	130	180	94590	6.4	4.59	3.33333
2	300	V3	130	190	94590	5.15667	3.38	3.10667
2	300	V3	130	200	94590	2.55667	1.58667	1.58667
2	300	V3	130	210	94590	1.91667	1.15333	1.15333
2	300	V3	130	220	94590	1.34	0.67	0.666667
2	300	V3	130	230	94590	0.833333	0.256667	0.253333
2	300	V3	130	240	94590	0.41	0.0466667	0.0433333
2	300	V3	130	250	94590	0.21	0.0433333	0.04
2	300	V3	130	260	94590	0.126667	0.03	0.03
2	300	V3	130	270	94590	0.0766667	0.0166667	0.0166667
2	300	V3	130	280	94590	0.0433333	0.00333333	0.00333333
2	300	V3	140	90	94590	87.4533	84.47	78.8733
2	300	V3	140	100	94590	87.0033	84.15	78.2767
2	300	V3	140	110	94590	86.89	84	78.13
2	300	V3	140	120	94590	86.7333	83.75	78
2	300	V3	140	130	94590	84.7333	81.39	75.7967
2	300	V3	140	140	94590	84.4567	80.9167	70.6533
2	300	V3	140	150	94590	84.0533	79.7033	52.5567
2	300	V3	140	160	94590	55.9767	52.38	42.7733
2	300	V3	140	170	94590	54.8567	50.4533	19.5967
2	300	V3	140	180	94590	6.39	4.58333	3.28
2	300	V3	140	190	94590	5.15667	3.38333	3.11
2	300	V3	140	200	94590	2.55667	1.58667	1.54333
2	300	V3	140	210	94590	1.91667	1.2	1.2
2	300	V3	140	220	94590	1.34	0.67	0.666667
2	300	V3	140	230	94590	0.833333	0.256667	0.253333
2	300	V3	140	240	94590	0.41	0.0466667	0.0433333
2	300	V3	140	250	94590	0.21	0.0433333	0.04
2	300	V3	140	260	94590	0.126667	0.03	0.03
2	300	V3	140	270	94590	0.0766667	0.0166667	0.0166667
2	300	V3	140	280	94590	0.0433333	0.00333333	0.00333333
2	300	V3	150	90	94590	87.0867	82.9	78.4633
2	300	V3	150	100	94590	86.6667	82.76	77.9267
2	300	V3	150	110	94590	86.5733	82.5833	77.7433
2	300	V3	150	120	94590	86.4467	82.3933	77.41
2	300	V3	150	130	94590	84.4767	80.0967	75.5
2	300	V3	150	140	94590	84.23	79.5733	70.4833
2	300	V3	150	150	94590	83.87	78.4367	52.5167
2	300	V3	150	160	94590	55.8767	51.2333	42.63
2	300	V3	150	170	94590	54.7767	49.92	19.72
2	300	V3	150	180	94590	6.36667	4.24333	3.26
2	300	V3	150	190	94590	5.15	3.20333	2.90667
2	300	V3	150	200	94590	2.55667	1.63667	1.59333
2	300	V3	150	210	94590	1.91667	1.19667	1.19667
2	300	V3	150	220	94590	1.34	0.67	0.666667
2	300	V3	150	230	94590	0.833333	0.26	0.256667
2	300	V3	150	240	94590	0.41	0.0466667	0.0433333
2	300	V3	150	250	94590	0.21	0.0433333	0.04
2	300	V3	150	260	94590	0.126667	0.03	0.03
2	300	V3	150	270	94590	0.0766667	0.0133333	0.0133333
2	300	V3	150	280	94590	0.0433333	0.00333333	0.00333333
2	300	V3	160	90	94590	58.5867	55.0967	51.92
2	300	V3	160	100	94590	58.2367	54.93	51.8733
2	300	V3	160	110	94590	58.1833	54.8567	51.8133
2	300	V3	160	120	94590	58.1	54.7167	51.72
2	300	V3	160	130	94590	56.79	53.2933	50.39
2	300	V3	160	140	94590	56.62	52.8767	49.7567
2	300	V3	160	150	94590	56.38	51.5867	48.4767
2	300	V3	160	160	94590	54.2033	49.39	42.08
2	300	V3	160	170	94590	53.51	48.6467	19.1433
2	300	V3	160	180	94590	5.72667	3.11	2.11333
2	300	V3	160	190	94590	4.61667	1.86	1.51667
2	300	V3	160	200	94590	2.11333	1.25	1.25
2	300	V3	160	210	94590	1.59333	0.896667	0.896667
2	300	V3	160	220	94590	1.19333	0.576667	0.576667
2	300	V3	160	230	94590	0.78	0.236667	0.233333
2	300	V3	160	240	94590	0.4	0.05	0.0466667
2	300	V3	160	250	94590	0.206667	0.0433333	0.04
2	300	V3	160	260	94590	0.126667	0.0266667	0.0266667
2	300	V3	160	270	94590	0.0766667	0.0133333	0.0133333
2	300	V3	160	280	94590	0.0433333	0.00333333	0.00333333
2	300	V3	170	90	94590	57.1733	52.7433	50.6233
2	300	V3	170	100	94590	56.8667	52.6767	50.5967
2	300	V3	170	110	94590	56.8233	52.63	50.58
2	300	V3	170	120	94590	56.7633	52.49	50.5
2	300	V3	170	130	94590	55.5067	51.1033	49.17
2	300	V3	170	140	94590	55.37	50.8667	48.95
2	300	V3	170	150	94590	55.18	49.6633	47.5167
2	300	V3	170	160	94590	53.6633	47.9567	41.46
2	300	V3	170	170	94590	53.31	47.41	18.7233
2	300	V3	170	180	94590	5.66333	2.58	1.55333
2	300	V3	170	190	94590	4.58	1.75	1.41667
2	300	V3	170	200	94590	2.09	1.24333	1.24333
2	300	V3	170	210	94590	1.57667	0.91	0.91
2	300	V3	170	220	94590	1.18667	0.576667	0.573333
2	300	V3	170	230	94590	0.78	0.243333	0.24
2	300	V3	170	240	94590	0.4	0.05	0.0466667
2	300	V3	170	250	94590	0.206667	0.0433333	0.04
2	300	V3	170	260	94590	0.126667	0.0266667	0.0266667
2	300	V3	170	270	94590	0.0766667	0.0133333	0.0133333
2	300	V3	170	280	94590	0.0433333	0.00333333	0.00333333
2	300	V3	180	90	94590	6.46667	4.02333	4.02333
2	300	V3	180	100	94590	6.29333	3.89667	3.89667
2	300	V3	180	110	94590	6.28333	3.89333	3.89333
2	300	V3	180	120	94590	6.26333	3.87667	3.87667
2	300	V3	180	130	94590	6.12333	3.79667	3.79667
2	300	V3	180	140	94590	6.08	3.76	3.73333
2	300	V3	180	150	94590	6.03333	3.67667	3.65333
2	300	V3	180	160	94590	5.69333	3.12	2.83333
2	300	V3	180	170	94590	5.58333	1.46	1.05667
2	300	V3	180	180	94590	2.27667	0.12	0.12
2	300	V3	180	190	94590	1.86667	0.103333	0.103333
2	300	V3	180	200	94590	0.796667	0.0933333	0.09
2	300	V3	180	210	94590	0.663333	0.0833333	0.08
2	300	V3	180	220	94590	0.56	0.0733333	0.0733333
2	300	V3	180	230	94590	0.443333	0.0566667	0.0566667
2	300	V3	180	240	94590	0.306667	0.0466667	0.0433333
2	300	V3	180	250	94590	0.193333	0.04	0.0366667
2	300	V3	180	260	94590	0.123333	0.0266667	0.0266667
2	300	V3	180	270	94590	0.0766667	0.0133333	0.0133333
2	300	V3	180	280	94590	0.0433333	0.00333333	0.00333333
2	300	V3	190	90	94590	5.25667	3.07333	3.03667
2	300	V3	190	100	94590	5.12333	3.07	3.03667
2	300	V3	190	110	94590	5.11	3.06667	3.03333
2	300	V3	190	120	94590	5.09333	3.07	3.03667
2	300	V3	190	130	94590	4.98667	2.98333	2.94667
2	300	V3	190	140	94590	4.96	2.93	2.88
2	300	V3	190	150	94590	4.92333	2.88667	2.83667
2	300	V3	190	160	94590	4.60333	2.66333	2.52333
2	300	V3	190	170	94590	4.54	1.18	0.89
2	300	V3	190	180	94590	1.91	0.113333	0.113333
2	300	V3	190	190	94590	1.82	0.11	0.11
2	300	V3	190	200	94590	0.76	0.0966667	0.0933333
2	300	V3	190	210	94590	0.636667	0.0833333	0.08
2	300	V3	190	220	94590	0.543333	0.0733333	0.0733333
2	300	V3	190	230	94590	0.43	0.0566667	0.0566667
2	300	V3	190	240	94590	0.303333	0.0466667	0.0433333
2	300	V3	190	250	94590	0.19	0.04	0.0366667
2	300	V3	190	260	94590	0.123333	0.0266667	0.0266667
2	300	V3	190	270	94590	0.0766667	0.02	0.0133333
2	300	V3	190	280	94590	0.0433333	0.00333333	0.00333333
2	300	V3	200	90	94590	1.71667	0.793333	0.763333
2	300	V3	200	100	94590	1.68667	0.79	0.763333
2	300	V3	200	110	94590	1.68	0.81	0.78
2	300	V3	200	120	94590	1.67333	0.806667	0.776667
2	300	V3	200	130	94590	1.63	0.783333	0.756667
2	300	V3	200	140	94590	1.61333	0.783333	0.726667
2	300	V3	200	150	94590	1.59	0.816667	0.7
2	300	V3	200	160	94590	1.29333	0.54	0.476667
2	300	V3	200	170	94590	1.26333	0.526667	0.266667
2	300	V3	200	180	94590	0.773333	0.106667	0.103333
2	300	V3	200	190	94590	0.726667	0.1	0.0966667
2	300	V3	200	200	94590	0.65	0.103333	0.1
2	300	V3	200	210	94590	0.563333	0.0833333	0.08
2	300	V3	200	220	94590	0.49	0.0733333	0.0733333
2	300	V3	200	230	94590	0.41	0.06	0.06
2	300	V3	200	240	94590	0.296667	0.0466667	0.0433333
2	300	V3	200	250	94590	0.19	0.04	0.0366667
2	300	V3	200	260	94590	0.123333	0.0566667	0.0566667
2	300	V3	200	270	94590	0.0766667	0.0166667	0.0166667
2	300	V3	200	280	94590	0.0433333	0.00333333	0.00333333
2	300	V3	210	90	94590	1.65	0.746667	0.716667
2	300	V3	210	100	94590	1.62333	0.76	0.73
2	300	V3	210	110	94590	1.62	0.76	0.73
2	300	V3	210	120	94590	1.61	0.756667	0.726667
2	300	V3	210	130	94590	1.57	0.74	0.71
2	300	V3	210	140	94590	1.56333	0.786667	0.736667
2	300	V3	210	150	94590	1.54667	0.776667	0.663333
2	300	V3	210	160	94590	1.25	0.51	0.436667
2	300	V3	210	170	94590	1.22667	0.523333	0.396667
2	300	V3	210	180	94590	0.753333	0.1	0.1
2	300	V3	210	190	94590	0.706667	0.0966667	0.0933333
2	300	V3	210	200	94590	0.636667	0.0933333	0.09
2	300	V3	210	210	94590	0.563333	0.0833333	0.08
2	300	V3	210	220	94590	0.49	0.0733333	0.07
2	300	V3	210	230	94590	0.41	0.06	0.06
2	300	V3	210	240	94590	0.293333	0.0466667	0.0433333
2	300	V3	210	250	94590	0.19	0.1	0.0966667
2	300	V3	210	260	94590	0.123333	0.0566667	0.0566667
2	300	V3	210	270	94590	0.0766667	0.0166667	0.0166667
2	300	V3	210	280	94590	0.0433333	0.00333333	0.00333333
2	300	V3	220	90	94590	1.6	0.73	0.713333
2	300	V3	220	100	94590	1.57333	0.726667	0.71
2	300	V3	220	110	94590	1.57333	0.726667	0.71
2	300	V3	220	120	94590	1.56667	0.726667	0.706667
2	300	V3	220	130	94590	1.52667	0.763333	0.743333
2	300	V3	220	140	94590	1.52	0.756667	0.716667
2	300	V3	220	150	94590	1.50333	0.753333	0.65
2	300	V3	220	160	94590	1.22	0.503333	0.443333
2	300	V3	220	170	94590	1.20333	0.496667	0.4
2	300	V3	220	180	94590	0.743333	0.106667	0.103333
2	300	V3	220	190	94590	0.7	0.0966667	0.0933333
2	300	V3	220	200	94590	0.636667	0.0933333	0.09
2	300	V3	220	210	94590	0.563333	0.0833333	0.08
2	300	V3	220	220	94590	0.49	0.0733333	0.07
2	300	V3	220	230	94590	0.41	0.06	0.06
2	300	V3	220	240	94590	0.293333	0.153333	0.153333
2	300	V3	220	250	94590	0.19	0.1	0.0966667
2	300	V3	220	260	94590	0.123333	0.0566667	0.0566667
2	300	V3	220	270	94590	0.0766667	0.0166667	0.0166667
2	300	V3	220	280	94590	0.0433333	0.00333333	0.00333333
2	300	V3	230	90	94590	1.54	0.696667	0.683333
2	300	V3	230	100	94590	1.51667	0.696667	0.68
2	300	V3	230	110	94590	1.51667	0.693333	0.68
2	300	V3	230	120	94590	1.51	0.743333	0.73
2	300	V3	230	130	94590	1.47333	0.73	0.713333
2	300	V3	230	140	94590	1.46667	0.72	0.693333
2	300	V3	230	150	94590	1.45333	0.726667	0.66
2	300	V3	230	160	94590	1.19	0.483333	0.426667
2	300	V3	230	170	94590	1.16667	0.496667	0.4
2	300	V3	230	180	94590	0.726667	0.1	0.1
2	300	V3	230	190	94590	0.686667	0.0966667	0.0933333
2	300	V3	230	200	94590	0.623333	0.0933333	0.09
2	300	V3	230	210	94590	0.553333	0.0833333	0.08
2	300	V3	230	220	94590	0.48	0.0733333	0.07
2	300	V3	230	230	94590	0.406667	0.236667	0.233333
2	300	V3	230	240	94590	0.293333	0.153333	0.153333
2	300	V3	230	250	94590	0.19	0.1	0.0966667
2	300	V3	230	260	94590	0.123333	0.0566667	0.0566667
2	300	V3	230	270	94590	0.0766667	0.0166667	0.0166667
2	300	V3	230	280	94590	0.0433333	0.00333333	0.00333333
2	300	V3	240	90	94590	1.43667	0.463333	0.423333
2	300	V3	240	100	94590	1.42	0.463333	0.42
2	300	V3	240	110	94590	1.42	0.516667	0.473333
2	300	V3	240	120	94590	1.41667	0.513333	0.473333
2	300	V3	240	130	94590	1.38333	0.506667	0.463333
2	300	V3	240	140	94590	1.38	0.513333	0.47
2	300	V3	240	150	94590	1.36667	0.506667	0.433333
2	300	V3	240	160	94590	1.16	0.48	0.413333
2	300	V3	240	170	94590	1.14333	0.486667	0.4
2	300	V3	240	180	94590	0.71	0.1	0.1
2	300	V3	240	190	94590	0.673333	0.0933333	0.0933333
2	300	V3	240	200	94590	0.616667	0.09	0.0866667
2	300	V3	240	210	94590	0.55	0.0833333	0.08
2	300	V3	240	220	94590	0.48	0.28	0.28
2	300	V3	240	230	94590	0.406667	0.236667	0.233333
2	300	V3	240	240	94590	0.293333	0.17	0.166667
2	300	V3	240	250	94590	0.19	0.1	0.0966667
2	300	V3	240	260	94590	0.123333	0.0566667	0.0566667
2	300	V3	240	270	94590	0.0766667	0.02	0.02
2	300	V3	240	280	94590	0.0433333	0	0
2	300	V3	250	90	94590	1.19667	0.393333	0.38
2	300	V3	250	100	94590	1.18	0.44	0.43
2	300	V3	250	110	94590	1.17667	0.44	0.43
2	300	V3	250	120	94590	1.17333	0.44	0.426667
2	300	V3	250	130	94590	1.14667	0.446667	0.436667
2	300	V3	250	140	94590	1.14333	0.446667	0.433333
2	300	V3	250	150	94590	1.13	0.446667	0.433333
2	300	V3	250	160	94590	1.1	0.446667	0.406667
2	300	V3	250	170	94590	1.09	0.443333	0.386667
2	300	V3	250	180	94590	0.683333	0.0966667	0.0966667
2	300	V3	250	190	94590	0.653333	0.0966667	0.0933333
2	300	V3	250	200	94590	0.596667	0.09	0.0866667
2	300	V3	250	210	94590	0.536667	0.326667	0.323333
2	300	V3	250	220	94590	0.47	0.276667	0.276667
2	300	V3	250	230	94590	0.4	0.266667	0.263333
2	300	V3	250	240	94590	0.286667	0.17	0.166667
2	300	V3	250	250	94590	0.19	0.1	0.0966667
2	300	V3	250	260	94590	0.123333	0.0566667	0.0566667
2	300	V3	250	270	94590	0.0766667	0.02	0.02
2	300	V3	250	280	94590	0.0433333	0	0
2	300	V3	260	90	94590	1.02	0.0766667	0.0766667
2	300	V3	260	100	94590	1.00333	0.0733333	0.0733333
2	300	V3	260	110	94590	1.00333	0.0733333	0.0733333
2	300	V3	260	120	94590	1.00333	0.0833333	0.0833333
2	300	V3	260	130	94590	0.98	0.0833333	0.0833333
2	300	V3	260	140	94590	0.976667	0.09	0.09
2	300	V3	260	150	94590	0.97	0.09	0.09
2	300	V3	260	160	94590	0.963333	0.09	0.09
2	300	V3	260	170	94590	0.953333	0.09	0.09
2	300	V3	260	180	94590	0.656667	0.0966667	0.0966667
2	300	V3	260	190	94590	0.626667	0.0933333	0.0933333
2	300	V3	260	200	94590	0.583333	0.343333	0.343333
2	300	V3	260	210	94590	0.53	0.313333	0.31
2	300	V3	260	220	94590	0.466667	0.32	0.316667
2	300	V3	260	230	94590	0.4	0.26	0.26
2	300	V3	260	240	94590	0.286667	0.166667	0.166667
2	300	V3	260	250	94590	0.186667	0.0966667	0.0933333
2	300	V3	260	260	94590	0.123333	0.0566667	0.0566667
2	300	V3	260	270	94590	0.0766667	0.0166667	0.0166667
2	300	V3	260	280	94590	0.0433333	0	0
2	300	V3	270	90	94590	0.7	0.0833333	0.0833333
2	300	V3	270	100	94590	0.683333	0.08	0.08
2	300	V3	270	110	94590	0.683333	0.0933333	0.0933333
2	300	V3	270	120	94590	0.683333	0.0933333	0.0933333
2	300	V3	270	130	94590	0.673333	0.0966667	0.0966667
2	300	V3	270	140	94590	0.666667	0.0966667	0.0966667
2	300	V3	270	150	94590	0.666667	0.0966667	0.0966667
2	300	V3	270	160	94590	0.656667	0.0966667	0.0966667
2	300	V3	270	170	94590	0.653333	0.0966667	0.0966667
2	300	V3	270	180	94590	0.61	0.0933333	0.0933333
2	300	V3	270	190	94590	0.59	0.33	0.33
2	300	V3	270	200	94590	0.563333	0.32	0.32
2	300	V3	270	210	94590	0.513333	0.343333	0.343333
2	300	V3	270	220	94590	0.453333	0.3	0.3
2	300	V3	270	230	94590	0.386667	0.253333	0.253333
2	300	V3	270	240	94590	0.283333	0.17	0.17
2	300	V3	270	250	94590	0.186667	0.0966667	0.0933333
2	300	V3	270	260	94590	0.123333	0.0566667	0.0566667
2	300	V3	270	270	94590	0.0766667	0.02	0.02
2	300	V3	270	280	94590	0.0433333	0	0
2	300	V3	280	90	94590	0.596667	0.07	0.07
2	300	V3	280	100	94590	0.59	0.0833333	0.0833333
2	300	V3	280	110	94590	0.59	0.0833333	0.0833333
2	300	V3	280	120	94590	0.586667	0.0866667	0.0866667
2	300	V3	280	130	94590	0.576667	0.0866667	0.0866667
2	300	V3	280	140	94590	0.573333	0.0833333	0.0833333
2	300	V3	280	150	94590	0.573333	0.0833333	0.0833333
2	300	V3	280	160	94590	0.566667	0.0833333	0.0833333
2	300	V3	280	170	94590	0.563333	0.0833333	0.0833333
2	300	V3	280	180	94590	0.55	0.32	0.32
2	300	V3	280	190	94590	0.54	0.293333	0.293333
2	300	V3	280	200	94590	0.516667	0.36	0.36
2	300	V3	280	210	94590	0.48	0.323333	0.32
2	300	V3	280	220	94590	0.423333	0.29	0.29
2	300	V3	280	230	94590	0.37	0.243333	0.243333
2	300	V3	280	240	94590	0.273333	0.16	0.16
2	300	V3	280	250	94590	0.18	0.0966667	0.0933333
2	300	V3	280	260	94590	0.116667	0.0633333	0.0633333
2	300	V3	280	270	94590	0.0733333	0.02	0.02
2	300	V3	280	280	94590	0.0433333	0	0
2	300	V3-V4	90	90	0	0	0	0
2	300	V3-V4	90	100	0	0	0	0
2	300	V3-V4	90	110	0	0	0	0
2	300	V3-V4	90	120	0	0	0	0
2	300	V3-V4	90	130	0	0	0	0
2	300	V3-V4	90	140	0	0	0	0
2	300	V3-V4	90	150	0	0	0	0
2	300	V3-V4	90	160	79186.3	81.5867	0	0
2	300	V3-V4	90	170	79186.3	80.5867	0	0
2	300	V3-V4	90	180	79186.3	79.3167	0	0
2	300	V3-V4	90	190	79186.3	76.73	0.123333	0.12
2	300	V3-V4	90	200	79186.3	74.39	0.176667	0.176667
2	300	V3-V4	90	210	79186.3	69.5133	0.156667	0.156667
2	300	V3-V4	90	220	79186.3	64.6333	0.143333	0.143333
2	300	V3-V4	90	230	79186.3	59.0667	0.133333	0.13
2	300	V3-V4	90	240	79186.3	49.41	0.113333	0.113333
2	300	V3-V4	90	250	79186.3	37.9467	0.08	0.08
2	300	V3-V4	90	260	79186.3	28.24	0.06	0.06
2	300	V3-V4	90	270	79186.3	15.7267	0.03	0.03
2	300	V3-V4	90	280	79186.3	7.84	0	0
2	300	V3-V4	100	90	0	0	0	0
2	300	V3-V4	100	100	0	0	0	0
2	300	V3-V4	100	110	0	0	0	0
2	300	V3-V4	100	120	0	0	0	0
2	300	V3-V4	100	130	0	0	0	0
2	300	V3-V4	100	140	0	0	0	0
2	300	V3-V4	100	150	79186.3	82.3533	0	0
2	300	V3-V4	100	160	79186.3	81.5233	0	0
2	300	V3-V4	100	170	79186.3	80.5367	0	0
2	300	V3-V4	100	180	79186.3	79.2867	0.126667	0.123333
2	300	V3-V4	100	190	79186.3	76.7167	0.186667	0.186667
2	300	V3-V4	100	200	79186.3	74.38	0.18	0.176667
2	300	V3-V4	100	210	79186.3	69.5033	0.156667	0.156667
2	300	V3-V4	100	220	79186.3	64.6267	0.146667	0.143333
2	300	V3-V4	100	230	79186.3	59.06	0.133333	0.133333
2	300	V3-V4	100	240	79186.3	49.4067	0.113333	0.113333
2	300	V3-V4	100	250	79186.3	37.9467	0.08	0.08
2	300	V3-V4	100	260	79186.3	28.24	0.0566667	0.0566667
2	300	V3-V4	100	270	79186.3	15.7267	0.0266667	0.0266667
2	300	V3-V4	100	280	79186.3	7.84	0	0
2	300	V3-V4	110	90	0	0	0	0
2	300	V3-V4	110	100	0	0	0	0
2	300	V3-V4	110	110	0	0	0	0
2	300	V3-V4	110	120	0	0	0	0
2	300	V3-V4	110	130	0	0	0	0
2	300	V3-V4	110	140	79186.3	82.87	0	0
2	300	V3-V4	110	150	79186.3	82.25	0	0
2	300	V3-V4	110	160	79186.3	81.44	0	0
2	300	V3-V4	110	170	79186.3	80.4767	0.126667	0.126667
2	300	V3-V4	110	180	79186.3	79.24	0.19	0.19
2	300	V3-V4	110	190	79186.3	76.68	0.19	0.186667
2	300	V3-V4	110	200	79186.3	74.3567	0.176667	0.176667
2	300	V3-V4	110	210	79186.3	69.4833	0.16	0.156667
2	300	V3-V4	110	220	79186.3	64.6133	0.143333	0.143333
2	300	V3-V4	110	230	79186.3	59.0433	0.133333	0.13
2	300	V3-V4	110	240	79186.3	49.4	0.11	0.11
2	300	V3-V4	110	250	79186.3	37.94	0.08	0.08
2	300	V3-V4	110	260	79186.3	28.23	0.0566667	0.0566667
2	300	V3-V4	110	270	79186.3	15.7267	0.03	0.03
2	300	V3-V4	110	280	79186.3	7.84	0	0
2	300	V3-V4	120	90	0	0	0	0
2	300	V3-V4	120	100	0	0	0	0
2	300	V3-V4	120	110	0	0	0	0
2	300	V3-V4	120	120	0	0	0	0
2	300	V3-V4	120	130	79186.3	83.2933	0	0
2	300	V3-V4	120	140	79186.3	82.7333	0	0
2	300	V3-V4	120	150	79186.3	82.1333	0	0
2	300	V3-V4	120	160	79186.3	81.35	0.13	0.13
2	300	V3-V4	120	170	79186.3	80.4	0.196667	0.196667
2	300	V3-V4	120	180	79186.3	79.18	0.193333	0.193333
2	300	V3-V4	120	190	79186.3	76.6467	0.19	0.186667
2	300	V3-V4	120	200	79186.3	74.33	0.18	0.18
2	300	V3-V4	120	210	79186.3	69.4633	0.163333	0.16
2	300	V3-V4	120	220	79186.3	64.5933	0.143333	0.143333
2	300	V3-V4	120	230	79186.3	59.03	0.13	0.126667
2	300	V3-V4	120	240	79186.3	49.39	0.11	0.11
2	300	V3-V4	120	250	79186.3	37.9367	0.08	0.08
2	300	V3-V4	120	260	79186.3	28.2267	0.0566667	0.0566667
2	300	V3-V4	120	270	79186.3	15.7267	0.03	0.03
2	300	V3-V4	120	280	79186.3	7.84	0	0
2	300	V3-V4	130	90	0	0	0	0
2	300	V3-V4	130	100	0	0	0	0
2	300	V3-V4	130	110	0	0	0	0
2	300	V3-V4	130	120	79186.3	83.63	0	0
2	300	V3-V4	130	130	79186.3	83.12	0	0
2	300	V3-V4	130	140	79186.3	82.5833	0	0
2	300	V3-V4	130	150	79186.3	81.9933	0.133333	0.13
2	300	V3-V4	130	160	79186.3	81.23	0.196667	0.196667
2	300	V3-V4	130	170	79186.3	80.3033	0.196667	0.196667
2	300	V3-V4	130	180	79186.3	79.1033	0.193333	0.193333
2	300	V3-V4	130	190	79186.3	76.5967	0.19	0.186667
2	300	V3-V4	130	200	79186.3	74.2867	0.18	0.18
2	300	V3-V4	130	210	79186.3	69.4333	0.163333	0.16
2	300	V3-V4	130	220	79186.3	64.5767	0.143333	0.143333
2	300	V3-V4	130	230	79186.3	59.0133	0.136667	0.133333
2	300	V3-V4	130	240	79186.3	49.3767	0.11	0.11
2	300	V3-V4	130	250	79186.3	37.9233	0.08	0.08
2	300	V3-V4	130	260	79186.3	28.2167	0.0566667	0.0566667
2	300	V3-V4	130	270	79186.3	15.72	0.03	0.03
2	300	V3-V4	130	280	79186.3	7.83667	0	0
2	300	V3-V4	140	90	0	0	0	0
2	300	V3-V4	140	100	0	0	0	0
2	300	V3-V4	140	110	79186.3	85.6467	0	0
2	300	V3-V4	140	120	79186.3	83.4467	0	0
2	300	V3-V4	140	130	79186.3	82.9533	0	0
2	300	V3-V4	140	140	79186.3	82.43	0.133333	0.13
2	300	V3-V4	140	150	79186.3	81.8533	0.203333	0.2
2	300	V3-V4	140	160	79186.3	81.1167	0.196667	0.196667
2	300	V3-V4	140	170	79186.3	80.2067	0.196667	0.196667
2	300	V3-V4	140	180	79186.3	79.0267	0.193333	0.193333
2	300	V3-V4	140	190	79186.3	76.5433	0.19	0.186667
2	300	V3-V4	140	200	79186.3	74.2467	0.18	0.18
2	300	V3-V4	140	210	79186.3	69.4067	0.163333	0.16
2	300	V3-V4	140	220	79186.3	64.5533	0.143333	0.143333
2	300	V3-V4	140	230	79186.3	59	0.126667	0.126667
2	300	V3-V4	140	240	79186.3	49.3667	0.11	0.11
2	300	V3-V4	140	250	79186.3	37.9167	0.0766667	0.0766667
2	300	V3-V4	140	260	79186.3	28.21	0.0566667	0.0566667
2	300	V3-V4	140	270	79186.3	15.7133	0.03	0.03
2	300	V3-V4	140	280	79186.3	7.83333	4.36667	4.32667
2	300	V3-V4	150	90	0	0	0	0
2	300	V3-V4	150	100	79186.3	85.7467	0	0
2	300	V3-V4	150	110	79186.3	85.3767	0	0
2	300	V3-V4	150	120	79186.3	83.2	0	0
2	300	V3-V4	150	130	79186.3	82.7233	0.13	0.126667
2	300	V3-V4	150	140	79186.3	82.2167	0.206667	0.203333
2	300	V3-V4	150	150	79186.3	81.6633	0.203333	0.2
2	300	V3-V4	150	160	79186.3	80.9467	0.196667	0.196667
2	300	V3-V4	150	170	79186.3	80.0733	0.196667	0.196667
2	300	V3-V4	150	180	79186.3	78.9167	0.193333	0.193333
2	300	V3-V4	150	190	79186.3	76.4667	0.19	0.186667
2	300	V3-V4	150	200	79186.3	74.1933	0.18	0.18
2	300	V3-V4	150	210	79186.3	69.3667	0.163333	0.16
2	300	V3-V4	150	220	79186.3	64.5233	0.143333	0.143333
2	300	V3-V4	150	230	79186.3	58.97	0.126667	0.126667
2	300	V3-V4	150	240	79186.3	49.3467	0.11	0.11
2	300	V3-V4	150	250	79186.3	37.9033	0.0766667	0.0766667
2	300	V3-V4	150	260	79186.3	28.2	0.0566667	0.0533333
2	300	V3-V4	150	270	79186.3	15.7133	7.96	7.86667
2	300	V3-V4	150	280	79186.3	7.83	4.36333	4.32333
2	300	V3-V4	160	90	79186.3	85.77	0	0
2	300	V3-V4	160	100	79186.3	85.44	0	0
2	300	V3-V4	160	110	79186.3	85.09	0	0
2	300	V3-V4	160	120	79186.3	82.9333	0.13	0.126667
2	300	V3-V4	160	130	79186.3	82.4767	0.206667	0.206667
2	300	V3-V4	160	140	79186.3	81.9833	0.206667	0.203333
2	300	V3-V4	160	150	79186.3	81.45	0.203333	0.2
2	300	V3-V4	160	160	79186.3	80.76	0.196667	0.196667
2	300	V3-V4	160	170	79186.3	79.9133	0.196667	0.196667
2	300	V3-V4	160	180	79186.3	78.7933	0.193333	0.193333
2	300	V3-V4	160	190	79186.3	76.3867	0.19	0.186667
2	300	V3-V4	160	200	79186.3	74.1333	0.18	0.18
2	300	V3-V4	160	210	79186.3	69.33	0.163333	0.16
2	300	V3-V4	160	220	79186.3	64.49	0.143333	0.143333
2	300	V3-V4	160	230	79186.3	58.95	0.133333	0.133333
2	300	V3-V4	160	240	79186.3	49.3333	0.11	0.11
2	300	V3-V4	160	250	79186.3	37.8933	0.0766667	0.0766667
2	300	V3-V4	160	260	79186.3	28.1967	13.29	13.2067
2	300	V3-V4	160	270	79186.3	15.7067	7.89	7.83667
2	300	V3-V4	160	280	79186.3	7.82667	5.58333	5.54
2	300	V3-V4	170	90	79186.3	85.3533	0	0
2	300	V3-V4	170	100	79186.3	85.04	0	0
2	300	V3-V4	170	110	79186.3	84.71	0.136667	0.136667
2	300	V3-V4	170	120	79186.3	82.5833	0.213333	0.213333
2	300	V3-V4	170	130	79186.3	82.15	0.203333	0.203333
2	300	V3-V4	170	140	79186.3	81.6833	0.203333	0.2
2	300	V3-V4	170	150	79186.3	81.1667	0.203333	0.2
2	300	V3-V4	170	160	79186.3	80.5067	0.196667	0.196667
2	300	V3-V4	170	170	79186.3	79.6967	0.196667	0.196667
2	300	V3-V4	170	180	79186.3	78.61	0.193333	0.193333
2	300	V3-V4	170	190	79186.3	76.2567	0.19	0.183333
2	300	V3-V4	170	200	79186.3	74.0433	0.18	0.18
2	300	V3-V4	170	210	79186.3	69.2633	0.163333	0.16
2	300	V3-V4	170	220	79186.3	64.44	0.143333	0.143333
2	300	V3-V4	170	230	79186.3	58.9133	0.133333	0.133333
2	300	V3-V4	170	240	79186.3	49.3	0.11	0.11
2	300	V3-V4	170	250	79186.3	37.8733	17.49	17.2933
2	300	V3-V4	170	260	79186.3	28.18	13.3	13.1533
2	300	V3-V4	170	270	79186.3	15.6933	10.4767	10.3567
2	300	V3-V4	170	280	79186.3	7.82667	7.54	7.48
2	300	V3-V4	180	90	79186.3	84.8367	0	0
2	300	V3-V4	180	100	79186.3	84.55	0.136667	0.136667
2	300	V3-V4	180	110	79186.3	84.2467	0.22	0.22
2	300	V3-V4	180	120	79186.3	82.1567	0.213333	0.213333
2	300	V3-V4	180	130	79186.3	81.7433	0.203333	0.203333
2	300	V3-V4	180	140	79186.3	81.3033	0.203333	0.2
2	300	V3-V4	180	150	79186.3	80.8233	0.203333	0.196667
2	300	V3-V4	180	160	79186.3	80.1933	0.196667	0.196667
2	300	V3-V4	180	170	79186.3	79.4167	0.196667	0.196667
2	300	V3-V4	180	180	79186.3	78.3867	0.193333	0.193333
2	300	V3-V4	180	190	79186.3	76.09	0.186667	0.183333
2	300	V3-V4	180	200	79186.3	73.9133	0.18	0.18
2	300	V3-V4	180	210	79186.3	69.19	0.163333	0.16
2	300	V3-V4	180	220	79186.3	64.3833	0.143333	0.143333
2	300	V3-V4	180	230	79186.3	58.87	0.133333	0.133333
2	300	V3-V4	180	240	79186.3	49.2767	22.6367	22.4
2	300	V3-V4	180	250	79186.3	37.8567	17.5333	17.32
2	300	V3-V4	180	260	79186.3	28.17	18.1533	17.8233
2	300	V3-V4	180	270	79186.3	15.6933	15.1633	14.8833
2	300	V3-V4	180	280	79186.3	7.82333	7.59333	7.52667
2	300	V3-V4	190	90	79186.3	84.23	0.136667	0.136667
2	300	V3-V4	190	100	79186.3	83.9733	0.216667	0.213333
2	300	V3-V4	190	110	79186.3	83.7	0.216667	0.213333
2	300	V3-V4	190	120	79186.3	81.6433	0.21	0.21
2	300	V3-V4	190	130	79186.3	81.26	0.196667	0.196667
2	300	V3-V4	190	140	79186.3	80.85	0.196667	0.196667
2	300	V3-V4	190	150	79186.3	80.4067	0.196667	0.196667
2	300	V3-V4	190	160	79186.3	79.8133	0.193333	0.193333
2	300	V3-V4	190	170	79186.3	79.07	0.19	0.19
2	300	V3-V4	190	180	79186.3	78.09	0.19	0.19
2	300	V3-V4	190	190	79186.3	75.8767	0.183333	0.183333
2	300	V3-V4	190	200	79186.3	73.7433	0.173333	0.173333
2	300	V3-V4	190	210	79186.3	69.08	0.16	0.16
2	300	V3-V4	190	220	79186.3	64.3133	0.143333	0.143333
2	300	V3-V4	190	230	79186.3	58.8233	26.4467	26.11
2	300	V3-V4	190	240	79186.3	49.2533	22.6067	22.37
2	300	V3-V4	190	250	79186.3	37.8433	24.1367	23.55
2	300	V3-V4	190	260	79186.3	28.16	27.06	26.5067
2	300	V3-V4	190	270	79186.3	15.6867	15.3133	15
2	300	V3-V4	190	280	79186.3	7.82	7.59333	7.52333
2	300	V3-V4	200	90	79186.3	83.5	0.213333	0.213333
2	300	V3-V4	200	100	79186.3	83.27	0.213333	0.213333
2	300	V3-V4	200	110	79186.3	83.0233	0.213333	0.213333
2	300	V3-V4	200	120	79186.3	81.0133	0.21	0.21
2	300	V3-V4	200	130	79186.3	80.6567	0.196667	0.196667
2	300	V3-V4	200	140	79186.3	80.28	0.196667	0.196667
2	300	V3-V4	200	150	79186.3	79.8633	0.196667	0.196667
2	300	V3-V4	200	160	79186.3	79.32	0.193333	0.193333
2	300	V3-V4	200	170	79186.3	78.6233	0.19	0.19
2	300	V3-V4	200	180	79186.3	77.7033	0.19	0.19
2	300	V3-V4	200	190	79186.3	75.5833	0.183333	0.183333
2	300	V3-V4	200	200	79186.3	73.5133	0.173333	0.173333
2	300	V3-V4	200	210	79186.3	68.9333	0.16	0.16
2	300	V3-V4	200	220	79186.3	64.2133	28.3233	27.9433
2	300	V3-V4	200	230	79186.3	58.7567	26.3867	26.08
2	300	V3-V4	200	240	79186.3	49.21	31.7367	30.89
2	300	V3-V4	200	250	79186.3	37.82	36.44	35.3867
2	300	V3-V4	200	260	79186.3	28.1467	27.61	26.8333
2	300	V3-V4	200	270	79186.3	15.6833	15.32	15.0033
2	300	V3-V4	200	280	79186.3	7.82	7.59333	7.52667
2	300	V3-V4	210	90	79186.3	82.64	0.21	0.21
2	300	V3-V4	210	100	79186.3	82.4467	0.21	0.21
2	300	V3-V4	210	110	79186.3	82.2267	0.21	0.21
2	300	V3-V4	210	120	79186.3	80.2667	0.203333	0.203333
2	300	V3-V4	210	130	79186.3	79.94	0.196667	0.196667
2	300	V3-V4	210	140	79186.3	79.6	0.196667	0.196667
2	300	V3-V4	210	150	79186.3	79.2233	0.193333	0.193333
2	300	V3-V4	210	160	79186.3	78.7367	0.19	0.19
2	300	V3-V4	210	170	79186.3	78.0933	0.19	0.19
2	300	V3-V4	210	180	79186.3	77.24	0.186667	0.186667
2	300	V3-V4	210	190	79186.3	75.2267	0.18	0.18
2	300	V3-V4	210	200	79186.3	73.24	0.173333	0.173333
2	300	V3-V4	210	210	79186.3	68.76	30.03	29.4933
2	300	V3-V4	210	220	79186.3	64.1	28.3367	27.8567
2	300	V3-V4	210	230	79186.3	58.68	37.77	36.4533
2	300	V3-V4	210	240	79186.3	49.1667	47.38	45.73
2	300	V3-V4	210	250	79186.3	37.7967	37.2433	35.9967
2	300	V3-V4	210	260	79186.3	28.1333	27.6333	26.9567
2	300	V3-V4	210	270	79186.3	15.6767	15.3333	14.9867
2	300	V3-V4	210	280	79186.3	7.81667	7.6	7.51
2	300	V3-V4	220	90	79186.3	81.7067	0.21	0.21
2	300	V3-V4	220	100	79186.3	81.53	0.21	0.21
2	300	V3-V4	220	110	79186.3	81.3333	0.21	0.21
2	300	V3-V4	220	120	79186.3	79.4133	0.2	0.2
2	300	V3-V4	220	130	79186.3	79.1233	0.193333	0.193333
2	300	V3-V4	220	140	79186.3	78.8167	0.193333	0.193333
2	300	V3-V4	220	150	79186.3	78.48	0.19	0.19
2	300	V3-V4	220	160	79186.3	78.04	0.19	0.19
2	300	V3-V4	220	170	79186.3	77.45	0.19	0.19
2	300	V3-V4	220	180	79186.3	76.6667	0.186667	0.186667
2	300	V3-V4	220	190	79186.3	74.78	0.176667	0.176667
2	300	V3-V4	220	200	79186.3	72.88	31.1267	30.54
2	300	V3-V4	220	210	79186.3	68.5233	29.9067	29.3967
2	300	V3-V4	220	220	79186.3	63.9433	40.96	39.3933
2	300	V3-V4	220	230	79186.3	58.5767	56.38	54.26
2	300	V3-V4	220	240	79186.3	49.1133	48.45	46.3733
2	300	V3-V4	220	250	79186.3	37.77	37.2233	35.9667
2	300	V3-V4	220	260	79186.3	28.12	27.6567	26.8367
2	300	V3-V4	220	270	79186.3	15.6733	15.35	15
2	300	V3-V4	220	280	79186.3	7.81333	7.59333	7.49333
2	300	V3-V4	230	90	79186.3	80.1133	0.196667	0.196667
2	300	V3-V4	230	100	79186.3	79.96	0.196667	0.196667
2	300	V3-V4	230	110	79186.3	79.7967	0.196667	0.196667
2	300	V3-V4	230	120	79186.3	77.9367	0.193333	0.193333
2	300	V3-V4	230	130	79186.3	77.69	0.19	0.19
2	300	V3-V4	230	140	79186.3	77.44	0.19	0.19
2	300	V3-V4	230	150	79186.3	77.15	0.186667	0.186667
2	300	V3-V4	230	160	79186.3	76.7633	0.186667	0.186667
2	300	V3-V4	230	170	79186.3	76.2467	0.18	0.18
2	300	V3-V4	230	180	79186.3	75.5567	0.183333	0.183333
2	300	V3-V4	230	190	79186.3	73.85	31.1667	30.57
2	300	V3-V4	230	200	79186.3	72.1	30.7233	30.1767
2	300	V3-V4	230	210	79186.3	68.0033	43.3467	41.7067
2	300	V3-V4	230	220	79186.3	63.5833	61.2	58.79
2	300	V3-V4	230	230	79186.3	58.34	57.6233	54.5933
2	300	V3-V4	230	240	79186.3	48.9867	48.3433	46.2
2	300	V3-V4	230	250	79186.3	37.7133	37.1867	35.9133
2	300	V3-V4	230	260	79186.3	28.0933	27.6633	26.8833
2	300	V3-V4	230	270	79186.3	15.6633	15.34	14.99
2	300	V3-V4	230	280	79186.3	7.81	7.59	7.51667
2	300	V3-V4	240	90	79186.3	78.09	0.193333	0.193333
2	300	V3-V4	240	100	79186.3	77.96	0.193333	0.193333
2	300	V3-V4	240	110	79186.3	77.8233	0.193333	0.193333
2	300	V3-V4	240	120	79186.3	76.0333	0.193333	0.193333
2	300	V3-V4	240	130	79186.3	75.8233	0.186667	0.186667
2	300	V3-V4	240	140	79186.3	75.6267	0.183333	0.183333
2	300	V3-V4	240	150	79186.3	75.3833	0.183333	0.183333
2	300	V3-V4	240	160	79186.3	75.06	0.18	0.18
2	300	V3-V4	240	170	79186.3	74.62	0.18	0.18
2	300	V3-V4	240	180	79186.3	74.02	30.8733	30.2667
2	300	V3-V4	240	190	79186.3	72.5133	30.5633	29.97
2	300	V3-V4	240	200	79186.3	70.9467	45.1567	43.4067
2	300	V3-V4	240	210	79186.3	67.18	64.6433	62.0567
2	300	V3-V4	240	220	79186.3	62.9967	62.3467	59.0833
2	300	V3-V4	240	230	79186.3	57.93	57.2467	54.22
2	300	V3-V4	240	240	79186.3	48.78	48.1267	46.21
2	300	V3-V4	240	250	79186.3	37.6233	37.1067	35.73
2	300	V3-V4	240	260	79186.3	28.0433	27.6133	26.7
2	300	V3-V4	240	270	79186.3	15.6467	15.33	14.94
2	300	V3-V4	240	280	79186.3	7.80333	7.57667	7.50667
2	300	V3-V4	250	90	79186.3	75.69	0.186667	0.186667
2	300	V3-V4	250	100	79186.3	75.5733	0.186667	0.186667
2	300	V3-V4	250	110	79186.3	75.46	0.186667	0.186667
2	300	V3-V4	250	120	79186.3	73.7533	0.18	0.18
2	300	V3-V4	250	130	79186.3	73.5833	0.176667	0.176667
2	300	V3-V4	250	140	79186.3	73.4233	0.176667	0.176667
2	300	V3-V4	250	150	79186.3	73.2367	0.173333	0.173333
2	300	V3-V4	250	160	79186.3	72.97	0.176667	0.176667
2	300	V3-V4	250	170	79186.3	72.6133	30.08	29.49
2	300	V3-V4	250	180	79186.3	72.1067	29.9867	29.3967
2	300	V3-V4	250	190	79186.3	70.8133	45.0967	43.3333
2	300	V3-V4	250	200	79186.3	69.45	66.7667	64.08
2	300	V3-V4	250	210	79186.3	66.0333	65.41	61.65
2	300	V3-V4	250	220	79186.3	62.1533	61.5533	58.3333
2	300	V3-V4	250	230	79186.3	57.3367	56.65	53.7
2	300	V3-V4	250	240	79186.3	48.4667	47.8633	45.9367
2	300	V3-V4	250	250	79186.3	37.48	36.96	35.3033
2	300	V3-V4	250	260	79186.3	27.9733	27.53	26.5933
2	300	V3-V4	250	270	79186.3	15.6233	15.3067	14.9167
2	300	V3-V4	250	280	79186.3	7.8	7.56333	7.47
2	300	V3-V4	260	90	79186.3	72.4433	0.18	0.18
2	300	V3-V4	260	100	79186.3	72.3533	0.18	0.18
2	300	V3-V4	260	110	79186.3	72.27	0.18	0.18
2	300	V3-V4	260	120	79186.3	70.65	0.18	0.18
2	300	V3-V4	260	130	79186.3	70.5167	0.176667	0.176667
2	300	V3-V4	260	140	79186.3	70.3967	0.176667	0.176667
2	300	V3-V4	260	150	79186.3	70.2533	0.173333	0.173333
2	300	V3-V4	260	160	79186.3	70.0533	28.9667	28.2467
2	300	V3-V4	260	170	79186.3	69.78	28.9067	28.2333
2	300	V3-V4	260	180	79186.3	69.3967	44.1867	42.3433
2	300	V3-V4	260	190	79186.3	68.3567	65.65	62.59
2	300	V3-V4	260	200	79186.3	67.2033	66.5533	62.3067
2	300	V3-V4	260	210	79186.3	64.24	63.6133	60.5167
2	300	V3-V4	260	220	79186.3	60.7867	60.1933	57.1767
2	300	V3-V4	260	230	79186.3	56.3467	55.7333	53.1133
2	300	V3-V4	260	240	79186.3	47.9133	47.33	45.2367
2	300	V3-V4	260	250	79186.3	37.2133	36.7033	35.0567
2	300	V3-V4	260	260	79186.3	27.84	27.4267	26.48
2	300	V3-V4	260	270	79186.3	15.58	15.2467	14.9133
2	300	V3-V4	260	280	79186.3	7.78	7.55333	7.48333
2	300	V3-V4	270	90	79186.3	69.3567	0.176667	0.176667
2	300	V3-V4	270	100	79186.3	69.2833	0.176667	0.176667
2	300	V3-V4	270	110	79186.3	69.21	0.176667	0.176667
2	300	V3-V4	270	120	79186.3	67.6733	0.173333	0.173333
2	300	V3-V4	270	130	79186.3	67.5633	0.166667	0.166667
2	300	V3-V4	270	140	79186.3	67.4633	0.166667	0.166667
2	300	V3-V4	270	150	79186.3	67.3533	27.6	26.99
2	300	V3-V4	270	160	79186.3	67.1833	27.5633	26.9467
2	300	V3-V4	270	170	79186.3	66.9667	42.4167	40.8567
2	300	V3-V4	270	180	79186.3	66.6567	63.9067	61.0833
2	300	V3-V4	270	190	79186.3	65.7933	65.11	60.6367
2	300	V3-V4	270	200	79186.3	64.83	64.1433	60.5333
2	300	V3-V4	270	210	79186.3	62.2567	61.5933	58.31
2	300	V3-V4	270	220	79186.3	59.1833	58.5467	55.87
2	300	V3-V4	270	230	79186.3	55.1333	54.46	52.0567
2	300	V3-V4	270	240	79186.3	47.1833	46.5433	44.71
2	300	V3-V4	270	250	79186.3	36.8333	36.2233	34.9467
2	300	V3-V4	270	260	79186.3	27.65	27.16	26.2167
2	300	V3-V4	270	270	79186.3	15.5067	15.1467	14.81
2	300	V3-V4	270	280	79186.3	7.76333	7.51667	7.45
2	300	V3-V4	280	90	79186.3	64.6167	0.113333	0.113333
2	300	V3-V4	280	100	79186.3	64.5533	0.113333	0.113333
2	300	V3-V4	280	110	79186.3	64.4967	0.113333	0.113333
2	300	V3-V4	280	120	79186.3	63.0833	0.113333	0.113333
2	300	V3-V4	280	130	79186.3	62.9967	0.11	0.11
2	300	V3-V4	280	140	79186.3	62.93	25.5733	25.0267
2	300	V3-V4	280	150	79186.3	62.85	25.56	25.0467
2	300	V3-V4	280	160	79186.3	62.7267	39.5033	38.0567
2	300	V3-V4	280	170	79186.3	62.57	59.91	57.38
2	300	V3-V4	280	180	79186.3	62.3433	61.6667	57.9467
2	300	V3-V4	280	190	79186.3	61.69	61.0167	57.3733
2	300	V3-V4	280	200	79186.3	60.94	60.2867	56.8567
2	300	V3-V4	280	210	79186.3	58.8433	58.1833	54.8033
2	300	V3-V4	280	220	79186.3	56.2933	55.6567	52.8633
2	300	V3-V4	280	230	79186.3	52.7767	52.0867	49.5733
2	300	V3-V4	280	240	79186.3	45.66	44.9567	43.0833
2	300	V3-V4	280	250	79186.3	35.9667	35.37	34.2567
2	300	V3-V4	280	260	79186.3	27.1733	26.66	25.97
2	300	V3-V4	280	270	79186.3	15.33	14.9633	14.7333
2	300	V3-V4	280	280	79186.3	7.70667	7.45333	7.40333
2	300	V3-V5	90	90	74263.7	84.5033	0.163333	0.163333
2	300	V3-V5	90	100	74263.7	83.05	0.163333	0.163333
2	300	V3-V5	90	110	74263.7	81.8033	0.213333	0.213333
2	300	V3-V5	90	120	74263.7	78.8467	0.203333	0.203333
2	300	V3-V5	90	130	74263.7	77.67	0.203333	0.2
2	300	V3-V5	90	140	74263.7	75.88	0.203333	0.2
2	300	V3-V5	90	150	74263.7	73.9633	0.203333	0.203333
2	300	V3-V5	90	160	74263.7	71.79	0.203333	0.2
2	300	V3-V5	90	170	74263.7	69.6333	0.2	0.2
2	300	V3-V5	90	180	74263.7	66.6933	0.156667	0.156667
2	300	V3-V5	90	190	74263.7	61.1233	0.00333333	0.00333333
2	300	V3-V5	90	200	74263.7	55.9967	0.00333333	0.00333333
2	300	V3-V5	90	210	74263.7	48.8367	0.0233333	0.0233333
2	300	V3-V5	90	220	74263.7	40.48	0.0533333	0.0533333
2	300	V3-V5	90	230	74263.7	30.8267	0.0466667	0.0466667
2	300	V3-V5	90	240	74263.7	22.8067	0.0433333	0.0433333
2	300	V3-V5	90	250	74263.7	14.0467	0.03	0.03
2	300	V3-V5	90	260	74263.7	8.20333	0.0133333	0.0133333
2	300	V3-V5	90	270	0	0	0	0
2	300	V3-V5	90	280	0	0	0	0
2	300	V3-V5	100	90	74263.7	84.4333	0.163333	0.163333
2	300	V3-V5	100	100	74263.7	83.0033	0.21	0.21
2	300	V3-V5	100	110	74263.7	81.77	0.213333	0.213333
2	300	V3-V5	100	120	74263.7	78.8267	0.2	0.2
2	300	V3-V5	100	130	74263.7	77.6533	0.2	0.2
2	300	V3-V5	100	140	74263.7	75.8667	0.2	0.2
2	300	V3-V5	100	150	74263.7	73.9467	0.2	0.2
2	300	V3-V5	100	160	74263.7	71.7767	0.2	0.2
2	300	V3-V5	100	170	74263.7	69.6233	0.193333	0.193333
2	300	V3-V5	100	180	74263.7	66.6833	0.156667	0.156667
2	300	V3-V5	100	190	74263.7	61.1167	0.00333333	0.00333333
2	300	V3-V5	100	200	74263.7	55.9933	0.03	0.03
2	300	V3-V5	100	210	74263.7	48.8333	0.0766667	0.0766667
2	300	V3-V5	100	220	74263.7	40.4767	0.0533333	0.0533333
2	300	V3-V5	100	230	74263.7	30.8267	0.0466667	0.0466667
2	300	V3-V5	100	240	74263.7	22.8067	0.0366667	0.0366667
2	300	V3-V5	100	250	74263.7	14.0467	0.0266667	0.0266667
2	300	V3-V5	100	260	74263.7	8.20333	0.0133333	0.0133333
2	300	V3-V5	100	270	0	0	0	0
2	300	V3-V5	100	280	0	0	0	0
2	300	V3-V5	110	90	74263.7	84.35	0.21	0.21
2	300	V3-V5	110	100	74263.7	82.9467	0.213333	0.213333
2	300	V3-V5	110	110	74263.7	81.7267	0.213333	0.213333
2	300	V3-V5	110	120	74263.7	78.79	0.2	0.2
2	300	V3-V5	110	130	74263.7	77.6267	0.2	0.2
2	300	V3-V5	110	140	74263.7	75.8433	0.2	0.2
2	300	V3-V5	110	150	74263.7	73.9267	0.2	0.2
2	300	V3-V5	110	160	74263.7	71.76	0.2	0.2
2	300	V3-V5	110	170	74263.7	69.6033	0.193333	0.193333
2	300	V3-V5	110	180	74263.7	66.67	0.156667	0.156667
2	300	V3-V5	110	190	74263.7	61.1067	0.02	0.02
2	300	V3-V5	110	200	74263.7	55.98	0.0833333	0.0833333
2	300	V3-V5	110	210	74263.7	48.8267	0.0733333	0.0733333
2	300	V3-V5	110	220	74263.7	40.4733	0.0533333	0.0533333
2	300	V3-V5	110	230	74263.7	30.8267	0.0433333	0.0433333
2	300	V3-V5	110	240	74263.7	22.8067	0.0366667	0.0366667
2	300	V3-V5	110	250	74263.7	14.0467	0.0266667	0.0266667
2	300	V3-V5	110	260	74263.7	8.20333	0.0133333	0.0133333
2	300	V3-V5	110	270	0	0	0	0
2	300	V3-V5	110	280	0	0	0	0
2	300	V3-V5	120	90	74263.7	84.24	0.21	0.21
2	300	V3-V5	120	100	74263.7	82.8733	0.21	0.21
2	300	V3-V5	120	110	74263.7	81.67	0.21	0.21
2	300	V3-V5	120	120	74263.7	78.7533	0.196667	0.196667
2	300	V3-V5	120	130	74263.7	77.5933	0.196667	0.196667
2	300	V3-V5	120	140	74263.7	75.8167	0.196667	0.196667
2	300	V3-V5	120	150	74263.7	73.9033	0.196667	0.196667
2	300	V3-V5	120	160	74263.7	71.74	0.196667	0.196667
2	300	V3-V5	120	170	74263.7	69.59	0.193333	0.193333
2	300	V3-V5	120	180	74263.7	66.6567	0.173333	0.173333
2	300	V3-V5	120	190	74263.7	61.0933	0.0866667	0.0866667
2	300	V3-V5	120	200	74263.7	55.9733	0.0833333	0.0833333
2	300	V3-V5	120	210	74263.7	48.8167	0.08	0.08
2	300	V3-V5	120	220	74263.7	40.4633	0.06	0.06
2	300	V3-V5	120	230	74263.7	30.82	0.05	0.05
2	300	V3-V5	120	240	74263.7	22.8033	0.0433333	0.0433333
2	300	V3-V5	120	250	74263.7	14.0433	0.03	0.03
2	300	V3-V5	120	260	74263.7	8.2	0.0133333	0.0133333
2	300	V3-V5	120	270	0	0	0	0
2	300	V3-V5	120	280	0	0	0	0
2	300	V3-V5	130	90	74263.7	84.1133	0.21	0.21
2	300	V3-V5	130	100	74263.7	82.7733	0.21	0.21
2	300	V3-V5	130	110	74263.7	81.6033	0.21	0.21
2	300	V3-V5	130	120	74263.7	78.7	0.196667	0.196667
2	300	V3-V5	130	130	74263.7	77.5467	0.196667	0.196667
2	300	V3-V5	130	140	74263.7	75.7767	0.196667	0.196667
2	300	V3-V5	130	150	74263.7	73.87	0.196667	0.196667
2	300	V3-V5	130	160	74263.7	71.7133	0.196667	0.196667
2	300	V3-V5	130	170	74263.7	69.5633	0.196667	0.196667
2	300	V3-V5	130	180	74263.7	66.63	0.243333	0.243333
2	300	V3-V5	130	190	74263.7	61.07	0.0866667	0.0866667
2	300	V3-V5	130	200	74263.7	55.9533	0.0833333	0.0833333
2	300	V3-V5	130	210	74263.7	48.8033	0.08	0.08
2	300	V3-V5	130	220	74263.7	40.4567	0.06	0.06
2	300	V3-V5	130	230	74263.7	30.8133	0.05	0.05
2	300	V3-V5	130	240	74263.7	22.7967	0.0433333	0.0433333
2	300	V3-V5	130	250	74263.7	14.0433	0.03	0.03
2	300	V3-V5	130	260	74263.7	8.19667	0.0133333	0.0133333
2	300	V3-V5	130	270	0	0	0	0
2	300	V3-V5	130	280	0	0	0	0
2	300	V3-V5	140	90	74263.7	83.9667	0.21	0.21
2	300	V3-V5	140	100	74263.7	82.6667	0.21	0.21
2	300	V3-V5	140	110	74263.7	81.5133	0.21	0.21
2	300	V3-V5	140	120	74263.7	78.6333	0.196667	0.196667
2	300	V3-V5	140	130	74263.7	77.4967	0.196667	0.196667
2	300	V3-V5	140	140	74263.7	75.7367	0.196667	0.196667
2	300	V3-V5	140	150	74263.7	73.8367	0.196667	0.196667
2	300	V3-V5	140	160	74263.7	71.68	0.203333	0.203333
2	300	V3-V5	140	170	74263.7	69.5367	0.276667	0.276667
2	300	V3-V5	140	180	74263.7	66.61	0.243333	0.243333
2	300	V3-V5	140	190	74263.7	61.0533	0.0866667	0.0866667
2	300	V3-V5	140	200	74263.7	55.9367	0.0833333	0.0833333
2	300	V3-V5	140	210	74263.7	48.7867	0.08	0.08
2	300	V3-V5	140	220	74263.7	40.4433	0.06	0.06
2	300	V3-V5	140	230	74263.7	30.8033	0.05	0.05
2	300	V3-V5	140	240	74263.7	22.7833	0.0433333	0.0433333
2	300	V3-V5	140	250	74263.7	14.0367	0.03	0.03
2	300	V3-V5	140	260	74263.7	8.19667	0.0133333	0.0133333
2	300	V3-V5	140	270	0	0	0	0
2	300	V3-V5	140	280	0	0	0	0
2	300	V3-V5	150	90	74263.7	83.78	0.21	0.21
2	300	V3-V5	150	100	74263.7	82.52	0.21	0.21
2	300	V3-V5	150	110	74263.7	81.4	0.21	0.21
2	300	V3-V5	150	120	74263.7	78.54	0.196667	0.196667
2	300	V3-V5	150	130	74263.7	77.4233	0.196667	0.196667
2	300	V3-V5	150	140	74263.7	75.68	0.196667	0.196667
2	300	V3-V5	150	150	74263.7	73.7867	0.203333	0.203333
2	300	V3-V5	150	160	74263.7	71.64	0.273333	0.273333
2	300	V3-V5	150	170	74263.7	69.5033	0.276667	0.276667
2	300	V3-V5	150	180	74263.7	66.58	0.243333	0.243333
2	300	V3-V5	150	190	74263.7	61.0267	0.0866667	0.0866667
2	300	V3-V5	150	200	74263.7	55.9167	0.0833333	0.0833333
2	300	V3-V5	150	210	74263.7	48.77	0.08	0.08
2	300	V3-V5	150	220	74263.7	40.4233	0.06	0.06
2	300	V3-V5	150	230	74263.7	30.79	0.0533333	0.0533333
2	300	V3-V5	150	240	74263.7	22.7833	0.0433333	0.0433333
2	300	V3-V5	150	250	74263.7	14.0333	0.03	0.03
2	300	V3-V5	150	260	74263.7	8.19333	0.0133333	0.0133333
2	300	V3-V5	150	270	0	0	0	0
2	300	V3-V5	150	280	0	0	0	0
2	300	V3-V5	160	90	74263.7	83.57	0.203333	0.203333
2	300	V3-V5	160	100	74263.7	82.35	0.206667	0.206667
2	300	V3-V5	160	110	74263.7	81.2667	0.21	0.21
2	300	V3-V5	160	120	74263.7	78.44	0.196667	0.196667
2	300	V3-V5	160	130	74263.7	77.34	0.196667	0.196667
2	300	V3-V5	160	140	74263.7	75.6167	0.203333	0.203333
2	300	V3-V5	160	150	74263.7	73.7367	0.266667	0.266667
2	300	V3-V5	160	160	74263.7	71.6033	0.273333	0.273333
2	300	V3-V5	160	170	74263.7	69.4667	0.276667	0.276667
2	300	V3-V5	160	180	74263.7	66.5533	0.24	0.24
2	300	V3-V5	160	190	74263.7	61.0033	0.0866667	0.0866667
2	300	V3-V5	160	200	74263.7	55.8933	0.0833333	0.0833333
2	300	V3-V5	160	210	74263.7	48.7533	0.08	0.08
2	300	V3-V5	160	220	74263.7	40.4167	0.0666667	0.0666667
2	300	V3-V5	160	230	74263.7	30.78	0.0533333	0.0533333
2	300	V3-V5	160	240	74263.7	22.7733	0.0433333	0.0433333
2	300	V3-V5	160	250	74263.7	14.0267	0.03	0.03
2	300	V3-V5	160	260	74263.7	8.19	0.0133333	0.0133333
2	300	V3-V5	160	270	0	0	0	0
2	300	V3-V5	160	280	0	0	0	0
2	300	V3-V5	170	90	74263.7	83.28	0.203333	0.203333
2	300	V3-V5	170	100	74263.7	82.1067	0.206667	0.203333
2	300	V3-V5	170	110	74263.7	81.0733	0.206667	0.203333
2	300	V3-V5	170	120	74263.7	78.2867	0.196667	0.196667
2	300	V3-V5	170	130	74263.7	77.2133	0.21	0.21
2	300	V3-V5	170	140	74263.7	75.5233	0.273333	0.273333
2	300	V3-V5	170	150	74263.7	73.66	0.266667	0.266667
2	300	V3-V5	170	160	74263.7	71.5467	0.273333	0.273333
2	300	V3-V5	170	170	74263.7	69.42	0.276667	0.276667
2	300	V3-V5	170	180	74263.7	66.5133	0.24	0.24
2	300	V3-V5	170	190	74263.7	60.9733	0.0866667	0.0866667
2	300	V3-V5	170	200	74263.7	55.87	0.0833333	0.0833333
2	300	V3-V5	170	210	74263.7	48.7367	0.0766667	0.0766667
2	300	V3-V5	170	220	74263.7	40.4033	0.0666667	0.0666667
2	300	V3-V5	170	230	74263.7	30.7733	0.0533333	0.0533333
2	300	V3-V5	170	240	74263.7	22.77	0.0433333	0.0433333
2	300	V3-V5	170	250	74263.7	14.0267	0.03	0.03
2	300	V3-V5	170	260	74263.7	8.19	0.0133333	0.0133333
2	300	V3-V5	170	270	0	0	0	0
2	300	V3-V5	170	280	0	0	0	0
2	300	V3-V5	180	90	74263.7	82.8233	0.203333	0.203333
2	300	V3-V5	180	100	74263.7	81.7433	0.203333	0.203333
2	300	V3-V5	180	110	74263.7	80.7667	0.203333	0.203333
2	300	V3-V5	180	120	74263.7	78.0467	0.206667	0.206667
2	300	V3-V5	180	130	74263.7	77.01	0.286667	0.286667
2	300	V3-V5	180	140	74263.7	75.3667	0.273333	0.273333
2	300	V3-V5	180	150	74263.7	73.55	0.266667	0.266667
2	300	V3-V5	180	160	74263.7	71.4567	0.273333	0.273333
2	300	V3-V5	180	170	74263.7	69.35	0.276667	0.276667
2	300	V3-V5	180	180	74263.7	66.4567	0.24	0.24
2	300	V3-V5	180	190	74263.7	60.9333	0.08	0.08
2	300	V3-V5	180	200	74263.7	55.8367	0.08	0.08
2	300	V3-V5	180	210	74263.7	48.7167	0.0733333	0.0733333
2	300	V3-V5	180	220	74263.7	40.3867	0.0666667	0.0666667
2	300	V3-V5	180	230	74263.7	30.7633	0.0533333	0.0533333
2	300	V3-V5	180	240	74263.7	22.7633	0.0433333	0.0433333
2	300	V3-V5	180	250	74263.7	14.0233	0.03	0.03
2	300	V3-V5	180	260	74263.7	8.19	0.0133333	0.0133333
2	300	V3-V5	180	270	0	0	0	0
2	300	V3-V5	180	280	0	0	0	0
2	300	V3-V5	190	90	74263.7	82.2067	0.0933333	0.0933333
2	300	V3-V5	190	100	74263.7	81.1967	0.0933333	0.0933333
2	300	V3-V5	190	110	74263.7	80.28	0.103333	0.103333
2	300	V3-V5	190	120	74263.7	77.6267	0.173333	0.173333
2	300	V3-V5	190	130	74263.7	76.6433	0.17	0.17
2	300	V3-V5	190	140	74263.7	75.0533	0.16	0.16
2	300	V3-V5	190	150	74263.7	73.2767	0.153333	0.153333
2	300	V3-V5	190	160	74263.7	71.23	0.163333	0.163333
2	300	V3-V5	190	170	74263.7	69.1533	0.153333	0.153333
2	300	V3-V5	190	180	74263.7	66.2833	0.12	0.12
2	300	V3-V5	190	190	74263.7	60.8867	0.08	0.08
2	300	V3-V5	190	200	74263.7	55.8	0.08	0.08
2	300	V3-V5	190	210	74263.7	48.69	0.0733333	0.0733333
2	300	V3-V5	190	220	74263.7	40.3733	0.0666667	0.0666667
2	300	V3-V5	190	230	74263.7	30.7567	0.0533333	0.0533333
2	300	V3-V5	190	240	74263.7	22.76	0.0433333	0.0433333
2	300	V3-V5	190	250	74263.7	14.0233	0.03	0.03
2	300	V3-V5	190	260	74263.7	8.18667	0.0133333	0.0133333
2	300	V3-V5	190	270	0	0	0	0
2	300	V3-V5	190	280	0	0	0	0
2	300	V3-V5	200	90	74263.7	81.5233	0.0866667	0.0866667
2	300	V3-V5	200	100	74263.7	80.6033	0.1	0.1
2	300	V3-V5	200	110	74263.7	79.75	0.193333	0.19
2	300	V3-V5	200	120	74263.7	77.18	0.17	0.17
2	300	V3-V5	200	130	74263.7	76.2667	0.17	0.17
2	300	V3-V5	200	140	74263.7	74.7467	0.156667	0.156667
2	300	V3-V5	200	150	74263.7	73.0367	0.15	0.15
2	300	V3-V5	200	160	74263.7	71.0467	0.156667	0.156667
2	300	V3-V5	200	170	74263.7	69.0167	0.146667	0.146667
2	300	V3-V5	200	180	74263.7	66.1833	0.12	0.12
2	300	V3-V5	200	190	74263.7	60.8267	0.0833333	0.0833333
2	300	V3-V5	200	200	74263.7	55.76	0.08	0.08
2	300	V3-V5	200	210	74263.7	48.6633	0.0733333	0.0733333
2	300	V3-V5	200	220	74263.7	40.36	0.0666667	0.0666667
2	300	V3-V5	200	230	74263.7	30.7433	0.0533333	0.0533333
2	300	V3-V5	200	240	74263.7	22.7533	0.0433333	0.0433333
2	300	V3-V5	200	250	74263.7	14.0167	0.03	0.03
2	300	V3-V5	200	260	74263.7	8.18667	0.0133333	0.0133333
2	300	V3-V5	200	270	0	0	0	0
2	300	V3-V5	200	280	0	0	0	0
2	300	V3-V5	210	90	74263.7	80.63	0.00666667	0.00666667
2	300	V3-V5	210	100	74263.7	79.8067	0.103333	0.103333
2	300	V3-V5	210	110	74263.7	79.03	0.1	0.1
2	300	V3-V5	210	120	74263.7	76.5433	0.09	0.09
2	300	V3-V5	210	130	74263.7	75.6967	0.09	0.09
2	300	V3-V5	210	140	74263.7	74.26	0.0766667	0.0766667
2	300	V3-V5	210	150	74263.7	72.6233	0.07	0.07
2	300	V3-V5	210	160	74263.7	70.6967	0.0766667	0.0766667
2	300	V3-V5	210	170	74263.7	68.72	0.0866667	0.0866667
2	300	V3-V5	210	180	74263.7	65.94	0.0833333	0.0833333
2	300	V3-V5	210	190	74263.7	60.7233	0.0833333	0.0833333
2	300	V3-V5	210	200	74263.7	55.69	0.08	0.08
2	300	V3-V5	210	210	74263.7	48.6167	0.0733333	0.0733333
2	300	V3-V5	210	220	74263.7	40.3267	0.0666667	0.0666667
2	300	V3-V5	210	230	74263.7	30.73	0.0533333	0.0533333
2	300	V3-V5	210	240	74263.7	22.7433	0.0433333	0.0433333
2	300	V3-V5	210	250	74263.7	14.0133	0.03	0.03
2	300	V3-V5	210	260	74263.7	8.18	0.01	0.01
2	300	V3-V5	210	270	0	0	0	0
2	300	V3-V5	210	280	0	0	0	0
2	300	V3-V5	220	90	74263.7	79.6067	0.113333	0.113333
2	300	V3-V5	220	100	74263.7	78.88	0.0966667	0.0966667
2	300	V3-V5	220	110	74263.7	78.2	0.0966667	0.0966667
2	300	V3-V5	220	120	74263.7	75.8167	0.0866667	0.0866667
2	300	V3-V5	220	130	74263.7	75.03	0.0866667	0.0866667
2	300	V3-V5	220	140	74263.7	73.7	0.07	0.07
2	300	V3-V5	220	150	74263.7	72.1533	0.0633333	0.0633333
2	300	V3-V5	220	160	74263.7	70.3133	0.0766667	0.0766667
2	300	V3-V5	220	170	74263.7	68.41	0.0833333	0.0833333
2	300	V3-V5	220	180	74263.7	65.7033	0.08	0.08
2	300	V3-V5	220	190	74263.7	60.5667	0.08	0.08
2	300	V3-V5	220	200	74263.7	55.58	0.08	0.08
2	300	V3-V5	220	210	74263.7	48.5467	0.0733333	0.0733333
2	300	V3-V5	220	220	74263.7	40.2867	0.0666667	0.0666667
2	300	V3-V5	220	230	74263.7	30.7	0.0433333	0.0433333
2	300	V3-V5	220	240	74263.7	22.7233	0.0366667	0.0366667
2	300	V3-V5	220	250	74263.7	14.0033	0.03	0.03
2	300	V3-V5	220	260	74263.7	8.17667	0.01	0.01
2	300	V3-V5	220	270	0	0	0	0
2	300	V3-V5	220	280	0	0	0	0
2	300	V3-V5	230	90	74263.7	77.71	0.106667	0.106667
2	300	V3-V5	230	100	74263.7	77.11	0.09	0.09
2	300	V3-V5	230	110	74263.7	76.5333	0.09	0.09
2	300	V3-V5	230	120	74263.7	74.2867	0.0833333	0.0833333
2	300	V3-V5	230	130	74263.7	73.62	0.0833333	0.0833333
2	300	V3-V5	230	140	74263.7	72.4567	0.0666667	0.0666667
2	300	V3-V5	230	150	74263.7	71.0733	0.0633333	0.0633333
2	300	V3-V5	230	160	74263.7	69.4033	0.0733333	0.0733333
2	300	V3-V5	230	170	74263.7	67.64	0.0833333	0.0833333
2	300	V3-V5	230	180	74263.7	65.0967	0.08	0.08
2	300	V3-V5	230	190	74263.7	60.16	0.08	0.08
2	300	V3-V5	230	200	74263.7	55.3133	0.08	0.08
2	300	V3-V5	230	210	74263.7	48.3833	0.0733333	0.0733333
2	300	V3-V5	230	220	74263.7	40.1967	0.0633333	0.0633333
2	300	V3-V5	230	230	74263.7	30.6533	0.0433333	0.0433333
2	300	V3-V5	230	240	74263.7	22.6967	0.0366667	0.0366667
2	300	V3-V5	230	250	74263.7	13.99	0.03	0.03
2	300	V3-V5	230	260	74263.7	8.17333	0.01	0.01
2	300	V3-V5	230	270	0	0	0	0
2	300	V3-V5	230	280	0	0	0	0
2	300	V3-V5	240	90	74263.7	75.32	0.106667	0.106667
2	300	V3-V5	240	100	74263.7	74.83	0.0866667	0.0866667
2	300	V3-V5	240	110	74263.7	74.3533	0.0866667	0.0866667
2	300	V3-V5	240	120	74263.7	72.26	0.08	0.08
2	300	V3-V5	240	130	74263.7	71.6967	0.08	0.08
2	300	V3-V5	240	140	74263.7	70.7067	0.0633333	0.0633333
2	300	V3-V5	240	150	74263.7	69.5067	0.06	0.06
2	300	V3-V5	240	160	74263.7	68.0067	0.0733333	0.0733333
2	300	V3-V5	240	170	74263.7	66.4267	0.08	0.08
2	300	V3-V5	240	180	74263.7	64.1033	0.08	0.08
2	300	V3-V5	240	190	74263.7	59.4733	0.08	0.08
2	300	V3-V5	240	200	74263.7	54.84	0.08	0.08
2	300	V3-V5	240	210	74263.7	48.0933	0.0733333	0.0733333
2	300	V3-V5	240	220	74263.7	40.0367	0.0633333	0.0633333
2	300	V3-V5	240	230	74263.7	30.57	0.0433333	0.0433333
2	300	V3-V5	240	240	74263.7	22.6533	0.0366667	0.0366667
2	300	V3-V5	240	250	74263.7	13.9667	0.03	0.03
2	300	V3-V5	240	260	74263.7	8.16667	0.01	0.01
2	300	V3-V5	240	270	0	0	0	0
2	300	V3-V5	240	280	0	0	0	0
2	300	V3-V5	250	90	74263.7	72.3367	0.1	0.1
2	300	V3-V5	250	100	74263.7	71.9367	0.0733333	0.0733333
2	300	V3-V5	250	110	74263.7	71.5533	0.0733333	0.0733333
2	300	V3-V5	250	120	74263.7	69.6233	0.07	0.07
2	300	V3-V5	250	130	74263.7	69.14	0.07	0.07
2	300	V3-V5	250	140	74263.7	68.31	0.06	0.06
2	300	V3-V5	250	150	74263.7	67.3067	0.0566667	0.0566667
2	300	V3-V5	250	160	74263.7	66.0233	0.07	0.07
2	300	V3-V5	250	170	74263.7	64.65	0.08	0.08
2	300	V3-V5	250	180	74263.7	62.59	0.08	0.08
2	300	V3-V5	250	190	74263.7	58.3567	0.08	0.08
2	300	V3-V5	250	200	74263.7	54.03	0.0766667	0.0766667
2	300	V3-V5	250	210	74263.7	47.58	0.0733333	0.0733333
2	300	V3-V5	250	220	74263.7	39.7433	0.06	0.06
2	300	V3-V5	250	230	74263.7	30.4167	0.0433333	0.0433333
2	300	V3-V5	250	240	74263.7	22.5733	0.0333333	0.0333333
2	300	V3-V5	250	250	74263.7	13.93	0.03	0.03
2	300	V3-V5	250	260	74263.7	8.15	0.01	0.01
2	300	V3-V5	250	270	0	0	0	0
2	300	V3-V5	250	280	0	0	0	0
2	300	V3-V5	260	90	74263.7	68.1767	0.1	0.1
2	300	V3-V5	260	100	74263.7	67.8667	0.0733333	0.0733333
2	300	V3-V5	260	110	74263.7	67.58	0.0733333	0.0733333
2	300	V3-V5	260	120	74263.7	65.8467	0.07	0.07
2	300	V3-V5	260	130	74263.7	65.4733	0.07	0.07
2	300	V3-V5	260	140	74263.7	64.83	0.06	0.06
2	300	V3-V5	260	150	74263.7	64.03	0.0566667	0.0566667
2	300	V3-V5	260	160	74263.7	63	0.07	0.07
2	300	V3-V5	260	170	74263.7	61.87	0.08	0.08
2	300	V3-V5	260	180	74263.7	60.1467	0.08	0.08
2	300	V3-V5	260	190	74263.7	56.4733	0.08	0.08
2	300	V3-V5	260	200	74263.7	52.58	0.0766667	0.0766667
2	300	V3-V5	260	210	74263.7	46.6133	0.0733333	0.0733333
2	300	V3-V5	260	220	74263.7	39.1533	0.06	0.06
2	300	V3-V5	260	230	74263.7	30.1067	0.0433333	0.0433333
2	300	V3-V5	260	240	74263.7	22.4233	0.0333333	0.0333333
2	300	V3-V5	260	250	74263.7	13.86	0.03	0.03
2	300	V3-V5	260	260	74263.7	8.11667	0.01	0.01
2	300	V3-V5	260	270	0	0	0	0
2	300	V3-V5	260	280	74263.7	1.67	0.883333	0.883333
2	300	V3-V5	270	90	74263.7	64.3133	0.0933333	0.0933333
2	300	V3-V5	270	100	74263.7	64.0733	0.0666667	0.0666667
2	300	V3-V5	270	110	74263.7	63.8567	0.0666667	0.0666667
2	300	V3-V5	270	120	74263.7	62.2567	0.06	0.06
2	300	V3-V5	270	130	74263.7	61.9633	0.06	0.06
2	300	V3-V5	270	140	74263.7	61.4533	0.06	0.06
2	300	V3-V5	270	150	74263.7	60.8	0.0533333	0.0533333
2	300	V3-V5	270	160	74263.7	59.95	0.07	0.07
2	300	V3-V5	270	170	74263.7	59.0133	0.0733333	0.0733333
2	300	V3-V5	270	180	74263.7	57.56	0.0733333	0.0733333
2	300	V3-V5	270	190	74263.7	54.3567	0.0733333	0.0733333
2	300	V3-V5	270	200	74263.7	50.8767	0.07	0.07
2	300	V3-V5	270	210	74263.7	45.4167	0.07	0.07
2	300	V3-V5	270	220	74263.7	38.3933	0.0566667	0.0566667
2	300	V3-V5	270	230	74263.7	29.67	0.04	0.04
2	300	V3-V5	270	240	74263.7	22.18	0.03	0.03
2	300	V3-V5	270	250	74263.7	13.76	0.0266667	0.0266667
2	300	V3-V5	270	260	74263.7	8.06667	0.01	0.01
2	300	V3-V5	270	270	74263.7	4.22333	2.04667	2.01667
2	300	V3-V5	270	280	74263.7	1.66333	0.88	0.88
2	300	V3-V5	280	90	74263.7	58.35	0.0866667	0.0866667
2	300	V3-V5	280	100	74263.7	58.1833	0.0633333	0.0633333
2	300	V3-V5	280	110	74263.7	58.0333	0.0633333	0.0633333
2	300	V3-V5	280	120	74263.7	56.6367	0.06	0.06
2	300	V3-V5	280	130	74263.7	56.4267	0.06	0.06
2	300	V3-V5	280	140	74263.7	56.07	0.0566667	0.0566667
2	300	V3-V5	280	150	74263.7	55.59	0.0533333	0.0533333
2	300	V3-V5	280	160	74263.7	54.95	0.0633333	0.0633333
2	300	V3-V5	280	170	74263.7	54.23	0.0666667	0.0666667
2	300	V3-V5	280	180	74263.7	53.1167	0.0666667	0.0666667
2	300	V3-V5	280	190	74263.7	50.5233	0.0666667	0.0666667
2	300	V3-V5	280	200	74263.7	47.6767	0.0633333	0.0633333
2	300	V3-V5	280	210	74263.7	42.9867	0.0633333	0.0633333
2	300	V3-V5	280	220	74263.7	36.7633	0.05	0.05
2	300	V3-V5	280	230	74263.7	28.7	0.0366667	0.0366667
2	300	V3-V5	280	240	74263.7	21.5933	0.03	0.03
2	300	V3-V5	280	250	74263.7	13.4833	0.0266667	0.0266667
2	300	V3-V5	280	260	74263.7	7.94333	3.36	3.26667
[truncated: 1,603 more rows]

## Sheet: Dental caluculus-300bp PE
Supplementary Table S4. Summary of the read processing and trimming length maximizing the survival rate of non-chimeric reads for each primer and sample in dental calculus sample with 300 bp PE.
mock	length (bp)	primer	forward (bp)	reverse (bp)	average input sequenced read	passed filter (%)	merged (%)	non-chieric (%)
3	300	V1-V2	90	90	282766	97.1	0.002	0.002
3	300	V1-V2	90	100	282766	96.668	0.002	0.002
3	300	V1-V2	90	110	282766	96.052	0.002	0.002
3	300	V1-V2	90	120	282766	95.408	0.004	0.004
3	300	V1-V2	90	130	282766	94.464	0.004	0.004
3	300	V1-V2	90	140	282766	93.308	0.004	0.004
3	300	V1-V2	90	150	282766	91.822	0.004	0.004
3	300	V1-V2	90	160	282766	89.262	0.002	0.002
3	300	V1-V2	90	170	282766	86.502	0.004	0.004
3	300	V1-V2	90	180	0	0	0	0
3	300	V1-V2	90	190	0	0	0	0
3	300	V1-V2	90	200	0	0	0	0
3	300	V1-V2	90	210	282766	57.65	0.6	0.6
3	300	V1-V2	90	220	282766	31.032	1.488	1.418
3	300	V1-V2	90	230	282766	20.656	7.462	7.014
3	300	V1-V2	90	240	282766	10.47	7.362	6.982
3	300	V1-V2	90	250	282766	3.046	2.21	2.146
3	300	V1-V2	90	260	282766	1.088	0.752	0.746
3	300	V1-V2	90	270	282766	0.268	0.144	0.144
3	300	V1-V2	90	280	282766	0.088	0.03	0.03
3	300	V1-V2	100	90	282766	96.768	0.004	0.004
3	300	V1-V2	100	100	282766	96.366	0.002	0.002
3	300	V1-V2	100	110	282766	95.78	0.004	0.004
3	300	V1-V2	100	120	282766	95.168	0.004	0.004
3	300	V1-V2	100	130	282766	94.276	0.004	0.004
3	300	V1-V2	100	140	282766	93.182	0.004	0.004
3	300	V1-V2	100	150	282766	91.738	0.004	0.004
3	300	V1-V2	100	160	282766	89.206	0.004	0.004
3	300	V1-V2	100	170	282766	86.462	0.004	0.004
3	300	V1-V2	100	180	0	0	0	0
3	300	V1-V2	100	190	0	0	0	0
3	300	V1-V2	100	200	282766	69.634	0.656	0.656
3	300	V1-V2	100	210	282766	57.64	2.598	2.54
3	300	V1-V2	100	220	282766	31.024	10.996	10.274
3	300	V1-V2	100	230	282766	20.652	16.054	15.204
3	300	V1-V2	100	240	282766	10.47	8.764	8.36
3	300	V1-V2	100	250	282766	3.044	2.25	2.182
3	300	V1-V2	100	260	282766	1.088	0.756	0.754
3	300	V1-V2	100	270	282766	0.268	0.146	0.146
3	300	V1-V2	100	280	282766	0.088	0.028	0.028
3	300	V1-V2	110	90	282766	96.406	0.004	0.004
3	300	V1-V2	110	100	282766	96.03	0.004	0.004
3	300	V1-V2	110	110	282766	95.478	0.004	0.004
3	300	V1-V2	110	120	282766	94.904	0.004	0.004
3	300	V1-V2	110	130	282766	94.062	0.004	0.004
3	300	V1-V2	110	140	282766	93.022	0.004	0.004
3	300	V1-V2	110	150	282766	91.628	0.002	0.002
3	300	V1-V2	110	160	282766	89.138	0.002	0.002
3	300	V1-V2	110	170	282766	86.412	0.002	0.002
3	300	V1-V2	110	180	0	0	0	0
3	300	V1-V2	110	190	282766	77.192	0.686	0.686
3	300	V1-V2	110	200	282766	69.616	3.09	3.026
3	300	V1-V2	110	210	282766	57.626	20.242	19.024
3	300	V1-V2	110	220	282766	31.016	23.846	22.538
3	300	V1-V2	110	230	282766	20.648	19.202	18.31
3	300	V1-V2	110	240	282766	10.468	8.982	8.59
3	300	V1-V2	110	250	282766	3.044	2.298	2.234
3	300	V1-V2	110	260	282766	1.088	0.762	0.756
3	300	V1-V2	110	270	282766	0.268	0.15	0.15
3	300	V1-V2	110	280	282766	0.088	0.028	0.028
3	300	V1-V2	120	90	282766	95.966	0.004	0.004
3	300	V1-V2	120	100	282766	95.622	0.004	0.004
3	300	V1-V2	120	110	282766	95.112	0.004	0.004
3	300	V1-V2	120	120	282766	94.574	0.004	0.004
3	300	V1-V2	120	130	282766	93.79	0.004	0.004
3	300	V1-V2	120	140	282766	92.814	0.004	0.004
3	300	V1-V2	120	150	282766	91.474	0.002	0.002
3	300	V1-V2	120	160	282766	89.04	0.002	0.002
3	300	V1-V2	120	170	282766	86.344	0.002	0.002
3	300	V1-V2	120	180	282766	83.056	0.708	0.708
3	300	V1-V2	120	190	282766	77.16	3.366	3.228
3	300	V1-V2	120	200	282766	69.594	24.13	22.616
3	300	V1-V2	120	210	282766	57.61	43.972	41.35
3	300	V1-V2	120	220	282766	31.01	28.79	27.386
3	300	V1-V2	120	230	282766	20.642	19.674	18.814
3	300	V1-V2	120	240	282766	10.468	9.056	8.696
3	300	V1-V2	120	250	282766	3.044	2.286	2.23
3	300	V1-V2	120	260	282766	1.088	0.752	0.75
3	300	V1-V2	120	270	282766	0.268	0.138	0.138
3	300	V1-V2	120	280	282766	0.088	0.022	0.022
3	300	V1-V2	130	90	282766	95.446	0.004	0.004
3	300	V1-V2	130	100	282766	95.138	0.004	0.004
3	300	V1-V2	130	110	282766	94.676	0.004	0.004
3	300	V1-V2	130	120	282766	94.182	0.004	0.004
3	300	V1-V2	130	130	282766	93.452	0.004	0.004
3	300	V1-V2	130	140	282766	92.538	0.004	0.004
3	300	V1-V2	130	150	282766	91.262	0.002	0.002
3	300	V1-V2	130	160	282766	88.898	0.002	0.002
3	300	V1-V2	130	170	282766	86.244	0.722	0.722
3	300	V1-V2	130	180	282766	82.984	3.548	3.386
3	300	V1-V2	130	190	282766	77.114	26.57	24.578
3	300	V1-V2	130	200	282766	69.558	53.06	48.854
3	300	V1-V2	130	210	282766	57.59	53.586	50.384
3	300	V1-V2	130	220	282766	31	29.712	28.222
3	300	V1-V2	130	230	282766	20.64	19.898	19.046
3	300	V1-V2	130	240	282766	10.464	9.036	8.684
3	300	V1-V2	130	250	282766	3.044	2.282	2.222
3	300	V1-V2	130	260	282766	1.088	0.74	0.738
3	300	V1-V2	130	270	282766	0.268	0.142	0.14
3	300	V1-V2	130	280	282766	0.088	0.024	0.024
3	300	V1-V2	140	90	282766	94.896	0.004	0.004
3	300	V1-V2	140	100	282766	94.63	0.004	0.004
3	300	V1-V2	140	110	282766	94.208	0.004	0.004
3	300	V1-V2	140	120	282766	93.754	0.004	0.004
3	300	V1-V2	140	130	282766	93.084	0.004	0.004
3	300	V1-V2	140	140	282766	92.236	0.004	0.004
3	300	V1-V2	140	150	282766	91.024	0.002	0.002
3	300	V1-V2	140	160	282766	88.734	0.726	0.726
3	300	V1-V2	140	170	282766	86.124	3.64	3.48
3	300	V1-V2	140	180	282766	82.898	28.356	26.194
3	300	V1-V2	140	190	282766	77.058	58.702	53.738
3	300	V1-V2	140	200	282766	69.516	64.936	59.948
3	300	V1-V2	140	210	282766	57.558	55.538	52.224
3	300	V1-V2	140	220	282766	30.988	30.064	28.57
3	300	V1-V2	140	230	282766	20.632	19.876	18.996
3	300	V1-V2	140	240	282766	10.46	9.026	8.646
3	300	V1-V2	140	250	282766	3.044	2.282	2.224
3	300	V1-V2	140	260	282766	1.088	0.73	0.728
3	300	V1-V2	140	270	282766	0.268	0.14	0.138
3	300	V1-V2	140	280	282766	0.088	0.022	0.022
3	300	V1-V2	150	90	282766	94.298	0.004	0.004
3	300	V1-V2	150	100	282766	94.06	0.004	0.004
3	300	V1-V2	150	110	282766	93.684	0.004	0.004
3	300	V1-V2	150	120	282766	93.266	0.004	0.004
3	300	V1-V2	150	130	282766	92.65	0.004	0.004
3	300	V1-V2	150	140	282766	91.862	0.004	0.004
3	300	V1-V2	150	150	282766	90.724	0.732	0.732
3	300	V1-V2	150	160	282766	88.514	3.682	3.56
3	300	V1-V2	150	170	282766	85.96	28.94	27.23
3	300	V1-V2	150	180	282766	82.778	62.48	57.698
3	300	V1-V2	150	190	282766	76.976	71.896	66.576
3	300	V1-V2	150	200	282766	69.464	67.228	62.342
3	300	V1-V2	150	210	282766	57.528	56.014	52.45
3	300	V1-V2	150	220	282766	30.976	29.92	28.684
3	300	V1-V2	150	230	282766	20.624	19.764	19.032
3	300	V1-V2	150	240	282766	10.458	8.962	8.638
3	300	V1-V2	150	250	282766	3.042	2.248	2.212
3	300	V1-V2	150	260	282766	1.088	0.726	0.726
3	300	V1-V2	150	270	282766	0.268	0.136	0.136
3	300	V1-V2	150	280	282766	0.088	0.022	0.022
3	300	V1-V2	160	90	282766	93.582	0.004	0.004
3	300	V1-V2	160	100	282766	93.376	0.004	0.004
3	300	V1-V2	160	110	282766	93.04	0.004	0.004
3	300	V1-V2	160	120	282766	92.666	0.004	0.004
3	300	V1-V2	160	130	282766	92.104	0.004	0.004
3	300	V1-V2	160	140	282766	91.388	0.732	0.732
3	300	V1-V2	160	150	282766	90.33	3.71	3.61
3	300	V1-V2	160	160	282766	88.224	29.59	27.924
3	300	V1-V2	160	170	282766	85.742	64.356	59.614
3	300	V1-V2	160	180	282766	82.616	76.934	71.452
3	300	V1-V2	160	190	282766	76.868	74.564	69.274
3	300	V1-V2	160	200	282766	69.39	67.836	62.852
3	300	V1-V2	160	210	282766	57.482	55.89	52.69
3	300	V1-V2	160	220	282766	30.954	29.798	28.676
3	300	V1-V2	160	230	282766	20.614	19.614	19.01
3	300	V1-V2	160	240	282766	10.452	8.872	8.636
3	300	V1-V2	160	250	282766	3.04	2.208	2.198
3	300	V1-V2	160	260	282766	1.088	0.712	0.712
3	300	V1-V2	160	270	282766	0.268	0.134	0.134
3	300	V1-V2	160	280	282766	0.088	0.02	0.02
3	300	V1-V2	170	90	282766	92.676	0.002	0.002
3	300	V1-V2	170	100	282766	92.506	0.002	0.002
3	300	V1-V2	170	110	282766	92.218	0.002	0.002
3	300	V1-V2	170	120	282766	91.894	0.002	0.002
3	300	V1-V2	170	130	282766	91.402	0.728	0.726
3	300	V1-V2	170	140	282766	90.762	3.726	3.602
3	300	V1-V2	170	150	282766	89.806	29.99	28.244
3	300	V1-V2	170	160	282766	87.832	65.668	60.832
3	300	V1-V2	170	170	282766	85.454	79.386	73.574
3	300	V1-V2	170	180	282766	82.404	79.81	74.176
3	300	V1-V2	170	190	282766	76.726	75.15	69.516
3	300	V1-V2	170	200	282766	69.294	67.596	62.744
3	300	V1-V2	170	210	282766	57.428	55.756	52.602
3	300	V1-V2	170	220	282766	30.932	29.652	28.616
3	300	V1-V2	170	230	282766	20.602	19.48	18.898
3	300	V1-V2	170	240	282766	10.45	8.758	8.54
3	300	V1-V2	170	250	282766	3.036	2.18	2.172
3	300	V1-V2	170	260	282766	1.088	0.704	0.702
3	300	V1-V2	170	270	282766	0.268	0.132	0.132
3	300	V1-V2	170	280	282766	0.088	0.02	0.02
3	300	V1-V2	180	90	282766	91.586	0.002	0.002
3	300	V1-V2	180	100	282766	91.442	0.002	0.002
3	300	V1-V2	180	110	282766	91.202	0.002	0.002
3	300	V1-V2	180	120	282766	90.926	0.72	0.718
3	300	V1-V2	180	130	282766	90.508	3.734	3.546
3	300	V1-V2	180	140	282766	89.956	29.992	28.068
3	300	V1-V2	180	150	282766	89.11	66.54	61.7
3	300	V1-V2	180	160	282766	87.298	80.874	75.062
3	300	V1-V2	180	170	282766	85.046	82.214	76.552
3	300	V1-V2	180	180	282766	82.108	80.34	74.462
3	300	V1-V2	180	190	282766	76.536	74.812	69.448
3	300	V1-V2	180	200	282766	69.174	67.394	62.81
3	300	V1-V2	180	210	282766	57.36	55.6	52.722
3	300	V1-V2	180	220	282766	30.902	29.51	28.58
3	300	V1-V2	180	230	282766	20.584	19.348	18.82
3	300	V1-V2	180	240	282766	10.442	8.672	8.466
3	300	V1-V2	180	250	282766	3.036	2.138	2.132
3	300	V1-V2	180	260	282766	1.084	0.706	0.704
3	300	V1-V2	180	270	282766	0.266	0.134	0.132
3	300	V1-V2	180	280	282766	0.088	0.02	0.02
3	300	V1-V2	190	90	282766	90.294	0.002	0.002
3	300	V1-V2	190	100	282766	90.178	0.002	0.002
3	300	V1-V2	190	110	282766	89.976	0.71	0.708
3	300	V1-V2	190	120	282766	89.748	3.708	3.58
3	300	V1-V2	190	130	282766	89.4	29.576	27.362
3	300	V1-V2	190	140	282766	88.93	66.02	61.778
3	300	V1-V2	190	150	282766	88.198	81.348	76.278
3	300	V1-V2	190	160	282766	86.572	83.372	78.268
3	300	V1-V2	190	170	282766	84.49	82.312	76.992
3	300	V1-V2	190	180	282766	81.696	79.546	74.488
3	300	V1-V2	190	190	282766	76.274	74.256	69.706
3	300	V1-V2	190	200	282766	69.01	66.948	63.076
3	300	V1-V2	190	210	282766	57.274	55.294	52.486
3	300	V1-V2	190	220	282766	30.868	29.404	28.498
3	300	V1-V2	190	230	282766	20.566	19.24	18.762
3	300	V1-V2	190	240	282766	10.434	8.582	8.386
3	300	V1-V2	190	250	282766	3.034	2.116	2.114
3	300	V1-V2	190	260	282766	1.082	0.704	0.704
3	300	V1-V2	190	270	282766	0.266	0.132	0.132
3	300	V1-V2	190	280	282766	0.088	0.02	0.02
3	300	V1-V2	200	90	0	0	0	0
3	300	V1-V2	200	100	282766	88.5	0.692	0.692
3	300	V1-V2	200	110	282766	88.342	3.678	3.54
3	300	V1-V2	200	120	282766	88.154	29.276	27.046
3	300	V1-V2	200	130	282766	87.876	65.264	60.682
3	300	V1-V2	200	140	282766	87.498	80.862	75.808
3	300	V1-V2	200	150	282766	86.9	83.896	78.93
3	300	V1-V2	200	160	282766	85.51	83.476	78.138
3	300	V1-V2	200	170	282766	83.652	81.63	76.8
3	300	V1-V2	200	180	282766	81.07	79.1	74.526
3	300	V1-V2	200	190	282766	75.882	73.984	69.708
3	300	V1-V2	200	200	282766	68.776	66.838	63.228
3	300	V1-V2	200	210	282766	57.15	55.298	52.672
3	300	V1-V2	200	220	282766	30.82	29.344	28.486
3	300	V1-V2	200	230	282766	20.542	19.222	18.788
3	300	V1-V2	200	240	282766	10.424	8.57	8.386
3	300	V1-V2	200	250	282766	3.034	2.11	2.106
3	300	V1-V2	200	260	282766	1.082	0.702	0.702
3	300	V1-V2	200	270	282766	0.266	0.13	0.13
3	300	V1-V2	200	280	282766	0.088	0.02	0.02
3	300	V1-V2	210	90	282766	86.292	0.67	0.668
3	300	V1-V2	210	100	282766	86.214	3.606	3.472
3	300	V1-V2	210	110	282766	86.092	28.642	26.488
3	300	V1-V2	210	120	282766	85.946	64.104	59.654
3	300	V1-V2	210	130	282766	85.732	79.038	74.006
3	300	V1-V2	210	140	282766	85.442	82.38	77.496
3	300	V1-V2	210	150	282766	84.98	82.906	78.336
3	300	V1-V2	210	160	282766	83.84	81.776	77.24
3	300	V1-V2	210	170	282766	82.272	80.24	76.056
3	300	V1-V2	210	180	282766	79.984	78.004	74.056
3	300	V1-V2	210	190	282766	75.166	73.274	69.626
3	300	V1-V2	210	200	282766	68.348	66.458	63.402
3	300	V1-V2	210	210	282766	56.936	55.052	52.848
3	300	V1-V2	210	220	282766	30.75	29.242	28.392
3	300	V1-V2	210	230	282766	20.51	19.162	18.726
3	300	V1-V2	210	240	282766	10.41	8.52	8.342
3	300	V1-V2	210	250	282766	3.03	2.11	2.104
3	300	V1-V2	210	260	282766	1.078	0.702	0.702
3	300	V1-V2	210	270	282766	0.266	0.13	0.13
3	300	V1-V2	210	280	282766	0.088	0.02	0.02
3	300	V1-V2	220	90	282766	82.96	3.506	3.37
3	300	V1-V2	220	100	282766	82.898	27.554	25.514
3	300	V1-V2	220	110	282766	82.806	61.806	57.43
3	300	V1-V2	220	120	282766	82.696	76.672	71.648
3	300	V1-V2	220	130	282766	82.538	79.32	74.334
3	300	V1-V2	220	140	282766	82.328	80.182	75.536
3	300	V1-V2	220	150	282766	82.004	79.902	75.482
3	300	V1-V2	220	160	282766	81.154	79.038	74.614
3	300	V1-V2	220	170	282766	79.932	77.826	73.78
3	300	V1-V2	220	180	282766	78.05	76	72.098
3	300	V1-V2	220	190	282766	73.806	71.934	68.34
3	300	V1-V2	220	200	282766	67.494	65.536	62.446
3	300	V1-V2	220	210	282766	56.504	54.54	52.322
3	300	V1-V2	220	220	282766	30.594	29.024	28.19
3	300	V1-V2	220	230	282766	20.442	19.066	18.636
3	300	V1-V2	220	240	282766	10.388	8.496	8.32
3	300	V1-V2	220	250	282766	3.024	2.11	2.106
3	300	V1-V2	220	260	282766	1.078	0.692	0.692
3	300	V1-V2	220	270	282766	0.266	0.126	0.126
3	300	V1-V2	220	280	282766	0.088	0.02	0.02
3	300	V1-V2	230	90	282766	78.998	26.29	24.386
3	300	V1-V2	230	100	282766	78.944	59.044	55.21
3	300	V1-V2	230	110	282766	78.87	73.208	68.554
3	300	V1-V2	230	120	282766	78.788	76.17	71.578
3	300	V1-V2	230	130	282766	78.67	76.416	72.058
3	300	V1-V2	230	140	282766	78.522	76.418	72.32
3	300	V1-V2	230	150	282766	78.296	76.23	72.322
3	300	V1-V2	230	160	282766	77.678	75.64	71.754
3	300	V1-V2	230	170	282766	76.772	74.726	71.126
3	300	V1-V2	230	180	282766	75.296	73.396	69.844
3	300	V1-V2	230	190	282766	71.734	69.898	66.6
3	300	V1-V2	230	200	282766	66.092	64.14	61.292
3	300	V1-V2	230	210	282766	55.766	53.872	51.82
3	300	V1-V2	230	220	282766	30.324	28.776	28.014
3	300	V1-V2	230	230	282766	20.328	18.912	18.49
3	300	V1-V2	230	240	282766	10.348	8.438	8.26
3	300	V1-V2	230	250	282766	3.014	2.096	2.092
3	300	V1-V2	230	260	282766	1.076	0.694	0.694
3	300	V1-V2	230	270	282766	0.266	0.122	0.122
3	300	V1-V2	230	280	282766	0.088	0.02	0.02
3	300	V1-V2	240	90	282766	74.724	55.856	52.664
3	300	V1-V2	240	100	282766	74.686	69.104	65.286
3	300	V1-V2	240	110	282766	74.626	71.988	67.948
3	300	V1-V2	240	120	282766	74.56	72.724	68.87
3	300	V1-V2	240	130	282766	74.47	72.172	68.51
3	300	V1-V2	240	140	282766	74.358	72.268	68.646
3	300	V1-V2	240	150	282766	74.196	72.17	68.696
3	300	V1-V2	240	160	282766	73.748	71.768	68.362
3	300	V1-V2	240	170	282766	73.076	71.206	67.908
3	300	V1-V2	240	180	282766	71.952	70.106	66.89
3	300	V1-V2	240	190	282766	69.044	67.256	64.286
3	300	V1-V2	240	200	282766	64.13	62.268	59.72
3	300	V1-V2	240	210	282766	54.656	52.778	50.814
3	300	V1-V2	240	220	282766	29.894	28.28	27.566
3	300	V1-V2	240	230	282766	20.154	18.726	18.324
3	300	V1-V2	240	240	282766	10.29	8.346	8.17
3	300	V1-V2	240	250	282766	3	2.074	2.07
3	300	V1-V2	240	260	282766	1.072	0.684	0.684
3	300	V1-V2	240	270	282766	0.264	0.124	0.124
3	300	V1-V2	240	280	282766	0.088	0.02	0.02
3	300	V1-V2	250	90	282766	68.79	63.618	60.384
3	300	V1-V2	250	100	282766	68.758	66.17	62.806
3	300	V1-V2	250	110	282766	68.71	66.938	63.546
3	300	V1-V2	250	120	282766	68.66	66.896	63.598
3	300	V1-V2	250	130	282766	68.592	66.44	63.314
3	300	V1-V2	250	140	282766	68.518	66.536	63.49
3	300	V1-V2	250	150	282766	68.406	66.518	63.526
3	300	V1-V2	250	160	282766	68.102	66.344	63.406
3	300	V1-V2	250	170	282766	67.656	65.904	63.06
3	300	V1-V2	250	180	282766	66.858	65.118	62.306
3	300	V1-V2	250	190	282766	64.678	63.088	60.476
3	300	V1-V2	250	200	282766	60.702	58.918	56.542
3	300	V1-V2	250	210	282766	52.46	50.63	48.922
3	300	V1-V2	250	220	282766	28.986	27.388	26.702
3	300	V1-V2	250	230	282766	19.74	18.246	17.856
3	300	V1-V2	250	240	282766	10.148	8.214	8.046
3	300	V1-V2	250	250	282766	2.968	2.048	2.046
3	300	V1-V2	250	260	282766	1.062	0.678	0.678
3	300	V1-V2	250	270	282766	0.264	0.122	0.122
3	300	V1-V2	250	280	282766	0.088	0.018	0.018
3	300	V1-V2	260	90	282766	61.424	58.9	56.332
3	300	V1-V2	260	100	282766	61.4	59.576	57.046
3	300	V1-V2	260	110	282766	61.366	59.61	57.076
3	300	V1-V2	260	120	282766	61.33	59.61	57.12
3	300	V1-V2	260	130	282766	61.282	59.236	56.778
3	300	V1-V2	260	140	282766	61.228	59.334	56.972
3	300	V1-V2	260	150	282766	61.16	59.43	57.126
3	300	V1-V2	260	160	282766	60.966	59.302	57.062
3	300	V1-V2	260	170	282766	60.69	59.05	56.858
3	300	V1-V2	260	180	282766	60.174	58.636	56.494
3	300	V1-V2	260	190	282766	58.662	57.158	55.122
3	300	V1-V2	260	200	282766	55.672	53.98	52.108
3	300	V1-V2	260	210	282766	48.934	47.172	45.76
3	300	V1-V2	260	220	282766	27.388	25.866	25.214
3	300	V1-V2	260	230	282766	18.932	17.498	17.164
3	300	V1-V2	260	240	282766	9.846	7.984	7.834
3	300	V1-V2	260	250	282766	2.886	1.972	1.972
3	300	V1-V2	260	260	282766	1.044	0.664	0.664
3	300	V1-V2	260	270	282766	0.258	0.116	0.116
3	300	V1-V2	260	280	282766	0.086	0.018	0.018
3	300	V1-V2	270	90	282766	52.202	50.532	48.556
3	300	V1-V2	270	100	282766	52.182	50.552	48.598
3	300	V1-V2	270	110	282766	52.156	50.564	48.614
3	300	V1-V2	270	120	282766	52.13	50.6	48.684
3	300	V1-V2	270	130	282766	52.096	50.282	48.416
3	300	V1-V2	270	140	282766	52.062	50.478	48.702
3	300	V1-V2	270	150	282766	52.016	50.5	48.842
3	300	V1-V2	270	160	282766	51.906	50.474	48.786
3	300	V1-V2	270	170	282766	51.746	50.398	48.714
3	300	V1-V2	270	180	282766	51.436	50.096	48.446
3	300	V1-V2	270	190	282766	50.494	49.15	47.626
3	300	V1-V2	270	200	282766	48.46	47.024	45.616
3	300	V1-V2	270	210	282766	43.416	41.828	40.596
3	300	V1-V2	270	220	282766	24.798	23.38	22.892
3	300	V1-V2	270	230	282766	17.486	16.13	15.806
3	300	V1-V2	270	240	282766	9.256	7.492	7.354
3	300	V1-V2	270	250	282766	2.722	1.848	1.848
3	300	V1-V2	270	260	282766	0.992	0.64	0.64
3	300	V1-V2	270	270	282766	0.25	0.112	0.112
3	300	V1-V2	270	280	282766	0.084	0.016	0.016
3	300	V1-V2	280	90	282766	38.168	36.666	35.602
3	300	V1-V2	280	100	282766	38.158	36.698	35.628
3	300	V1-V2	280	110	282766	38.138	36.704	35.668
3	300	V1-V2	280	120	282766	38.124	36.706	35.682
3	300	V1-V2	280	130	282766	38.102	36.602	35.598
3	300	V1-V2	280	140	282766	38.082	36.652	35.664
3	300	V1-V2	280	150	282766	38.056	36.686	35.716
3	300	V1-V2	280	160	282766	38	36.704	35.742
3	300	V1-V2	280	170	282766	37.918	36.656	35.71
3	300	V1-V2	280	180	282766	37.772	36.51	35.57
3	300	V1-V2	280	190	282766	37.298	36.054	35.18
3	300	V1-V2	280	200	282766	36.198	34.884	34.078
3	300	V1-V2	280	210	282766	33.178	31.748	31.018
3	300	V1-V2	280	220	282766	19.532	18.348	18.014
3	300	V1-V2	280	230	282766	14.232	13.08	12.842
3	300	V1-V2	280	240	282766	7.762	6.194	6.066
3	300	V1-V2	280	250	282766	2.3	1.54	1.54
3	300	V1-V2	280	260	282766	0.85	0.532	0.532
3	300	V1-V2	280	270	282766	0.214	0.096	0.096
3	300	V1-V2	280	280	282766	0.074	0.016	0.016
3	300	V1-V3	90	90	227493	93.436	0.062	0.062
3	300	V1-V3	90	100	227493	92.118	0.068	0.068
3	300	V1-V3	90	110	227493	90.922	0.064	0.064
3	300	V1-V3	90	120	227493	89.376	0.066	0.066
3	300	V1-V3	90	130	227493	87.666	0.058	0.058
3	300	V1-V3	90	140	227493	85.614	0.052	0.052
3	300	V1-V3	90	150	227493	83.21	0.05	0.05
3	300	V1-V3	90	160	227493	79.702	0.046	0.042
3	300	V1-V3	90	170	227493	75.356	0.03	0.03
3	300	V1-V3	90	180	227493	68.864	0.018	0.018
3	300	V1-V3	90	190	227493	57.942	0.012	0.012
3	300	V1-V3	90	200	227493	44.792	0.048	0.048
3	300	V1-V3	90	210	227493	29.656	0.04	0.04
3	300	V1-V3	90	220	227493	12.05	0.02	0.02
3	300	V1-V3	90	230	227493	6.054	0.014	0.014
3	300	V1-V3	90	240	227493	2.376	0.008	0.008
3	300	V1-V3	90	250	227493	0.496	0.002	0.002
3	300	V1-V3	90	260	227493	0.118	0	0
3	300	V1-V3	90	270	0	0	0	0
3	300	V1-V3	90	280	0	0	0	0
3	300	V1-V3	100	90	227493	93.272	0.066	0.064
3	300	V1-V3	100	100	227493	91.992	0.068	0.068
3	300	V1-V3	100	110	227493	90.82	0.068	0.068
3	300	V1-V3	100	120	227493	89.296	0.072	0.072
3	300	V1-V3	100	130	227493	87.596	0.058	0.058
3	300	V1-V3	100	140	227493	85.56	0.052	0.052
3	300	V1-V3	100	150	227493	83.164	0.052	0.052
3	300	V1-V3	100	160	227493	79.662	0.048	0.044
3	300	V1-V3	100	170	227493	75.324	0.032	0.032
3	300	V1-V3	100	180	227493	68.838	0.018	0.018
3	300	V1-V3	100	190	227493	57.922	0.06	0.06
3	300	V1-V3	100	200	227493	44.782	0.05	0.05
3	300	V1-V3	100	210	227493	29.652	0.04	0.04
3	300	V1-V3	100	220	227493	12.046	0.02	0.02
3	300	V1-V3	100	230	227493	6.052	0.012	0.012
3	300	V1-V3	100	240	227493	2.376	0.008	0.008
3	300	V1-V3	100	250	227493	0.496	0.002	0.002
3	300	V1-V3	100	260	227493	0.118	0	0
3	300	V1-V3	100	270	0	0	0	0
3	300	V1-V3	100	280	0	0	0	0
3	300	V1-V3	110	90	227493	93.048	0.06	0.06
3	300	V1-V3	110	100	227493	91.822	0.066	0.066
3	300	V1-V3	110	110	227493	90.686	0.072	0.072
3	300	V1-V3	110	120	227493	89.194	0.074	0.068
3	300	V1-V3	110	130	227493	87.514	0.058	0.058
3	300	V1-V3	110	140	227493	85.494	0.056	0.056
3	300	V1-V3	110	150	227493	83.11	0.054	0.054
3	300	V1-V3	110	160	227493	79.618	0.052	0.048
3	300	V1-V3	110	170	227493	75.288	0.034	0.034
3	300	V1-V3	110	180	227493	68.814	0.07	0.07
3	300	V1-V3	110	190	227493	57.906	0.06	0.06
3	300	V1-V3	110	200	227493	44.768	0.05	0.05
3	300	V1-V3	110	210	227493	29.644	0.04	0.04
3	300	V1-V3	110	220	227493	12.046	0.016	0.016
3	300	V1-V3	110	230	227493	6.05	0.012	0.012
3	300	V1-V3	110	240	227493	2.376	0.008	0.008
3	300	V1-V3	110	250	227493	0.496	0.002	0.002
3	300	V1-V3	110	260	227493	0.118	0	0
3	300	V1-V3	110	270	0	0	0	0
3	300	V1-V3	110	280	0	0	0	0
3	300	V1-V3	120	90	227493	92.726	0.066	0.066
3	300	V1-V3	120	100	227493	91.566	0.072	0.072
3	300	V1-V3	120	110	227493	90.474	0.074	0.074
3	300	V1-V3	120	120	227493	89.024	0.074	0.072
3	300	V1-V3	120	130	227493	87.38	0.058	0.058
3	300	V1-V3	120	140	227493	85.388	0.056	0.056
3	300	V1-V3	120	150	227493	83.026	0.054	0.054
3	300	V1-V3	120	160	227493	79.552	0.05	0.046
3	300	V1-V3	120	170	227493	75.238	0.088	0.088
3	300	V1-V3	120	180	227493	68.776	0.072	0.072
3	300	V1-V3	120	190	227493	57.878	0.06	0.06
3	300	V1-V3	120	200	227493	44.754	0.048	0.048
3	300	V1-V3	120	210	227493	29.638	0.04	0.04
3	300	V1-V3	120	220	227493	12.046	0.016	0.016
3	300	V1-V3	120	230	227493	6.048	0.012	0.012
3	300	V1-V3	120	240	227493	2.376	0.008	0.008
3	300	V1-V3	120	250	227493	0.496	0.002	0.002
3	300	V1-V3	120	260	227493	0.118	0	0
3	300	V1-V3	120	270	0	0	0	0
3	300	V1-V3	120	280	0	0	0	0
3	300	V1-V3	130	90	227493	92.272	0.054	0.054
3	300	V1-V3	130	100	227493	91.192	0.056	0.056
3	300	V1-V3	130	110	227493	90.162	0.056	0.056
3	300	V1-V3	130	120	227493	88.77	0.056	0.056
3	300	V1-V3	130	130	227493	87.182	0.058	0.058
3	300	V1-V3	130	140	227493	85.236	0.058	0.058
3	300	V1-V3	130	150	227493	82.906	0.054	0.054
3	300	V1-V3	130	160	227493	79.46	0.104	0.1
3	300	V1-V3	130	170	227493	75.166	0.09	0.09
3	300	V1-V3	130	180	227493	68.722	0.072	0.072
3	300	V1-V3	130	190	227493	57.846	0.06	0.06
3	300	V1-V3	130	200	227493	44.736	0.048	0.048
3	300	V1-V3	130	210	227493	29.63	0.04	0.04
3	300	V1-V3	130	220	227493	12.038	0.016	0.016
3	300	V1-V3	130	230	227493	6.048	0.012	0.012
3	300	V1-V3	130	240	227493	2.376	0.008	0.008
3	300	V1-V3	130	250	227493	0.496	0.002	0.002
3	300	V1-V3	130	260	227493	0.118	0	0
3	300	V1-V3	130	270	0	0	0	0
3	300	V1-V3	130	280	0	0	0	0
3	300	V1-V3	140	90	227493	91.764	0.054	0.054
3	300	V1-V3	140	100	227493	90.766	0.056	0.056
3	300	V1-V3	140	110	227493	89.798	0.056	0.056
3	300	V1-V3	140	120	227493	88.466	0.054	0.054
3	300	V1-V3	140	130	227493	86.94	0.058	0.058
3	300	V1-V3	140	140	227493	85.044	0.058	0.058
3	300	V1-V3	140	150	227493	82.75	0.108	0.108
3	300	V1-V3	140	160	227493	79.346	0.104	0.1
3	300	V1-V3	140	170	227493	75.082	0.09	0.09
3	300	V1-V3	140	180	227493	68.66	0.072	0.072
3	300	V1-V3	140	190	227493	57.81	0.06	0.06
3	300	V1-V3	140	200	227493	44.712	0.048	0.048
3	300	V1-V3	140	210	227493	29.614	0.04	0.04
3	300	V1-V3	140	220	227493	12.034	0.02	0.02
3	300	V1-V3	140	230	227493	6.046	0.014	0.014
3	300	V1-V3	140	240	227493	2.376	0.008	0.008
3	300	V1-V3	140	250	227493	0.496	0.002	0.002
3	300	V1-V3	140	260	227493	0.118	0	0
3	300	V1-V3	140	270	0	0	0	0
3	300	V1-V3	140	280	0	0	0	0
3	300	V1-V3	150	90	227493	91.14	0.054	0.054
3	300	V1-V3	150	100	227493	90.226	0.056	0.056
3	300	V1-V3	150	110	227493	89.328	0.056	0.056
3	300	V1-V3	150	120	227493	88.068	0.056	0.056
3	300	V1-V3	150	130	227493	86.604	0.058	0.058
3	300	V1-V3	150	140	227493	84.768	0.11	0.11
3	300	V1-V3	150	150	227493	82.532	0.11	0.11
3	300	V1-V3	150	160	227493	79.178	0.104	0.1
3	300	V1-V3	150	170	227493	74.954	0.09	0.09
3	300	V1-V3	150	180	227493	68.566	0.072	0.072
3	300	V1-V3	150	190	227493	57.752	0.062	0.062
3	300	V1-V3	150	200	227493	44.678	0.05	0.05
3	300	V1-V3	150	210	227493	29.598	0.04	0.04
3	300	V1-V3	150	220	227493	12.028	0.03	0.03
3	300	V1-V3	150	230	227493	6.044	0.014	0.014
3	300	V1-V3	150	240	227493	2.37	0.008	0.008
3	300	V1-V3	150	250	227493	0.496	0.002	0.002
3	300	V1-V3	150	260	227493	0.118	0	0
3	300	V1-V3	150	270	0	0	0	0
3	300	V1-V3	150	280	0	0	0	0
3	300	V1-V3	160	90	227493	90.326	0.052	0.052
3	300	V1-V3	160	100	227493	89.506	0.052	0.052
3	300	V1-V3	160	110	227493	88.68	0.054	0.054
3	300	V1-V3	160	120	227493	87.514	0.054	0.054
3	300	V1-V3	160	130	227493	86.134	0.11	0.11
3	300	V1-V3	160	140	227493	84.378	0.11	0.11
3	300	V1-V3	160	150	227493	82.216	0.106	0.106
3	300	V1-V3	160	160	227493	78.93	0.106	0.102
3	300	V1-V3	160	170	227493	74.764	0.09	0.09
3	300	V1-V3	160	180	227493	68.436	0.072	0.072
3	300	V1-V3	160	190	227493	57.668	0.06	0.06
3	300	V1-V3	160	200	227493	44.626	0.05	0.05
3	300	V1-V3	160	210	227493	29.566	0.058	0.058
3	300	V1-V3	160	220	227493	12.016	0.024	0.024
3	300	V1-V3	160	230	227493	6.036	0.014	0.014
3	300	V1-V3	160	240	227493	2.368	0.008	0.008
3	300	V1-V3	160	250	227493	0.496	0.002	0.002
3	300	V1-V3	160	260	227493	0.116	0	0
3	300	V1-V3	160	270	0	0	0	0
3	300	V1-V3	160	280	0	0	0	0
3	300	V1-V3	170	90	227493	89.174	0.038	0.038
3	300	V1-V3	170	100	227493	88.47	0.042	0.042
3	300	V1-V3	170	110	227493	87.744	0.04	0.04
3	300	V1-V3	170	120	227493	86.694	0.092	0.092
3	300	V1-V3	170	130	227493	85.432	0.094	0.094
3	300	V1-V3	170	140	227493	83.794	0.092	0.092
3	300	V1-V3	170	150	227493	81.738	0.09	0.09
3	300	V1-V3	170	160	227493	78.572	0.09	0.09
3	300	V1-V3	170	170	227493	74.506	0.09	0.09
3	300	V1-V3	170	180	227493	68.262	0.072	0.072
3	300	V1-V3	170	190	227493	57.57	0.06	0.06
3	300	V1-V3	170	200	227493	44.568	0.062	0.062
3	300	V1-V3	170	210	227493	29.538	0.058	0.058
3	300	V1-V3	170	220	227493	12.008	0.03	0.03
3	300	V1-V3	170	230	227493	6.036	0.016	0.016
3	300	V1-V3	170	240	227493	2.368	0.006	0.006
3	300	V1-V3	170	250	227493	0.496	0.002	0.002
3	300	V1-V3	170	260	227493	0.116	0	0
3	300	V1-V3	170	270	0	0	0	0
3	300	V1-V3	170	280	0	0	0	0
3	300	V1-V3	180	90	227493	87.702	0.022	0.022
3	300	V1-V3	180	100	227493	87.11	0.022	0.022
3	300	V1-V3	180	110	227493	86.484	0.074	0.074
3	300	V1-V3	180	120	227493	85.568	0.074	0.074
3	300	V1-V3	180	130	227493	84.444	0.074	0.074
3	300	V1-V3	180	140	227493	82.946	0.074	0.074
3	300	V1-V3	180	150	227493	81.038	0.074	0.074
3	300	V1-V3	180	160	227493	78.032	0.072	0.072
3	300	V1-V3	180	170	227493	74.108	0.074	0.074
3	300	V1-V3	180	180	227493	68.002	0.068	0.068
3	300	V1-V3	180	190	227493	57.424	0.076	0.076
3	300	V1-V3	180	200	227493	44.488	0.062	0.062
3	300	V1-V3	180	210	227493	29.498	0.058	0.058
3	300	V1-V3	180	220	227493	11.99	0.03	0.03
3	300	V1-V3	180	230	227493	6.028	0.016	0.016
3	300	V1-V3	180	240	227493	2.366	0.006	0.006
3	300	V1-V3	180	250	227493	0.496	0.002	0.002
3	300	V1-V3	180	260	227493	0.116	0	0
3	300	V1-V3	180	270	0	0	0	0
3	300	V1-V3	180	280	0	0	0	0
3	300	V1-V3	190	90	227493	85.798	0.02	0.02
3	300	V1-V3	190	100	227493	85.322	0.072	0.072
3	300	V1-V3	190	110	227493	84.804	0.072	0.072
3	300	V1-V3	190	120	227493	84.022	0.072	0.072
3	300	V1-V3	190	130	227493	83.048	0.072	0.072
3	300	V1-V3	190	140	227493	81.728	0.072	0.072
3	300	V1-V3	190	150	227493	80.002	0.07	0.07
3	300	V1-V3	190	160	227493	77.212	0.072	0.072
3	300	V1-V3	190	170	227493	73.496	0.072	0.072
3	300	V1-V3	190	180	227493	67.596	0.088	0.088
3	300	V1-V3	190	190	227493	57.198	0.078	0.078
3	300	V1-V3	190	200	227493	44.366	0.064	0.064
3	300	V1-V3	190	210	227493	29.44	0.056	0.056
3	300	V1-V3	190	220	227493	11.97	0.03	0.03
3	300	V1-V3	190	230	227493	6.018	0.016	0.016
3	300	V1-V3	190	240	227493	2.362	0.006	0.006
3	300	V1-V3	190	250	227493	0.496	0.002	0.002
3	300	V1-V3	190	260	227493	0.116	0	0
3	300	V1-V3	190	270	227493	0.014	0	0
3	300	V1-V3	190	280	0	0	0	0
3	300	V1-V3	200	90	227493	83.102	0.068	0.068
3	300	V1-V3	200	100	227493	82.734	0.07	0.07
3	300	V1-V3	200	110	227493	82.33	0.07	0.07
3	300	V1-V3	200	120	227493	81.706	0.07	0.07
3	300	V1-V3	200	130	227493	80.912	0.07	0.07
3	300	V1-V3	200	140	227493	79.808	0.07	0.07
3	300	V1-V3	200	150	227493	78.332	0.068	0.068
3	300	V1-V3	200	160	227493	75.852	0.068	0.068
3	300	V1-V3	200	170	227493	72.45	0.088	0.088
3	300	V1-V3	200	180	227493	66.886	0.086	0.086
3	300	V1-V3	200	190	227493	56.812	0.076	0.076
3	300	V1-V3	200	200	227493	44.168	0.064	0.064
3	300	V1-V3	200	210	227493	29.354	0.054	0.054
3	300	V1-V3	200	220	227493	11.948	0.028	0.028
3	300	V1-V3	200	230	227493	6.008	0.016	0.016
3	300	V1-V3	200	240	227493	2.36	0.006	0.006
3	300	V1-V3	200	250	227493	0.496	0.002	0.002
3	300	V1-V3	200	260	227493	0.116	0.004	0.004
3	300	V1-V3	200	270	0	0	0	0
3	300	V1-V3	200	280	0	0	0	0
3	300	V1-V3	210	90	227493	79.418	0.064	0.064
3	300	V1-V3	210	100	227493	79.148	0.064	0.064
3	300	V1-V3	210	110	227493	78.846	0.064	0.064
3	300	V1-V3	210	120	227493	78.372	0.064	0.064
3	300	V1-V3	210	130	227493	77.764	0.064	0.064
3	300	V1-V3	210	140	227493	76.882	0.064	0.064
3	300	V1-V3	210	150	227493	75.69	0.064	0.064
3	300	V1-V3	210	160	227493	73.594	0.084	0.084
3	300	V1-V3	210	170	227493	70.62	0.082	0.082
3	300	V1-V3	210	180	227493	65.56	0.082	0.082
3	300	V1-V3	210	190	227493	56.054	0.07	0.07
3	300	V1-V3	210	200	227493	43.78	0.06	0.06
3	300	V1-V3	210	210	227493	29.19	0.052	0.052
3	300	V1-V3	210	220	227493	11.9	0.028	0.028
3	300	V1-V3	210	230	227493	5.99	0.016	0.016
3	300	V1-V3	210	240	227493	2.354	0.006	0.006
3	300	V1-V3	210	250	227493	0.496	0.016	0.016
3	300	V1-V3	210	260	227493	0.116	0.004	0.004
3	300	V1-V3	210	270	0	0	0	0
3	300	V1-V3	210	280	227493	0.002	0	0
3	300	V1-V3	220	90	227493	73.942	0.06	0.06
3	300	V1-V3	220	100	227493	73.758	0.06	0.06
3	300	V1-V3	220	110	227493	73.556	0.06	0.06
3	300	V1-V3	220	120	227493	73.232	0.06	0.06
3	300	V1-V3	220	130	227493	72.796	0.06	0.06
3	300	V1-V3	220	140	227493	72.17	0.06	0.06
3	300	V1-V3	220	150	227493	71.296	0.076	0.076
3	300	V1-V3	220	160	227493	69.686	0.082	0.082
3	300	V1-V3	220	170	227493	67.284	0.078	0.078
3	300	V1-V3	220	180	227493	63.014	0.076	0.076
3	300	V1-V3	220	190	227493	54.486	0.068	0.068
3	300	V1-V3	220	200	227493	42.948	0.056	0.056
3	300	V1-V3	220	210	227493	28.84	0.048	0.048
3	300	V1-V3	220	220	227493	11.794	0.026	0.026
3	300	V1-V3	220	230	227493	5.954	0.016	0.016
3	300	V1-V3	220	240	227493	2.344	0.078	0.078
3	300	V1-V3	220	250	227493	0.494	0.026	0.026
3	300	V1-V3	220	260	227493	0.116	0.01	0.01
3	300	V1-V3	220	270	227493	0.014	0.002	0.002
3	300	V1-V3	220	280	227493	0.002	0	0
3	300	V1-V3	230	90	227493	67.644	0.046	0.046
3	300	V1-V3	230	100	227493	67.514	0.046	0.046
3	300	V1-V3	230	110	227493	67.374	0.046	0.046
3	300	V1-V3	230	120	227493	67.16	0.046	0.046
3	300	V1-V3	230	130	227493	66.86	0.046	0.046
3	300	V1-V3	230	140	227493	66.428	0.062	0.062
3	300	V1-V3	230	150	227493	65.804	0.062	0.062
3	300	V1-V3	230	160	227493	64.622	0.062	0.062
3	300	V1-V3	230	170	227493	62.778	0.062	0.062
3	300	V1-V3	230	180	227493	59.352	0.058	0.058
3	300	V1-V3	230	190	227493	52.03	0.056	0.056
3	300	V1-V3	230	200	227493	41.508	0.054	0.054
3	300	V1-V3	230	210	227493	28.192	0.044	0.044
3	300	V1-V3	230	220	227493	11.598	0.024	0.024
3	300	V1-V3	230	230	227493	5.888	0.152	0.152
3	300	V1-V3	230	240	227493	2.324	0.178	0.168
3	300	V1-V3	230	250	227493	0.49	0.08	0.08
3	300	V1-V3	230	260	227493	0.116	0.028	0.028
3	300	V1-V3	230	270	227493	0.014	0.002	0.002
3	300	V1-V3	230	280	227493	0.002	0	0
3	300	V1-V3	240	90	227493	61.214	0.04	0.04
3	300	V1-V3	240	100	227493	61.122	0.04	0.04
3	300	V1-V3	240	110	227493	61.024	0.04	0.04
3	300	V1-V3	240	120	227493	60.872	0.04	0.04
3	300	V1-V3	240	130	227493	60.664	0.058	0.058
3	300	V1-V3	240	140	227493	60.366	0.062	0.06
3	300	V1-V3	240	150	227493	59.928	0.06	0.06
3	300	V1-V3	240	160	227493	59.074	0.058	0.058
3	300	V1-V3	240	170	227493	57.698	0.058	0.058
3	300	V1-V3	240	180	227493	54.998	0.054	0.054
3	300	V1-V3	240	190	227493	48.878	0.054	0.054
3	300	V1-V3	240	200	227493	39.542	0.05	0.05
3	300	V1-V3	240	210	227493	27.236	0.042	0.042
3	300	V1-V3	240	220	227493	11.308	0.208	0.208
3	300	V1-V3	240	230	227493	5.782	0.396	0.35
3	300	V1-V3	240	240	227493	2.292	0.51	0.494
3	300	V1-V3	240	250	227493	0.484	0.14	0.14
3	300	V1-V3	240	260	227493	0.116	0.038	0.038
3	300	V1-V3	240	270	227493	0.014	0.002	0.002
3	300	V1-V3	240	280	227493	0.002	0	0
3	300	V1-V3	250	90	227493	52.914	0.034	0.034
3	300	V1-V3	250	100	227493	52.85	0.034	0.034
3	300	V1-V3	250	110	227493	52.784	0.032	0.032
3	300	V1-V3	250	120	227493	52.69	0.046	0.046
3	300	V1-V3	250	130	227493	52.558	0.05	0.05
3	300	V1-V3	250	140	227493	52.36	0.05	0.05
3	300	V1-V3	250	150	227493	52.08	0.05	0.05
3	300	V1-V3	250	160	227493	51.516	0.05	0.048
3	300	V1-V3	250	170	227493	50.586	0.048	0.048
3	300	V1-V3	250	180	227493	48.626	0.046	0.046
3	300	V1-V3	250	190	227493	43.92	0.042	0.042
3	300	V1-V3	250	200	227493	36.178	0.042	0.042
3	300	V1-V3	250	210	227493	25.42	0.358	0.358
3	300	V1-V3	250	220	227493	10.704	0.718	0.642
3	300	V1-V3	250	230	227493	5.546	1.118	1.01
3	300	V1-V3	250	240	227493	2.22	0.822	0.802
3	300	V1-V3	250	250	227493	0.468	0.196	0.196
3	300	V1-V3	250	260	227493	0.11	0.038	0.038
3	300	V1-V3	250	270	227493	0.014	0.002	0.002
3	300	V1-V3	250	280	227493	0.002	0	0
3	300	V1-V3	260	90	227493	43.62	0.022	0.022
3	300	V1-V3	260	100	227493	43.582	0.022	0.022
3	300	V1-V3	260	110	227493	43.54	0.038	0.038
3	300	V1-V3	260	120	227493	43.478	0.04	0.04
3	300	V1-V3	260	130	227493	43.392	0.04	0.04
3	300	V1-V3	260	140	227493	43.276	0.04	0.04
3	300	V1-V3	260	150	227493	43.104	0.04	0.04
3	300	V1-V3	260	160	227493	42.76	0.04	0.04
3	300	V1-V3	260	170	227493	42.172	0.04	0.038
3	300	V1-V3	260	180	227493	40.874	0.038	0.038
3	300	V1-V3	260	190	227493	37.522	0.034	0.034
3	300	V1-V3	260	200	227493	31.554	0.34	0.34
3	300	V1-V3	260	210	227493	22.716	1.332	1.18
3	300	V1-V3	260	220	227493	9.742	1.948	1.736
3	300	V1-V3	260	230	227493	5.138	1.75	1.628
3	300	V1-V3	260	240	227493	2.086	1.032	1.012
3	300	V1-V3	260	250	227493	0.438	0.25	0.25
3	300	V1-V3	260	260	227493	0.104	0.034	0.034
3	300	V1-V3	260	270	227493	0.014	0.002	0.002
3	300	V1-V3	260	280	227493	0.002	0	0
3	300	V1-V3	270	90	227493	33.578	0.014	0.014
3	300	V1-V3	270	100	227493	33.554	0.026	0.026
3	300	V1-V3	270	110	227493	33.532	0.028	0.028
3	300	V1-V3	270	120	227493	33.494	0.028	0.028
3	300	V1-V3	270	130	227493	33.444	0.028	0.028
3	300	V1-V3	270	140	227493	33.378	0.028	0.028
3	300	V1-V3	270	150	227493	33.282	0.026	0.026
3	300	V1-V3	270	160	227493	33.088	0.026	0.026
3	300	V1-V3	270	170	227493	32.746	0.026	0.026
3	300	V1-V3	270	180	227493	31.964	0.026	0.026
3	300	V1-V3	270	190	227493	29.784	0.296	0.296
3	300	V1-V3	270	200	227493	25.56	1.344	1.216
3	300	V1-V3	270	210	227493	18.928	3.462	2.966
3	300	V1-V3	270	220	227493	8.356	2.614	2.42
3	300	V1-V3	270	230	227493	4.52	2.176	2.062
3	300	V1-V3	270	240	227493	1.874	1.36	1.334
3	300	V1-V3	270	250	227493	0.392	0.22	0.218
3	300	V1-V3	270	260	227493	0.092	0.028	0.028
3	300	V1-V3	270	270	227493	0.012	0.002	0.002
3	300	V1-V3	270	280	227493	0.002	0	0
3	300	V1-V3	280	90	227493	21.69	0.016	0.016
3	300	V1-V3	280	100	227493	21.68	0.016	0.016
3	300	V1-V3	280	110	227493	21.668	0.016	0.016
3	300	V1-V3	280	120	227493	21.646	0.016	0.016
3	300	V1-V3	280	130	227493	21.622	0.016	0.016
3	300	V1-V3	280	140	227493	21.594	0.016	0.016
3	300	V1-V3	280	150	227493	21.55	0.016	0.016
3	300	V1-V3	280	160	227493	21.464	0.016	0.016
3	300	V1-V3	280	170	227493	21.304	0.016	0.016
3	300	V1-V3	280	180	227493	20.938	0.222	0.222
3	300	V1-V3	280	190	227493	19.822	1.074	0.952
3	300	V1-V3	280	200	227493	17.43	3.054	2.63
3	300	V1-V3	280	210	227493	13.318	4.022	3.65
3	300	V1-V3	280	220	227493	6.136	2.994	2.824
3	300	V1-V3	280	230	227493	3.414	2.62	2.48
3	300	V1-V3	280	240	227493	1.46	1.088	1.068
3	300	V1-V3	280	250	227493	0.308	0.158	0.158
3	300	V1-V3	280	260	227493	0.07	0.018	0.018
3	300	V1-V3	280	270	227493	0.012	0.002	0.002
3	300	V1-V3	280	280	227493	0	0	0
3	300	V3	90	90	371726	93.848	92.038	88.576
3	300	V3	90	100	371726	93.162	91.456	88.116
3	300	V3	90	110	371726	92.56	90.86	87.718
3	300	V3	90	120	371726	91.774	90.148	87.104
3	300	V3	90	130	371726	90.87	89.298	86.34
3	300	V3	90	140	371726	89.792	88.216	83.736
3	300	V3	90	150	371726	88.454	86.682	70.828
3	300	V3	90	160	371726	69.226	67.744	57.286
3	300	V3	90	170	371726	65.958	64.018	20.268
3	300	V3	90	180	371726	11.546	10.398	5.604
3	300	V3	90	190	371726	7.628	6.646	4.356
3	300	V3	90	200	371726	3.654	2.582	2.096
3	300	V3	90	210	371726	1.138	0.512	0.444
3	300	V3	90	220	371726	0.232	0.054	0.054
3	300	V3	90	230	371726	0.066	0.012	0.012
3	300	V3	90	240	371726	0.028	0.006	0.006
3	300	V3	90	250	371726	0.008	0	0
3	300	V3	90	260	0	0	0	0
3	300	V3	90	270	371726	0	0	0
3	300	V3	90	280	371726	0	0	0
3	300	V3	100	90	371726	93.674	91.836	88.492
3	300	V3	100	100	371726	93.03	91.238	88.03
3	300	V3	100	110	371726	92.446	90.678	87.612
3	300	V3	100	120	371726	91.68	90.074	87.038
3	300	V3	100	130	371726	90.796	89.202	86.246
3	300	V3	100	140	371726	89.736	88.236	83.746
3	300	V3	100	150	371726	88.412	86.612	70.93
3	300	V3	100	160	371726	69.2	67.758	57.27
3	300	V3	100	170	371726	65.942	63.908	19.536
3	300	V3	100	180	371726	11.54	10.33	5.546
3	300	V3	100	190	371726	7.624	6.564	4.294
3	300	V3	100	200	371726	3.652	2.448	1.97
3	300	V3	100	210	371726	1.138	0.494	0.426
3	300	V3	100	220	371726	0.232	0.054	0.054
3	300	V3	100	230	371726	0.066	0.014	0.014
3	300	V3	100	240	371726	0.028	0.006	0.006
3	300	V3	100	250	371726	0.008	0	0
3	300	V3	100	260	0	0	0	0
3	300	V3	100	270	371726	0	0	0
3	300	V3	100	280	371726	0	0	0
3	300	V3	110	90	371726	93.374	91.642	88.452
3	300	V3	110	100	371726	92.778	91.114	88.002
3	300	V3	110	110	371726	92.244	90.666	87.676
3	300	V3	110	120	371726	91.512	90.056	87.1
3	300	V3	110	130	371726	90.662	89.212	86.338
3	300	V3	110	140	371726	89.63	88.3	83.76
3	300	V3	110	150	371726	88.334	86.444	70.74
3	300	V3	110	160	371726	69.154	67.82	57.342
3	300	V3	110	170	371726	65.912	63.824	19.404
3	300	V3	110	180	371726	11.53	10.132	5.38
3	300	V3	110	190	371726	7.622	6.356	4.112
3	300	V3	110	200	371726	3.652	2.37	1.902
3	300	V3	110	210	371726	1.138	0.484	0.414
3	300	V3	110	220	371726	0.232	0.054	0.054
3	300	V3	110	230	371726	0.066	0.014	0.014
3	300	V3	110	240	371726	0.028	0.006	0.006
3	300	V3	110	250	371726	0.008	0	0
3	300	V3	110	260	0	0	0	0
3	300	V3	110	270	371726	0	0	0
3	300	V3	110	280	371726	0	0	0
3	300	V3	120	90	371726	92.874	90.842	87.908
3	300	V3	120	100	371726	92.362	90.444	87.586
3	300	V3	120	110	371726	91.884	90.016	87.206
3	300	V3	120	120	371726	91.236	89.496	86.7
3	300	V3	120	130	371726	90.44	88.734	86.01
3	300	V3	120	140	371726	89.456	87.874	83.418
3	300	V3	120	150	371726	88.198	86.038	70.462
3	300	V3	120	160	371726	69.078	67.512	57.118
3	300	V3	120	170	371726	65.86	63.386	20.312
3	300	V3	120	180	371726	11.514	9.974	5.284
3	300	V3	120	190	371726	7.618	6.232	4.014
3	300	V3	120	200	371726	3.65	2.312	1.846
3	300	V3	120	210	371726	1.136	0.486	0.414
3	300	V3	120	220	371726	0.232	0.054	0.054
3	300	V3	120	230	371726	0.066	0.014	0.014
3	300	V3	120	240	371726	0.028	0.006	0.006
3	300	V3	120	250	371726	0.008	0	0
3	300	V3	120	260	0	0	0	0
3	300	V3	120	270	371726	0	0	0
3	300	V3	120	280	371726	0	0	0
3	300	V3	130	90	371726	92.192	90.252	87.348
3	300	V3	130	100	371726	91.776	89.854	87.026
3	300	V3	130	110	371726	91.372	89.556	86.78
3	300	V3	130	120	371726	90.804	89.122	86.332
3	300	V3	130	130	371726	90.1	88.424	85.698
3	300	V3	130	140	371726	89.188	87.62	83.212
3	300	V3	130	150	371726	87.996	85.818	70.264
3	300	V3	130	160	371726	68.958	67.388	56.974
3	300	V3	130	170	371726	65.78	63.278	20.222
3	300	V3	130	180	371726	11.49	9.942	5.262
3	300	V3	130	190	371726	7.61	6.218	4
3	300	V3	130	200	371726	3.648	2.294	1.926
3	300	V3	130	210	371726	1.134	0.482	0.412
3	300	V3	130	220	371726	0.232	0.054	0.054
3	300	V3	130	230	371726	0.066	0.014	0.014
3	300	V3	130	240	371726	0.028	0.006	0.006
3	300	V3	130	250	371726	0.008	0	0
3	300	V3	130	260	0	0	0	0
3	300	V3	130	270	371726	0	0	0
3	300	V3	130	280	371726	0	0	0
3	300	V3	140	90	371726	91.396	89.562	86.69
3	300	V3	140	100	371726	91.07	89.3	86.496
3	300	V3	140	110	371726	90.734	89.02	86.264
3	300	V3	140	120	371726	90.248	88.588	85.83
3	300	V3	140	130	371726	89.628	87.788	85.098
3	300	V3	140	140	371726	88.828	87.102	82.684
3	300	V3	140	150	371726	87.714	85.394	69.934
3	300	V3	140	160	371726	68.788	67.212	56.852
3	300	V3	140	170	371726	65.664	63.128	20.302
3	300	V3	140	180	371726	11.458	9.894	5.276
3	300	V3	140	190	371726	7.6	6.212	3.996
3	300	V3	140	200	371726	3.646	2.29	1.922
3	300	V3	140	210	371726	1.132	0.484	0.416
3	300	V3	140	220	371726	0.232	0.054	0.054
3	300	V3	140	230	371726	0.066	0.014	0.014
3	300	V3	140	240	371726	0.028	0.006	0.006
3	300	V3	140	250	371726	0.008	0	0
3	300	V3	140	260	0	0	0	0
3	300	V3	140	270	371726	0	0	0
3	300	V3	140	280	371726	0	0	0
3	300	V3	150	90	371726	90.468	88.682	85.84
3	300	V3	150	100	371726	90.216	88.494	85.71
3	300	V3	150	110	371726	89.942	88.252	85.502
3	300	V3	150	120	371726	89.536	87.88	85.14
3	300	V3	150	130	371726	89.004	87.176	84.512
3	300	V3	150	140	371726	88.286	86.592	82.192
3	300	V3	150	150	371726	87.324	85.022	69.676
3	300	V3	150	160	371726	68.548	66.836	56.498
3	300	V3	150	170	371726	65.504	62.724	19.732
3	300	V3	150	180	371726	11.41	9.858	5.278
3	300	V3	150	190	371726	7.588	6.204	4.002
3	300	V3	150	200	371726	3.642	2.294	1.924
3	300	V3	150	210	371726	1.132	0.482	0.414
3	300	V3	150	220	371726	0.23	0.054	0.054
3	300	V3	150	230	371726	0.066	0.014	0.014
3	300	V3	150	240	371726	0.028	0.006	0.006
3	300	V3	150	250	371726	0.008	0	0
3	300	V3	150	260	0	0	0	0
3	300	V3	150	270	371726	0	0	0
3	300	V3	150	280	371726	0	0	0
3	300	V3	160	90	371726	70.834	69.296	66.788
3	300	V3	160	100	371726	70.658	69.17	66.716
3	300	V3	160	110	371726	70.47	68.972	66.56
3	300	V3	160	120	371726	70.176	68.688	66.286
3	300	V3	160	130	371726	69.79	68.086	65.746
3	300	V3	160	140	371726	69.238	67.656	65.264
3	300	V3	160	150	371726	68.484	66.952	64.492
3	300	V3	160	160	371726	67.116	65.58	55.634
3	300	V3	160	170	371726	64.386	61.806	19.202
3	300	V3	160	180	371726	10.712	9.502	5.242
3	300	V3	160	190	371726	7.26	6.05	4.108
3	300	V3	160	200	371726	3.504	2.262	1.896
3	300	V3	160	210	371726	1.09	0.484	0.42
3	300	V3	160	220	371726	0.226	0.054	0.054
3	300	V3	160	230	371726	0.066	0.014	0.014
3	300	V3	160	240	371726	0.026	0.006	0.006
3	300	V3	160	250	371726	0.008	0	0
3	300	V3	160	260	0	0	0	0
3	300	V3	160	270	371726	0	0	0
3	300	V3	160	280	371726	0	0	0
3	300	V3	170	90	371726	68.328	66.796	64.342
3	300	V3	170	100	371726	68.19	66.658	64.258
3	300	V3	170	110	371726	68.042	66.508	64.148
3	300	V3	170	120	371726	67.808	66.304	63.95
3	300	V3	170	130	371726	67.504	65.716	63.42
3	300	V3	170	140	371726	67.046	65.378	63.012
3	300	V3	170	150	371726	66.408	64.756	62.38
3	300	V3	170	160	371726	65.2	63.58	54.582
3	300	V3	170	170	371726	63.852	61.162	18.576
3	300	V3	170	180	371726	10.47	9.296	5.118
3	300	V3	170	190	371726	7.152	5.982	4.026
3	300	V3	170	200	371726	3.466	2.256	1.848
3	300	V3	170	210	371726	1.08	0.484	0.42
3	300	V3	170	220	371726	0.222	0.054	0.054
3	300	V3	170	230	371726	0.066	0.014	0.014
3	300	V3	170	240	371726	0.026	0.006	0.006
3	300	V3	170	250	371726	0.008	0	0
3	300	V3	170	260	0	0	0	0
3	300	V3	170	270	371726	0	0	0
3	300	V3	170	280	371726	0	0	0
3	300	V3	180	90	371726	2.446	1.888	1.86
3	300	V3	180	100	371726	2.402	1.87	1.846
3	300	V3	180	110	371726	2.36	1.852	1.83
3	300	V3	180	120	371726	2.3	1.818	1.792
3	300	V3	180	130	371726	2.23	1.766	1.746
3	300	V3	180	140	371726	2.152	1.708	1.68
3	300	V3	180	150	371726	2.048	1.62	1.576
3	300	V3	180	160	371726	1.714	1.316	1.262
3	300	V3	180	170	371726	1.546	1.044	0.79
3	300	V3	180	180	371726	0.722	0.38	0.328
3	300	V3	180	190	371726	0.482	0.198	0.182
3	300	V3	180	200	371726	0.306	0.12	0.118
3	300	V3	180	210	371726	0.188	0.072	0.072
3	300	V3	180	220	371726	0.084	0.024	0.024
3	300	V3	180	230	371726	0.05	0.014	0.014
3	300	V3	180	240	371726	0.024	0.006	0.006
3	300	V3	180	250	371726	0.006	0	0
3	300	V3	180	260	0	0	0	0
3	300	V3	180	270	371726	0	0	0
3	300	V3	180	280	0	0	0	0
3	300	V3	190	90	371726	2.096	1.546	1.518
3	300	V3	190	100	371726	2.062	1.536	1.506
3	300	V3	190	110	371726	2.03	1.524	1.494
3	300	V3	190	120	371726	1.988	1.486	1.456
3	300	V3	190	130	371726	1.938	1.46	1.43
3	300	V3	190	140	371726	1.872	1.414	1.376
3	300	V3	190	150	371726	1.798	1.372	1.33
3	300	V3	190	160	371726	1.496	1.126	1.084
3	300	V3	190	170	371726	1.374	0.93	0.682
3	300	V3	190	180	371726	0.63	0.31	0.286
3	300	V3	190	190	371726	0.448	0.188	0.174
3	300	V3	190	200	371726	0.292	0.118	0.114
3	300	V3	190	210	371726	0.18	0.072	0.072
3	300	V3	190	220	371726	0.084	0.026	0.024
3	300	V3	190	230	371726	0.05	0.014	0.014
3	300	V3	190	240	371726	0.024	0.008	0.008
3	300	V3	190	250	371726	0.006	0	0
3	300	V3	190	260	0	0	0	0
3	300	V3	190	270	371726	0	0	0
3	300	V3	190	280	0	0	0	0
3	300	V3	200	90	371726	1.752	1.182	1.074
3	300	V3	200	100	371726	1.728	1.176	1.066
3	300	V3	200	110	371726	1.71	1.166	1.058
3	300	V3	200	120	371726	1.68	1.142	1.034
3	300	V3	200	130	371726	1.646	1.13	1.028
3	300	V3	200	140	371726	1.604	1.1	0.996
3	300	V3	200	150	371726	1.55	1.076	0.97
3	300	V3	200	160	371726	1.284	0.89	0.792
3	300	V3	200	170	371726	1.186	0.798	0.554
3	300	V3	200	180	371726	0.572	0.294	0.252
3	300	V3	200	190	371726	0.414	0.178	0.162
3	300	V3	200	200	371726	0.276	0.116	0.112
3	300	V3	200	210	371726	0.176	0.074	0.072
3	300	V3	200	220	371726	0.084	0.026	0.024
3	300	V3	200	230	371726	0.05	0.014	0.014
3	300	V3	200	240	371726	0.024	0.008	0.008
3	300	V3	200	250	371726	0.006	0	0
3	300	V3	200	260	0	0	0	0
3	300	V3	200	270	371726	0	0	0
3	300	V3	200	280	0	0	0	0
3	300	V3	210	90	371726	1.568	0.984	0.79
3	300	V3	210	100	371726	1.554	0.984	0.79
3	300	V3	210	110	371726	1.54	0.972	0.784
3	300	V3	210	120	371726	1.522	0.956	0.77
3	300	V3	210	130	371726	1.498	0.948	0.77
3	300	V3	210	140	371726	1.47	0.922	0.746
3	300	V3	210	150	371726	1.43	0.912	0.748
3	300	V3	210	160	371726	1.182	0.744	0.592
3	300	V3	210	170	371726	1.104	0.702	0.474
3	300	V3	210	180	371726	0.528	0.262	0.232
3	300	V3	210	190	371726	0.392	0.166	0.15
3	300	V3	210	200	371726	0.26	0.102	0.1
3	300	V3	210	210	371726	0.17	0.07	0.07
3	300	V3	210	220	371726	0.082	0.026	0.026
3	300	V3	210	230	371726	0.05	0.014	0.014
3	300	V3	210	240	371726	0.024	0.008	0.008
3	300	V3	210	250	371726	0.006	0	0
3	300	V3	210	260	0	0	0	0
3	300	V3	210	270	371726	0	0	0
3	300	V3	210	280	0	0	0	0
3	300	V3	220	90	371726	1.444	0.87	0.766
3	300	V3	220	100	371726	1.434	0.868	0.764
3	300	V3	220	110	371726	1.422	0.87	0.768
3	300	V3	220	120	371726	1.406	0.86	0.758
3	300	V3	220	130	371726	1.392	0.852	0.754
3	300	V3	220	140	371726	1.368	0.838	0.732
3	300	V3	220	150	371726	1.338	0.85	0.724
3	300	V3	220	160	371726	1.108	0.666	0.564
3	300	V3	220	170	371726	1.038	0.658	0.458
3	300	V3	220	180	371726	0.494	0.24	0.214
3	300	V3	220	190	371726	0.37	0.154	0.142
3	300	V3	220	200	371726	0.25	0.1	0.098
3	300	V3	220	210	371726	0.164	0.072	0.07
3	300	V3	220	220	371726	0.078	0.026	0.026
3	300	V3	220	230	371726	0.048	0.014	0.014
3	300	V3	220	240	371726	0.022	0.008	0.008
3	300	V3	220	250	371726	0.006	0	0
3	300	V3	220	260	0	0	0	0
3	300	V3	220	270	371726	0	0	0
3	300	V3	220	280	0	0	0	0
3	300	V3	230	90	371726	1.292	0.758	0.662
3	300	V3	230	100	371726	1.286	0.758	0.66
3	300	V3	230	110	371726	1.276	0.756	0.66
3	300	V3	230	120	371726	1.264	0.748	0.652
3	300	V3	230	130	371726	1.252	0.748	0.654
3	300	V3	230	140	371726	1.234	0.73	0.636
3	300	V3	230	150	371726	1.208	0.738	0.626
3	300	V3	230	160	371726	0.996	0.588	0.488
3	300	V3	230	170	371726	0.94	0.588	0.396
3	300	V3	230	180	371726	0.428	0.2	0.174
3	300	V3	230	190	371726	0.326	0.128	0.12
3	300	V3	230	200	371726	0.222	0.084	0.084
3	300	V3	230	210	371726	0.144	0.064	0.064
3	300	V3	230	220	371726	0.072	0.026	0.026
3	300	V3	230	230	371726	0.046	0.016	0.016
3	300	V3	230	240	371726	0.022	0.008	0.008
3	300	V3	230	250	371726	0.006	0	0
3	300	V3	230	260	0	0	0	0
3	300	V3	230	270	371726	0	0	0
3	300	V3	230	280	0	0	0	0
3	300	V3	240	90	371726	1.122	0.602	0.52
3	300	V3	240	100	371726	1.114	0.602	0.52
3	300	V3	240	110	371726	1.108	0.598	0.518
3	300	V3	240	120	371726	1.098	0.596	0.518
3	300	V3	240	130	371726	1.092	0.596	0.514
3	300	V3	240	140	371726	1.076	0.58	0.502
3	300	V3	240	150	371726	1.06	0.574	0.476
3	300	V3	240	160	371726	0.91	0.532	0.442
3	300	V3	240	170	371726	0.868	0.548	0.37
3	300	V3	240	180	371726	0.384	0.172	0.144
3	300	V3	240	190	371726	0.298	0.118	0.106
3	300	V3	240	200	371726	0.204	0.076	0.074
3	300	V3	240	210	371726	0.132	0.06	0.058
3	300	V3	240	220	371726	0.07	0.022	0.022
3	300	V3	240	230	371726	0.042	0.014	0.014
3	300	V3	240	240	371726	0.022	0.008	0.008
3	300	V3	240	250	371726	0.006	0	0
3	300	V3	240	260	0	0	0	0
3	300	V3	240	270	371726	0	0	0
3	300	V3	240	280	0	0	0	0
3	300	V3	250	90	371726	0.85	0.42	0.364
3	300	V3	250	100	371726	0.846	0.424	0.364
3	300	V3	250	110	371726	0.842	0.428	0.37
3	300	V3	250	120	371726	0.836	0.426	0.364
3	300	V3	250	130	371726	0.83	0.424	0.364
3	300	V3	250	140	371726	0.822	0.41	0.348
3	300	V3	250	150	371726	0.81	0.408	0.35
3	300	V3	250	160	371726	0.786	0.404	0.334
3	300	V3	250	170	371726	0.752	0.43	0.282
3	300	V3	250	180	371726	0.308	0.122	0.106
3	300	V3	250	190	371726	0.24	0.082	0.076
3	300	V3	250	200	371726	0.164	0.046	0.044
3	300	V3	250	210	371726	0.102	0.036	0.036
3	300	V3	250	220	371726	0.05	0.012	0.012
3	300	V3	250	230	371726	0.032	0.008	0.008
3	300	V3	250	240	371726	0.014	0	0
3	300	V3	250	250	0	0	0	0
3	300	V3	250	260	0	0	0	0
3	300	V3	250	270	371726	0	0	0
3	300	V3	250	280	0	0	0	0
3	300	V3	260	90	371726	0.52	0.132	0.132
3	300	V3	260	100	371726	0.518	0.136	0.136
3	300	V3	260	110	371726	0.514	0.136	0.136
3	300	V3	260	120	371726	0.514	0.136	0.136
3	300	V3	260	130	371726	0.508	0.136	0.136
3	300	V3	260	140	371726	0.506	0.136	0.136
3	300	V3	260	150	371726	0.5	0.138	0.136
3	300	V3	260	160	371726	0.49	0.138	0.138
3	300	V3	260	170	371726	0.48	0.142	0.1
3	300	V3	260	180	371726	0.214	0.06	0.058
3	300	V3	260	190	371726	0.18	0.054	0.052
3	300	V3	260	200	371726	0.13	0.038	0.038
3	300	V3	260	210	371726	0.084	0.03	0.028
3	300	V3	260	220	371726	0.044	0.008	0.008
3	300	V3	260	230	371726	0.026	0.004	0.004
3	300	V3	260	240	371726	0.014	0	0
3	300	V3	260	250	0	0	0	0
3	300	V3	260	260	0	0	0	0
3	300	V3	260	270	371726	0	0	0
3	300	V3	260	280	0	0	0	0
3	300	V3	270	90	371726	0.152	0.036	0.034
3	300	V3	270	100	371726	0.152	0.036	0.034
3	300	V3	270	110	371726	0.152	0.036	0.036
3	300	V3	270	120	371726	0.152	0.036	0.034
3	300	V3	270	130	371726	0.152	0.036	0.036
3	300	V3	270	140	371726	0.152	0.038	0.036
3	300	V3	270	150	371726	0.148	0.038	0.038
3	300	V3	270	160	371726	0.148	0.038	0.036
3	300	V3	270	170	371726	0.144	0.034	0.034
3	300	V3	270	180	371726	0.124	0.038	0.036
3	300	V3	270	190	371726	0.112	0.038	0.038
3	300	V3	270	200	371726	0.092	0.032	0.03
3	300	V3	270	210	371726	0.068	0.022	0.02
3	300	V3	270	220	371726	0.036	0.008	0.006
3	300	V3	270	230	371726	0.024	0.004	0.004
3	300	V3	270	240	371726	0.014	0	0
3	300	V3	270	250	0	0	0	0
3	300	V3	270	260	0	0	0	0
3	300	V3	270	270	371726	0	0	0
3	300	V3	270	280	0	0	0	0
3	300	V3	280	90	371726	0.102	0.022	0.022
3	300	V3	280	100	371726	0.102	0.028	0.026
3	300	V3	280	110	371726	0.102	0.028	0.026
3	300	V3	280	120	371726	0.102	0.028	0.026
3	300	V3	280	130	371726	0.102	0.028	0.028
3	300	V3	280	140	371726	0.102	0.028	0.028
3	300	V3	280	150	371726	0.102	0.028	0.028
3	300	V3	280	160	371726	0.098	0.028	0.028
3	300	V3	280	170	371726	0.098	0.026	0.026
3	300	V3	280	180	371726	0.094	0.028	0.028
3	300	V3	280	190	371726	0.086	0.028	0.028
3	300	V3	280	200	371726	0.07	0.02	0.02
3	300	V3	280	210	371726	0.058	0.02	0.02
3	300	V3	280	220	371726	0.03	0.004	0.004
3	300	V3	280	230	371726	0.024	0	0
3	300	V3	280	240	371726	0.012	0	0
3	300	V3	280	250	0	0	0	0
3	300	V3	280	260	0	0	0	0
3	300	V3	280	270	0	0	0	0
3	300	V3	280	280	0	0	0	0
3	300	V3-V4	90	90	218708	94.424	0.366	0.356
3	300	V3-V4	90	100	218708	93.75	1.432	1.35
3	300	V3-V4	90	110	218708	92.862	1.422	1.4
3	300	V3-V4	90	120	218708	91.96	1.408	1.388
3	300	V3-V4	90	130	218708	90.708	1.396	1.382
3	300	V3-V4	90	140	218708	89.314	1.378	1.366
3	300	V3-V4	90	150	218708	87.356	1.362	1.354
3	300	V3-V4	90	160	218708	83.98	1.34	1.246
3	300	V3-V4	90	170	218708	80.382	1.272	1.114
3	300	V3-V4	90	180	218708	75.228	0.972	0.79
3	300	V3-V4	90	190	218708	67.112	0.628	0.382
3	300	V3-V4	90	200	218708	57.808	0.152	0.15
3	300	V3-V4	90	210	218708	43.754	0.068	0.068
3	300	V3-V4	90	220	218708	25.916	0.026	0.024
3	300	V3-V4	90	230	218708	17.876	0.012	0.012
3	300	V3-V4	90	240	218708	4.606	0.002	0.002
3	300	V3-V4	90	250	218708	2.312	0	0
3	300	V3-V4	90	260	218708	0.756	0	0
3	300	V3-V4	90	270	0	0	0	0
3	300	V3-V4	90	280	0	0	0	0
3	300	V3-V4	100	90	218708	94.158	1.436	1.356
3	300	V3-V4	100	100	218708	93.496	1.424	1.348
3	300	V3-V4	100	110	218708	92.624	1.412	1.394
3	300	V3-V4	100	120	218708	91.742	1.4	1.384
3	300	V3-V4	100	130	218708	90.534	1.39	1.378
3	300	V3-V4	100	140	218708	89.168	1.374	1.362
3	300	V3-V4	100	150	218708	87.242	1.36	1.352
3	300	V3-V4	100	160	218708	83.918	1.332	1.24
3	300	V3-V4	100	170	218708	80.346	1.266	1.11
3	300	V3-V4	100	180	218708	75.206	1.018	0.838
3	300	V3-V4	100	190	218708	67.1	0.622	0.376
3	300	V3-V4	100	200	218708	57.8	0.144	0.144
3	300	V3-V4	100	210	218708	43.748	0.064	0.064
3	300	V3-V4	100	220	218708	25.916	0.026	0.026
3	300	V3-V4	100	230	218708	17.876	0.012	0.012
3	300	V3-V4	100	240	218708	4.606	0.002	0.002
3	300	V3-V4	100	250	218708	2.312	0	0
3	300	V3-V4	100	260	218708	0.756	0	0
3	300	V3-V4	100	270	0	0	0	0
3	300	V3-V4	100	280	0	0	0	0
3	300	V3-V4	110	90	218708	93.658	1.418	1.34
3	300	V3-V4	110	100	218708	93.016	1.404	1.328
3	300	V3-V4	110	110	218708	92.174	1.394	1.376
3	300	V3-V4	110	120	218708	91.326	1.382	1.366
3	300	V3-V4	110	130	218708	90.188	1.374	1.362
3	300	V3-V4	110	140	218708	88.87	1.36	1.348
3	300	V3-V4	110	150	218708	87.014	1.346	1.34
3	300	V3-V4	110	160	218708	83.792	1.318	1.226
3	300	V3-V4	110	170	218708	80.276	1.298	1.142
3	300	V3-V4	110	180	218708	75.166	1	0.82
3	300	V3-V4	110	190	218708	67.074	0.592	0.35
3	300	V3-V4	110	200	218708	57.786	0.134	0.134
3	300	V3-V4	110	210	218708	43.74	0.062	0.06
3	300	V3-V4	110	220	218708	25.91	0.02	0.02
3	300	V3-V4	110	230	218708	17.874	0.012	0.012
3	300	V3-V4	110	240	218708	4.606	0.002	0.002
3	300	V3-V4	110	250	218708	2.312	0	0
3	300	V3-V4	110	260	218708	0.756	0	0
3	300	V3-V4	110	270	0	0	0	0
3	300	V3-V4	110	280	0	0	0	0
3	300	V3-V4	120	90	218708	92.906	1.398	1.324
3	300	V3-V4	120	100	218708	92.294	1.388	1.316
3	300	V3-V4	120	110	218708	91.492	1.38	1.364
3	300	V3-V4	120	120	218708	90.69	1.37	1.354
3	300	V3-V4	120	130	218708	89.63	1.362	1.35
3	300	V3-V4	120	140	218708	88.396	1.348	1.338
3	300	V3-V4	120	150	218708	86.644	1.334	1.328
3	300	V3-V4	120	160	218708	83.574	1.36	1.268
3	300	V3-V4	120	170	218708	80.146	1.288	1.132
3	300	V3-V4	120	180	218708	75.096	0.982	0.802
3	300	V3-V4	120	190	218708	67.04	0.576	0.35
3	300	V3-V4	120	200	218708	57.766	0.122	0.122
3	300	V3-V4	120	210	218708	43.728	0.058	0.058
3	300	V3-V4	120	220	218708	25.902	0.022	0.022
3	300	V3-V4	120	230	218708	17.872	0.012	0.012
3	300	V3-V4	120	240	218708	4.606	0.002	0.002
3	300	V3-V4	120	250	218708	2.31	0	0
3	300	V3-V4	120	260	218708	0.756	0	0
3	300	V3-V4	120	270	0	0	0	0
3	300	V3-V4	120	280	0	0	0	0
3	300	V3-V4	130	90	218708	91.996	1.384	1.31
3	300	V3-V4	130	100	218708	91.42	1.376	1.302
3	300	V3-V4	130	110	218708	90.67	1.368	1.352
3	300	V3-V4	130	120	218708	89.918	1.358	1.344
3	300	V3-V4	130	130	218708	88.928	1.352	1.342
3	300	V3-V4	130	140	218708	87.778	1.34	1.33
3	300	V3-V4	130	150	218708	86.138	1.374	1.364
3	300	V3-V4	130	160	218708	83.254	1.344	1.252
3	300	V3-V4	130	170	218708	79.944	1.276	1.122
3	300	V3-V4	130	180	218708	74.988	0.98	0.8
3	300	V3-V4	130	190	218708	66.988	0.572	0.35
3	300	V3-V4	130	200	218708	57.732	0.114	0.114
3	300	V3-V4	130	210	218708	43.708	0.058	0.058
3	300	V3-V4	130	220	218708	25.892	0.022	0.022
3	300	V3-V4	130	230	218708	17.864	0.012	0.012
3	300	V3-V4	130	240	218708	4.606	0.002	0.002
3	300	V3-V4	130	250	218708	2.31	0	0
3	300	V3-V4	130	260	218708	0.756	0	0
3	300	V3-V4	130	270	0	0	0	0
3	300	V3-V4	130	280	0	0	0	0
3	300	V3-V4	140	90	218708	91.068	1.368	1.298
3	300	V3-V4	140	100	218708	90.53	1.362	1.292
3	300	V3-V4	140	110	218708	89.828	1.356	1.342
3	300	V3-V4	140	120	218708	89.124	1.348	1.336
3	300	V3-V4	140	130	218708	88.198	1.342	1.334
3	300	V3-V4	140	140	218708	87.122	1.378	1.366
3	300	V3-V4	140	150	218708	85.584	1.366	1.358
3	300	V3-V4	140	160	218708	82.87	1.344	1.252
3	300	V3-V4	140	170	218708	79.69	1.274	1.122
3	300	V3-V4	140	180	218708	74.844	0.98	0.8
3	300	V3-V4	140	190	218708	66.92	0.572	0.35
3	300	V3-V4	140	200	218708	57.694	0.114	0.114
3	300	V3-V4	140	210	218708	43.688	0.058	0.058
3	300	V3-V4	140	220	218708	25.884	0.022	0.022
3	300	V3-V4	140	230	218708	17.858	0.012	0.012
3	300	V3-V4	140	240	218708	4.606	0.002	0.002
3	300	V3-V4	140	250	218708	2.308	0	0
3	300	V3-V4	140	260	218708	0.756	0	0
3	300	V3-V4	140	270	0	0	0	0
3	300	V3-V4	140	280	0	0	0	0
3	300	V3-V4	150	90	218708	90.122	1.35	1.282
3	300	V3-V4	150	100	218708	89.62	1.346	1.276
3	300	V3-V4	150	110	218708	88.968	1.342	1.328
3	300	V3-V4	150	120	218708	88.308	1.334	1.322
3	300	V3-V4	150	130	218708	87.442	1.376	1.366
3	300	V3-V4	150	140	218708	86.436	1.366	1.354
3	300	V3-V4	150	150	218708	84.988	1.354	1.346
3	300	V3-V4	150	160	218708	82.438	1.332	1.242
3	300	V3-V4	150	170	218708	79.4	1.268	1.116
3	300	V3-V4	150	180	218708	74.674	0.974	0.794
3	300	V3-V4	150	190	218708	66.834	0.57	0.35
3	300	V3-V4	150	200	218708	57.648	0.116	0.116
3	300	V3-V4	150	210	218708	43.666	0.06	0.06
3	300	V3-V4	150	220	218708	25.872	0.022	0.022
3	300	V3-V4	150	230	218708	17.85	0.012	0.012
3	300	V3-V4	150	240	218708	4.602	0.002	0.002
3	300	V3-V4	150	250	218708	2.308	0	0
3	300	V3-V4	150	260	218708	0.756	0	0
3	300	V3-V4	150	270	218708	0.148	0.026	0.026
3	300	V3-V4	150	280	0	0	0	0
3	300	V3-V4	160	90	218708	88.848	1.03	0.964
3	300	V3-V4	160	100	218708	88.388	1.024	0.962
3	300	V3-V4	160	110	218708	87.782	1.022	1.012
3	300	V3-V4	160	120	218708	87.162	1.07	1.06
3	300	V3-V4	160	130	218708	86.358	1.062	1.054
3	300	V3-V4	160	140	218708	85.412	1.048	1.042
3	300	V3-V4	160	150	218708	84.052	1.04	1.036
3	300	V3-V4	160	160	218708	81.654	1.022	1.02
3	300	V3-V4	160	170	218708	78.79	1.008	1.004
3	300	V3-V4	160	180	218708	74.454	0.962	0.784
3	300	V3-V4	160	190	218708	66.72	0.564	0.344
3	300	V3-V4	160	200	218708	57.582	0.112	0.112
3	300	V3-V4	160	210	218708	43.634	0.06	0.06
3	300	V3-V4	160	220	218708	25.858	0.022	0.022
3	300	V3-V4	160	230	218708	17.844	0.012	0.012
3	300	V3-V4	160	240	218708	4.6	0.002	0.002
3	300	V3-V4	160	250	218708	2.308	0	0
3	300	V3-V4	160	260	218708	0.756	0.178	0.17
3	300	V3-V4	160	270	218708	0.148	0.026	0.026
3	300	V3-V4	160	280	0	0	0	0
3	300	V3-V4	170	90	218708	87.644	0.988	0.928
3	300	V3-V4	170	100	218708	87.228	0.986	0.926
3	300	V3-V4	170	110	218708	86.678	1.036	1.028
3	300	V3-V4	170	120	218708	86.114	1.032	1.022
3	300	V3-V4	170	130	218708	85.374	1.024	1.018
3	300	V3-V4	170	140	218708	84.502	1.012	1.006
3	300	V3-V4	170	150	218708	83.234	1.004	1.002
3	300	V3-V4	170	160	218708	81.012	0.99	0.99
3	300	V3-V4	170	170	218708	78.3	0.976	0.976
3	300	V3-V4	170	180	218708	74.134	0.934	0.758
3	300	V3-V4	170	190	218708	66.564	0.56	0.34
3	300	V3-V4	170	200	218708	57.494	0.11	0.11
3	300	V3-V4	170	210	218708	43.592	0.06	0.06
3	300	V3-V4	170	220	218708	25.836	0.022	0.022
3	300	V3-V4	170	230	218708	17.834	0.012	0.012
3	300	V3-V4	170	240	218708	4.598	0.002	0.002
3	300	V3-V4	170	250	218708	2.308	0.584	0.58
3	300	V3-V4	170	260	218708	0.756	0.168	0.162
3	300	V3-V4	170	270	218708	0.148	0.032	0.032
3	300	V3-V4	170	280	218708	0.042	0	0
3	300	V3-V4	180	90	218708	85.276	0.016	0.016
3	300	V3-V4	180	100	218708	84.91	0.072	0.07
3	300	V3-V4	180	110	218708	84.424	0.066	0.062
3	300	V3-V4	180	120	218708	83.922	0.062	0.062
3	300	V3-V4	180	130	218708	83.26	0.056	0.054
3	300	V3-V4	180	140	218708	82.474	0.052	0.052
3	300	V3-V4	180	150	218708	81.316	0.052	0.05
3	300	V3-V4	180	160	218708	79.278	0.048	0.048
3	300	V3-V4	180	170	218708	76.762	0.044	0.044
3	300	V3-V4	180	180	218708	72.806	0.042	0.042
3	300	V3-V4	180	190	218708	65.74	0.038	0.038
3	300	V3-V4	180	200	218708	57.236	0.032	0.032
3	300	V3-V4	180	210	218708	43.462	0.028	0.028
3	300	V3-V4	180	220	218708	25.774	0.02	0.02
3	300	V3-V4	180	230	218708	17.812	0.012	0.012
3	300	V3-V4	180	240	218708	4.596	1.238	1.226
3	300	V3-V4	180	250	218708	2.308	0.596	0.592
3	300	V3-V4	180	260	218708	0.756	0.336	0.332
3	300	V3-V4	180	270	218708	0.148	0.046	0.046
3	300	V3-V4	180	280	218708	0.042	0	0
3	300	V3-V4	190	90	218708	83.746	0.064	0.062
3	300	V3-V4	190	100	218708	83.436	0.062	0.06
3	300	V3-V4	190	110	218708	83.012	0.06	0.058
3	300	V3-V4	190	120	218708	82.572	0.058	0.056
3	300	V3-V4	190	130	218708	81.984	0.052	0.052
3	300	V3-V4	190	140	218708	81.284	0.048	0.048
3	300	V3-V4	190	150	218708	80.236	0.048	0.048
3	300	V3-V4	190	160	218708	78.38	0.046	0.046
3	300	V3-V4	190	170	218708	76.058	0.046	0.044
3	300	V3-V4	190	180	218708	72.308	0.044	0.044
3	300	V3-V4	190	190	218708	65.458	0.04	0.04
3	300	V3-V4	190	200	218708	57.08	0.032	0.032
3	300	V3-V4	190	210	218708	43.4	0.034	0.034
3	300	V3-V4	190	220	218708	25.742	0.018	0.018
3	300	V3-V4	190	230	218708	17.798	4.744	4.416
3	300	V3-V4	190	240	218708	4.592	1.284	1.272
3	300	V3-V4	190	250	218708	2.308	1.084	1.078
3	300	V3-V4	190	260	218708	0.756	0.578	0.57
3	300	V3-V4	190	270	218708	0.148	0.046	0.046
3	300	V3-V4	190	280	218708	0.042	0	0
3	300	V3-V4	200	90	218708	81.71	0.058	0.054
3	300	V3-V4	200	100	218708	81.458	0.056	0.054
3	300	V3-V4	200	110	218708	81.106	0.054	0.054
3	300	V3-V4	200	120	218708	80.734	0.054	0.052
3	300	V3-V4	200	130	218708	80.238	0.046	0.046
3	300	V3-V4	200	140	218708	79.64	0.046	0.046
3	300	V3-V4	200	150	218708	78.72	0.046	0.046
3	300	V3-V4	200	160	218708	77.094	0.044	0.044
3	300	V3-V4	200	170	218708	75.012	0.044	0.044
3	300	V3-V4	200	180	218708	71.546	0.042	0.042
3	300	V3-V4	200	190	218708	65.01	0.038	0.038
3	300	V3-V4	200	200	218708	56.826	0.042	0.042
3	300	V3-V4	200	210	218708	43.29	0.034	0.034
3	300	V3-V4	200	220	218708	25.692	6.53	6.106
3	300	V3-V4	200	230	218708	17.77	5.08	4.748
3	300	V3-V4	200	240	218708	4.588	2.212	2.188
3	300	V3-V4	200	250	218708	2.306	2.062	2.04
3	300	V3-V4	200	260	218708	0.754	0.572	0.564
3	300	V3-V4	200	270	218708	0.148	0.044	0.044
3	300	V3-V4	200	280	218708	0.042	0	0
3	300	V3-V4	210	90	218708	79.508	0.054	0.052
3	300	V3-V4	210	100	218708	79.306	0.054	0.052
3	300	V3-V4	210	110	218708	79.016	0.052	0.052
3	300	V3-V4	210	120	218708	78.712	0.05	0.048
3	300	V3-V4	210	130	218708	78.3	0.044	0.044
3	300	V3-V4	210	140	218708	77.794	0.044	0.042
3	300	V3-V4	210	150	218708	77.008	0.042	0.042
3	300	V3-V4	210	160	218708	75.606	0.04	0.04
3	300	V3-V4	210	170	218708	73.762	0.04	0.04
3	300	V3-V4	210	180	218708	70.606	0.04	0.04
3	300	V3-V4	210	190	218708	64.43	0.048	0.048
3	300	V3-V4	210	200	218708	56.49	0.042	0.042
3	300	V3-V4	210	210	218708	43.142	10.376	9.5
3	300	V3-V4	210	220	218708	25.624	7.146	6.722
3	300	V3-V4	210	230	218708	17.738	8.694	8.288
3	300	V3-V4	210	240	218708	4.582	4.236	4.168
3	300	V3-V4	210	250	218708	2.304	2.044	2.022
3	300	V3-V4	210	260	218708	0.754	0.57	0.562
3	300	V3-V4	210	270	218708	0.148	0.044	0.044
3	300	V3-V4	210	280	218708	0.042	0	0
3	300	V3-V4	220	90	218708	76.44	0.046	0.046
3	300	V3-V4	220	100	218708	76.282	0.046	0.046
3	300	V3-V4	220	110	218708	76.058	0.046	0.044
3	300	V3-V4	220	120	218708	75.822	0.046	0.042
3	300	V3-V4	220	130	218708	75.5	0.042	0.04
3	300	V3-V4	220	140	218708	75.102	0.04	0.04
3	300	V3-V4	220	150	218708	74.464	0.04	0.04
3	300	V3-V4	220	160	218708	73.324	0.04	0.038
3	300	V3-V4	220	170	218708	71.78	0.036	0.036
3	300	V3-V4	220	180	218708	69.026	0.048	0.048
3	300	V3-V4	220	190	218708	63.392	0.046	0.046
3	300	V3-V4	220	200	218708	55.848	12.32	11.386
3	300	V3-V4	220	210	218708	42.86	11.558	10.792
3	300	V3-V4	220	220	218708	25.492	12.168	11.698
3	300	V3-V4	220	230	218708	17.68	17.204	16.582
3	300	V3-V4	220	240	218708	4.568	4.188	4.134
3	300	V3-V4	220	250	218708	2.3	2	1.976
3	300	V3-V4	220	260	218708	0.752	0.538	0.53
3	300	V3-V4	220	270	218708	0.148	0.034	0.034
3	300	V3-V4	220	280	0	0	0	0
3	300	V3-V4	230	90	218708	72.2	0.042	0.042
3	300	V3-V4	230	100	218708	72.082	0.042	0.04
3	300	V3-V4	230	110	218708	71.918	0.042	0.04
3	300	V3-V4	230	120	218708	71.738	0.042	0.04
3	300	V3-V4	230	130	218708	71.504	0.042	0.038
3	300	V3-V4	230	140	218708	71.21	0.038	0.038
3	300	V3-V4	230	150	218708	70.73	0.038	0.038
3	300	V3-V4	230	160	218708	69.864	0.038	0.038
3	300	V3-V4	230	170	218708	68.642	0.046	0.046
3	300	V3-V4	230	180	218708	66.374	0.048	0.048
3	300	V3-V4	230	190	218708	61.492	13.054	11.994
3	300	V3-V4	230	200	218708	54.588	14.094	13.142
3	300	V3-V4	230	210	218708	42.268	19.858	18.79
3	300	V3-V4	230	220	218708	25.228	24.528	23.568
3	300	V3-V4	230	230	218708	17.552	17.014	16.424
3	300	V3-V4	230	240	218708	4.544	4.12	4.076
3	300	V3-V4	230	250	218708	2.288	1.958	1.94
3	300	V3-V4	230	260	218708	0.746	0.51	0.502
3	300	V3-V4	230	270	218708	0.146	0.026	0.026
3	300	V3-V4	230	280	0	0	0	0
3	300	V3-V4	240	90	218708	67.722	0.034	0.034
3	300	V3-V4	240	100	218708	67.636	0.034	0.034
3	300	V3-V4	240	110	218708	67.508	0.034	0.034
3	300	V3-V4	240	120	218708	67.38	0.034	0.034
3	300	V3-V4	240	130	218708	67.202	0.034	0.034
3	300	V3-V4	240	140	218708	66.982	0.034	0.034
3	300	V3-V4	240	150	218708	66.62	0.034	0.034
3	300	V3-V4	240	160	218708	65.966	0.044	0.044
3	300	V3-V4	240	170	218708	65.03	0.044	0.044
3	300	V3-V4	240	180	218708	63.226	13.102	12.08
3	300	V3-V4	240	190	218708	59.1	14.94	14.018
3	300	V3-V4	240	200	218708	52.932	24.864	23.684
3	300	V3-V4	240	210	218708	41.436	40.434	38.616
3	300	V3-V4	240	220	218708	24.83	24.038	23.238
3	300	V3-V4	240	230	218708	17.362	16.712	16.206
3	300	V3-V4	240	240	218708	4.512	4.004	3.964
3	300	V3-V4	240	250	218708	2.276	1.912	1.892
3	300	V3-V4	240	260	218708	0.744	0.494	0.492
3	300	V3-V4	240	270	218708	0.146	0.022	0.022
3	300	V3-V4	240	280	0	0	0	0
3	300	V3-V4	250	90	218708	62.744	0.032	0.032
3	300	V3-V4	250	100	218708	62.678	0.032	0.032
3	300	V3-V4	250	110	218708	62.58	0.032	0.032
3	300	V3-V4	250	120	218708	62.482	0.032	0.032
3	300	V3-V4	250	130	218708	62.35	0.032	0.032
3	300	V3-V4	250	140	218708	62.186	0.03	0.028
3	300	V3-V4	250	150	218708	61.918	0.042	0.04
3	300	V3-V4	250	160	218708	61.438	0.038	0.038
3	300	V3-V4	250	170	218708	60.726	12.584	11.658
3	300	V3-V4	250	180	218708	59.326	14.82	13.864
3	300	V3-V4	250	190	218708	55.944	27.244	25.864
3	300	V3-V4	250	200	218708	50.592	49.542	47.27
3	300	V3-V4	250	210	218708	40.158	39.142	37.368
3	300	V3-V4	250	220	218708	24.214	23.398	22.58
3	300	V3-V4	250	230	218708	17.054	16.36	15.86
3	300	V3-V4	250	240	218708	4.45	3.944	3.908
3	300	V3-V4	250	250	218708	2.252	1.88	1.862
3	300	V3-V4	250	260	218708	0.736	0.486	0.484
3	300	V3-V4	250	270	218708	0.146	0.02	0.02
3	300	V3-V4	250	280	0	0	0	0
3	300	V3-V4	260	90	218708	57.45	0.028	0.028
3	300	V3-V4	260	100	218708	57.396	0.028	0.028
3	300	V3-V4	260	110	218708	57.32	0.028	0.028
3	300	V3-V4	260	120	218708	57.246	0.028	0.028
3	300	V3-V4	260	130	218708	57.144	0.028	0.028
3	300	V3-V4	260	140	218708	57.02	0.034	0.034
3	300	V3-V4	260	150	218708	56.826	0.034	0.034
3	300	V3-V4	260	160	218708	56.48	11.752	10.896
3	300	V3-V4	260	170	218708	55.962	13.914	13.064
3	300	V3-V4	260	180	218708	54.914	26.926	25.61
3	300	V3-V4	260	190	218708	52.224	51.26	48.92
3	300	V3-V4	260	200	218708	47.722	46.698	44.558
3	300	V3-V4	260	210	218708	38.426	37.446	35.716
3	300	V3-V4	260	220	218708	23.342	22.51	21.738
3	300	V3-V4	260	230	218708	16.592	15.884	15.414
3	300	V3-V4	260	240	218708	4.35	3.8	3.774
3	300	V3-V4	260	250	218708	2.216	1.828	1.812
3	300	V3-V4	260	260	218708	0.726	0.478	0.472
3	300	V3-V4	260	270	218708	0.146	0.02	0.02
3	300	V3-V4	260	280	0	0	0	0
3	300	V3-V4	270	90	218708	51.706	0.024	0.024
3	300	V3-V4	270	100	218708	51.666	0.024	0.024
3	300	V3-V4	270	110	218708	51.606	0.024	0.024
3	300	V3-V4	270	120	218708	51.544	0.024	0.024
3	300	V3-V4	270	130	218708	51.468	0.032	0.032
3	300	V3-V4	270	140	218708	51.38	0.032	0.032
3	300	V3-V4	270	150	218708	51.242	10.548	10.006
3	300	V3-V4	270	160	218708	50.996	12.548	12.008
3	300	V3-V4	270	170	218708	50.632	24.65	23.728
3	300	V3-V4	270	180	218708	49.864	48.852	46.926
3	300	V3-V4	270	190	218708	47.8	46.732	45.022
3	300	V3-V4	270	200	218708	44.14	43.046	41.416
3	300	V3-V4	270	210	218708	36.154	35.168	33.864
3	300	V3-V4	270	220	218708	22.198	21.31	20.686
3	300	V3-V4	270	230	218708	15.95	15.172	14.8
3	300	V3-V4	270	240	218708	4.206	3.63	3.606
3	300	V3-V4	270	250	218708	2.156	1.762	1.742
3	300	V3-V4	270	260	218708	0.71	0.458	0.454
3	300	V3-V4	270	270	218708	0.144	0.018	0.018
3	300	V3-V4	270	280	0	0	0	0
3	300	V3-V4	280	90	218708	43.776	0.004	0.004
3	300	V3-V4	280	100	218708	43.742	0.004	0.004
3	300	V3-V4	280	110	218708	43.698	0.004	0.004
3	300	V3-V4	280	120	218708	43.656	0.012	0.012
3	300	V3-V4	280	130	218708	43.604	0.012	0.012
3	300	V3-V4	280	140	218708	43.544	8.908	8.454
3	300	V3-V4	280	150	218708	43.456	10.518	10.068
3	300	V3-V4	280	160	218708	43.296	20.832	20.046
3	300	V3-V4	280	170	218708	43.066	42.078	40.562
3	300	V3-V4	280	180	218708	42.574	41.53	40.09
3	300	V3-V4	280	190	218708	41.174	40.096	38.646
3	300	V3-V4	280	200	218708	38.518	37.43	36.244
3	300	V3-V4	280	210	218708	32.268	31.28	30.262
3	300	V3-V4	280	220	218708	20.162	19.28	18.826
3	300	V3-V4	280	230	218708	14.76	13.952	13.688
3	300	V3-V4	280	240	218708	3.918	3.342	3.334
3	300	V3-V4	280	250	218708	2.036	1.64	1.64
3	300	V3-V4	280	260	218708	0.674	0.41	0.41
3	300	V3-V4	280	270	218708	0.136	0.02	0.02
3	300	V3-V4	280	280	0	0	0	0
3	300	V3-V5	90	90	177058	86.084	0.018	0.018
3	300	V3-V5	90	100	177058	83.972	0.02	0.02
3	300	V3-V5	90	110	177058	81.794	0.078	0.078
3	300	V3-V5	90	120	177058	79.514	0.078	0.078
3	300	V3-V5	90	130	177058	77.418	0.08	0.08
3	300	V3-V5	90	140	177058	74.72	0.074	0.074
3	300	V3-V5	90	150	177058	71.038	0.07	0.07
3	300	V3-V5	90	160	177058	66.298	0.064	0.064
3	300	V3-V5	90	170	177058	61.75	0.062	0.062
3	300	V3-V5	90	180	177058	55.008	0.038	0.038
3	300	V3-V5	90	190	177058	44.63	0.002	0.002
3	300	V3-V5	90	200	177058	34.976	0	0
3	300	V3-V5	90	210	177058	24.288	0	0
3	300	V3-V5	90	220	177058	12.15	0	0
3	300	V3-V5	90	230	177058	6.32	0	0
3	300	V3-V5	90	240	177058	1.644	0	0
3	300	V3-V5	90	250	0	0	0	0
3	300	V3-V5	90	260	0	0	0	0
3	300	V3-V5	90	270	0	0	0	0
3	300	V3-V5	90	280	0	0	0	0
3	300	V3-V5	100	90	177058	86.022	0.024	0.024
3	300	V3-V5	100	100	177058	83.936	0.072	0.072
3	300	V3-V5	100	110	177058	81.766	0.076	0.076
3	300	V3-V5	100	120	177058	79.492	0.074	0.074
3	300	V3-V5	100	130	177058	77.4	0.072	0.072
3	300	V3-V5	100	140	177058	74.704	0.072	0.072
3	300	V3-V5	100	150	177058	71.026	0.068	0.068
3	300	V3-V5	100	160	177058	66.292	0.064	0.064
3	300	V3-V5	100	170	177058	61.742	0.064	0.064
3	300	V3-V5	100	180	177058	55.002	0.04	0.04
3	300	V3-V5	100	190	177058	44.624	0.002	0.002
3	300	V3-V5	100	200	177058	34.972	0	0
3	300	V3-V5	100	210	177058	24.286	0	0
3	300	V3-V5	100	220	177058	12.15	0	0
3	300	V3-V5	100	230	177058	6.318	0	0
3	300	V3-V5	100	240	177058	1.644	0	0
3	300	V3-V5	100	250	0	0	0	0
3	300	V3-V5	100	260	0	0	0	0
3	300	V3-V5	100	270	0	0	0	0
3	300	V3-V5	100	280	0	0	0	0
3	300	V3-V5	110	90	177058	85.894	0.074	0.074
3	300	V3-V5	110	100	177058	83.852	0.074	0.074
3	300	V3-V5	110	110	177058	81.712	0.074	0.074
3	300	V3-V5	110	120	177058	79.452	0.074	0.074
3	300	V3-V5	110	130	177058	77.364	0.072	0.072
3	300	V3-V5	110	140	177058	74.676	0.07	0.07
3	300	V3-V5	110	150	177058	71.004	0.068	0.068
3	300	V3-V5	110	160	177058	66.276	0.064	0.064
3	300	V3-V5	110	170	177058	61.726	0.062	0.062
3	300	V3-V5	110	180	177058	54.992	0.04	0.04
3	300	V3-V5	110	190	177058	44.618	0.002	0.002
3	300	V3-V5	110	200	177058	34.968	0.002	0.002
3	300	V3-V5	110	210	177058	24.282	0	0
3	300	V3-V5	110	220	177058	12.148	0	0
3	300	V3-V5	110	230	177058	6.318	0	0
3	300	V3-V5	110	240	177058	1.644	0	0
3	300	V3-V5	110	250	0	0	0	0
3	300	V3-V5	110	260	0	0	0	0
3	300	V3-V5	110	270	0	0	0	0
3	300	V3-V5	110	280	0	0	0	0
3	300	V3-V5	120	90	177058	85.704	0.074	0.074
3	300	V3-V5	120	100	177058	83.738	0.072	0.072
3	300	V3-V5	120	110	177058	81.626	0.072	0.072
3	300	V3-V5	120	120	177058	79.384	0.072	0.072
3	300	V3-V5	120	130	177058	77.31	0.072	0.072
3	300	V3-V5	120	140	177058	74.632	0.068	0.068
3	300	V3-V5	120	150	177058	70.97	0.066	0.066
3	300	V3-V5	120	160	177058	66.244	0.062	0.062
3	300	V3-V5	120	170	177058	61.708	0.062	0.062
3	300	V3-V5	120	180	177058	54.976	0.04	0.04
3	300	V3-V5	120	190	177058	44.61	0.002	0.002
3	300	V3-V5	120	200	177058	34.962	0.002	0.002
3	300	V3-V5	120	210	177058	24.278	0	0
3	300	V3-V5	120	220	177058	12.144	0	0
3	300	V3-V5	120	230	177058	6.318	0	0
3	300	V3-V5	120	240	177058	1.644	0	0
3	300	V3-V5	120	250	0	0	0	0
3	300	V3-V5	120	260	0	0	0	0
3	300	V3-V5	120	270	0	0	0	0
3	300	V3-V5	120	280	0	0	0	0
3	300	V3-V5	130	90	177058	85.43	0.072	0.072
3	300	V3-V5	130	100	177058	83.55	0.072	0.072
3	300	V3-V5	130	110	177058	81.496	0.07	0.07
3	300	V3-V5	130	120	177058	79.284	0.068	0.068
3	300	V3-V5	130	130	177058	77.232	0.068	0.068
3	300	V3-V5	130	140	177058	74.572	0.064	0.064
3	300	V3-V5	130	150	177058	70.922	0.062	0.062
3	300	V3-V5	130	160	177058	66.21	0.062	0.062
3	300	V3-V5	130	170	177058	61.68	0.062	0.062
3	300	V3-V5	130	180	177058	54.958	0.04	0.04
3	300	V3-V5	130	190	177058	44.598	0.002	0.002
3	300	V3-V5	130	200	177058	34.952	0.002	0.002
3	300	V3-V5	130	210	177058	24.272	0	0
3	300	V3-V5	130	220	177058	12.142	0	0
3	300	V3-V5	130	230	177058	6.318	0	0
3	300	V3-V5	130	240	177058	1.644	0	0
3	300	V3-V5	130	250	0	0	0	0
3	300	V3-V5	130	260	0	0	0	0
3	300	V3-V5	130	270	0	0	0	0
3	300	V3-V5	130	280	0	0	0	0
3	300	V3-V5	140	90	177058	85.09	0.07	0.07
3	300	V3-V5	140	100	177058	83.306	0.068	0.068
3	300	V3-V5	140	110	177058	81.318	0.066	0.066
3	300	V3-V5	140	120	177058	79.154	0.066	0.066
3	300	V3-V5	140	130	177058	77.126	0.066	0.066
3	300	V3-V5	140	140	177058	74.488	0.064	0.064
3	300	V3-V5	140	150	177058	70.858	0.062	0.062
3	300	V3-V5	140	160	177058	66.162	0.062	0.062
3	300	V3-V5	140	170	177058	61.64	0.062	0.062
3	300	V3-V5	140	180	177058	54.93	0.04	0.04
3	300	V3-V5	140	190	177058	44.576	0.002	0.002
3	300	V3-V5	140	200	177058	34.938	0.002	0.002
3	300	V3-V5	140	210	177058	24.264	0	0
3	300	V3-V5	140	220	177058	12.136	0	0
3	300	V3-V5	140	230	177058	6.308	0	0
3	300	V3-V5	140	240	177058	1.644	0	0
3	300	V3-V5	140	250	0	0	0	0
3	300	V3-V5	140	260	0	0	0	0
3	300	V3-V5	140	270	0	0	0	0
3	300	V3-V5	140	280	0	0	0	0
3	300	V3-V5	150	90	177058	84.694	0.068	0.068
3	300	V3-V5	150	100	177058	83.002	0.064	0.064
3	300	V3-V5	150	110	177058	81.096	0.064	0.064
3	300	V3-V5	150	120	177058	78.99	0.064	0.064
3	300	V3-V5	150	130	177058	77	0.064	0.064
3	300	V3-V5	150	140	177058	74.394	0.064	0.064
3	300	V3-V5	150	150	177058	70.788	0.062	0.062
3	300	V3-V5	150	160	177058	66.11	0.062	0.062
3	300	V3-V5	150	170	177058	61.6	0.062	0.062
3	300	V3-V5	150	180	177058	54.9	0.04	0.04
3	300	V3-V5	150	190	177058	44.558	0.002	0.002
3	300	V3-V5	150	200	177058	34.926	0.002	0.002
3	300	V3-V5	150	210	177058	24.254	0	0
3	300	V3-V5	150	220	177058	12.132	0	0
3	300	V3-V5	150	230	177058	6.308	0	0
3	300	V3-V5	150	240	177058	1.642	0	0
3	300	V3-V5	150	250	0	0	0	0
3	300	V3-V5	150	260	0	0	0	0
3	300	V3-V5	150	270	0	0	0	0
3	300	V3-V5	150	280	0	0	0	0
3	300	V3-V5	160	90	177058	84.218	0.066	0.066
3	300	V3-V5	160	100	177058	82.626	0.064	0.064
3	300	V3-V5	160	110	177058	80.806	0.064	0.064
3	300	V3-V5	160	120	177058	78.766	0.064	0.064
3	300	V3-V5	160	130	177058	76.832	0.064	0.064
3	300	V3-V5	160	140	177058	74.266	0.064	0.064
3	300	V3-V5	160	150	177058	70.698	0.064	0.064
3	300	V3-V5	160	160	177058	66.046	0.062	0.062
3	300	V3-V5	160	170	177058	61.554	0.062	0.062
3	300	V3-V5	160	180	177058	54.866	0.04	0.04
3	300	V3-V5	160	190	177058	44.534	0.002	0.002
3	300	V3-V5	160	200	177058	34.91	0.002	0.002
3	300	V3-V5	160	210	177058	24.246	0	0
3	300	V3-V5	160	220	177058	12.13	0	0
3	300	V3-V5	160	230	177058	6.308	0	0
3	300	V3-V5	160	240	177058	1.642	0	0
3	300	V3-V5	160	250	0	0	0	0
3	300	V3-V5	160	260	0	0	0	0
3	300	V3-V5	160	270	0	0	0	0
3	300	V3-V5	160	280	0	0	0	0
3	300	V3-V5	170	90	177058	83.472	0.066	0.066
3	300	V3-V5	170	100	177058	82.01	0.064	0.064
3	300	V3-V5	170	110	177058	80.314	0.064	0.064
3	300	V3-V5	170	120	177058	78.392	0.064	0.064
3	300	V3-V5	170	130	177058	76.536	0.064	0.064
3	300	V3-V5	170	140	177058	74.054	0.064	0.064
3	300	V3-V5	170	150	177058	70.542	0.064	0.064
3	300	V3-V5	170	160	177058	65.938	0.062	0.062
3	300	V3-V5	170	170	177058	61.478	0.062	0.062
3	300	V3-V5	170	180	177058	54.812	0.04	0.04
3	300	V3-V5	170	190	177058	44.504	0.004	0.004
3	300	V3-V5	170	200	177058	34.892	0.002	0.002
3	300	V3-V5	170	210	177058	24.236	0	0
3	300	V3-V5	170	220	177058	12.126	0	0
3	300	V3-V5	170	230	177058	6.306	0	0
3	300	V3-V5	170	240	177058	1.642	0	0
3	300	V3-V5	170	250	0	0	0	0
3	300	V3-V5	170	260	0	0	0	0
3	300	V3-V5	170	270	0	0	0	0
3	300	V3-V5	170	280	0	0	0	0
3	300	V3-V5	180	90	177058	82.39	0.062	0.058
3	300	V3-V5	180	100	177058	81.086	0.062	0.058
3	300	V3-V5	180	110	177058	79.548	0.062	0.058
3	300	V3-V5	180	120	177058	77.764	0.062	0.058
3	300	V3-V5	180	130	177058	76.028	0.064	0.058
3	300	V3-V5	180	140	177058	73.662	0.064	0.058
3	300	V3-V5	180	150	177058	70.268	0.062	0.056
3	300	V3-V5	180	160	177058	65.75	0.06	0.054
3	300	V3-V5	180	170	177058	61.342	0.06	0.054
3	300	V3-V5	180	180	177058	54.726	0.04	0.034
3	300	V3-V5	180	190	177058	44.458	0.002	0.002
3	300	V3-V5	180	200	177058	34.864	0.002	0.002
3	300	V3-V5	180	210	177058	24.218	0	0
3	300	V3-V5	180	220	177058	12.12	0	0
3	300	V3-V5	180	230	177058	6.302	0	0
3	300	V3-V5	180	240	177058	1.638	0	0
3	300	V3-V5	180	250	0	0	0	0
3	300	V3-V5	180	260	0	0	0	0
3	300	V3-V5	180	270	0	0	0	0
3	300	V3-V5	180	280	0	0	0	0
3	300	V3-V5	190	90	177058	80.952	0.046	0.046
3	300	V3-V5	190	100	177058	79.814	0.046	0.046
3	300	V3-V5	190	110	177058	78.464	0.046	0.046
3	300	V3-V5	190	120	177058	76.844	0.048	0.048
3	300	V3-V5	190	130	177058	75.254	0.046	0.046
3	300	V3-V5	190	140	177058	73.042	0.046	0.046
3	300	V3-V5	190	150	177058	69.802	0.046	0.046
3	300	V3-V5	190	160	177058	65.424	0.044	0.044
3	300	V3-V5	190	170	177058	61.106	0.04	0.04
3	300	V3-V5	190	180	177058	54.568	0.022	0.022
3	300	V3-V5	190	190	177058	44.38	0	0
3	300	V3-V5	190	200	177058	34.82	0	0
3	300	V3-V5	190	210	177058	24.194	0	0
3	300	V3-V5	190	220	177058	12.108	0	0
3	300	V3-V5	190	230	177058	6.296	0	0
3	300	V3-V5	190	240	177058	1.638	0	0
3	300	V3-V5	190	250	0	0	0	0
3	300	V3-V5	190	260	0	0	0	0
3	300	V3-V5	190	270	0	0	0	0
3	300	V3-V5	190	280	0	0	0	0
3	300	V3-V5	200	90	177058	78.852	0.042	0.042
3	300	V3-V5	200	100	177058	77.912	0.04	0.04
3	300	V3-V5	200	110	177058	76.772	0.04	0.04
3	300	V3-V5	200	120	177058	75.376	0.04	0.04
3	300	V3-V5	200	130	177058	73.978	0.04	0.04
3	300	V3-V5	200	140	177058	71.99	0.04	0.04
3	300	V3-V5	200	150	177058	69.006	0.038	0.038
3	300	V3-V5	200	160	177058	64.854	0.036	0.036
3	300	V3-V5	200	170	177058	60.696	0.036	0.036
3	300	V3-V5	200	180	177058	54.302	0.022	0.022
3	300	V3-V5	200	190	177058	44.238	0	0
3	300	V3-V5	200	200	177058	34.742	0.002	0.002
3	300	V3-V5	200	210	177058	24.16	0	0
3	300	V3-V5	200	220	177058	12.092	0	0
3	300	V3-V5	200	230	177058	6.292	0	0
3	300	V3-V5	200	240	177058	1.636	0	0
3	300	V3-V5	200	250	0	0	0	0
3	300	V3-V5	200	260	0	0	0	0
3	300	V3-V5	200	270	0	0	0	0
3	300	V3-V5	200	280	0	0	0	0
3	300	V3-V5	210	90	177058	76.3	0	0
3	300	V3-V5	210	100	177058	75.532	0.002	0.002
3	300	V3-V5	210	110	177058	74.598	0.002	0.002
3	300	V3-V5	210	120	177058	73.41	0.002	0.002
3	300	V3-V5	210	130	177058	72.212	0	0
3	300	V3-V5	210	140	177058	70.47	0	0
3	300	V3-V5	210	150	177058	67.784	0	0
3	300	V3-V5	210	160	177058	63.942	0	0
3	300	V3-V5	210	170	177058	60.012	0	0
3	300	V3-V5	210	180	177058	53.844	0	0
3	300	V3-V5	210	190	177058	44.012	0.002	0.002
3	300	V3-V5	210	200	177058	34.618	0.002	0.002
3	300	V3-V5	210	210	177058	24.094	0	0
3	300	V3-V5	210	220	177058	12.068	0	0
3	300	V3-V5	210	230	177058	6.286	0	0
3	300	V3-V5	210	240	177058	1.634	0	0
3	300	V3-V5	210	250	0	0	0	0
3	300	V3-V5	210	260	0	0	0	0
3	300	V3-V5	210	270	0	0	0	0
3	300	V3-V5	210	280	0	0	0	0
3	300	V3-V5	220	90	177058	72.5	0.002	0.002
3	300	V3-V5	220	100	177058	71.91	0.002	0.002
3	300	V3-V5	220	110	177058	71.192	0.002	0.002
3	300	V3-V5	220	120	177058	70.256	0.002	0.002
3	300	V3-V5	220	130	177058	69.302	0	0
3	300	V3-V5	220	140	177058	67.87	0	0
3	300	V3-V5	220	150	177058	65.594	0	0
3	300	V3-V5	220	160	177058	62.222	0	0
3	300	V3-V5	220	170	177058	58.686	0	0
3	300	V3-V5	220	180	177058	52.936	0.002	0.002
3	300	V3-V5	220	190	177058	43.52	0.002	0.002
3	300	V3-V5	220	200	177058	34.35	0.002	0.002
3	300	V3-V5	220	210	177058	23.966	0	0
3	300	V3-V5	220	220	177058	12.026	0	0
3	300	V3-V5	220	230	177058	6.268	0	0
3	300	V3-V5	220	240	177058	1.632	0	0
3	300	V3-V5	220	250	0	0	0	0
3	300	V3-V5	220	260	0	0	0	0
3	300	V3-V5	220	270	0	0	0	0
3	300	V3-V5	220	280	0	0	0	0
3	300	V3-V5	230	90	177058	67.198	0.002	0.002
3	300	V3-V5	230	100	177058	66.778	0.002	0.002
3	300	V3-V5	230	110	177058	66.256	0.002	0.002
3	300	V3-V5	230	120	177058	65.558	0.002	0.002
3	300	V3-V5	230	130	177058	64.854	0	0
3	300	V3-V5	230	140	177058	63.774	0	0
3	300	V3-V5	230	150	177058	61.97	0	0
3	300	V3-V5	230	160	177058	59.192	0	0
3	300	V3-V5	230	170	177058	56.202	0.002	0.002
3	300	V3-V5	230	180	177058	51.134	0.002	0.002
3	300	V3-V5	230	190	177058	42.47	0.002	0.002
3	300	V3-V5	230	200	177058	33.746	0.002	0.002
3	300	V3-V5	230	210	177058	23.67	0	0
3	300	V3-V5	230	220	177058	11.908	0	0
3	300	V3-V5	230	230	177058	6.224	0	0
3	300	V3-V5	230	240	177058	1.618	0	0
3	300	V3-V5	230	250	0	0	0	0
3	300	V3-V5	230	260	0	0	0	0
3	300	V3-V5	230	270	0	0	0	0
3	300	V3-V5	230	280	0	0	0	0
3	300	V3-V5	240	90	177058	61.512	0.002	0.002
3	300	V3-V5	240	100	177058	61.21	0.002	0.002
3	300	V3-V5	240	110	177058	60.838	0.002	0.002
3	300	V3-V5	240	120	177058	60.33	0.002	0.002
3	300	V3-V5	240	130	177058	59.818	0	0
3	300	V3-V5	240	140	177058	59.016	0	0
3	300	V3-V5	240	150	177058	57.636	0	0
3	300	V3-V5	240	160	177058	55.438	0.002	0.002
3	300	V3-V5	240	170	177058	52.986	0.002	0.002
3	300	V3-V5	240	180	177058	48.662	0.002	0.002
3	300	V3-V5	240	190	177058	40.926	0.002	0.002
3	300	V3-V5	240	200	177058	32.808	0.002	0.002
3	300	V3-V5	240	210	177058	23.19	0	0
3	300	V3-V5	240	220	177058	11.72	0	0
3	300	V3-V5	240	230	177058	6.158	0	0
3	300	V3-V5	240	240	177058	1.604	0	0
3	300	V3-V5	240	250	0	0	0	0
3	300	V3-V5	240	260	0	0	0	0
3	300	V3-V5	240	270	0	0	0	0
3	300	V3-V5	240	280	0	0	0	0
3	300	V3-V5	250	90	177058	55.2	0.002	0.002
3	300	V3-V5	250	100	177058	54.996	0.002	0.002
3	300	V3-V5	250	110	177058	54.738	0.002	0.002
3	300	V3-V5	250	120	177058	54.378	0.002	0.002
3	300	V3-V5	250	130	177058	54.01	0	0
3	300	V3-V5	250	140	177058	53.432	0	0
3	300	V3-V5	250	150	177058	52.414	0.002	0.002
3	300	V3-V5	250	160	177058	50.724	0.004	0.004
3	300	V3-V5	250	170	177058	48.778	0.002	0.002
3	300	V3-V5	250	180	177058	45.222	0.002	0.002
3	300	V3-V5	250	190	177058	38.546	0.002	0.002
3	300	V3-V5	250	200	177058	31.258	0.002	0.002
3	300	V3-V5	250	210	177058	22.322	0	0
3	300	V3-V5	250	220	177058	11.372	0	0
3	300	V3-V5	250	230	177058	6.016	0	0
3	300	V3-V5	250	240	177058	1.568	0	0
3	300	V3-V5	250	250	0	0	0	0
3	300	V3-V5	250	260	0	0	0	0
3	300	V3-V5	250	270	0	0	0	0
3	300	V3-V5	250	280	0	0	0	0
3	300	V3-V5	260	90	177058	48.536	0	0
3	300	V3-V5	260	100	177058	48.396	0.002	0.002
3	300	V3-V5	260	110	177058	48.22	0.002	0.002
3	300	V3-V5	260	120	177058	47.97	0.002	0.002
3	300	V3-V5	260	130	177058	47.718	0	0
3	300	V3-V5	260	140	177058	47.318	0.002	0.002
3	300	V3-V5	260	150	177058	46.598	0.002	0.002
3	300	V3-V5	260	160	177058	45.374	0.002	0.002
3	300	V3-V5	260	170	177058	43.898	0.002	0.002
3	300	V3-V5	260	180	177058	41.1	0.002	0.002
3	300	V3-V5	260	190	177058	35.574	0.002	0.002
3	300	V3-V5	260	200	177058	29.244	0.002	0.002
3	300	V3-V5	260	210	177058	21.15	0	0
3	300	V3-V5	260	220	177058	10.892	0	0
3	300	V3-V5	260	230	177058	5.818	0	0
3	300	V3-V5	260	240	177058	1.518	0	0
3	300	V3-V5	260	250	0	0	0	0
3	300	V3-V5	260	260	0	0	0	0
3	300	V3-V5	260	270	0	0	0	0
3	300	V3-V5	260	280	0	0	0	0
3	300	V3-V5	270	90	177058	41.66	0	0
3	300	V3-V5	270	100	177058	41.57	0	0
3	300	V3-V5	270	110	177058	41.45	0	0
3	300	V3-V5	270	120	177058	41.276	0	0
3	300	V3-V5	270	130	177058	41.108	0.002	0.002
3	300	V3-V5	270	140	177058	40.842	0.002	0.002
3	300	V3-V5	270	150	177058	40.344	0.002	0.002
3	300	V3-V5	270	160	177058	39.468	0.002	0.002
3	300	V3-V5	270	170	177058	38.398	0.002	0.002
3	300	V3-V5	270	180	177058	36.29	0.002	0.002
3	300	V3-V5	270	190	177058	31.878	0.002	0.002
3	300	V3-V5	270	200	177058	26.568	0	0
3	300	V3-V5	270	210	177058	19.494	0	0
3	300	V3-V5	270	220	177058	10.188	0	0
3	300	V3-V5	270	230	177058	5.52	0	0
3	300	V3-V5	270	240	177058	1.432	0	0
3	300	V3-V5	270	250	0	0	0	0
3	300	V3-V5	270	260	177058	0.176	0	0
3	300	V3-V5	270	270	0	0	0	0
3	300	V3-V5	270	280	0	0	0	0
3	300	V3-V5	280	90	177058	33.168	0	0
3	300	V3-V5	280	100	177058	33.112	0	0
3	300	V3-V5	280	110	177058	33.036	0	0
3	300	V3-V5	280	120	177058	32.93	0.002	0.002
3	300	V3-V5	280	130	177058	32.824	0.002	0.002
3	300	V3-V5	280	140	177058	32.664	0.002	0.002
3	300	V3-V5	280	150	177058	32.366	0.002	0.002
3	300	V3-V5	280	160	177058	31.822	0.002	0.002
3	300	V3-V5	280	170	177058	31.14	0.002	0.002
3	300	V3-V5	280	180	177058	29.726	0.002	0.002
3	300	V3-V5	280	190	177058	26.598	0.002	0.002
3	300	V3-V5	280	200	177058	22.594	0	0
3	300	V3-V5	280	210	177058	16.984	0	0
3	300	V3-V5	280	220	177058	9.108	0	0
3	300	V3-V5	280	230	177058	5.046	0	0
3	300	V3-V5	280	240	177058	1.314	0	0
3	300	V3-V5	280	250	0	0	0	0
3	300	V3-V5	280	260	177058	0.162	0.014	0.014
[truncated: 1,603 more rows]
