# Supplementary material for: Optimal 16S rRNA gene amplicon sequencing analysis for oral microbiota to avoid the potential bias introduced by trimming length, primer, and database
Source: Microbiol Spectr. 2024 Oct 22;12(12):e03512-23. doi: 10.1128/spectrum.03512-23 (PMC11619299; doi:10.1128/spectrum.03512-23)
Supplement: Table S5 to S16 — Raw abundance data of sequence reads. [file spectrum.03512-23-s0005.xlsx]

## Sheet: Mock1-250-SILVA
Supplementary Table S5. Raw abundance data of sequence reads obtained from mock1 with 250 bp PE using SILVA.
domain	phylum	class	order	family	genus	species	Mock1-V1-V2-1	Mock1-V1-V2-2	Mock1-V1-V2-3	Mock1-V1-V3-1	Mock1-V1-V3-2	Mock1-V1-V3-3	Mock1-V3-1	Mock1-V3-2	Mock1-V3-3	Mock1-V3-V4-1	Mock1-V3-V4-2	Mock1-V3-V4-3	Mock1-V3-V5-1	Mock1-V3-V5-2	Mock1-V3-V5-3	Mock1-V4-1	Mock1-V4-2	Mock1-V4-3	Mock1-V4-V5-1	Mock1-V4-V5-2	Mock1-V4-V5-3	Mock1-V5-V6-1	Mock1-V5-V6-2	Mock1-V5-V6-3	Mock1-V6-V8-1	Mock1-V6-V8-2	Mock1-V6-V8-3
d__Bacteria	p__Firmicutes	c__Bacilli	o__Bacillales	f__Bacillaceae	g__Bacillus	Unassigned	506	653	536	0	0	0	0	0	0	0	0	0	0	0	0	0	0	0	0	0	0	0	0	0	0	0	0
d__Bacteria	p__Proteobacteria	c__Gammaproteobacteria	o__Enterobacterales	f__Enterobacteriaceae	g__Escherichia-Shigella	Unassigned	0	0	0	0	0	0	0	0	0	0	0	0	0	0	0	0	0	0	0	0	0	3958	3891	3563	0	0	0
d__Bacteria	Unassigned	Unassigned	Unassigned	Unassigned	Unassigned	Unassigned	0	0	0	0	0	0	3	0	0	0	0	0	0	0	0	0	0	0	0	0	0	0	0	0	0	0	0
d__Bacteria	p__Firmicutes	c__Clostridia	o__Lachnospirales	f__Lachnospiraceae	g__Lachnoclostridium	Unassigned	0	0	0	0	0	0	0	0	0	0	0	0	3	0	0	0	0	0	0	0	0	0	0	0	0	0	0
d__Bacteria	p__Proteobacteria	c__Gammaproteobacteria	o__Burkholderiales	f__Comamonadaceae	Unassigned	Unassigned	0	0	0	0	0	0	0	0	0	3	0	0	0	0	0	0	0	0	0	0	0	0	0	0	0	0	0
d__Bacteria	p__Proteobacteria	c__Gammaproteobacteria	o__Pseudomonadales	f__Pseudomonadaceae	g__Pseudomonas	Unassigned	0	0	0	0	0	0	0	0	0	0	0	0	0	0	0	0	0	0	0	0	0	0	0	0	1174	1224	1173
d__Bacteria	p__Firmicutes	c__Clostridia	o__Clostridiales	f__Clostridiaceae	g__Clostridium_sensu_stricto_1	s__Clostridium_butyricum	0	0	0	0	0	0	0	0	0	0	0	0	0	0	0	0	0	0	1061	1146	1284	0	0	0	0	0	0
d__Bacteria	p__Firmicutes	c__Bacilli	o__Lactobacillales	f__Lactobacillaceae	g__Lactobacillus	s__metagenome	0	2	0	0	0	0	0	0	0	0	0	0	0	0	0	0	0	0	0	0	0	0	0	0	0	0	0
d__Eukaryota	Unassigned	Unassigned	Unassigned	Unassigned	Unassigned	Unassigned	0	0	0	0	0	0	0	0	2	0	0	0	0	0	0	0	0	0	0	0	0	0	0	0	0	0	0
d__Bacteria	p__Bacteroidota	c__Bacteroidia	o__Bacteroidales	f__Bacteroidaceae	g__Bacteroides	Unassigned	0	0	0	0	0	0	0	0	0	0	0	0	0	0	0	0	0	0	0	0	0	0	0	0	1302	1055	1094
d__Bacteria	p__Bacteroidota	c__Bacteroidia	o__Bacteroidales	f__Bacteroidaceae	g__Bacteroides	s__Bacteroides_uniformis	0	0	0	0	0	0	0	0	0	0	0	0	0	0	0	0	0	0	0	0	0	0	0	0	413	381	359
d__Bacteria	p__Actinobacteriota	c__Actinobacteria	o__Corynebacteriales	f__Corynebacteriaceae	g__Corynebacterium	s__Corynebacterium_striatum	0	0	0	0	0	0	1133	1169	1620	0	0	0	0	0	0	0	0	0	0	0	0	0	0	0	0	0	0
d__Bacteria	p__Firmicutes	c__Bacilli	o__Bacillales	f__Bacillaceae	g__Bacillus	Unassigned	0	0	0	0	0	0	15	0	0	0	0	0	0	0	0	0	0	0	0	0	0	0	0	0	0	0	0
d__Bacteria	p__Firmicutes	c__Bacilli	o__Lactobacillales	f__Streptococcaceae	g__Streptococcus	s__Streptococcus_mutans	0	0	0	0	0	0	0	0	0	0	0	0	0	0	0	0	0	0	0	0	0	3050	2982	2841	0	0	0
d__Bacteria	p__Firmicutes	c__Clostridia	o__Lachnospirales	f__Lachnospiraceae	g__Lachnoclostridium	s__Lachnoclostridium_sp.	2032	2519	2256	0	0	0	0	0	0	0	0	0	0	0	0	0	0	0	0	0	0	0	0	0	0	0	0
d__Bacteria	p__Firmicutes	c__Bacilli	o__Bacillales	f__Bacillaceae	g__Bacillus	Unassigned	0	0	0	0	0	0	0	0	0	0	0	0	0	0	0	0	0	0	486	399	494	0	0	0	0	0	0
d__Bacteria	p__Proteobacteria	c__Gammaproteobacteria	o__Burkholderiales	f__Comamonadaceae	g__Comamonas	s__Comamonas_terrigena	0	0	0	0	0	0	0	0	0	2471	2337	2331	0	0	0	0	0	0	0	0	0	0	0	0	0	0	0
Unassigned	Unassigned	Unassigned	Unassigned	Unassigned	Unassigned	Unassigned	0	0	0	0	0	2	0	0	0	0	0	0	0	0	0	0	0	0	0	0	0	0	0	0	0	0	0
d__Bacteria	p__Proteobacteria	c__Gammaproteobacteria	o__Pseudomonadales	Unassigned	Unassigned	Unassigned	0	0	0	0	0	0	0	0	0	0	0	0	0	0	0	0	0	0	0	0	0	0	0	0	10	0	0
d__Bacteria	p__Firmicutes	c__Clostridia	o__Lachnospirales	f__Lachnospiraceae	g__Lachnoclostridium	Unassigned	0	0	0	0	0	0	0	0	0	0	4	0	0	0	0	0	0	0	0	0	0	0	0	0	0	0	0
d__Bacteria	p__Actinobacteriota	c__Actinobacteria	o__Bifidobacteriales	f__Bifidobacteriaceae	g__Bifidobacterium	s__Bifidobacterium_pseudocatenulatum	128	231	224	0	0	0	0	0	0	0	0	0	0	0	0	0	0	0	0	0	0	0	0	0	0	0	0
d__Bacteria	p__Actinobacteriota	c__Actinobacteria	o__Corynebacteriales	f__Corynebacteriaceae	g__Corynebacterium	s__Corynebacterium_striatum	0	0	0	0	0	0	0	0	0	0	0	0	0	0	0	0	0	0	0	0	0	419	420	421	0	0	0
d__Bacteria	p__Bacteroidota	c__Bacteroidia	o__Bacteroidales	f__Prevotellaceae	g__Prevotella	Unassigned	0	0	0	0	0	0	0	0	0	0	0	0	0	0	0	0	0	0	3	0	0	0	0	0	0	0	0
Unassigned	Unassigned	Unassigned	Unassigned	Unassigned	Unassigned	Unassigned	0	0	0	0	0	0	7	9	4	0	0	0	0	0	0	0	0	0	0	0	0	0	0	0	0	0	0
d__Bacteria	p__Firmicutes	c__Clostridia	o__Clostridiales	f__Clostridiaceae	g__Clostridium_sensu_stricto_1	Unassigned	491	642	573	0	0	0	0	0	0	0	0	0	0	0	0	0	0	0	0	0	0	0	0	0	0	0	0
d__Bacteria	p__Actinobacteriota	c__Actinobacteria	o__Bifidobacteriales	f__Bifidobacteriaceae	g__Bifidobacterium	Unassigned	0	0	0	0	0	0	0	0	0	0	0	0	0	0	0	1196	1490	1556	0	0	0	0	0	0	0	0	0
d__Bacteria	p__Bacteroidota	c__Bacteroidia	o__Bacteroidales	f__Prevotellaceae	g__Prevotella	Unassigned	0	0	0	4	0	0	0	0	0	0	0	0	0	0	0	0	0	0	0	0	0	0	0	0	0	0	0
d__Bacteria	p__Firmicutes	c__Clostridia	o__Lachnospirales	f__Lachnospiraceae	g__Lachnoclostridium	Unassigned	0	0	0	0	0	0	0	0	0	0	0	0	0	0	0	0	0	0	0	0	0	0	0	0	0	0	4
d__Bacteria	p__Bacteroidota	c__Bacteroidia	o__Bacteroidales	f__Tannerellaceae	g__Parabacteroides	Unassigned	0	0	0	0	0	0	0	0	0	0	0	0	0	0	0	0	0	0	1229	1035	1168	0	0	0	0	0	0
d__Eukaryota	Unassigned	Unassigned	Unassigned	Unassigned	Unassigned	Unassigned	0	0	0	0	0	0	0	3	0	0	0	0	0	0	0	0	0	0	0	0	0	0	0	0	0	0	0
d__Bacteria	p__Bacteroidota	c__Bacteroidia	o__Bacteroidales	f__Tannerellaceae	g__Parabacteroides	Unassigned	0	0	0	0	0	0	0	0	0	0	0	0	0	0	0	0	0	0	0	0	0	0	0	0	459	443	429
d__Bacteria	p__Firmicutes	c__Bacilli	o__Lactobacillales	f__Streptococcaceae	g__Streptococcus	s__Streptococcus_mutans	0	0	0	0	0	0	0	0	0	4	0	0	0	0	0	0	0	0	0	0	0	0	0	0	0	0	0
d__Bacteria	p__Proteobacteria	c__Gammaproteobacteria	o__Enterobacterales	f__Enterobacteriaceae	g__Escherichia-Shigella	Unassigned	606	790	716	0	0	0	0	0	0	0	0	0	0	0	0	0	0	0	0	0	0	0	0	0	0	0	0
d__Bacteria	p__Firmicutes	c__Bacilli	o__Bacillales	f__Bacillaceae	g__Bacillus	Unassigned	0	0	0	0	0	0	0	0	0	588	569	584	0	0	0	0	0	0	0	0	0	0	0	0	0	0	0
d__Bacteria	p__Bacteroidota	c__Bacteroidia	o__Bacteroidales	f__Bacteroidaceae	g__Bacteroides	Unassigned	0	0	0	0	0	0	0	0	0	0	0	0	0	0	0	0	0	0	0	0	0	2455	2309	2043	0	0	0
d__Bacteria	p__Proteobacteria	c__Gammaproteobacteria	o__Pseudomonadales	f__Pseudomonadaceae	g__Pseudomonas	Unassigned	0	0	12	0	0	0	0	0	0	0	0	0	0	0	0	0	0	0	0	0	0	0	0	0	0	0	0
d__Bacteria	p__Proteobacteria	c__Gammaproteobacteria	o__Enterobacterales	f__Enterobacteriaceae	Unassigned	Unassigned	0	0	0	0	0	0	0	0	0	0	0	0	0	0	0	0	0	0	0	0	0	0	0	0	0	13	0
d__Eukaryota	Unassigned	Unassigned	Unassigned	Unassigned	Unassigned	Unassigned	0	0	0	0	0	0	0	0	2	0	0	0	0	0	0	0	0	0	0	0	0	0	0	0	0	0	0
d__Bacteria	p__Firmicutes	c__Clostridia	o__Clostridiales	f__Clostridiaceae	g__Clostridium_sensu_stricto_1	s__Clostridium_butyricum	0	0	0	0	0	0	0	0	0	0	0	0	0	0	0	0	0	0	0	0	0	0	0	0	523	460	483
d__Bacteria	p__Proteobacteria	c__Gammaproteobacteria	o__Enterobacterales	f__Enterobacteriaceae	g__Escherichia-Shigella	Unassigned	0	0	0	0	0	0	0	0	0	0	0	0	0	0	0	0	0	0	0	0	0	0	0	0	2952	2802	2849
d__Bacteria	p__Firmicutes	c__Bacilli	o__Lactobacillales	f__Streptococcaceae	g__Streptococcus	s__Streptococcus_mutans	3101	3815	3246	0	0	0	0	0	0	0	0	0	0	0	0	0	0	0	0	0	0	0	0	0	0	0	0
Unassigned	Unassigned	Unassigned	Unassigned	Unassigned	Unassigned	Unassigned	0	0	0	0	0	0	10	11	20	0	0	0	0	0	0	0	0	0	0	0	0	0	0	0	0	0	0
d__Bacteria	p__Firmicutes	c__Bacilli	o__Staphylococcales	f__Staphylococcaceae	g__Staphylococcus	Unassigned	0	0	0	0	0	0	0	0	0	0	0	0	0	0	0	0	0	0	0	0	0	0	0	0	0	4	0
d__Bacteria	p__Firmicutes	c__Bacilli	o__Bacillales	f__Bacillaceae	g__Bacillus	Unassigned	0	0	0	0	0	0	0	0	0	0	0	0	0	0	0	0	0	0	3628	3181	3724	0	0	0	0	0	0
d__Bacteria	p__Firmicutes	c__Bacilli	o__Bacillales	f__Bacillaceae	g__Bacillus	Unassigned	0	0	0	0	0	0	590	660	760	0	0	0	0	0	0	0	0	0	0	0	0	0	0	0	0	0	0
d__Bacteria	p__Bacteroidota	c__Bacteroidia	o__Bacteroidales	f__Tannerellaceae	g__Parabacteroides	Unassigned	0	0	0	0	0	0	0	0	0	0	0	0	0	0	0	0	0	0	0	0	0	1345	1244	1093	0	0	0
d__Bacteria	p__Proteobacteria	c__Gammaproteobacteria	o__Pseudomonadales	f__Moraxellaceae	g__Acinetobacter	s__Acinetobacter_radioresistens	1705	2065	1836	0	0	0	0	0	0	0	0	0	0	0	0	0	0	0	0	0	0	0	0	0	0	0	0
d__Bacteria	p__Proteobacteria	c__Gammaproteobacteria	o__Enterobacterales	f__Enterobacteriaceae	g__Escherichia-Shigella	Unassigned	2293	2858	2613	0	0	0	0	0	0	0	0	0	0	0	0	0	0	0	0	0	0	0	0	0	0	0	0
d__Bacteria	p__Proteobacteria	c__Gammaproteobacteria	o__Pseudomonadales	f__Pseudomonadaceae	g__Pseudomonas	Unassigned	0	0	0	0	0	0	3581	4274	5485	0	0	0	0	0	0	0	0	0	0	0	0	0	0	0	0	0	0
d__Bacteria	p__Bacteroidota	c__Bacteroidia	o__Bacteroidales	f__Tannerellaceae	g__Parabacteroides	s__uncultured_Parabacteroides	0	0	0	0	0	0	0	0	0	0	0	0	0	0	0	0	0	0	0	0	0	0	0	0	925	790	823
d__Bacteria	p__Firmicutes	c__Bacilli	o__Bacillales	f__Bacillaceae	g__Bacillus	Unassigned	0	0	0	0	0	0	0	0	0	0	0	0	0	0	0	0	0	0	133	106	138	0	0	0	0	0	0
d__Bacteria	p__Proteobacteria	c__Gammaproteobacteria	o__Burkholderiales	f__Comamonadaceae	g__Comamonas	Unassigned	0	0	0	0	0	0	603	653	850	0	0	0	0	0	0	0	0	0	0	0	0	0	0	0	0	0	0
Unassigned	Unassigned	Unassigned	Unassigned	Unassigned	Unassigned	Unassigned	0	0	0	0	0	0	0	0	1	0	0	0	0	0	0	0	0	0	0	0	0	0	0	0	0	0	0
d__Bacteria	p__Proteobacteria	c__Gammaproteobacteria	o__Enterobacterales	f__Enterobacteriaceae	g__Escherichia-Shigella	Unassigned	0	0	0	0	0	0	0	0	0	3040	3067	2699	0	0	0	0	0	0	0	0	0	0	0	0	0	0	0
Unassigned	Unassigned	Unassigned	Unassigned	Unassigned	Unassigned	Unassigned	0	0	0	10	0	12	0	0	0	0	0	0	0	0	0	0	0	0	0	0	0	0	0	0	0	0	0
d__Bacteria	p__Firmicutes	c__Bacilli	o__Bacillales	f__Bacillaceae	Unassigned	Unassigned	0	0	0	0	0	0	0	0	0	0	0	0	0	0	0	0	0	0	4	0	0	0	0	0	0	0	0
d__Bacteria	p__Firmicutes	c__Bacilli	o__Staphylococcales	f__Staphylococcaceae	g__Staphylococcus	Unassigned	0	0	0	0	0	0	0	0	0	0	0	0	0	0	0	0	0	0	0	0	0	0	0	0	521	554	523
d__Bacteria	p__Actinobacteriota	c__Actinobacteria	o__Bifidobacteriales	f__Bifidobacteriaceae	g__Bifidobacterium	Unassigned	0	0	0	0	0	0	0	0	0	0	0	0	0	0	0	727	1080	973	0	0	0	0	0	0	0	0	0
d__Bacteria	p__Firmicutes	c__Clostridia	o__Clostridiales	f__Clostridiaceae	g__Clostridium_sensu_stricto_1	s__Clostridium_butyricum	0	0	0	0	0	0	0	0	0	472	470	425	0	0	0	0	0	0	0	0	0	0	0	0	0	0	0
d__Bacteria	p__Firmicutes	c__Bacilli	o__Bacillales	f__Bacillaceae	g__Bacillus	Unassigned	0	0	0	0	0	0	0	0	0	0	0	2	0	0	0	0	0	0	0	0	0	0	0	0	0	0	0
d__Bacteria	p__Bacteroidota	c__Bacteroidia	o__Bacteroidales	f__Bacteroidaceae	g__Bacteroides	Unassigned	0	0	0	0	0	0	0	0	0	0	0	0	0	0	0	737	814	784	0	0	0	0	0	0	0	0	0
d__Bacteria	Unassigned	Unassigned	Unassigned	Unassigned	Unassigned	Unassigned	0	0	0	0	0	0	98	81	110	0	0	0	0	0	0	0	0	0	0	0	0	0	0	0	0	0	0
d__Bacteria	p__Bacteroidota	c__Bacteroidia	o__Bacteroidales	f__Tannerellaceae	g__Parabacteroides	Unassigned	1349	1727	1476	0	0	0	0	0	0	0	0	0	0	0	0	0	0	0	0	0	0	0	0	0	0	0	0
d__Bacteria	p__Firmicutes	c__Clostridia	o__Clostridiales	f__Clostridiaceae	g__Clostridium_sensu_stricto_1	Unassigned	0	0	0	0	0	0	0	0	0	2	0	0	0	0	0	0	0	0	0	0	0	0	0	0	0	0	0
d__Bacteria	p__Firmicutes	c__Clostridia	o__Clostridiales	f__Clostridiaceae	g__Clostridium_sensu_stricto_1	s__Clostridium_butyricum	0	0	0	0	0	0	0	0	0	1616	1768	1562	0	0	0	0	0	0	0	0	0	0	0	0	0	0	0
d__Bacteria	p__Bacteroidota	c__Bacteroidia	o__Bacteroidales	f__Tannerellaceae	g__Parabacteroides	Unassigned	0	0	3	0	0	0	0	0	0	0	0	0	0	0	0	0	0	0	0	0	0	0	0	0	0	0	0
Unassigned	Unassigned	Unassigned	Unassigned	Unassigned	Unassigned	Unassigned	0	0	0	0	0	0	4	4	4	0	0	0	0	0	0	0	0	0	0	0	0	0	0	0	0	0	0
d__Bacteria	p__Proteobacteria	c__Gammaproteobacteria	o__Burkholderiales	f__Comamonadaceae	Unassigned	Unassigned	0	0	0	0	0	0	0	0	0	0	0	0	0	0	0	0	0	0	0	0	0	4659	4432	4040	0	0	0
d__Bacteria	p__Bacteroidota	c__Bacteroidia	o__Bacteroidales	f__Tannerellaceae	g__Parabacteroides	Unassigned	0	0	3	0	0	0	0	0	0	0	0	0	0	0	0	0	0	0	0	0	0	0	0	0	0	0	0
d__Bacteria	p__Proteobacteria	c__Gammaproteobacteria	o__Pseudomonadales	f__Pseudomonadaceae	g__Pseudomonas	Unassigned	0	0	0	0	0	0	0	0	0	0	0	0	0	0	0	0	0	0	0	0	0	2196	2347	2256	0	0	0
d__Bacteria	p__Bacteroidota	c__Bacteroidia	o__Bacteroidales	f__Tannerellaceae	g__Parabacteroides	Unassigned	96	111	101	0	0	0	0	0	0	0	0	0	0	0	0	0	0	0	0	0	0	0	0	0	0	0	0
d__Bacteria	p__Firmicutes	c__Clostridia	o__Clostridiales	f__Clostridiaceae	g__Clostridium_sensu_stricto_1	Unassigned	0	6	0	0	0	0	0	0	0	0	0	0	0	0	0	0	0	0	0	0	0	0	0	0	0	0	0
d__Bacteria	p__Firmicutes	c__Bacilli	o__Staphylococcales	f__Staphylococcaceae	g__Staphylococcus	Unassigned	0	0	0	0	0	0	0	0	0	0	0	0	0	0	0	0	0	0	2583	2448	2965	0	0	0	0	0	0
d__Bacteria	p__Firmicutes	c__Bacilli	o__Bacillales	f__Bacillaceae	g__Bacillus	Unassigned	0	0	0	0	0	0	0	0	0	0	0	0	0	0	0	218	202	213	0	0	0	0	0	0	0	0	0
d__Bacteria	p__Actinobacteriota	c__Actinobacteria	o__Bifidobacteriales	f__Bifidobacteriaceae	g__Bifidobacterium	Unassigned	0	0	0	0	0	0	0	0	0	926	1031	1057	0	0	0	0	0	0	0	0	0	0	0	0	0	0	0
d__Bacteria	p__Firmicutes	c__Bacilli	o__Lactobacillales	f__Streptococcaceae	g__Streptococcus	s__Streptococcus_mutans	0	0	0	0	0	0	0	0	0	0	0	0	0	0	0	0	0	0	108	87	0	0	0	0	0	0	0
d__Bacteria	p__Proteobacteria	c__Gammaproteobacteria	o__Burkholderiales	f__Comamonadaceae	Unassigned	Unassigned	0	0	0	0	0	0	0	0	0	0	0	0	0	0	0	0	0	0	2844	2490	2661	0	0	0	0	0	0
d__Bacteria	p__Actinobacteriota	c__Actinobacteria	o__Corynebacteriales	f__Corynebacteriaceae	g__Corynebacterium	s__Corynebacterium_striatum	0	13	0	0	0	0	0	0	0	0	0	0	0	0	0	0	0	0	0	0	0	0	0	0	0	0	0
d__Bacteria	p__Firmicutes	c__Bacilli	o__Bacillales	f__Bacillaceae	g__Bacillus	Unassigned	0	0	12	0	0	0	0	0	0	0	0	0	0	0	0	0	0	0	0	0	0	0	0	0	0	0	0
d__Eukaryota	p__Ascomycota	c__Dothideomycetes	o__Capnodiales	f__Cladosporiaceae	g__Cladosporium	s__Cladosporium_iridis	0	0	0	0	0	0	0	0	0	0	0	0	0	0	0	0	0	0	0	0	0	0	0	0	0	3	0
d__Eukaryota	p__Arthropoda	c__Ostracoda	o__Halocyprida	f__Halocyprida	g__Halocyprida	Unassigned	0	0	0	0	0	0	0	0	0	0	0	0	0	0	0	0	4	0	0	0	0	0	0	0	0	0	0
d__Bacteria	p__Actinobacteriota	c__Actinobacteria	o__Bifidobacteriales	f__Bifidobacteriaceae	g__Bifidobacterium	Unassigned	0	0	0	0	0	0	0	0	0	0	0	0	0	0	0	0	0	0	0	0	0	2022	2810	2665	0	0	0
d__Bacteria	p__Proteobacteria	c__Gammaproteobacteria	o__Pseudomonadales	f__Pseudomonadaceae	g__Pseudomonas	Unassigned	0	0	0	0	0	0	0	0	0	3106	3296	2824	0	0	0	0	0	0	0	0	0	0	0	0	0	0	0
d__Bacteria	p__Proteobacteria	c__Gammaproteobacteria	o__Burkholderiales	f__Comamonadaceae	g__Comamonas	Unassigned	0	0	0	0	0	0	0	0	0	0	0	0	0	0	0	0	0	0	0	0	0	0	0	0	3115	3233	3223
d__Bacteria	p__Proteobacteria	c__Gammaproteobacteria	o__Pseudomonadales	f__Moraxellaceae	g__Acinetobacter	Unassigned	0	0	0	0	0	0	0	0	0	0	0	0	0	0	0	0	0	0	3140	2818	3295	0	0	0	0	0	0
Unassigned	Unassigned	Unassigned	Unassigned	Unassigned	Unassigned	Unassigned	0	0	0	0	0	0	6	7	8	0	0	0	0	0	0	0	0	0	0	0	0	0	0	0	0	0	0
d__Bacteria	p__Firmicutes	c__Bacilli	o__Lactobacillales	f__Lactobacillaceae	g__Lactobacillus	Unassigned	0	0	0	0	0	0	0	0	0	0	0	0	0	0	0	0	0	0	120	124	116	0	0	0	0	0	0
d__Bacteria	p__Firmicutes	c__Bacilli	o__Bacillales	f__Bacillaceae	g__Bacillus	Unassigned	0	0	0	0	0	0	0	0	0	0	0	0	0	0	0	5328	6047	5716	0	0	0	0	0	0	0	0	0
d__Bacteria	p__Proteobacteria	c__Gammaproteobacteria	o__Pseudomonadales	f__Moraxellaceae	g__Acinetobacter	Unassigned	0	0	0	0	0	0	0	0	0	0	0	0	0	0	0	0	0	0	0	3	0	0	0	0	0	0	0
d__Bacteria	p__Firmicutes	c__Clostridia	o__Clostridiales	f__Clostridiaceae	g__Clostridium_sensu_stricto_1	Unassigned	0	0	0	0	0	0	5706	5597	6969	0	0	0	0	0	0	0	0	0	0	0	0	0	0	0	0	0	0
d__Bacteria	p__Firmicutes	c__Clostridia	o__Clostridiales	f__Clostridiaceae	g__Clostridium_sensu_stricto_1	s__Clostridium_butyricum	0	0	0	0	0	0	0	0	0	9	0	0	0	0	0	0	0	0	0	0	0	0	0	0	0	0	0
Unassigned	Unassigned	Unassigned	Unassigned	Unassigned	Unassigned	Unassigned	0	0	0	0	0	0	0	2	1	0	0	0	0	0	0	0	0	0	0	0	0	0	0	0	0	0	0
d__Eukaryota	p__Basidiomycota	Unassigned	Unassigned	Unassigned	Unassigned	Unassigned	0	0	0	0	0	0	0	0	0	0	0	0	0	0	0	0	0	0	2	0	0	0	0	0	0	0	0
d__Bacteria	p__Bacteroidota	c__Bacteroidia	o__Bacteroidales	f__Bacteroidaceae	g__Bacteroides	Unassigned	0	0	0	0	0	0	0	0	0	0	0	0	0	0	0	0	3	0	0	0	0	0	0	0	0	0	0
d__Bacteria	p__Firmicutes	c__Bacilli	o__Staphylococcales	f__Staphylococcaceae	g__Staphylococcus	Unassigned	0	0	0	0	0	0	0	0	0	0	0	0	2	0	0	0	0	0	0	0	0	0	0	0	0	0	0
d__Bacteria	p__Actinobacteriota	c__Actinobacteria	o__Bifidobacteriales	f__Bifidobacteriaceae	g__Bifidobacterium	Unassigned	0	0	0	0	0	0	1793	2408	3010	0	0	0	0	0	0	0	0	0	0	0	0	0	0	0	0	0	0
d__Bacteria	p__Bacteroidota	c__Bacteroidia	o__Bacteroidales	f__Tannerellaceae	g__Parabacteroides	Unassigned	0	0	0	0	0	0	759	788	934	0	0	0	0	0	0	0	0	0	0	0	0	0	0	0	0	0	0
Unassigned	Unassigned	Unassigned	Unassigned	Unassigned	Unassigned	Unassigned	0	0	0	2	0	0	0	0	0	0	0	0	0	0	0	0	0	0	0	0	0	0	0	0	0	0	0
d__Bacteria	p__Proteobacteria	c__Gammaproteobacteria	o__Pseudomonadales	f__Pseudomonadaceae	g__Pseudomonas	Unassigned	0	0	0	0	0	0	0	0	0	0	0	0	0	0	0	0	0	0	81	0	91	0	0	0	0	0	0
d__Bacteria	p__Bacteroidota	c__Bacteroidia	o__Bacteroidales	f__Bacteroidaceae	g__Bacteroides	s__Bacteroides_uniformis	714	883	730	0	0	0	0	0	0	0	0	0	0	0	0	0	0	0	0	0	0	0	0	0	0	0	0
d__Bacteria	p__Actinobacteriota	c__Actinobacteria	o__Bifidobacteriales	f__Bifidobacteriaceae	g__Bifidobacterium	Unassigned	0	0	0	0	0	0	0	0	0	0	0	0	0	0	0	47	57	58	0	0	0	0	0	0	0	0	0
d__Bacteria	p__Proteobacteria	c__Gammaproteobacteria	o__Pseudomonadales	f__Pseudomonadaceae	g__Pseudomonas	Unassigned	0	0	0	0	0	0	0	0	0	0	0	0	0	0	0	134	153	171	0	0	0	0	0	0	0	0	0
d__Bacteria	p__Bacteroidota	c__Bacteroidia	o__Bacteroidales	f__Tannerellaceae	g__Parabacteroides	Unassigned	0	0	0	0	0	0	0	0	0	0	0	0	0	0	0	814	1009	895	0	0	0	0	0	0	0	0	0
d__Bacteria	p__Firmicutes	c__Bacilli	o__Bacillales	f__Bacillaceae	g__Bacillus	Unassigned	0	0	0	0	0	0	0	0	0	3813	3721	3605	0	0	0	0	0	0	0	0	0	0	0	0	0	0	0
d__Bacteria	p__Actinobacteriota	c__Actinobacteria	o__Bifidobacteriales	f__Bifidobacteriaceae	g__Bifidobacterium	s__Bifidobacterium_pseudocatenulatum	61	94	88	0	0	0	0	0	0	0	0	0	0	0	0	0	0	0	0	0	0	0	0	0	0	0	0
d__Bacteria	p__Bacteroidota	c__Bacteroidia	o__Bacteroidales	f__Tannerellaceae	g__Parabacteroides	Unassigned	0	0	0	0	0	0	0	0	0	0	0	0	0	0	0	448	683	717	0	0	0	0	0	0	0	0	0
d__Bacteria	p__Firmicutes	c__Bacilli	o__Lactobacillales	f__Lactobacillaceae	g__Lactobacillus	s__Lactobacillus_delbrueckii	0	0	0	0	0	0	0	0	0	1889	2703	2570	0	0	0	0	0	0	0	0	0	0	0	0	0	0	0
d__Bacteria	p__Firmicutes	c__Clostridia	o__Clostridiales	f__Clostridiaceae	g__Clostridium_sensu_stricto_1	s__Clostridium_butyricum	0	0	0	0	0	0	0	0	0	0	0	0	0	0	0	203	195	237	0	0	0	0	0	0	0	0	0
d__Bacteria	p__Proteobacteria	c__Gammaproteobacteria	o__Pseudomonadales	Unassigned	Unassigned	Unassigned	0	0	0	0	0	0	0	0	0	0	0	0	0	0	0	0	0	0	0	0	0	0	0	0	0	6	0
d__Bacteria	p__Firmicutes	c__Clostridia	o__Lachnospirales	f__Lachnospiraceae	g__Lachnoclostridium	Unassigned	0	0	0	0	0	0	0	0	0	0	0	0	0	0	0	0	0	0	352	374	411	0	0	0	0	0	0
Unassigned	Unassigned	Unassigned	Unassigned	Unassigned	Unassigned	Unassigned	0	0	0	0	0	0	0	0	3	0	0	0	0	0	0	0	0	0	0	0	0	0	0	0	0	0	0
d__Bacteria	p__Firmicutes	c__Bacilli	o__Bacillales	f__Bacillaceae	g__Bacillus	Unassigned	0	0	0	0	0	0	0	0	0	0	0	0	0	0	0	0	0	0	0	0	0	79	77	76	0	0	0
d__Bacteria	p__Proteobacteria	c__Gammaproteobacteria	o__Pseudomonadales	f__Moraxellaceae	g__Acinetobacter	Unassigned	0	0	0	0	0	0	0	0	0	0	0	0	0	0	0	0	0	0	0	0	0	4028	3865	3686	0	0	0
d__Bacteria	p__Firmicutes	c__Bacilli	o__Staphylococcales	f__Staphylococcaceae	g__Staphylococcus	Unassigned	0	0	0	0	0	0	0	0	0	0	0	0	0	0	0	170	210	191	0	0	0	0	0	0	0	0	0
d__Bacteria	p__Firmicutes	c__Clostridia	o__Clostridiales	f__Clostridiaceae	g__Clostridium_sensu_stricto_1	s__Clostridium_butyricum	0	0	0	0	0	0	0	0	0	4299	4713	4133	0	0	0	0	0	0	0	0	0	0	0	0	0	0	0
d__Bacteria	p__Proteobacteria	c__Gammaproteobacteria	o__Pseudomonadales	f__Pseudomonadaceae	g__Pseudomonas	Unassigned	24	0	0	0	0	0	0	0	0	0	0	0	0	0	0	0	0	0	0	0	0	0	0	0	0	0	0
d__Bacteria	p__Firmicutes	c__Clostridia	o__Clostridiales	f__Clostridiaceae	g__Clostridium_sensu_stricto_1	Unassigned	0	0	0	0	0	0	0	0	0	0	0	0	0	0	0	0	0	0	0	2	0	0	0	0	0	0	0
d__Bacteria	p__Firmicutes	c__Clostridia	o__Clostridiales	f__Clostridiaceae	g__Clostridium_sensu_stricto_1	Unassigned	0	0	0	0	0	0	0	0	0	2	0	0	0	0	0	0	0	0	0	0	0	0	0	0	0	0	0
d__Bacteria	p__Proteobacteria	c__Gammaproteobacteria	o__Enterobacterales	f__Enterobacteriaceae	g__Escherichia-Shigella	Unassigned	0	0	0	0	0	0	0	0	0	0	0	0	0	0	0	0	0	0	110	80	98	0	0	0	0	0	0
d__Bacteria	p__Actinobacteriota	c__Actinobacteria	o__Bifidobacteriales	f__Bifidobacteriaceae	g__Bifidobacterium	Unassigned	0	0	0	0	0	0	0	0	0	0	0	0	0	0	0	0	0	0	400	401	484	0	0	0	0	0	0
d__Bacteria	p__Firmicutes	c__Bacilli	o__Lactobacillales	f__Lactobacillaceae	g__Lactobacillus	s__Lactobacillus_delbrueckii	1417	1804	1562	0	0	0	0	0	0	0	0	0	0	0	0	0	0	0	0	0	0	0	0	0	0	0	0
d__Bacteria	p__Firmicutes	c__Clostridia	o__Lachnospirales	f__Lachnospiraceae	g__Lachnoclostridium	Unassigned	0	0	0	0	0	0	0	0	0	0	0	0	0	0	0	0	0	0	0	0	0	0	0	0	0	0	4
d__Bacteria	p__Bacteroidota	c__Bacteroidia	o__Bacteroidales	f__Tannerellaceae	g__Parabacteroides	Unassigned	0	0	0	0	0	0	4394	4493	5624	0	0	0	0	0	0	0	0	0	0	0	0	0	0	0	0	0	0
d__Bacteria	p__Firmicutes	c__Clostridia	o__Lachnospirales	f__Lachnospiraceae	g__Lachnoclostridium	Unassigned	0	0	0	0	0	0	0	0	0	0	0	0	0	0	0	0	0	0	1403	1286	1515	0	0	0	0	0	0
d__Bacteria	p__Actinobacteriota	c__Actinobacteria	o__Propionibacteriales	f__Propionibacteriaceae	g__Cutibacterium	Unassigned	0	0	0	0	0	0	0	0	0	0	0	0	0	0	0	222	233	232	0	0	0	0	0	0	0	0	0
d__Bacteria	p__Bacteroidota	c__Bacteroidia	o__Bacteroidales	f__Bacteroidaceae	g__Bacteroides	s__Bacteroides_uniformis	2014	2288	2069	0	0	0	0	0	0	0	0	0	0	0	0	0	0	0	0	0	0	0	0	0	0	0	0
d__Bacteria	p__Firmicutes	c__Clostridia	o__Lachnospirales	f__Lachnospiraceae	Unassigned	Unassigned	0	0	0	0	0	0	1980	1936	2493	0	0	0	0	0	0	0	0	0	0	0	0	0	0	0	0	0	0
d__Bacteria	p__Proteobacteria	c__Gammaproteobacteria	o__Pseudomonadales	f__Moraxellaceae	g__Acinetobacter	Unassigned	0	0	0	0	0	0	0	0	0	0	0	0	2	0	0	0	0	0	0	0	0	0	0	0	0	0	0
d__Bacteria	p__Proteobacteria	c__Gammaproteobacteria	o__Pseudomonadales	f__Moraxellaceae	g__Acinetobacter	Unassigned	0	0	0	0	0	0	0	0	0	0	0	0	0	0	0	4950	5304	5233	0	0	0	0	0	0	0	0	0
d__Eukaryota	Unassigned	Unassigned	Unassigned	Unassigned	Unassigned	Unassigned	0	0	0	0	0	0	0	0	0	0	0	0	0	0	0	0	0	0	0	0	0	0	0	0	2	0	0
d__Bacteria	p__Firmicutes	c__Bacilli	o__Staphylococcales	f__Staphylococcaceae	g__Staphylococcus	Unassigned	0	0	0	0	0	0	0	0	0	0	0	0	0	0	0	0	0	0	0	0	0	3295	3185	2905	0	0	0
d__Bacteria	p__Proteobacteria	c__Gammaproteobacteria	o__Burkholderiales	f__Comamonadaceae	g__Comamonas	s__Comamonas_terrigena	110	124	150	0	0	0	0	0	0	0	0	0	0	0	0	0	0	0	0	0	0	0	0	0	0	0	0
d__Bacteria	p__Firmicutes	c__Bacilli	o__Staphylococcales	f__Staphylococcaceae	g__Staphylococcus	Unassigned	0	0	0	0	0	0	0	0	0	0	0	0	0	0	0	0	0	0	0	0	0	0	0	0	1576	1625	1532
d__Bacteria	p__Firmicutes	c__Bacilli	o__Lactobacillales	f__Lactobacillaceae	g__Lactobacillus	s__Lactobacillus_delbrueckii	2394	2956	2761	0	0	0	0	0	0	0	0	0	0	0	0	0	0	0	0	0	0	0	0	0	0	0	0
d__Bacteria	p__Firmicutes	c__Clostridia	o__Clostridiales	f__Clostridiaceae	g__Clostridium_sensu_stricto_1	Unassigned	0	0	0	0	0	0	0	0	0	0	0	0	0	0	0	0	0	0	0	0	0	492	453	429	0	0	0
d__Bacteria	p__Firmicutes	c__Clostridia	o__Clostridiales	f__Clostridiaceae	g__Clostridium_sensu_stricto_1	Unassigned	5162	6136	5421	0	0	0	0	0	0	0	0	0	0	0	0	0	0	0	0	0	0	0	0	0	0	0	0
d__Bacteria	p__Firmicutes	c__Bacilli	o__Lactobacillales	f__Lactobacillaceae	g__Lactobacillus	Unassigned	0	0	0	0	0	0	0	0	0	0	0	0	0	0	0	147	155	0	0	0	0	0	0	0	0	0	0
d__Bacteria	p__Actinobacteriota	c__Actinobacteria	o__Corynebacteriales	f__Corynebacteriaceae	g__Corynebacterium	s__Corynebacterium_striatum	0	0	0	0	0	0	0	0	0	0	0	0	0	0	0	0	0	0	0	0	0	1195	1076	1089	0	0	0
d__Bacteria	p__Actinobacteriota	c__Actinobacteria	o__Corynebacteriales	f__Corynebacteriaceae	g__Corynebacterium	Unassigned	0	0	0	0	0	0	0	0	0	0	0	0	0	0	0	0	0	0	877	934	1071	0	0	0	0	0	0
d__Bacteria	p__Proteobacteria	c__Gammaproteobacteria	o__Pseudomonadales	Unassigned	Unassigned	Unassigned	0	0	0	0	0	0	0	0	0	0	0	0	0	0	0	0	0	0	0	0	0	0	0	0	2922	2916	2920
d__Bacteria	p__Actinobacteriota	c__Actinobacteria	o__Corynebacteriales	f__Corynebacteriaceae	g__Corynebacterium	Unassigned	0	0	0	0	0	0	0	0	0	0	0	0	0	0	0	0	0	0	0	2	0	0	0	0	0	0	0
d__Bacteria	p__Firmicutes	c__Bacilli	o__Staphylococcales	f__Staphylococcaceae	g__Staphylococcus	Unassigned	0	0	0	0	0	0	0	0	0	0	0	0	0	0	0	4432	5151	4976	0	0	0	0	0	0	0	0	0
d__Bacteria	p__Firmicutes	c__Bacilli	o__Bacillales	f__Bacillaceae	g__Bacillus	Unassigned	477	539	469	0	0	0	0	0	0	0	0	0	0	0	0	0	0	0	0	0	0	0	0	0	0	0	0
d__Bacteria	p__Firmicutes	c__Bacilli	o__Staphylococcales	f__Staphylococcaceae	g__Staphylococcus	Unassigned	0	0	0	0	0	0	3121	3298	4499	0	0	0	0	0	0	0	0	0	0	0	0	0	0	0	0	0	0
Unassigned	Unassigned	Unassigned	Unassigned	Unassigned	Unassigned	Unassigned	0	0	0	0	0	0	5	0	4	0	0	0	0	0	0	0	0	0	0	0	0	0	0	0	0	0	0
d__Bacteria	p__Actinobacteriota	c__Actinobacteria	o__Corynebacteriales	f__Corynebacteriaceae	g__Corynebacterium	Unassigned	0	0	0	0	0	0	0	0	0	0	0	0	0	0	0	1396	1591	1687	0	0	0	0	0	0	0	0	0
d__Bacteria	p__Actinobacteriota	c__Actinobacteria	o__Bifidobacteriales	f__Bifidobacteriaceae	g__Bifidobacterium	Unassigned	0	0	0	0	0	0	0	0	0	655	662	677	0	0	0	0	0	0	0	0	0	0	0	0	0	0	0
d__Bacteria	p__Actinobacteriota	c__Actinobacteria	o__Bifidobacteriales	f__Bifidobacteriaceae	g__Bifidobacterium	Unassigned	0	0	0	0	0	0	0	0	0	0	3	0	0	0	0	0	0	0	0	0	0	0	0	0	0	0	0
d__Bacteria	p__Firmicutes	c__Bacilli	o__Bacillales	f__Bacillaceae	g__Bacillus	Unassigned	0	0	0	0	0	0	0	0	0	1229	1274	1320	0	0	0	0	0	0	0	0	0	0	0	0	0	0	0
d__Bacteria	p__Proteobacteria	c__Gammaproteobacteria	o__Enterobacterales	f__Enterobacteriaceae	g__Escherichia-Shigella	Unassigned	0	0	0	0	0	0	0	0	0	0	0	0	0	0	0	0	0	0	0	0	2	0	0	0	0	0	0
Unassigned	Unassigned	Unassigned	Unassigned	Unassigned	Unassigned	Unassigned	0	0	0	0	0	0	0	0	2	0	0	0	0	0	0	0	0	0	0	0	0	0	0	0	0	0	0
d__Bacteria	p__Actinobacteriota	c__Actinobacteria	o__Corynebacteriales	f__Corynebacteriaceae	g__Corynebacterium	s__Corynebacterium_striatum	0	0	0	0	0	0	0	0	0	0	0	0	0	0	0	0	0	0	0	0	0	0	0	0	245	295	313
d__Bacteria	p__Proteobacteria	c__Gammaproteobacteria	o__Pseudomonadales	f__Moraxellaceae	g__Acinetobacter	Unassigned	0	0	2	0	0	0	0	0	0	0	0	0	0	0	0	0	0	0	0	0	0	0	0	0	0	0	0
d__Bacteria	p__Firmicutes	c__Clostridia	o__Lachnospirales	f__Lachnospiraceae	g__Lachnoclostridium	Unassigned	0	0	0	0	0	0	0	0	0	0	0	0	0	0	0	0	0	0	65	0	0	0	0	0	0	0	0
d__Bacteria	p__Proteobacteria	c__Gammaproteobacteria	o__Burkholderiales	f__Comamonadaceae	g__Comamonas	Unassigned	0	0	0	0	0	0	2866	2940	3698	0	0	0	0	0	0	0	0	0	0	0	0	0	0	0	0	0	0
d__Bacteria	p__Firmicutes	c__Bacilli	o__Staphylococcales	f__Staphylococcaceae	g__Staphylococcus	Unassigned	0	0	0	0	0	0	0	0	0	0	0	0	0	0	0	0	0	0	0	0	0	0	0	0	1138	1070	1122
d__Bacteria	p__Bacteroidota	c__Bacteroidia	o__Bacteroidales	f__Bacteroidaceae	g__Bacteroides	Unassigned	0	0	0	0	0	0	0	0	0	0	0	0	0	0	0	0	0	0	0	0	0	0	0	0	0	9	0
d__Bacteria	p__Actinobacteriota	c__Actinobacteria	o__Corynebacteriales	f__Corynebacteriaceae	g__Corynebacterium	s__Corynebacterium_striatum	0	0	0	0	0	0	0	0	0	0	0	0	0	0	0	0	0	0	0	0	0	0	0	39	0	0	0
d__Bacteria	p__Firmicutes	c__Bacilli	o__Lactobacillales	f__Lactobacillaceae	g__Lactobacillus	s__Lactobacillus_delbrueckii	0	0	0	0	0	0	0	0	0	0	0	0	0	0	0	0	0	0	0	0	0	0	0	0	765	745	752
Unassigned	Unassigned	Unassigned	Unassigned	Unassigned	Unassigned	Unassigned	0	0	0	0	0	0	0	0	2	0	0	0	0	0	0	0	0	0	0	0	0	0	0	0	0	0	0
d__Bacteria	p__Firmicutes	c__Bacilli	o__Lactobacillales	f__Lactobacillaceae	g__Lactobacillus	s__Lactobacillus_delbrueckii	0	0	0	0	0	0	0	0	0	0	0	0	0	0	0	0	0	0	0	0	0	0	0	0	408	382	374
d__Bacteria	p__Proteobacteria	c__Gammaproteobacteria	o__Burkholderiales	f__Comamonadaceae	Unassigned	Unassigned	0	0	0	0	0	0	0	0	0	0	2	3	0	0	0	0	0	0	0	0	0	0	0	0	0	0	0
Unassigned	Unassigned	Unassigned	Unassigned	Unassigned	Unassigned	Unassigned	0	0	0	0	0	0	0	0	0	0	0	0	0	0	0	0	0	0	0	0	0	23	13	8	0	0	0
d__Bacteria	p__Proteobacteria	c__Gammaproteobacteria	o__Burkholderiales	f__Comamonadaceae	g__Comamonas	s__Comamonas_terrigena	290	446	411	0	0	0	0	0	0	0	0	0	0	0	0	0	0	0	0	0	0	0	0	0	0	0	0
d__Bacteria	p__Firmicutes	c__Clostridia	o__Lachnospirales	f__Lachnospiraceae	g__Lachnoclostridium	Unassigned	0	0	0	0	0	0	0	0	0	0	0	0	0	0	0	0	0	0	0	0	0	0	0	0	807	821	784
d__Bacteria	p__Actinobacteriota	c__Actinobacteria	o__Propionibacteriales	f__Propionibacteriaceae	g__Cutibacterium	Unassigned	0	0	0	0	0	0	0	0	0	243	225	231	0	0	0	0	0	0	0	0	0	0	0	0	0	0	0
d__Bacteria	p__Proteobacteria	c__Gammaproteobacteria	o__Enterobacterales	f__Enterobacteriaceae	g__Escherichia-Shigella	Unassigned	584	789	684	0	0	0	0	0	0	0	0	0	0	0	0	0	0	0	0	0	0	0	0	0	0	0	0
d__Bacteria	p__Proteobacteria	c__Gammaproteobacteria	o__Pseudomonadales	f__Pseudomonadaceae	g__Pseudomonas	Unassigned	0	0	0	0	0	0	0	0	0	0	0	0	0	0	0	0	0	0	2371	2335	2396	0	0	0	0	0	0
d__Bacteria	p__Proteobacteria	c__Gammaproteobacteria	o__Enterobacterales	f__Enterobacteriaceae	g__Escherichia-Shigella	Unassigned	0	0	0	0	0	0	4109	4152	5651	0	0	0	0	0	0	0	0	0	0	0	0	0	0	0	0	0	0
Unassigned	Unassigned	Unassigned	Unassigned	Unassigned	Unassigned	Unassigned	0	0	0	0	0	0	0	0	2	0	0	0	0	0	0	0	0	0	0	0	0	0	0	0	0	0	0
d__Bacteria	p__Proteobacteria	c__Gammaproteobacteria	o__Enterobacterales	f__Enterobacteriaceae	g__Escherichia-Shigella	Unassigned	609	792	694	0	0	0	0	0	0	0	0	0	0	0	0	0	0	0	0	0	0	0	0	0	0	0	0
d__Eukaryota	Unassigned	Unassigned	Unassigned	Unassigned	Unassigned	Unassigned	0	0	0	0	0	0	3	6	5	0	0	0	0	0	0	0	0	0	0	0	0	0	0	0	0	0	0
d__Bacteria	p__Firmicutes	c__Clostridia	o__Clostridiales	f__Clostridiaceae	g__Clostridium_sensu_stricto_1	s__Clostridium_butyricum	0	0	0	0	0	0	0	0	0	0	0	0	0	0	0	5280	5828	5851	0	0	0	0	0	0	0	0	0
d__Bacteria	p__Firmicutes	c__Bacilli	o__Lactobacillales	f__Lactobacillaceae	g__Lactobacillus	s__Lactobacillus_delbrueckii	0	0	0	0	0	0	0	0	0	0	0	0	0	0	0	0	0	0	0	0	0	0	0	0	241	270	287
d__Bacteria	p__Bacteroidota	c__Bacteroidia	o__Bacteroidales	f__Tannerellaceae	g__Parabacteroides	Unassigned	0	0	0	0	0	0	0	0	0	0	0	0	0	0	0	1611	1903	1747	0	0	0	0	0	0	0	0	0
d__Bacteria	p__Firmicutes	c__Clostridia	o__Clostridiales	f__Clostridiaceae	g__Clostridium_sensu_stricto_1	s__Clostridium_butyricum	0	0	0	0	0	0	0	0	0	0	0	0	0	0	0	0	0	0	95	98	126	0	0	0	0	0	0
Unassigned	Unassigned	Unassigned	Unassigned	Unassigned	Unassigned	Unassigned	0	0	0	0	0	0	3	0	5	0	0	0	0	0	0	0	0	0	0	0	0	0	0	0	0	0	0
d__Bacteria	p__Proteobacteria	c__Gammaproteobacteria	o__Enterobacterales	f__Enterobacteriaceae	g__Escherichia-Shigella	Unassigned	101	104	0	0	0	0	0	0	0	0	0	0	0	0	0	0	0	0	0	0	0	0	0	0	0	0	0
d__Bacteria	p__Proteobacteria	c__Gammaproteobacteria	o__Burkholderiales	f__Comamonadaceae	Unassigned	Unassigned	0	0	0	0	0	0	0	0	0	0	0	0	0	0	0	3517	3754	3716	0	0	0	0	0	0	0	0	0
d__Bacteria	p__Bacteroidota	c__Bacteroidia	o__Bacteroidales	f__Bacteroidaceae	g__Bacteroides	Unassigned	0	0	0	0	0	0	0	0	0	690	640	605	0	0	0	0	0	0	0	0	0	0	0	0	0	0	0
d__Bacteria	p__Bacteroidota	c__Bacteroidia	o__Bacteroidales	f__Tannerellaceae	g__Parabacteroides	s__Parabacteroides_distasonis	0	0	0	0	0	0	0	0	0	0	0	0	0	0	0	0	0	0	0	0	0	0	0	0	490	391	386
d__Bacteria	p__Actinobacteriota	c__Actinobacteria	o__Propionibacteriales	f__Propionibacteriaceae	g__Cutibacterium	Unassigned	0	0	2	0	0	0	0	0	0	0	0	0	0	0	0	0	0	0	0	0	0	0	0	0	0	0	0
d__Bacteria	p__Bacteroidota	c__Bacteroidia	o__Bacteroidales	f__Tannerellaceae	g__Parabacteroides	Unassigned	0	0	0	0	0	0	0	0	0	0	0	0	0	0	0	155	0	0	0	0	0	0	0	0	0	0	0
d__Bacteria	p__Bacteroidota	c__Bacteroidia	o__Bacteroidales	f__Bacteroidaceae	g__Bacteroides	Unassigned	0	0	0	0	0	0	0	0	0	6	0	0	0	0	0	0	0	0	0	0	0	0	0	0	0	0	0
d__Bacteria	p__Firmicutes	c__Bacilli	o__Lactobacillales	f__Lactobacillaceae	g__Lactobacillus	Unassigned	0	0	0	0	0	0	1368	1496	1884	0	0	0	0	0	0	0	0	0	0	0	0	0	0	0	0	0	0
d__Bacteria	p__Firmicutes	c__Bacilli	o__Lactobacillales	f__Streptococcaceae	g__Streptococcus	s__Streptococcus_mutans	0	0	0	0	0	0	0	0	0	0	0	0	0	0	0	0	0	0	0	0	0	0	0	0	1973	1991	1816
d__Bacteria	p__Firmicutes	c__Clostridia	o__Clostridiales	f__Clostridiaceae	g__Clostridium_sensu_stricto_1	s__Clostridium_butyricum	0	0	0	0	0	0	0	0	0	0	0	0	0	0	0	0	0	0	2870	3249	3446	0	0	0	0	0	0
d__Bacteria	p__Actinobacteriota	c__Actinobacteria	o__Propionibacteriales	f__Propionibacteriaceae	g__Cutibacterium	Unassigned	0	0	0	0	0	0	0	0	0	0	0	0	0	0	0	0	0	0	837	874	906	0	0	0	0	0	0
d__Bacteria	p__Firmicutes	c__Bacilli	o__Lactobacillales	f__Streptococcaceae	g__Streptococcus	s__Streptococcus_mutans	0	0	0	0	0	0	0	0	0	2631	2938	2489	0	0	0	0	0	0	0	0	0	0	0	0	0	0	0
d__Bacteria	p__Actinobacteriota	c__Actinobacteria	o__Corynebacteriales	f__Corynebacteriaceae	g__Corynebacterium	s__Corynebacterium_striatum	0	0	0	0	0	0	0	0	0	0	0	0	0	0	0	0	0	0	0	0	0	0	0	0	818	859	827
d__Bacteria	p__Firmicutes	c__Bacilli	o__Staphylococcales	f__Staphylococcaceae	g__Staphylococcus	Unassigned	0	0	0	0	0	0	0	0	0	3224	3486	3153	0	0	0	0	0	0	0	0	0	0	0	0	0	0	0
d__Bacteria	p__Actinobacteriota	c__Actinobacteria	o__Bifidobacteriales	f__Bifidobacteriaceae	g__Bifidobacterium	Unassigned	0	0	0	0	0	0	0	0	0	0	0	0	0	0	0	0	0	0	0	0	0	0	0	0	1144	1564	1645
d__Bacteria	p__Firmicutes	c__Bacilli	o__Lactobacillales	f__Lactobacillaceae	g__Lactobacillus	Unassigned	0	0	0	0	0	0	0	0	0	0	0	0	0	0	0	0	0	0	3458	3014	3289	0	0	0	0	0	0
Unassigned	Unassigned	Unassigned	Unassigned	Unassigned	Unassigned	Unassigned	0	0	0	0	0	0	0	0	0	0	0	0	0	0	0	0	8	4	0	0	0	0	0	0	0	0	0
d__Bacteria	p__Firmicutes	c__Bacilli	o__Lactobacillales	f__Streptococcaceae	g__Streptococcus	s__Streptococcus_mutans	0	0	0	0	0	0	0	0	0	0	0	0	0	0	0	0	0	0	2707	2278	2609	0	0	0	0	0	0
d__Bacteria	p__Firmicutes	c__Clostridia	o__Lachnospirales	f__Lachnospiraceae	g__Lachnoclostridium	Unassigned	0	0	0	0	0	0	0	0	0	0	0	0	0	0	0	0	0	0	0	0	0	2343	2177	2300	0	0	0
d__Bacteria	p__Bacteroidota	c__Bacteroidia	o__Bacteroidales	f__Tannerellaceae	g__Parabacteroides	Unassigned	0	0	0	0	0	0	0	0	0	0	0	0	0	0	0	397	495	438	0	0	0	0	0	0	0	0	0
d__Bacteria	p__Firmicutes	c__Bacilli	o__Staphylococcales	f__Staphylococcaceae	g__Staphylococcus	Unassigned	0	0	0	0	0	0	602	673	913	0	0	0	0	0	0	0	0	0	0	0	0	0	0	0	0	0	0
d__Bacteria	p__Bacteroidota	c__Bacteroidia	o__Bacteroidales	f__Tannerellaceae	g__Parabacteroides	Unassigned	0	0	0	0	0	0	0	0	0	0	0	34	0	0	0	0	0	0	0	0	0	0	0	0	0	0	0
d__Bacteria	p__Firmicutes	c__Clostridia	o__Lachnospirales	f__Lachnospiraceae	g__Lachnoclostridium	Unassigned	0	0	0	0	0	0	0	0	0	0	0	0	0	0	0	80	76	87	0	0	0	0	0	0	0	0	0
d__Bacteria	p__Bacteroidota	c__Bacteroidia	o__Bacteroidales	f__Tannerellaceae	g__Parabacteroides	s__Parabacteroides_distasonis	0	0	0	0	0	0	0	0	0	0	0	0	0	0	0	0	0	0	0	0	0	0	0	0	1013	786	798
d__Bacteria	p__Proteobacteria	c__Gammaproteobacteria	o__Enterobacterales	f__Enterobacteriaceae	Unassigned	Unassigned	0	0	0	0	0	0	0	0	0	0	0	0	0	0	0	0	0	0	0	0	0	711	667	593	0	0	0
d__Bacteria	p__Proteobacteria	c__Gammaproteobacteria	o__Pseudomonadales	f__Pseudomonadaceae	g__Pseudomonas	Unassigned	6	0	0	0	0	0	0	0	0	0	0	0	0	0	0	0	0	0	0	0	0	0	0	0	0	0	0
d__Bacteria	p__Bacteroidota	c__Bacteroidia	o__Bacteroidales	f__Tannerellaceae	g__Parabacteroides	Unassigned	0	0	0	0	0	0	0	0	0	0	0	0	0	0	0	0	0	0	642	511	555	0	0	0	0	0	0
d__Bacteria	p__Proteobacteria	c__Gammaproteobacteria	o__Burkholderiales	f__Comamonadaceae	g__Comamonas	Unassigned	0	0	0	0	0	0	0	0	0	495	466	472	0	0	0	0	0	0	0	0	0	0	0	0	0	0	0
d__Bacteria	p__Actinobacteriota	c__Actinobacteria	o__Corynebacteriales	f__Corynebacteriaceae	g__Corynebacterium	Unassigned	0	0	0	0	0	0	0	0	0	0	0	0	0	0	0	0	0	0	2	0	0	0	0	0	0	0	0
d__Bacteria	p__Bacteroidota	c__Bacteroidia	o__Bacteroidales	f__Tannerellaceae	g__Parabacteroides	Unassigned	0	0	0	0	0	0	0	0	0	53	0	0	0	0	0	0	0	0	0	0	0	0	0	0	0	0	0
d__Bacteria	p__Proteobacteria	c__Gammaproteobacteria	o__Pseudomonadales	f__Pseudomonadaceae	g__Pseudomonas	Unassigned	0	2	0	0	0	0	0	0	0	0	0	0	0	0	0	0	0	0	0	0	0	0	0	0	0	0	0
d__Bacteria	p__Actinobacteriota	c__Actinobacteria	o__Corynebacteriales	f__Corynebacteriaceae	g__Corynebacterium	Unassigned	0	0	0	0	0	0	0	0	0	0	0	0	0	0	0	0	76	60	0	0	0	0	0	0	0	0	0
d__Bacteria	p__Bacteroidota	c__Bacteroidia	o__Bacteroidales	f__Tannerellaceae	g__Parabacteroides	Unassigned	0	0	0	0	0	0	0	0	0	0	0	0	0	0	0	0	0	0	0	0	0	636	538	519	0	0	0
d__Bacteria	p__Bacteroidota	c__Bacteroidia	o__Bacteroidales	f__Tannerellaceae	g__Parabacteroides	Unassigned	0	0	0	0	0	0	0	0	0	0	0	0	0	0	0	0	0	0	0	0	0	586	587	552	0	0	0
d__Bacteria	p__Firmicutes	c__Clostridia	o__Clostridiales	f__Clostridiaceae	g__Clostridium_sensu_stricto_1	Unassigned	0	0	0	0	0	0	0	0	0	0	0	0	0	0	0	1897	2168	2049	0	0	0	0	0	0	0	0	0
d__Bacteria	p__Proteobacteria	c__Gammaproteobacteria	o__Burkholderiales	f__Comamonadaceae	Unassigned	Unassigned	0	0	0	0	0	0	0	0	0	0	0	0	0	0	0	0	0	0	95	82	95	0	0	0	0	0	0
d__Bacteria	p__Firmicutes	c__Clostridia	o__Clostridiales	f__Clostridiaceae	g__Clostridium_sensu_stricto_1	Unassigned	0	0	0	0	0	0	0	0	0	0	0	0	0	0	0	0	0	0	0	0	0	0	0	0	517	482	504
d__Bacteria	p__Proteobacteria	c__Gammaproteobacteria	o__Enterobacterales	f__Enterobacteriaceae	g__Escherichia-Shigella	Unassigned	0	0	0	0	0	0	0	0	0	0	0	0	0	0	0	0	0	0	2851	2433	2768	0	0	0	0	0	0
Unassigned	Unassigned	Unassigned	Unassigned	Unassigned	Unassigned	Unassigned	0	0	0	3	0	0	0	0	0	0	0	0	0	0	0	0	0	0	0	0	0	0	0	0	0	0	0
d__Bacteria	p__Bacteroidota	c__Bacteroidia	o__Bacteroidales	f__Bacteroidaceae	g__Bacteroides	Unassigned	8	0	0	0	0	0	0	0	0	0	0	0	0	0	0	0	0	0	0	0	0	0	0	0	0	0	0
d__Bacteria	p__Proteobacteria	c__Gammaproteobacteria	o__Pseudomonadales	f__Moraxellaceae	g__Acinetobacter	Unassigned	0	0	0	0	0	0	3735	3639	4814	0	0	0	0	0	0	0	0	0	0	0	0	0	0	0	0	0	0
Unassigned	Unassigned	Unassigned	Unassigned	Unassigned	Unassigned	Unassigned	0	0	0	0	8	0	0	0	0	0	0	0	0	0	0	0	0	0	0	0	0	0	0	0	0	0	0
d__Bacteria	p__Firmicutes	c__Bacilli	o__Lactobacillales	f__Lactobacillaceae	g__Lactobacillus	s__Lactobacillus_delbrueckii	0	0	0	0	0	0	0	0	0	838	1149	938	0	0	0	0	0	0	0	0	0	0	0	0	0	0	0
d__Bacteria	p__Actinobacteriota	c__Actinobacteria	o__Propionibacteriales	f__Propionibacteriaceae	g__Cutibacterium	Unassigned	0	0	0	0	0	0	0	0	0	0	0	0	0	0	0	0	0	0	0	0	0	0	0	0	1384	1430	1313
d__Bacteria	p__Bacteroidota	c__Bacteroidia	o__Bacteroidales	f__Bacteroidaceae	g__Bacteroides	Unassigned	0	0	0	0	0	0	0	0	0	0	0	0	0	0	0	2020	2416	2240	0	0	0	0	0	0	0	0	0
d__Bacteria	p__Proteobacteria	c__Gammaproteobacteria	o__Pseudomonadales	f__Pseudomonadaceae	g__Pseudomonas	Unassigned	2314	3154	2672	0	0	0	0	0	0	0	0	0	0	0	0	0	0	0	0	0	0	0	0	0	0	0	0
d__Bacteria	p__Proteobacteria	c__Gammaproteobacteria	o__Enterobacterales	f__Enterobacteriaceae	Unassigned	Unassigned	0	0	0	0	0	0	0	0	0	0	0	0	0	0	0	0	0	0	0	0	0	0	0	0	0	0	8
d__Bacteria	p__Firmicutes	c__Bacilli	o__Bacillales	f__Bacillaceae	g__Bacillus	Unassigned	0	0	0	0	0	0	0	0	0	0	0	0	0	0	0	641	766	791	0	0	0	0	0	0	0	0	0
d__Bacteria	p__Bacteroidota	c__Bacteroidia	o__Bacteroidales	f__Tannerellaceae	g__Parabacteroides	Unassigned	0	0	0	0	0	0	0	0	0	0	0	0	0	0	0	0	0	0	1324	1042	1202	0	0	0	0	0	0
d__Bacteria	p__Bacteroidota	c__Bacteroidia	o__Bacteroidales	f__Tannerellaceae	g__Parabacteroides	s__uncultured_Parabacteroides	0	0	0	0	0	0	0	0	0	0	0	0	0	0	0	0	0	0	0	0	0	1289	1182	1050	0	0	0
d__Bacteria	p__Firmicutes	c__Clostridia	o__Lachnospirales	f__Lachnospiraceae	g__Lachnoclostridium	Unassigned	0	0	0	0	0	0	0	0	0	0	0	0	0	0	0	0	0	0	0	0	0	0	0	0	0	0	2
d__Bacteria	p__Firmicutes	c__Bacilli	o__Bacillales	f__Bacillaceae	g__Bacillus	Unassigned	0	0	0	0	0	0	0	0	0	0	0	0	0	0	0	0	0	0	0	0	0	0	0	0	4208	4111	4011
d__Bacteria	p__Firmicutes	c__Bacilli	o__Staphylococcales	f__Staphylococcaceae	g__Staphylococcus	Unassigned	0	0	0	0	0	0	0	0	0	0	0	0	0	0	0	0	0	0	90	0	115	0	0	0	0	0	0
d__Bacteria	p__Firmicutes	c__Bacilli	o__Bacillales	f__Bacillaceae	g__Bacillus	Unassigned	0	0	0	0	0	0	0	0	0	0	0	0	0	0	0	0	0	0	412	365	466	0	0	0	0	0	0
d__Bacteria	p__Firmicutes	c__Bacilli	o__Lactobacillales	f__Streptococcaceae	g__Streptococcus	s__Streptococcus_mutans	0	0	0	0	0	0	0	0	0	0	0	0	2	0	0	0	0	0	0	0	0	0	0	0	0	0	0
d__Bacteria	p__Firmicutes	c__Clostridia	o__Clostridiales	f__Clostridiaceae	g__Clostridium_sensu_stricto_1	Unassigned	0	0	0	0	0	0	0	0	0	0	0	0	0	0	0	0	0	0	0	0	0	5476	5068	4563	0	0	0
d__Bacteria	p__Firmicutes	c__Clostridia	o__Lachnospirales	f__Lachnospiraceae	g__Lachnoclostridium	Unassigned	0	0	0	0	0	0	0	0	0	0	0	0	0	0	0	508	525	544	0	0	0	0	0	0	0	0	0
d__Bacteria	p__Bacteroidota	c__Bacteroidia	o__Bacteroidales	f__Prevotellaceae	g__Prevotellaceae_Ga6A1_group	s__uncultured_rumen	0	2	0	0	0	0	0	0	0	0	0	0	0	0	0	0	0	0	0	0	0	0	0	0	0	0	0
d__Bacteria	p__Actinobacteriota	c__Actinobacteria	o__Corynebacteriales	f__Corynebacteriaceae	g__Corynebacterium	s__Corynebacterium_striatum	1296	1678	1497	0	0	0	0	0	0	0	0	0	0	0	0	0	0	0	0	0	0	0	0	0	0	0	0
d__Bacteria	p__Proteobacteria	c__Gammaproteobacteria	o__Pseudomonadales	f__Pseudomonadaceae	g__Pseudomonas	Unassigned	0	0	0	0	0	0	0	0	0	0	0	0	0	0	0	3529	4265	4174	0	0	0	0	0	0	0	0	0
d__Bacteria	p__Bacteroidota	c__Bacteroidia	o__Bacteroidales	f__Tannerellaceae	g__Parabacteroides	Unassigned	2602	3243	2727	0	0	0	0	0	0	0	0	0	0	0	0	0	0	0	0	0	0	0	0	0	0	0	0
d__Bacteria	p__Bacteroidota	c__Bacteroidia	o__Bacteroidales	f__Bacteroidaceae	g__Bacteroides	Unassigned	0	0	0	0	0	0	0	0	0	0	0	0	0	0	0	0	0	0	3	0	0	0	0	0	0	0	0
d__Bacteria	p__Firmicutes	c__Clostridia	o__Lachnospirales	f__Lachnospiraceae	g__Lachnoclostridium	Unassigned	0	0	0	0	0	0	0	0	0	0	0	0	0	0	0	0	0	0	0	0	0	0	0	0	1070	1157	1070
d__Bacteria	p__Proteobacteria	c__Gammaproteobacteria	o__Pseudomonadales	f__Pseudomonadaceae	g__Pseudomonas	Unassigned	0	0	0	0	0	0	0	0	0	0	0	0	0	0	0	0	0	0	0	0	0	0	0	0	1115	1152	1124
d__Bacteria	p__Firmicutes	c__Bacilli	o__Bacillales	f__Bacillaceae	g__Bacillus	Unassigned	1848	2437	2117	0	0	0	0	0	0	0	0	0	0	0	0	0	0	0	0	0	0	0	0	0	0	0	0
d__Bacteria	p__Firmicutes	c__Bacilli	o__Lactobacillales	f__Lactobacillaceae	g__Lactobacillus	Unassigned	0	0	0	0	0	0	0	0	0	0	0	0	0	0	0	3936	4328	3611	0	0	0	0	0	0	0	0	0
d__Bacteria	p__Firmicutes	c__Clostridia	o__Lachnospirales	f__Lachnospiraceae	g__Lachnoclostridium	Unassigned	0	0	0	0	0	0	0	0	0	0	0	0	0	0	0	1972	2113	1978	0	0	0	0	0	0	0	0	0
d__Bacteria	p__Firmicutes	c__Bacilli	o__Lactobacillales	f__Lactobacillaceae	g__Lactobacillus	s__Lactobacillus_delbrueckii	0	0	0	0	0	0	3418	3690	4692	0	0	0	0	0	0	0	0	0	0	0	0	0	0	0	0	0	0
d__Bacteria	p__Firmicutes	c__Bacilli	o__Staphylococcales	f__Staphylococcaceae	g__Staphylococcus	Unassigned	0	0	0	0	0	0	0	0	0	645	703	644	0	0	0	0	0	0	0	0	0	0	0	0	0	0	0
d__Bacteria	p__Firmicutes	c__Bacilli	o__Bacillales	f__Bacillaceae	g__Bacillus	Unassigned	0	0	0	0	0	0	4590	4789	6471	0	0	0	0	0	0	0	0	0	0	0	0	0	0	0	0	0	0
d__Bacteria	p__Proteobacteria	c__Gammaproteobacteria	o__Aeromonadales	f__Succinivibrionaceae	g__Succinivibrionaceae_UCG-002	Unassigned	0	0	0	0	0	0	0	0	0	0	0	3	0	0	0	0	0	0	0	0	0	0	0	0	0	0	0
d__Bacteria	p__Firmicutes	c__Bacilli	o__Bacillales	f__Bacillaceae	g__Bacillus	Unassigned	0	0	0	0	0	0	0	0	0	618	603	572	0	0	0	0	0	0	0	0	0	0	0	0	0	0	0
d__Bacteria	p__Firmicutes	c__Clostridia	o__Clostridiales	f__Clostridiaceae	g__Clostridium_sensu_stricto_1	Unassigned	525	665	562	0	0	0	0	0	0	0	0	0	0	0	0	0	0	0	0	0	0	0	0	0	0	0	0
d__Bacteria	p__Firmicutes	c__Bacilli	o__Bacillales	f__Bacillaceae	g__Bacillus	Unassigned	0	0	0	0	0	0	1358	1343	1819	0	0	0	0	0	0	0	0	0	0	0	0	0	0	0	0	0	0
d__Bacteria	p__Proteobacteria	c__Alphaproteobacteria	o__Rhizobiales	f__Rhizobiaceae	g__Allorhizobium-Neorhizobium-Pararhizobium-Rhizobium	Unassigned	0	0	0	0	0	0	0	0	0	0	0	0	0	3	0	0	0	0	0	0	0	0	0	0	0	0	0
d__Bacteria	p__Firmicutes	c__Clostridia	o__Clostridiales	f__Clostridiaceae	g__Clostridium_sensu_stricto_1	Unassigned	0	0	0	0	0	0	0	0	0	0	0	0	0	0	0	0	0	0	0	0	0	0	0	0	0	0	16
d__Bacteria	p__Firmicutes	c__Bacilli	o__Staphylococcales	f__Staphylococcaceae	g__Staphylococcus	Unassigned	530	761	611	0	0	0	0	0	0	0	0	0	0	0	0	0	0	0	0	0	0	0	0	0	0	0	0
d__Bacteria	p__Firmicutes	c__Clostridia	o__Lachnospirales	f__Lachnospiraceae	g__Lachnoclostridium	Unassigned	0	0	0	0	0	0	0	0	0	447	461	473	0	0	0	0	0	0	0	0	0	0	0	0	0	0	0
d__Bacteria	p__Bacteroidota	c__Bacteroidia	o__Bacteroidales	f__Bacteroidaceae	g__Bacteroides	Unassigned	0	0	0	0	0	0	2584	2628	3463	0	0	0	0	0	0	0	0	0	0	0	0	0	0	0	0	0	0
d__Bacteria	p__Proteobacteria	c__Gammaproteobacteria	o__Enterobacterales	f__Enterobacteriaceae	g__Escherichia-Shigella	Unassigned	0	0	0	0	0	0	0	0	0	0	0	0	0	0	0	3351	3689	3522	0	0	0	0	0	0	0	0	0
d__Bacteria	p__Actinobacteriota	c__Actinobacteria	o__Corynebacteriales	f__Corynebacteriaceae	g__Corynebacterium	s__Corynebacterium_striatum	0	0	0	0	0	0	0	0	0	1235	1170	1208	0	0	0	0	0	0	0	0	0	0	0	0	0	0	0
d__Bacteria	p__Firmicutes	c__Bacilli	o__Bacillales	f__Bacillaceae	g__Bacillus	Unassigned	1038	1264	1114	0	0	0	0	0	0	0	0	0	0	0	0	0	0	0	0	0	0	0	0	0	0	0	0
d__Eukaryota	p__Basidiomycota	Unassigned	Unassigned	Unassigned	Unassigned	Unassigned	0	0	0	0	0	0	0	0	0	0	0	0	0	0	0	0	0	0	0	0	0	0	0	0	0	2	0
d__Bacteria	p__Proteobacteria	c__Gammaproteobacteria	o__Burkholderiales	f__Comamonadaceae	Unassigned	Unassigned	0	0	0	0	0	0	0	0	0	0	0	0	0	0	0	117	154	141	0	0	0	0	0	0	0	0	0
d__Bacteria	p__Bacteroidota	c__Bacteroidia	o__Bacteroidales	f__Bacteroidaceae	g__Bacteroides	Unassigned	0	0	3	0	0	0	0	0	0	0	0	0	0	0	0	0	0	0	0	0	0	0	0	0	0	0	0
d__Bacteria	p__Actinobacteriota	c__Actinobacteria	o__Propionibacteriales	f__Propionibacteriaceae	g__Cutibacterium	Unassigned	0	0	0	0	0	0	0	0	0	0	0	0	0	0	0	0	0	0	0	0	0	1765	1685	1518	0	0	0
d__Bacteria	p__Proteobacteria	c__Gammaproteobacteria	o__Burkholderiales	f__Comamonadaceae	Unassigned	Unassigned	0	0	4	0	0	0	0	0	0	0	0	0	0	0	0	0	0	0	0	0	0	0	0	0	0	0	0
d__Bacteria	p__Bacteroidota	c__Bacteroidia	o__Bacteroidales	f__Bacteroidaceae	g__Bacteroides	Unassigned	0	0	0	0	0	0	0	0	0	1981	2022	1694	0	0	0	0	0	0	0	0	0	0	0	0	0	0	0
d__Bacteria	p__Proteobacteria	c__Gammaproteobacteria	o__Enterobacterales	f__Enterobacteriaceae	Unassigned	Unassigned	0	0	0	0	0	0	0	0	0	0	0	0	0	0	0	0	0	0	0	0	0	0	0	0	505	502	469
d__Bacteria	p__Firmicutes	c__Bacilli	o__Staphylococcales	f__Staphylococcaceae	g__Staphylococcus	Unassigned	2528	2973	2627	0	0	0	0	0	0	0	0	0	0	0	0	0	0	0	0	0	0	0	0	0	0	0	0
d__Bacteria	p__Firmicutes	c__Bacilli	o__Bacillales	f__Bacillaceae	g__Bacillus	Unassigned	0	0	0	0	0	0	0	0	0	0	0	0	0	0	0	685	727	723	0	0	0	0	0	0	0	0	0
d__Bacteria	p__Proteobacteria	c__Gammaproteobacteria	o__Pseudomonadales	f__Moraxellaceae	g__Acinetobacter	s__Acinetobacter_radioresistens	0	0	0	0	0	0	0	0	0	4102	4143	3745	0	0	0	0	0	0	0	0	0	0	0	0	0	0	0
d__Bacteria	p__Firmicutes	c__Bacilli	o__Staphylococcales	f__Staphylococcaceae	g__Staphylococcus	Unassigned	0	0	0	0	0	0	0	0	0	0	0	0	0	0	0	0	0	0	0	0	0	650	643	576	0	0	0
d__Bacteria	p__Firmicutes	c__Bacilli	o__Bacillales	f__Bacillaceae	g__Bacillus	Unassigned	0	0	0	0	0	0	0	0	0	0	0	0	0	0	0	0	0	0	0	0	0	6206	6034	5862	0	0	0
d__Bacteria	p__Firmicutes	c__Clostridia	o__Clostridiales	f__Clostridiaceae	g__Clostridium_sensu_stricto_1	s__Clostridium_butyricum	0	0	0	0	0	0	0	0	0	0	0	0	0	0	0	0	0	0	0	0	0	0	0	0	4577	4514	4386
d__Bacteria	p__Firmicutes	c__Bacilli	o__Lactobacillales	f__Streptococcaceae	g__Streptococcus	s__Streptococcus_mutans	0	0	0	0	0	0	0	0	0	0	0	0	0	0	0	127	126	114	0	0	0	0	0	0	0	0	0
d__Bacteria	p__Firmicutes	c__Clostridia	o__Clostridiales	f__Clostridiaceae	g__Clostridium_sensu_stricto_1	Unassigned	0	0	0	0	0	0	434	387	520	0	0	0	0	0	0	0	0	0	0	0	0	0	0	0	0	0	0
d__Bacteria	p__Proteobacteria	c__Gammaproteobacteria	o__Pseudomonadales	f__Moraxellaceae	g__Acinetobacter	Unassigned	0	0	0	0	0	0	0	0	0	0	0	0	0	0	0	0	0	0	142	103	162	0	0	0	0	0	0
d__Bacteria	p__Firmicutes	c__Bacilli	o__Lactobacillales	f__Streptococcaceae	g__Streptococcus	s__Streptococcus_mutans	0	0	0	0	0	0	0	0	0	0	0	0	0	0	0	2928	3226	2917	0	0	0	0	0	0	0	0	0
Unassigned	Unassigned	Unassigned	Unassigned	Unassigned	Unassigned	Unassigned	0	0	0	0	0	0	6	0	0	0	0	0	0	0	0	0	0	0	0	0	0	0	0	0	0	0	0
d__Bacteria	p__Bacteroidota	c__Bacteroidia	o__Bacteroidales	f__Tannerellaceae	g__Parabacteroides	Unassigned	0	0	0	0	0	0	0	0	0	0	0	0	11	0	0	0	0	0	0	0	0	0	0	0	0	0	0
d__Bacteria	p__Firmicutes	c__Bacilli	o__Lactobacillales	f__Lactobacillaceae	g__Lactobacillus	s__Lactobacillus_delbrueckii	0	0	0	0	0	0	0	0	0	0	0	0	0	0	0	0	0	0	0	0	0	4805	4701	4453	0	0	0
d__Bacteria	p__Bacteroidota	c__Bacteroidia	o__Bacteroidales	f__Bacteroidaceae	g__Bacteroides	Unassigned	0	0	0	0	0	0	0	0	0	0	0	0	0	0	0	0	0	0	2042	1548	1792	0	0	0	0	0	0
d__Bacteria	p__Actinobacteriota	c__Actinobacteria	o__Bifidobacteriales	f__Bifidobacteriaceae	g__Bifidobacterium	Unassigned	0	0	0	0	0	0	0	0	0	0	0	0	0	0	0	0	0	0	255	279	342	0	0	0	0	0	0
d__Bacteria	p__Proteobacteria	c__Gammaproteobacteria	o__Enterobacterales	f__Enterobacteriaceae	g__Escherichia-Shigella	s__Malaclemys_terrapin	0	3	0	0	0	0	0	0	0	0	0	0	0	0	0	0	0	0	0	0	0	0	0	0	0	0	0
d__Bacteria	p__Proteobacteria	c__Gammaproteobacteria	o__Pseudomonadales	f__Moraxellaceae	g__Acinetobacter	Unassigned	1701	2105	1737	0	0	0	0	0	0	0	0	0	0	0	0	0	0	0	0	0	0	0	0	0	0	0	0
d__Eukaryota	p__Ascomycota	c__Dothideomycetes	o__Capnodiales	f__Cladosporiaceae	g__Cladosporium	s__Cladosporium_iridis	0	0	0	0	0	0	0	0	0	0	0	0	0	0	0	0	0	0	0	0	0	0	0	0	0	0	3
d__Bacteria	p__Bacteroidota	c__Bacteroidia	o__Bacteroidales	f__Bacteroidaceae	g__Bacteroides	Unassigned	0	0	0	0	0	0	0	0	0	0	0	0	0	0	0	76	77	98	0	0	0	0	0	0	0	0	0
Unassigned	Unassigned	Unassigned	Unassigned	Unassigned	Unassigned	Unassigned	0	0	0	0	0	0	0	0	2	0	0	0	0	0	0	0	0	0	0	0	0	0	0	0	0	0	0
d__Bacteria	p__Proteobacteria	c__Gammaproteobacteria	o__Pseudomonadales	f__Moraxellaceae	g__Acinetobacter	Unassigned	0	0	0	0	0	0	0	0	0	0	0	2	0	0	0	0	0	0	0	0	0	0	0	0	0	0	0
d__Bacteria	p__Firmicutes	c__Bacilli	o__Staphylococcales	f__Staphylococcaceae	g__Staphylococcus	Unassigned	626	723	664	0	0	0	0	0	0	0	0	0	0	0	0	0	0	0	0	0	0	0	0	0	0	0	0
d__Bacteria	p__Proteobacteria	c__Gammaproteobacteria	o__Pseudomonadales	f__Moraxellaceae	g__Acinetobacter	Unassigned	0	0	0	0	0	0	0	0	0	0	0	0	0	0	0	174	214	198	0	0	0	0	0	0	0	0	0
d__Bacteria	p__Actinobacteriota	c__Actinobacteria	o__Propionibacteriales	f__Propionibacteriaceae	g__Cutibacterium	Unassigned	1502	1873	1607	0	0	0	0	0	0	0	0	0	0	0	0	0	0	0	0	0	0	0	0	0	0	0	0
d__Bacteria	p__Proteobacteria	c__Gammaproteobacteria	o__Enterobacterales	f__Enterobacteriaceae	g__Escherichia-Shigella	Unassigned	0	0	0	0	0	0	0	0	0	0	0	0	0	0	0	0	127	132	0	0	0	0	0	0	0	0	0
d__Bacteria	p__Firmicutes	c__Bacilli	o__Bacillales	f__Bacillaceae	g__Bacillus	Unassigned	541	637	600	0	0	0	0	0	0	0	0	0	0	0	0	0	0	0	0	0	0	0	0	0	0	0	0
d__Bacteria	p__Bacteroidota	c__Bacteroidia	o__Bacteroidales	f__Tannerellaceae	g__Parabacteroides	Unassigned	0	0	0	0	0	0	0	0	0	0	0	0	0	0	0	0	0	0	0	0	0	0	0	0	408	317	376
d__Bacteria	p__Bacteroidota	c__Bacteroidia	o__Bacteroidales	f__Bacteroidaceae	g__Bacteroides	Unassigned	0	0	0	0	0	0	0	0	0	0	0	0	0	0	0	0	0	0	696	576	679	0	0	0	0	0	0
d__Bacteria	p__Firmicutes	c__Bacilli	o__Bacillales	f__Bacillaceae	g__Bacillus	Unassigned	0	0	0	0	0	0	0	0	0	0	0	0	6	0	0	0	0	0	0	0	0	0	0	0	0	0	0
d__Bacteria	p__Proteobacteria	c__Gammaproteobacteria	o__Pseudomonadales	f__Pseudomonadaceae	g__Pseudomonas	Unassigned	497	644	538	0	0	0	0	0	0	0	0	0	0	0	0	0	0	0	0	0	0	0	0	0	0	0	0
d__Bacteria	p__Bacteroidota	c__Bacteroidia	o__Bacteroidales	f__Tannerellaceae	g__Parabacteroides	Unassigned	664	838	723	0	0	0	0	0	0	0	0	0	0	0	0	0	0	0	0	0	0	0	0	0	0	0	0
d__Bacteria	p__Proteobacteria	c__Gammaproteobacteria	o__Burkholderiales	f__Comamonadaceae	g__Comamonas	s__Comamonas_terrigena	3129	3890	3423	0	0	0	0	0	0	0	0	0	0	0	0	0	0	0	0	0	0	0	0	0	0	0	0
Unassigned	Unassigned	Unassigned	Unassigned	Unassigned	Unassigned	Unassigned	0	0	0	0	0	0	0	0	2	0	0	0	0	0	0	0	0	0	0	0	0	0	0	0	0	0	0
d__Bacteria	p__Bacteroidota	c__Bacteroidia	o__Bacteroidales	f__Bacteroidaceae	g__Bacteroides	s__Bacteroides_uniformis	74	80	63	0	0	0	0	0	0	0	0	0	0	0	0	0	0	0	0	0	0	0	0	0	0	0	0
d__Bacteria	p__Actinobacteriota	c__Actinobacteria	o__Propionibacteriales	f__Propionibacteriaceae	g__Cutibacterium	Unassigned	0	0	0	0	0	0	1646	1504	1980	0	0	0	0	0	0	0	0	0	0	0	0	0	0	0	0	0	0
d__Bacteria	p__Firmicutes	c__Bacilli	o__Lactobacillales	f__Streptococcaceae	g__Streptococcus	s__Streptococcus_mutans	0	0	0	0	0	0	3518	3717	4681	0	0	0	0	0	0	0	0	0	0	0	0	0	0	0	0	0	0
d__Bacteria	p__Firmicutes	c__Bacilli	o__Lactobacillales	f__Lactobacillaceae	g__Lactobacillus	s__Lactobacillus_delbrueckii	0	0	0	0	0	0	0	0	0	0	0	0	0	0	0	0	0	0	0	0	0	0	0	0	795	822	840
d__Bacteria	p__Firmicutes	c__Bacilli	o__Lactobacillales	f__Lactobacillaceae	g__Lactobacillus	Unassigned	0	0	0	0	0	0	0	0	0	8	0	0	0	0	0	0	0	0	0	0	0	0	0	0	0	0	0
Unassigned	Unassigned	Unassigned	Unassigned	Unassigned	Unassigned	Unassigned	0	0	0	0	0	0	3	0	3	0	0	0	0	0	0	0	0	0	0	0	0	0	0	0	0	0	0
d__Bacteria	p__Bacteroidota	c__Bacteroidia	o__Bacteroidales	f__Tannerellaceae	g__Parabacteroides	s__uncultured_Parabacteroides	0	0	0	0	0	0	0	0	0	0	0	0	0	0	0	0	0	0	0	0	0	590	564	520	0	0	0
d__Bacteria	p__Bacteroidota	c__Bacteroidia	o__Bacteroidales	f__Tannerellaceae	g__Parabacteroides	Unassigned	0	0	0	0	0	0	0	0	0	0	45	0	0	0	0	0	0	0	0	0	0	0	0	0	0	0	0
d__Bacteria	p__Firmicutes	c__Clostridia	o__Lachnospirales	f__Lachnospiraceae	g__Lachnoclostridium	Unassigned	0	0	0	0	0	0	0	0	0	1796	1755	1826	0	0	0	0	0	0	0	0	0	0	0	0	0	0	0

## Sheet: Mock1-250-Greengenes2
Supplementary Table S6. Raw abundance data of sequence reads obtained from mock1 with 250 bp PE using Greengenes2.
domain	phylum	class	order	family	genus	species	Mock1-V1-V2-1	Mock1-V1-V2-2	Mock1-V1-V2-3	Mock1-V1-V3-1	Mock1-V1-V3-2	Mock1-V1-V3-3	Mock1-V3-1	Mock1-V3-2	Mock1-V3-3	Mock1-V3-V4-1	Mock1-V3-V4-2	Mock1-V3-V4-3	Mock1-V3-V5-1	Mock1-V3-V5-2	Mock1-V3-V5-3	Mock1-V4-1	Mock1-V4-2	Mock1-V4-3	Mock1-V4-V5-1	Mock1-V4-V5-2	Mock1-V4-V5-3	Mock1-V5-V6-1	Mock1-V5-V6-2	Mock1-V5-V6-3	Mock1-V6-V8-1	Mock1-V6-V8-2	Mock1-V6-V8-3
Bacteria	Proteobacteria	Gammaproteobacteria	Pseudomonadales_660879	Moraxellaceae	Acinetobacter	Acinetobacter radioresistens	1701	2105	1737	0	0	0	0	0	0	0	0	0	0	0	0	0	0	0	0	0	0	0	0	0	0	0	0
Bacteria	Proteobacteria	Gammaproteobacteria	Pseudomonadales_660879	Moraxellaceae	Acinetobacter	Acinetobacter radioresistens	1705	2065	1836	0	0	0	0	0	0	0	0	0	0	0	0	0	0	0	0	0	0	0	0	0	0	0	0
Bacteria	Proteobacteria	Gammaproteobacteria	Pseudomonadales_660879	Moraxellaceae	Acinetobacter	Acinetobacter radioresistens	0	0	0	0	0	0	0	0	0	0	0	0	2	0	0	4950	5304	5233	3140	2818	3295	4028	3865	3686	0	0	0
Bacteria	Proteobacteria	Gammaproteobacteria	Pseudomonadales_660879	Moraxellaceae	Acinetobacter	Acinetobacter radioresistens	0	0	0	0	0	0	0	0	0	4102	4143	3745	0	0	0	174	214	198	142	103	162	0	0	0	0	0	0
Bacteria	Proteobacteria	Gammaproteobacteria	Pseudomonadales_660879	Moraxellaceae	Acinetobacter	Acinetobacter radioresistens	0	0	0	0	0	0	3735	3639	4814	0	0	0	0	0	0	0	0	0	0	0	0	0	0	0	0	0	0
Bacteria	Proteobacteria	Gammaproteobacteria	Pseudomonadales_660879	Moraxellaceae	Acinetobacter	Acinetobacter radioresistens	0	0	0	0	0	0	0	0	0	0	0	0	0	0	0	0	0	0	0	0	0	0	0	0	2922	2916	2920
Bacteria	Proteobacteria	Gammaproteobacteria	Enterobacterales_A_737866	Enterobacteriaceae_A	Atlantibacter	Atlantibacter hermannii	0	0	0	0	0	0	0	0	0	0	0	0	0	0	0	0	0	0	0	0	0	711	667	593	0	0	0
Bacteria	Firmicutes_D	Bacilli	Bacillales_B_306089	Bacillaceae_H_294103	Bacillus_P_294101	Bacillus_P_294101 spizizenii_291092	0	0	0	0	0	0	4590	4789	6471	0	0	0	0	0	0	0	0	0	0	0	0	0	0	0	0	0	0
Bacteria	Firmicutes_D	Bacilli	Bacillales_B_306089	Bacillaceae_H_294103	Bacillus_P_294101	Bacillus_P_294101 subtilis_291504	1038	1264	1114	0	0	0	0	0	0	0	0	0	0	0	0	0	0	0	0	0	0	0	0	0	0	0	0
Bacteria	Firmicutes_D	Bacilli	Bacillales_B_306089	Bacillaceae_H_294103	Bacillus_P_294101	Bacillus_P_294101 subtilis_291504	0	0	0	0	0	0	0	0	0	3813	3721	3605	0	0	0	5328	6047	5716	3628	3181	3724	6285	6111	5938	0	0	0
Bacteria	Firmicutes_D	Bacilli	Bacillales_B_306089	Bacillaceae_H_294103	Bacillus_P_294101	Bacillus_P_294101 subtilis_291727	0	0	0	0	0	0	0	0	0	0	0	0	0	0	0	0	0	0	0	0	0	0	0	0	4208	4111	4011
Bacteria	Firmicutes_D	Bacilli	Bacillales_B_306089	Bacillaceae_H_294103	Bacillus_P_294101	Bacillus_P_294101 tequilensis	541	637	600	0	0	0	0	0	0	0	0	0	0	0	0	0	0	0	0	0	0	0	0	0	0	0	0
Bacteria	Firmicutes_D	Bacilli	Bacillales_B_306089	Bacillaceae_H_294103	Bacillus_P_294101	Bacillus_P_294101 velezensis	0	0	0	0	0	0	0	0	0	0	0	0	0	0	0	218	202	213	133	106	138	0	0	0	0	0	0
Bacteria	Bacteroidota	Bacteroidia	Bacteroidales	Bacteroidaceae	Bacteroides_H	Bacteroides_H uniformis	0	0	0	0	0	0	0	0	0	0	0	0	0	0	0	76	77	98	0	0	0	0	0	0	0	0	0
Bacteria	Bacteroidota	Bacteroidia	Bacteroidales	Bacteroidaceae	Bacteroides_H	Bacteroides_H uniformis	0	0	0	0	0	0	0	0	0	690	640	605	0	0	0	0	0	0	0	0	0	0	0	0	0	0	0
Bacteria	Bacteroidota	Bacteroidia	Bacteroidales	Bacteroidaceae	Bacteroides_H	Bacteroides_H uniformis	0	0	0	0	0	0	0	0	0	0	0	0	0	0	0	0	0	0	0	0	0	0	0	0	413	381	359
Bacteria	Bacteroidota	Bacteroidia	Bacteroidales	Bacteroidaceae	Bacteroides_H	Bacteroides_H uniformis	714	883	730	0	0	0	0	0	0	0	0	0	0	0	0	0	0	0	0	0	0	0	0	0	0	0	0
Bacteria	Bacteroidota	Bacteroidia	Bacteroidales	Bacteroidaceae	Bacteroides_H	Bacteroides_H uniformis	2088	2368	2132	0	0	0	0	0	0	0	0	0	0	0	0	0	0	0	0	0	0	0	0	0	0	0	0
Bacteria	Bacteroidota	Bacteroidia	Bacteroidales	Bacteroidaceae	Bacteroides_H	Bacteroides_H uniformis	0	0	0	0	0	0	2584	2628	3463	1981	2022	1694	0	0	0	2020	2416	2240	2042	1548	1792	0	0	0	1302	1055	1094
Bacteria	Bacteroidota	Bacteroidia	Bacteroidales	Bacteroidaceae	Bacteroides_H	Bacteroides_H uniformis	0	0	0	0	0	0	0	0	0	0	0	0	0	0	0	737	814	784	696	576	679	2455	2309	2043	0	0	0
Bacteria	Actinobacteriota	Actinomycetia	Actinomycetales	Bifidobacteriaceae	Bifidobacterium_388775	Bifidobacterium pseudocatenulatum	128	231	224	0	0	0	0	0	0	0	0	0	0	0	0	0	0	0	0	0	0	0	0	0	0	0	0
Bacteria	Actinobacteriota	Actinomycetia	Actinomycetales	Bifidobacteriaceae	Bifidobacterium_388775	Bifidobacterium pseudocatenulatum	0	0	0	0	0	0	0	0	0	0	0	0	0	0	0	0	0	0	0	0	0	2022	2810	2665	1144	1564	1645
Bacteria	Actinobacteriota	Actinomycetia	Actinomycetales	Bifidobacteriaceae	Bifidobacterium_388775	Bifidobacterium pseudocatenulatum	0	0	0	0	0	0	0	0	0	0	3	0	0	0	0	1970	2627	2587	655	680	826	0	0	0	0	0	0
Bacteria	Actinobacteriota	Actinomycetia	Actinomycetales	Bifidobacteriaceae	Bifidobacterium_388775	Bifidobacterium pseudocatenulatum	0	0	0	0	0	0	0	0	0	1581	1693	1734	0	0	0	0	0	0	0	0	0	0	0	0	0	0	0
Bacteria	Firmicutes_A	Clostridia_258483	Clostridiales	Clostridiaceae_222000	Clostridium_T	Clostridium_T beijerinckii	491	642	573	0	0	0	0	0	0	0	0	0	0	0	0	0	0	0	0	0	0	0	0	0	0	0	0
Bacteria	Firmicutes_A	Clostridia_258483	Clostridiales	Clostridiaceae_222000	Clostridium_T	Clostridium_T butyricum	0	6	0	0	0	0	0	0	0	0	0	0	0	0	0	0	0	0	0	0	0	0	0	0	0	0	0
Bacteria	Firmicutes_A	Clostridia_258483	Clostridiales	Clostridiaceae_222000	Clostridium_T	Clostridium_T butyricum	0	0	0	0	0	0	0	0	0	472	470	425	0	0	0	0	0	0	0	0	0	0	0	0	0	0	0
Bacteria	Firmicutes_A	Clostridia_258483	Clostridiales	Clostridiaceae_222000	Clostridium_T	Clostridium_T butyricum	525	665	562	0	0	0	0	0	0	0	0	0	0	0	0	0	0	0	0	0	0	0	0	0	0	0	0
Bacteria	Firmicutes_A	Clostridia_258483	Clostridiales	Clostridiaceae_222000	Clostridium_T	Clostridium_T butyricum	5162	6136	5421	0	0	0	0	0	0	0	0	0	0	0	0	0	0	0	0	0	0	0	0	0	0	0	0
Bacteria	Firmicutes_A	Clostridia_258483	Clostridiales	Clostridiaceae_222000	Clostridium_T	Clostridium_T butyricum	0	0	0	0	0	0	0	0	0	4308	4713	4133	0	0	0	5483	6023	6088	2965	3347	3572	0	0	0	0	0	0
Bacteria	Firmicutes_A	Clostridia_258483	Clostridiales	Clostridiaceae_222000	Clostridium_T	Clostridium_T butyricum	0	0	0	0	0	0	0	0	0	0	0	0	0	0	0	1897	2168	2049	1061	1146	1284	5476	5068	4563	5094	4996	4890
Bacteria	Firmicutes_A	Clostridia_258483	Clostridiales	Clostridiaceae_222000	Clostridium_T	Clostridium_T butyricum	0	0	0	0	0	0	0	0	0	0	0	0	0	0	0	0	0	0	0	0	0	492	453	429	523	460	483
Bacteria	Firmicutes_A	Clostridia_258483	Clostridiales	Clostridiaceae_222000	Clostridium_T	Clostridium_T chromiireducens	0	0	0	0	0	0	434	387	520	0	0	0	0	0	0	0	0	0	0	0	0	0	0	0	0	0	0
Bacteria	Firmicutes_A	Clostridia_258483	Clostridiales	Clostridiaceae_222000	Clostridium_T	Clostridium_T saccharobutylicum	0	0	0	0	0	0	5706	5597	6969	0	0	0	0	0	0	0	0	0	0	0	0	0	0	0	0	0	0
Bacteria	Proteobacteria	Gammaproteobacteria	Burkholderiales_592522	Burkholderiaceae_A_592522	Comamonas_F_589250	Comamonas_F_589250 kerstersii	0	0	0	0	0	0	2866	2940	3698	0	0	0	0	0	0	0	0	0	0	0	0	0	0	0	0	0	0
Bacteria	Proteobacteria	Gammaproteobacteria	Burkholderiales_592522	Burkholderiaceae_A_592522	Comamonas_F_589250	Comamonas_F_589250 terrigena	3239	4014	3573	0	0	0	0	0	0	0	0	0	0	0	0	0	0	0	0	0	0	0	0	0	0	0	0
Bacteria	Proteobacteria	Gammaproteobacteria	Burkholderiales_592522	Burkholderiaceae_A_592522	Comamonas_F_589250	Comamonas_F_589250 terrigena	0	0	0	0	0	0	0	0	0	2471	2337	2331	0	0	0	0	0	0	0	0	0	0	0	0	0	0	0
Bacteria	Proteobacteria	Gammaproteobacteria	Burkholderiales_592522	Burkholderiaceae_A_592522	Comamonas_F_589250	Comamonas_F_589250 terrigena	290	446	411	0	0	0	0	0	0	0	2	3	0	0	0	3634	3908	3857	2939	2572	2756	0	0	0	0	0	0
Bacteria	Proteobacteria	Gammaproteobacteria	Burkholderiales_592522	Burkholderiaceae_A_592522	Comamonas_F_589250	Comamonas_F_589250 terrigena	0	0	0	0	0	0	603	653	850	495	466	472	0	0	0	0	0	0	0	0	0	0	0	0	0	0	0
Bacteria	Proteobacteria	Gammaproteobacteria	Burkholderiales_592522	Burkholderiaceae_A_592522	Comamonas_F_589250	Comamonas_F_589250 terrigena	0	0	0	0	0	0	0	0	0	0	0	0	0	0	0	0	0	0	0	0	0	4659	4432	4040	3115	3233	3223
Bacteria	Actinobacteriota	Actinomycetia	Mycobacteriales	Mycobacteriaceae	Corynebacterium	Corynebacterium simulans	0	0	0	0	0	0	0	0	0	0	0	0	0	0	0	1396	1667	1747	877	934	1071	0	0	0	0	0	0
Bacteria	Actinobacteriota	Actinomycetia	Mycobacteriales	Mycobacteriaceae	Corynebacterium	Corynebacterium striatum	0	0	0	0	0	0	0	0	0	0	0	0	0	0	0	0	0	0	0	0	0	0	0	0	1063	1154	1140
Bacteria	Actinobacteriota	Actinomycetia	Mycobacteriales	Mycobacteriaceae	Corynebacterium	Corynebacterium striatum	1296	1691	1497	0	0	0	0	0	0	0	0	0	0	0	0	0	0	0	0	0	0	0	0	0	0	0	0
Bacteria	Actinobacteriota	Actinomycetia	Mycobacteriales	Mycobacteriaceae	Corynebacterium	Corynebacterium striatum	0	0	0	0	0	0	1133	1169	1620	1235	1170	1208	0	0	0	0	0	0	0	0	0	1614	1496	1549	0	0	0
Bacteria	Actinobacteriota	Actinomycetia	Propionibacteriales	Propionibacteriaceae	Cutibacterium	Cutibacterium acnes	0	0	0	0	0	0	1646	1504	1980	243	225	231	0	0	0	222	233	232	837	874	906	0	0	0	0	0	0
Bacteria	Actinobacteriota	Actinomycetia	Propionibacteriales	Propionibacteriaceae	Cutibacterium	Cutibacterium acnes	1502	1873	1607	0	0	0	0	0	0	0	0	0	0	0	0	0	0	0	0	0	0	0	0	0	0	0	0
Bacteria	Actinobacteriota	Actinomycetia	Propionibacteriales	Propionibacteriaceae	Cutibacterium	Cutibacterium acnes	0	0	0	0	0	0	0	0	0	0	0	0	0	0	0	0	0	0	0	0	0	1765	1685	1518	1384	1430	1313
Bacteria	Firmicutes_A	Clostridia_258483	Lachnospirales	Lachnospiraceae	Enterocloster	Enterocloster clostridioformis	0	0	0	0	0	0	0	0	0	0	0	0	0	0	0	0	0	0	0	0	0	0	0	0	807	821	784
Bacteria	Firmicutes_A	Clostridia_258483	Lachnospirales	Lachnospiraceae	Enterocloster	Enterocloster clostridioformis	0	0	0	0	0	0	0	0	0	447	461	473	0	0	0	508	525	544	352	374	411	0	0	0	0	0	0
Bacteria	Firmicutes_A	Clostridia_258483	Lachnospirales	Lachnospiraceae	Enterocloster	Enterocloster clostridioformis	2032	2519	2256	0	0	0	0	0	0	0	0	0	0	0	0	0	0	0	0	0	0	0	0	0	0	0	0
Bacteria	Firmicutes_A	Clostridia_258483	Lachnospirales	Lachnospiraceae	Enterocloster	Enterocloster clostridioformis	0	0	0	0	0	0	0	0	0	0	0	0	0	0	0	0	0	0	0	0	0	0	0	0	1070	1157	1070
Bacteria	Firmicutes_A	Clostridia_258483	Lachnospirales	Lachnospiraceae	Enterocloster	Enterocloster clostridioformis	0	0	0	0	0	0	1980	1936	2493	1796	1755	1826	3	0	0	2052	2189	2065	1468	1286	1515	2343	2177	2300	0	0	0
Bacteria	Proteobacteria	Gammaproteobacteria	Enterobacterales_A_737866	Enterobacteriaceae_A	Escherichia_710834	Escherichia albertii	584	789	684	0	0	0	0	0	0	0	0	0	0	0	0	0	0	0	0	0	0	0	0	0	0	0	0
Bacteria	Proteobacteria	Gammaproteobacteria	Enterobacterales_A_737866	Enterobacteriaceae_A	Escherichia_710834	Escherichia ruysiae	0	0	0	0	0	0	0	0	0	0	0	0	0	0	0	0	0	0	0	0	0	0	0	0	505	502	469
Bacteria	Firmicutes_D	Bacilli	Lactobacillales	Lactobacillaceae	Lactobacillus	Lactobacillus delbrueckii	0	0	0	0	0	0	0	0	0	0	0	0	0	0	0	0	0	0	0	0	0	0	0	0	765	745	752
Bacteria	Firmicutes_D	Bacilli	Lactobacillales	Lactobacillaceae	Lactobacillus	Lactobacillus delbrueckii	2394	2956	2761	0	0	0	0	0	0	0	0	0	0	0	0	0	0	0	0	0	0	0	0	0	0	0	0
Bacteria	Firmicutes_D	Bacilli	Lactobacillales	Lactobacillaceae	Lactobacillus	Lactobacillus delbrueckii	0	0	0	0	0	0	3418	3690	4692	1897	2703	2570	0	0	0	4083	4483	3611	0	0	0	0	0	0	0	0	0
Bacteria	Firmicutes_D	Bacilli	Lactobacillales	Lactobacillaceae	Lactobacillus	Lactobacillus delbrueckii	1417	1804	1562	0	0	0	0	0	0	0	0	0	0	0	0	0	0	0	0	0	0	0	0	0	0	0	0
Bacteria	Firmicutes_D	Bacilli	Lactobacillales	Lactobacillaceae	Lactobacillus	Lactobacillus delbrueckii	0	0	0	0	0	0	0	0	0	0	0	0	0	0	0	0	0	0	3578	3138	3405	4805	4701	4453	0	0	0
Bacteria	Firmicutes_D	Bacilli	Lactobacillales	Lactobacillaceae	Lactobacillus	Lactobacillus delbrueckii	0	0	0	0	0	0	1368	1496	1884	838	1149	938	0	0	0	0	0	0	0	0	0	0	0	0	1036	1092	1127
Bacteria	Firmicutes_D	Bacilli	Lactobacillales	Lactobacillaceae	Lactobacillus	Lactobacillus delbrueckii	0	0	0	0	0	0	0	0	0	0	0	0	0	0	0	0	0	0	0	0	0	0	0	0	408	382	374
Bacteria	Bacteroidota	Bacteroidia	Bacteroidales	Tannerellaceae	Parabacteroides_B_862066	Parabacteroides_B_862066 distasonis	0	0	0	0	0	0	0	0	0	0	0	0	0	0	0	0	0	0	0	0	0	0	0	0	490	391	386
Bacteria	Bacteroidota	Bacteroidia	Bacteroidales	Tannerellaceae	Parabacteroides_B_862066	Parabacteroides_B_862066 distasonis	0	0	0	0	0	0	0	0	0	0	45	0	0	0	0	0	0	0	0	0	0	0	0	0	0	0	0
Bacteria	Bacteroidota	Bacteroidia	Bacteroidales	Tannerellaceae	Parabacteroides_B_862066	Parabacteroides_B_862066 distasonis	0	0	0	0	0	0	0	0	0	0	0	0	0	0	0	0	0	0	1229	1035	1168	0	0	0	0	0	0
Bacteria	Bacteroidota	Bacteroidia	Bacteroidales	Tannerellaceae	Parabacteroides_B_862066	Parabacteroides_B_862066 distasonis	0	0	0	0	0	0	0	0	0	0	0	0	0	0	0	0	0	0	642	511	555	0	0	0	0	0	0
Bacteria	Bacteroidota	Bacteroidia	Bacteroidales	Tannerellaceae	Parabacteroides_B_862066	Parabacteroides_B_862066 distasonis	0	0	0	0	0	0	0	0	0	0	0	0	0	0	0	155	0	0	0	0	0	0	0	0	0	0	0
Bacteria	Bacteroidota	Bacteroidia	Bacteroidales	Tannerellaceae	Parabacteroides_B_862066	Parabacteroides_B_862066 distasonis	0	0	0	0	0	0	0	0	0	53	0	0	0	0	0	397	495	438	0	0	0	0	0	0	0	0	0
Bacteria	Bacteroidota	Bacteroidia	Bacteroidales	Tannerellaceae	Parabacteroides_B_862066	Parabacteroides_B_862066 distasonis	0	0	0	0	0	0	0	0	0	0	0	0	0	0	0	0	0	0	0	0	0	590	564	520	0	0	0
Bacteria	Bacteroidota	Bacteroidia	Bacteroidales	Tannerellaceae	Parabacteroides_B_862066	Parabacteroides_B_862066 distasonis	2698	3354	2828	0	0	0	0	0	0	0	0	0	0	0	0	0	0	0	0	0	0	0	0	0	0	0	0
Bacteria	Bacteroidota	Bacteroidia	Bacteroidales	Tannerellaceae	Parabacteroides_B_862066	Parabacteroides_B_862066 distasonis	1349	1727	1479	0	0	0	0	0	0	0	0	0	0	0	0	0	0	0	0	0	0	0	0	0	0	0	0
Bacteria	Bacteroidota	Bacteroidia	Bacteroidales	Tannerellaceae	Parabacteroides_B_862066	Parabacteroides_B_862066 distasonis	0	0	0	0	0	0	0	0	0	0	0	0	0	0	0	0	0	0	0	0	0	0	0	0	408	317	376
Bacteria	Bacteroidota	Bacteroidia	Bacteroidales	Tannerellaceae	Parabacteroides_B_862066	Parabacteroides_B_862066 distasonis	0	0	0	0	0	0	4394	4493	5624	0	0	34	0	0	0	814	1009	895	0	0	0	0	0	0	1013	786	798
Bacteria	Bacteroidota	Bacteroidia	Bacteroidales	Tannerellaceae	Parabacteroides_B_862066	Parabacteroides_B_862066 distasonis	0	0	0	0	0	0	0	0	0	0	0	0	11	0	0	0	0	0	1324	1042	1202	1289	1182	1050	925	790	823
Bacteria	Bacteroidota	Bacteroidia	Bacteroidales	Tannerellaceae	Parabacteroides_B_862066	Parabacteroides_B_862066 distasonis	0	0	0	0	0	0	0	0	0	0	0	0	0	0	0	0	0	0	0	0	0	0	0	0	459	443	429
Bacteria	Bacteroidota	Bacteroidia	Bacteroidales	Tannerellaceae	Parabacteroides_B_862066	Parabacteroides_B_862066 distasonis	664	838	726	0	0	0	0	0	0	0	0	0	0	0	0	0	0	0	0	0	0	0	0	0	0	0	0
Bacteria	Bacteroidota	Bacteroidia	Bacteroidales	Tannerellaceae	Parabacteroides_B_862066	Parabacteroides_B_862066 distasonis	0	0	0	0	0	0	0	0	0	0	0	0	0	0	0	2059	2586	2464	0	0	0	636	538	519	0	0	0
Bacteria	Bacteroidota	Bacteroidia	Bacteroidales	Tannerellaceae	Parabacteroides_B_862066	Parabacteroides_B_862066 distasonis	0	0	0	0	0	0	0	0	0	0	0	0	0	0	0	0	0	0	0	0	0	1345	1244	1093	0	0	0
Bacteria	Bacteroidota	Bacteroidia	Bacteroidales	Tannerellaceae	Parabacteroides_B_862066	Parabacteroides_B_862066 distasonis	0	0	0	0	0	0	759	788	934	0	0	0	0	0	0	0	0	0	0	0	0	586	587	552	0	0	0
Bacteria	Proteobacteria	Gammaproteobacteria	Pseudomonadales_650611	Pseudomonadaceae	Pseudomonas_E_647464	Pseudomonas_E_647464 reidholzensis	2338	3154	2684	0	0	0	0	0	0	0	0	0	0	0	0	0	0	0	0	0	0	0	0	0	0	0	0
Bacteria	Proteobacteria	Gammaproteobacteria	Pseudomonadales_650611	Pseudomonadaceae	Pseudomonas_O_647615	Pseudomonas_O_647615 parafulva	0	0	0	0	0	0	0	0	0	0	0	0	0	0	0	3663	4418	4345	2452	2335	2487	2196	2347	2256	0	0	0
Bacteria	Proteobacteria	Gammaproteobacteria	Enterobacterales_A_737866	Enterobacteriaceae_A	Escherichia_710834	Shigella boydii	606	790	716	0	0	0	0	0	0	0	0	0	0	0	0	0	0	0	0	0	0	0	0	0	0	0	0
Bacteria	Firmicutes_D	Bacilli	Staphylococcales	Staphylococcaceae	Staphylococcus	Staphylococcus capitis	0	0	0	0	0	0	0	0	0	0	0	0	2	0	0	0	0	0	0	0	0	0	0	0	0	0	0
Bacteria	Firmicutes_D	Bacilli	Staphylococcales	Staphylococcaceae	Staphylococcus	Staphylococcus epidermidis_318824	0	0	0	0	0	0	3121	3298	4499	3224	3486	3153	0	0	0	4602	5361	5167	2673	2448	3080	0	0	0	0	0	0
Bacteria	Firmicutes_D	Bacilli	Staphylococcales	Staphylococcaceae	Staphylococcus	Staphylococcus epidermidis_319181	0	0	0	0	0	0	602	673	913	645	703	644	0	0	0	0	0	0	0	0	0	0	0	0	0	0	0
Bacteria	Firmicutes_D	Bacilli	Staphylococcales	Staphylococcaceae	Staphylococcus	Staphylococcus epidermidis_319181	530	761	611	0	0	0	0	0	0	0	0	0	0	0	0	0	0	0	0	0	0	0	0	0	0	0	0
Bacteria	Firmicutes_D	Bacilli	Staphylococcales	Staphylococcaceae	Staphylococcus	Staphylococcus epidermidis_319181	0	0	0	0	0	0	0	0	0	0	0	0	0	0	0	0	0	0	0	0	0	650	643	576	521	554	523
Bacteria	Firmicutes_D	Bacilli	Staphylococcales	Staphylococcaceae	Staphylococcus	Staphylococcus epidermidis_319181	0	0	0	0	0	0	0	0	0	0	0	0	0	0	0	0	0	0	0	0	0	3295	3185	2905	1576	1625	1532
Bacteria	Firmicutes_D	Bacilli	Staphylococcales	Staphylococcaceae	Staphylococcus	Staphylococcus haemolyticus_318823	2528	2973	2627	0	0	0	0	0	0	0	0	0	0	0	0	0	0	0	0	0	0	0	0	0	0	0	0
Bacteria	Firmicutes_D	Bacilli	Lactobacillales	Streptococcaceae	Streptococcus	Streptococcus mutans	3101	3815	3246	0	0	0	0	0	0	0	0	0	0	0	0	0	0	0	0	0	0	0	0	0	0	0	0
Bacteria	Firmicutes_D	Bacilli	Lactobacillales	Streptococcaceae	Streptococcus	Streptococcus mutans	0	0	0	0	0	0	3518	3717	4681	2635	2938	2489	2	0	0	3055	3352	3031	2815	2365	2609	3050	2982	2841	1973	1991	1816
Unassigned	Unassigned	Unassigned	Unassigned	Unassigned	Unassigned	Unassigned	0	0	0	0	0	0	1793	2408	3010	0	0	0	0	0	0	0	0	0	0	0	0	0	0	0	0	0	0
Bacteria	Proteobacteria	Gammaproteobacteria	Enterobacterales_A_737866	Enterobacteriaceae_A	Escherichia_710834	Unassigned	0	0	0	0	0	0	4109	4152	5651	3040	3067	2699	0	0	0	3351	3689	3522	2851	2433	2768	0	0	0	0	0	0
Bacteria	Proteobacteria	Gammaproteobacteria	Enterobacterales_A_737866	Enterobacteriaceae_A	Escherichia_710834	Unassigned	0	0	0	0	0	0	0	0	0	0	0	0	0	0	0	0	127	132	110	80	98	0	0	0	0	0	0
Bacteria	Proteobacteria	Alphaproteobacteria	Rhizobiales_A_500471	Rhizobiaceae_A_500471	Agrobacterium	Unassigned	0	0	0	0	0	0	0	0	0	0	0	0	0	3	0	0	0	0	0	0	0	0	0	0	0	0	0
Bacteria	Firmicutes_D	Bacilli	Staphylococcales	Staphylococcaceae	Staphylococcus	Unassigned	626	723	664	0	0	0	0	0	0	0	0	0	0	0	0	0	0	0	0	0	0	0	0	0	0	0	0
Bacteria	Firmicutes_A	Clostridia_258483	Clostridiales	Clostridiaceae_222000	Clostridium_T	Unassigned	0	0	0	0	0	0	0	0	0	1616	1768	1562	0	0	0	0	0	0	0	0	0	0	0	0	0	0	0
Bacteria	Proteobacteria	Gammaproteobacteria	Enterobacterales_A_737866	Enterobacteriaceae_A	Escherichia_710834	Unassigned	101	104	0	0	0	0	0	0	0	0	0	0	0	0	0	0	0	0	0	0	0	0	0	0	0	0	0
Bacteria	Firmicutes_D	Bacilli	Bacillales_B_306089	Bacillaceae_H_294103	Bacillus_P_294101	Unassigned	0	0	12	0	0	0	0	0	0	0	0	0	0	0	0	0	0	0	0	0	0	0	0	0	0	0	0
Bacteria	Firmicutes_D	Bacilli	Bacillales_B_306089	Bacillaceae_H_294103	Bacillus_P_294101	Unassigned	1848	2437	2117	0	0	0	0	0	0	0	0	0	0	0	0	0	0	0	0	0	0	0	0	0	0	0	0
Bacteria	Proteobacteria	Gammaproteobacteria	Enterobacterales_A_737866	Enterobacteriaceae_A	Escherichia_710834	Unassigned	2293	2858	2613	0	0	0	0	0	0	0	0	0	0	0	0	0	0	0	0	0	0	0	0	0	0	0	0
Bacteria	Firmicutes_D	Bacilli	Bacillales_B_306089	Bacillaceae_H_294103	Bacillus_P_294101	Unassigned	477	539	469	0	0	0	590	660	760	588	569	584	0	0	0	685	727	723	412	365	466	0	0	0	0	0	0
Bacteria	Proteobacteria	Gammaproteobacteria	Pseudomonadales_650611	Pseudomonadaceae	Pseudomonas_E_647464	Unassigned	503	644	538	0	0	0	0	0	0	0	0	0	0	0	0	0	0	0	0	0	0	0	0	0	0	0	0
Bacteria	Firmicutes_D	Bacilli	Bacillales_B_306089	Bacillaceae_H_294103	Bacillus_P_294101	Unassigned	506	653	536	0	0	0	0	0	0	0	0	0	0	0	0	0	0	0	0	0	0	0	0	0	0	0	0
Bacteria	Proteobacteria	Gammaproteobacteria	Enterobacterales_A_737866	Enterobacteriaceae_A	Escherichia_710834	Unassigned	609	792	694	0	0	0	0	0	0	0	0	0	0	0	0	0	0	0	0	0	0	0	0	0	0	0	0
Bacteria	Proteobacteria	Gammaproteobacteria	Pseudomonadales_650611	Pseudomonadaceae	Pseudomonas_E_647464	Unassigned	0	0	0	0	0	0	0	0	0	3106	3296	2824	0	0	0	0	0	0	0	0	0	0	0	0	0	0	0
Bacteria	Firmicutes_D	Bacilli	Bacillales_B_306089	Bacillaceae_H_294103	Bacillus_P_294101	Unassigned	0	0	0	0	0	0	1358	1343	1819	1229	1274	1320	0	0	0	0	0	0	0	0	0	0	0	0	0	0	0
Bacteria	Firmicutes_D	Bacilli	Bacillales_B_306089	Bacillaceae_H_294103	Bacillus_P_294101	Unassigned	0	0	0	0	0	0	0	0	0	0	0	0	6	0	0	0	0	0	0	0	0	0	0	0	0	0	0
Bacteria	Proteobacteria	Gammaproteobacteria	Enterobacterales_A_737866	Enterobacteriaceae_A	Escherichia_710834	Unassigned	0	0	0	0	0	0	0	0	0	0	0	0	0	0	0	0	0	0	0	0	0	3958	3891	3563	2952	2802	2849
Bacteria	Firmicutes_D	Bacilli	Staphylococcales	Staphylococcaceae	Staphylococcus	Unassigned	0	0	0	0	0	0	0	0	0	0	0	0	0	0	0	0	0	0	0	0	0	0	0	0	1138	1070	1122
Bacteria	Firmicutes_D	Bacilli	Bacillales_B_306089	Bacillaceae_H_294103	Bacillus_P_294101	Unassigned	0	0	0	0	0	0	0	0	0	618	603	572	0	0	0	0	0	0	0	0	0	0	0	0	0	0	0
Bacteria	Proteobacteria	Gammaproteobacteria	Pseudomonadales_650611	Pseudomonadaceae	Pseudomonas_E_647464	Unassigned	0	0	0	0	0	0	0	0	0	0	0	0	0	0	0	0	0	0	0	0	0	0	0	0	1115	1152	1124
Bacteria	Firmicutes_D	Bacilli	Bacillales_B_306089	Bacillaceae_H_294103	Bacillus_P_294101	Unassigned	0	0	0	0	0	0	0	0	0	0	0	0	0	0	0	641	766	791	486	399	494	0	0	0	0	0	0
Bacteria	Proteobacteria	Gammaproteobacteria	Pseudomonadales_650611	Pseudomonadaceae	Pseudomonas_O_647615	Unassigned	0	0	0	0	0	0	0	0	0	0	0	0	0	0	0	0	0	0	0	0	0	0	0	0	1174	1224	1173
Bacteria	Proteobacteria	Gammaproteobacteria	Pseudomonadales_650611	Pseudomonadaceae	Pseudomonas_E_647464	Unassigned	0	0	0	0	0	0	3581	4274	5485	0	0	0	0	0	0	0	0	0	0	0	0	0	0	0	0	0	0
Bacteria	Actinobacteriota	Actinomycetia	Actinomycetales	Bifidobacteriaceae	Bifidobacterium_388775	Unassigned	61	94	88	0	0	0	0	0	0	0	0	0	0	0	0	0	0	0	0	0	0	0	0	0	0	0	0
Unassigned	Unassigned	Unassigned	Unassigned	Unassigned	Bacillus_P_294101	Bacillus_P_294101 subtilis_291504	0	0	0	0	0	0	0	0	0	0	0	0	0	0	0	0	0	0	0	0	0	0	0	0	0	0	0
Unassigned	Unassigned	Unassigned	Unassigned	Unassigned	Bifidobacterium_388775	Bifidobacterium pseudocatenulatum	0	0	0	0	0	0	0	0	0	0	0	0	0	0	0	0	0	0	0	0	0	0	0	0	0	0	0
Unassigned	Unassigned	Unassigned	Unassigned	Unassigned	Clostridium_T	Clostridium_T butyricum	0	0	0	0	0	0	0	0	0	0	0	0	0	0	0	0	0	0	0	0	0	0	0	0	0	0	0
Unassigned	Unassigned	Unassigned	Unassigned	Unassigned	Corynebacterium	Corynebacterium striatum	0	0	0	0	0	0	0	0	0	0	0	0	0	0	0	0	0	0	0	0	0	0	0	0	0	0	0
Unassigned	Unassigned	Unassigned	Unassigned	Unassigned	Cutibacterium	Cutibacterium acnes	0	0	0	0	0	0	0	0	0	0	0	0	0	0	0	0	0	0	0	0	0	0	0	0	0	0	0
Unassigned	Unassigned	Unassigned	Unassigned	Unassigned	Lactobacillus	Lactobacillus delbrueckii	0	0	0	0	0	0	0	0	0	0	0	0	0	0	0	0	0	0	0	0	0	0	0	0	0	0	0
Unassigned	Unassigned	Unassigned	Unassigned	Unassigned	Staphylococcus	Staphylococcus epidermidis_319181	0	0	0	0	0	0	0	0	0	0	0	0	0	0	0	0	0	0	0	0	0	0	0	0	0	0	0
Unassigned	Unassigned	Unassigned	Unassigned	Unassigned	Streptococcus	Streptococcus mutans	0	0	0	0	0	0	0	0	0	0	0	0	0	0	0	0	0	0	0	0	0	0	0	0	0	0	0
Unassigned	Unassigned	Unassigned	Unassigned	Unassigned	Acinetobacter	Acinetobacter radioresistens	0	0	0	0	0	0	0	0	0	0	0	0	0	0	0	0	0	0	0	0	0	0	0	0	0	0	0
Unassigned	Unassigned	Unassigned	Unassigned	Unassigned	Bacteroides_H	Bacteroides_H uniformis	0	0	0	0	0	0	0	0	0	0	0	0	0	0	0	0	0	0	0	0	0	0	0	0	0	0	0
Unassigned	Unassigned	Unassigned	Unassigned	Unassigned	Enterocloster	Enterocloster clostridioformis	0	0	0	0	0	0	0	0	0	0	0	0	0	0	0	0	0	0	0	0	0	0	0	0	0	0	0
Unassigned	Unassigned	Unassigned	Unassigned	Unassigned	Comamonas_F_589250	Comamonas_F_589250 terrigena	0	0	0	0	0	0	0	0	0	0	0	0	0	0	0	0	0	0	0	0	0	0	0	0	0	0	0
Unassigned	Unassigned	Unassigned	Unassigned	Unassigned	Escherichia_710834	Escherichia coli	0	0	0	0	0	0	0	0	0	0	0	0	0	0	0	0	0	0	0	0	0	0	0	0	0	0	0
Unassigned	Unassigned	Unassigned	Unassigned	Unassigned	Parabacteroides_B_862066	Parabacteroides_B_862066 distasonis	0	0	0	0	0	0	0	0	0	0	0	0	0	0	0	0	0	0	0	0	0	0	0	0	0	0	0
Unassigned	Unassigned	Unassigned	Unassigned	Unassigned	Pseudomonas_E_647464	Pseudomonas_E_647464 putida	0	0	0	0	0	0	0	0	0	0	0	0	0	0	0	0	0	0	0	0	0	0	0	0	0	0	0

## Sheet: Mock1-250-HOMD
Supplementary Table S7. Raw abundance data of sequence reads obtained from mock1 with 250 bp PE using HOMD.
kingdom	phylum	class	order	family	genus	species	Mock1-V1-V2-1	Mock1-V1-V2-2	Mock1-V1-V2-3	Mock1-V1-V3-1	Mock1-V1-V3-2	Mock1-V1-V3-3	Mock1-V3-1	Mock1-V3-2	Mock1-V3-3	Mock1-V3-V4-1	Mock1-V3-V4-2	Mock1-V3-V4-3	Mock1-V3-V5-1	Mock1-V3-V5-2	Mock1-V3-V5-3	Mock1-V4-1	Mock1-V4-2	Mock1-V4-3	Mock1-V4-V5-1	Mock1-V4-V5-2	Mock1-V4-V5-3	Mock1-V5-V6-1	Mock1-V5-V6-2	Mock1-V5-V6-3	Mock1-V6-V8-1	Mock1-V6-V8-2	Mock1-V6-V8-3
k__Bacteria	p__Firmicutes	c__Bacilli	o__Bacillales	f__Bacillaceae	g__Bacillus	s__subtilis	506	653	536	0	0	0	0	0	0	0	0	0	0	0	0	0	0	0	0	0	0	0	0	0	0	0	0
k__Bacteria	p__Proteobacteria	c__Gammaproteobacteria	o__Enterobacterales	f__Enterobacteriaceae	g__Escherichia	s__coli	0	0	0	0	0	0	0	0	0	0	0	0	0	0	0	0	0	0	0	0	0	3958	3891	3563	0	0	0
k__Bacteria	Unassigned	Unassigned	Unassigned	Unassigned	Unassigned	Unassigned	0	0	0	0	0	0	3	0	0	0	0	0	0	0	0	0	0	0	0	0	0	0	0	0	0	0	0
k__Bacteria	p__Firmicutes	c__Clostridia	o__Clostridiales	f__Lachnospiraceae_[XIV]	Unassigned	Unassigned	0	0	0	0	0	0	0	0	0	0	0	0	3	0	0	0	0	0	0	0	0	0	0	0	0	0	0
k__Bacteria	p__Proteobacteria	c__Betaproteobacteria	o__Burkholderiales	f__Commamonadaceae	g__Acidovorax	Unassigned	0	0	0	0	0	0	0	0	0	3	0	0	0	0	0	0	0	0	0	0	0	0	0	0	0	0	0
k__Bacteria	p__Proteobacteria	c__Gammaproteobacteria	o__Pseudomonadales	f__Pseudomonadaceae	g__Pseudomonas	Unassigned	0	0	0	0	0	0	0	0	0	0	0	0	0	0	0	0	0	0	0	0	0	0	0	0	1174	1224	1173
k__Bacteria	p__Firmicutes	c__Clostridia	o__Clostridiales	f__Clostridiales_[F-3]	g__Clostridiales_[F-3][G-1]	s__bacterium_HMT_876	0	0	0	0	0	0	0	0	0	0	0	0	0	0	0	0	0	0	1061	1146	1284	0	0	0	0	0	0
k__Bacteria	Unassigned	Unassigned	Unassigned	Unassigned	Unassigned	Unassigned	0	2	0	0	0	0	0	0	0	0	0	0	0	0	0	0	0	0	0	0	0	0	0	0	0	0	0
k__Bacteria	Unassigned	Unassigned	Unassigned	Unassigned	Unassigned	Unassigned	0	0	0	0	0	0	0	0	2	0	0	0	0	0	0	0	0	0	0	0	0	0	0	0	0	0	0
k__Bacteria	p__Bacteroidetes	c__Bacteroidia	o__Bacteroidales	f__Bacteroidaceae	g__Bacteroides	Unassigned	0	0	0	0	0	0	0	0	0	0	0	0	0	0	0	0	0	0	0	0	0	0	0	0	1302	1055	1094
k__Bacteria	p__Bacteroidetes	c__Bacteroidia	o__Bacteroidales	f__Bacteroidaceae	g__Bacteroides	s__heparinolyticus	0	0	0	0	0	0	0	0	0	0	0	0	0	0	0	0	0	0	0	0	0	0	0	0	413	381	359
k__Bacteria	p__Actinobacteria	c__Actinobacteria	o__Corynebacteriales	f__Corynebacteriaceae	g__Corynebacterium	s__striatum	0	0	0	0	0	0	1133	1169	1620	0	0	0	0	0	0	0	0	0	0	0	0	0	0	0	0	0	0
k__Bacteria	p__Firmicutes	c__Bacilli	o__Bacillales	f__Bacillaceae	g__Bacillus	s__subtilis	0	0	0	0	0	0	15	0	0	0	0	0	0	0	0	0	0	0	0	0	0	0	0	0	0	0	0
k__Bacteria	p__Firmicutes	c__Bacilli	o__Lactobacillales	f__Streptococcaceae	g__Streptococcus	s__mutans	0	0	0	0	0	0	0	0	0	0	0	0	0	0	0	0	0	0	0	0	0	3050	2982	2841	0	0	0
k__Bacteria	p__Firmicutes	c__Clostridia	o__Clostridiales	f__Lachnospiraceae_[XIV]	Unassigned	Unassigned	2032	2519	2256	0	0	0	0	0	0	0	0	0	0	0	0	0	0	0	0	0	0	0	0	0	0	0	0
k__Bacteria	p__Firmicutes	c__Bacilli	o__Bacillales	f__Bacillaceae	g__Bacillus	s__subtilis	0	0	0	0	0	0	0	0	0	0	0	0	0	0	0	0	0	0	486	399	494	0	0	0	0	0	0
k__Bacteria	p__Proteobacteria	c__Betaproteobacteria	o__Burkholderiales	f__Commamonadaceae	g__Acidovorax	Unassigned	0	0	0	0	0	0	0	0	0	2471	2337	2331	0	0	0	0	0	0	0	0	0	0	0	0	0	0	0
k__Bacteria	Unassigned	Unassigned	Unassigned	Unassigned	Unassigned	Unassigned	0	0	0	0	0	2	0	0	0	0	0	0	0	0	0	0	0	0	0	0	0	0	0	0	0	0	0
k__Bacteria	p__Proteobacteria	c__Gammaproteobacteria	o__Pseudomonadales	f__Moraxellaceae	g__Acinetobacter	s__radioresistens	0	0	0	0	0	0	0	0	0	0	0	0	0	0	0	0	0	0	0	0	0	0	0	0	10	0	0
k__Bacteria	p__Firmicutes	c__Clostridia	o__Clostridiales	f__Lachnospiraceae_[XIV]	Unassigned	Unassigned	0	0	0	0	0	0	0	0	0	0	4	0	0	0	0	0	0	0	0	0	0	0	0	0	0	0	0
k__Bacteria	p__Actinobacteria	c__Actinobacteria	o__Bifidobacteriales	f__Bifidobacteriaceae	g__Bifidobacterium	Unassigned	128	231	224	0	0	0	0	0	0	0	0	0	0	0	0	0	0	0	0	0	0	0	0	0	0	0	0
k__Bacteria	p__Actinobacteria	c__Actinobacteria	o__Corynebacteriales	f__Corynebacteriaceae	g__Corynebacterium	s__striatum	0	0	0	0	0	0	0	0	0	0	0	0	0	0	0	0	0	0	0	0	0	419	420	421	0	0	0
k__Bacteria	p__Bacteroidetes	c__Bacteroidia	o__Bacteroidales	f__Prevotellaceae	g__Prevotella	Unassigned	0	0	0	0	0	0	0	0	0	0	0	0	0	0	0	0	0	0	3	0	0	0	0	0	0	0	0
k__Bacteria	Unassigned	Unassigned	Unassigned	Unassigned	Unassigned	Unassigned	0	0	0	0	0	0	7	9	4	0	0	0	0	0	0	0	0	0	0	0	0	0	0	0	0	0	0
k__Bacteria	p__Firmicutes	c__Clostridia	o__Clostridiales	f__Clostridiales_[F-3]	g__Clostridiales_[F-3][G-1]	s__bacterium_HMT_876	491	642	573	0	0	0	0	0	0	0	0	0	0	0	0	0	0	0	0	0	0	0	0	0	0	0	0
k__Bacteria	p__Actinobacteria	c__Actinobacteria	o__Bifidobacteriales	f__Bifidobacteriaceae	g__Bifidobacterium	Unassigned	0	0	0	0	0	0	0	0	0	0	0	0	0	0	0	1196	1490	1556	0	0	0	0	0	0	0	0	0
k__Bacteria	p__Bacteroidetes	c__Bacteroidia	o__Bacteroidales	f__Prevotellaceae	g__Prevotella	Unassigned	0	0	0	4	0	0	0	0	0	0	0	0	0	0	0	0	0	0	0	0	0	0	0	0	0	0	0
k__Bacteria	p__Firmicutes	c__Clostridia	o__Clostridiales	f__Lachnospiraceae_[XIV]	Unassigned	Unassigned	0	0	0	0	0	0	0	0	0	0	0	0	0	0	0	0	0	0	0	0	0	0	0	0	0	0	4
k__Bacteria	p__Bacteroidetes	c__Bacteroidia	o__Bacteroidales	f__Porphyromonadaceae	Unassigned	Unassigned	0	0	0	0	0	0	0	0	0	0	0	0	0	0	0	0	0	0	1229	1035	1168	0	0	0	0	0	0
k__Bacteria	Unassigned	Unassigned	Unassigned	Unassigned	Unassigned	Unassigned	0	0	0	0	0	0	0	3	0	0	0	0	0	0	0	0	0	0	0	0	0	0	0	0	0	0	0
k__Bacteria	p__Bacteroidetes	c__Bacteroidia	o__Bacteroidales	f__Porphyromonadaceae	g__Tannerella	Unassigned	0	0	0	0	0	0	0	0	0	0	0	0	0	0	0	0	0	0	0	0	0	0	0	0	459	443	429
k__Bacteria	p__Firmicutes	c__Bacilli	o__Lactobacillales	f__Streptococcaceae	g__Streptococcus	s__mutans	0	0	0	0	0	0	0	0	0	4	0	0	0	0	0	0	0	0	0	0	0	0	0	0	0	0	0
k__Bacteria	p__Proteobacteria	c__Gammaproteobacteria	o__Enterobacterales	f__Enterobacteriaceae	g__Enterobacter	s__hormaechei	606	790	716	0	0	0	0	0	0	0	0	0	0	0	0	0	0	0	0	0	0	0	0	0	0	0	0
k__Bacteria	p__Firmicutes	c__Bacilli	o__Bacillales	f__Bacillaceae	g__Bacillus	s__subtilis	0	0	0	0	0	0	0	0	0	588	569	584	0	0	0	0	0	0	0	0	0	0	0	0	0	0	0
k__Bacteria	p__Bacteroidetes	c__Bacteroidia	o__Bacteroidales	f__Bacteroidaceae	g__Bacteroides	Unassigned	0	0	0	0	0	0	0	0	0	0	0	0	0	0	0	0	0	0	0	0	0	2455	2309	2043	0	0	0
k__Bacteria	p__Proteobacteria	c__Gammaproteobacteria	o__Pseudomonadales	f__Pseudomonadaceae	g__Pseudomonas	Unassigned	0	0	12	0	0	0	0	0	0	0	0	0	0	0	0	0	0	0	0	0	0	0	0	0	0	0	0
k__Bacteria	p__Proteobacteria	c__Gammaproteobacteria	o__Enterobacterales	f__Enterobacteriaceae	Unassigned	Unassigned	0	0	0	0	0	0	0	0	0	0	0	0	0	0	0	0	0	0	0	0	0	0	0	0	0	13	0
k__Bacteria	Unassigned	Unassigned	Unassigned	Unassigned	Unassigned	Unassigned	0	0	0	0	0	0	0	0	2	0	0	0	0	0	0	0	0	0	0	0	0	0	0	0	0	0	0
k__Bacteria	p__Firmicutes	c__Clostridia	o__Clostridiales	f__Clostridiales_[F-3]	g__Clostridiales_[F-3][G-1]	s__bacterium_HMT_876	0	0	0	0	0	0	0	0	0	0	0	0	0	0	0	0	0	0	0	0	0	0	0	0	523	460	483
k__Bacteria	p__Proteobacteria	c__Gammaproteobacteria	o__Enterobacterales	f__Enterobacteriaceae	g__Escherichia	s__coli	0	0	0	0	0	0	0	0	0	0	0	0	0	0	0	0	0	0	0	0	0	0	0	0	2952	2802	2849
k__Bacteria	p__Firmicutes	c__Bacilli	o__Lactobacillales	f__Streptococcaceae	g__Streptococcus	s__mutans	3101	3815	3246	0	0	0	0	0	0	0	0	0	0	0	0	0	0	0	0	0	0	0	0	0	0	0	0
k__Bacteria	Unassigned	Unassigned	Unassigned	Unassigned	Unassigned	Unassigned	0	0	0	0	0	0	10	11	20	0	0	0	0	0	0	0	0	0	0	0	0	0	0	0	0	0	0
k__Bacteria	p__Firmicutes	c__Bacilli	o__Bacillales	f__Staphylococcaceae	g__Staphylococcus	Unassigned	0	0	0	0	0	0	0	0	0	0	0	0	0	0	0	0	0	0	0	0	0	0	0	0	0	4	0
k__Bacteria	p__Firmicutes	c__Bacilli	o__Bacillales	f__Bacillaceae	g__Bacillus	s__subtilis	0	0	0	0	0	0	0	0	0	0	0	0	0	0	0	0	0	0	3628	3181	3724	0	0	0	0	0	0
k__Bacteria	p__Firmicutes	c__Bacilli	o__Bacillales	f__Bacillaceae	g__Bacillus	s__subtilis	0	0	0	0	0	0	590	660	760	0	0	0	0	0	0	0	0	0	0	0	0	0	0	0	0	0	0
k__Bacteria	p__Bacteroidetes	c__Bacteroidia	o__Bacteroidales	Unassigned	Unassigned	Unassigned	0	0	0	0	0	0	0	0	0	0	0	0	0	0	0	0	0	0	0	0	0	1345	1244	1093	0	0	0
k__Bacteria	p__Proteobacteria	c__Gammaproteobacteria	o__Pseudomonadales	f__Moraxellaceae	g__Acinetobacter	s__radioresistens	1705	2065	1836	0	0	0	0	0	0	0	0	0	0	0	0	0	0	0	0	0	0	0	0	0	0	0	0
k__Bacteria	p__Proteobacteria	c__Gammaproteobacteria	o__Enterobacterales	f__Enterobacteriaceae	g__Escherichia	s__coli	2293	2858	2613	0	0	0	0	0	0	0	0	0	0	0	0	0	0	0	0	0	0	0	0	0	0	0	0
k__Bacteria	p__Proteobacteria	c__Gammaproteobacteria	o__Pseudomonadales	f__Pseudomonadaceae	g__Pseudomonas	s__fluorescens	0	0	0	0	0	0	3581	4274	5485	0	0	0	0	0	0	0	0	0	0	0	0	0	0	0	0	0	0
k__Bacteria	p__Bacteroidetes	c__Bacteroidia	o__Bacteroidales	f__Porphyromonadaceae	g__Tannerella	Unassigned	0	0	0	0	0	0	0	0	0	0	0	0	0	0	0	0	0	0	0	0	0	0	0	0	925	790	823
k__Bacteria	p__Firmicutes	c__Bacilli	o__Bacillales	f__Bacillaceae	g__Bacillus	s__subtilis	0	0	0	0	0	0	0	0	0	0	0	0	0	0	0	0	0	0	133	106	138	0	0	0	0	0	0
k__Bacteria	p__Proteobacteria	c__Betaproteobacteria	o__Burkholderiales	f__Commamonadaceae	g__Acidovorax	Unassigned	0	0	0	0	0	0	603	653	850	0	0	0	0	0	0	0	0	0	0	0	0	0	0	0	0	0	0
k__Bacteria	Unassigned	Unassigned	Unassigned	Unassigned	Unassigned	Unassigned	0	0	0	0	0	0	0	0	1	0	0	0	0	0	0	0	0	0	0	0	0	0	0	0	0	0	0
k__Bacteria	p__Proteobacteria	c__Gammaproteobacteria	o__Enterobacterales	f__Enterobacteriaceae	g__Escherichia	s__coli	0	0	0	0	0	0	0	0	0	3040	3067	2699	0	0	0	0	0	0	0	0	0	0	0	0	0	0	0
k__Bacteria	Unassigned	Unassigned	Unassigned	Unassigned	Unassigned	Unassigned	0	0	0	10	0	12	0	0	0	0	0	0	0	0	0	0	0	0	0	0	0	0	0	0	0	0	0
k__Bacteria	p__Firmicutes	c__Bacilli	o__Bacillales	Unassigned	Unassigned	Unassigned	0	0	0	0	0	0	0	0	0	0	0	0	0	0	0	0	0	0	4	0	0	0	0	0	0	0	0
k__Bacteria	p__Firmicutes	c__Bacilli	o__Bacillales	f__Staphylococcaceae	g__Staphylococcus	Unassigned	0	0	0	0	0	0	0	0	0	0	0	0	0	0	0	0	0	0	0	0	0	0	0	0	521	554	523
k__Bacteria	p__Actinobacteria	c__Actinobacteria	o__Bifidobacteriales	f__Bifidobacteriaceae	g__Bifidobacterium	Unassigned	0	0	0	0	0	0	0	0	0	0	0	0	0	0	0	727	1080	973	0	0	0	0	0	0	0	0	0
k__Bacteria	p__Firmicutes	c__Clostridia	o__Clostridiales	f__Clostridiales_[F-3]	g__Clostridiales_[F-3][G-1]	s__bacterium_HMT_876	0	0	0	0	0	0	0	0	0	472	470	425	0	0	0	0	0	0	0	0	0	0	0	0	0	0	0
k__Bacteria	p__Firmicutes	c__Bacilli	o__Bacillales	f__Bacillaceae	g__Bacillus	s__subtilis	0	0	0	0	0	0	0	0	0	0	0	2	0	0	0	0	0	0	0	0	0	0	0	0	0	0	0
k__Bacteria	p__Bacteroidetes	c__Bacteroidia	o__Bacteroidales	f__Bacteroidaceae	g__Bacteroides	s__heparinolyticus	0	0	0	0	0	0	0	0	0	0	0	0	0	0	0	737	814	784	0	0	0	0	0	0	0	0	0
k__Bacteria	Unassigned	Unassigned	Unassigned	Unassigned	Unassigned	Unassigned	0	0	0	0	0	0	98	81	110	0	0	0	0	0	0	0	0	0	0	0	0	0	0	0	0	0	0
k__Bacteria	p__Bacteroidetes	c__Bacteroidia	o__Bacteroidales	f__Prevotellaceae	g__Prevotella	Unassigned	1349	1727	1476	0	0	0	0	0	0	0	0	0	0	0	0	0	0	0	0	0	0	0	0	0	0	0	0
k__Bacteria	p__Firmicutes	c__Clostridia	o__Clostridiales	f__Clostridiales_[F-3]	g__Clostridiales_[F-3][G-1]	s__bacterium_HMT_876	0	0	0	0	0	0	0	0	0	2	0	0	0	0	0	0	0	0	0	0	0	0	0	0	0	0	0
k__Bacteria	p__Firmicutes	c__Clostridia	o__Clostridiales	f__Clostridiales_[F-3]	g__Clostridiales_[F-3][G-1]	s__bacterium_HMT_876	0	0	0	0	0	0	0	0	0	1616	1768	1562	0	0	0	0	0	0	0	0	0	0	0	0	0	0	0
k__Bacteria	p__Bacteroidetes	c__Bacteroidia	o__Bacteroidales	f__Prevotellaceae	g__Prevotella	Unassigned	0	0	3	0	0	0	0	0	0	0	0	0	0	0	0	0	0	0	0	0	0	0	0	0	0	0	0
k__Bacteria	Unassigned	Unassigned	Unassigned	Unassigned	Unassigned	Unassigned	0	0	0	0	0	0	4	4	4	0	0	0	0	0	0	0	0	0	0	0	0	0	0	0	0	0	0
k__Bacteria	p__Proteobacteria	c__Betaproteobacteria	o__Burkholderiales	f__Commamonadaceae	g__Acidovorax	Unassigned	0	0	0	0	0	0	0	0	0	0	0	0	0	0	0	0	0	0	0	0	0	4659	4432	4040	0	0	0
k__Bacteria	p__Bacteroidetes	c__Bacteroidia	o__Bacteroidales	f__Prevotellaceae	g__Prevotella	s__sp._HMT_820	0	0	3	0	0	0	0	0	0	0	0	0	0	0	0	0	0	0	0	0	0	0	0	0	0	0	0
k__Bacteria	p__Proteobacteria	c__Gammaproteobacteria	o__Pseudomonadales	f__Pseudomonadaceae	g__Pseudomonas	Unassigned	0	0	0	0	0	0	0	0	0	0	0	0	0	0	0	0	0	0	0	0	0	2196	2347	2256	0	0	0
k__Bacteria	p__Bacteroidetes	c__Bacteroidia	o__Bacteroidales	f__Prevotellaceae	g__Prevotella	Unassigned	96	111	101	0	0	0	0	0	0	0	0	0	0	0	0	0	0	0	0	0	0	0	0	0	0	0	0
k__Bacteria	p__Firmicutes	c__Clostridia	o__Clostridiales	Unassigned	Unassigned	Unassigned	0	6	0	0	0	0	0	0	0	0	0	0	0	0	0	0	0	0	0	0	0	0	0	0	0	0	0
k__Bacteria	p__Firmicutes	c__Bacilli	o__Bacillales	f__Staphylococcaceae	g__Staphylococcus	Unassigned	0	0	0	0	0	0	0	0	0	0	0	0	0	0	0	0	0	0	2583	2448	2965	0	0	0	0	0	0
k__Bacteria	p__Firmicutes	c__Bacilli	o__Bacillales	f__Bacillaceae	g__Bacillus	s__subtilis	0	0	0	0	0	0	0	0	0	0	0	0	0	0	0	218	202	213	0	0	0	0	0	0	0	0	0
k__Bacteria	p__Actinobacteria	c__Actinobacteria	o__Bifidobacteriales	f__Bifidobacteriaceae	g__Bifidobacterium	Unassigned	0	0	0	0	0	0	0	0	0	926	1031	1057	0	0	0	0	0	0	0	0	0	0	0	0	0	0	0
k__Bacteria	p__Firmicutes	c__Bacilli	o__Lactobacillales	f__Streptococcaceae	g__Streptococcus	s__mutans	0	0	0	0	0	0	0	0	0	0	0	0	0	0	0	0	0	0	108	87	0	0	0	0	0	0	0
k__Bacteria	p__Proteobacteria	c__Betaproteobacteria	o__Burkholderiales	f__Commamonadaceae	g__Acidovorax	Unassigned	0	0	0	0	0	0	0	0	0	0	0	0	0	0	0	0	0	0	2844	2490	2661	0	0	0	0	0	0
k__Bacteria	p__Actinobacteria	c__Actinobacteria	o__Corynebacteriales	f__Corynebacteriaceae	g__Corynebacterium	Unassigned	0	13	0	0	0	0	0	0	0	0	0	0	0	0	0	0	0	0	0	0	0	0	0	0	0	0	0
k__Bacteria	p__Firmicutes	c__Bacilli	o__Bacillales	f__Bacillaceae	g__Bacillus	s__subtilis	0	0	12	0	0	0	0	0	0	0	0	0	0	0	0	0	0	0	0	0	0	0	0	0	0	0	0
k__Bacteria	Unassigned	Unassigned	Unassigned	Unassigned	Unassigned	Unassigned	0	0	0	0	0	0	0	0	0	0	0	0	0	0	0	0	0	0	0	0	0	0	0	0	0	3	0
k__Bacteria	p__Saccharibacteria_(TM7)	c__Saccharibacteria_(TM7)_[C-1]	o__Saccharibacteria_(TM7)_[O-1]	f__Saccharibacteria_(TM7)_[F-1]	Unassigned	Unassigned	0	0	0	0	0	0	0	0	0	0	0	0	0	0	0	0	4	0	0	0	0	0	0	0	0	0	0
k__Bacteria	p__Actinobacteria	c__Actinobacteria	o__Bifidobacteriales	f__Bifidobacteriaceae	g__Bifidobacterium	Unassigned	0	0	0	0	0	0	0	0	0	0	0	0	0	0	0	0	0	0	0	0	0	2022	2810	2665	0	0	0
k__Bacteria	p__Proteobacteria	c__Gammaproteobacteria	o__Pseudomonadales	f__Pseudomonadaceae	g__Pseudomonas	s__fluorescens	0	0	0	0	0	0	0	0	0	3106	3296	2824	0	0	0	0	0	0	0	0	0	0	0	0	0	0	0
k__Bacteria	p__Proteobacteria	c__Betaproteobacteria	o__Burkholderiales	f__Commamonadaceae	g__Acidovorax	s__temperans	0	0	0	0	0	0	0	0	0	0	0	0	0	0	0	0	0	0	0	0	0	0	0	0	3115	3233	3223
k__Bacteria	p__Proteobacteria	c__Gammaproteobacteria	o__Pseudomonadales	f__Moraxellaceae	g__Acinetobacter	s__radioresistens	0	0	0	0	0	0	0	0	0	0	0	0	0	0	0	0	0	0	3140	2818	3295	0	0	0	0	0	0
k__Bacteria	Unassigned	Unassigned	Unassigned	Unassigned	Unassigned	Unassigned	0	0	0	0	0	0	6	7	8	0	0	0	0	0	0	0	0	0	0	0	0	0	0	0	0	0	0
k__Bacteria	p__Firmicutes	c__Bacilli	o__Lactobacillales	f__Lactobacillaceae	g__Lactobacillus	Unassigned	0	0	0	0	0	0	0	0	0	0	0	0	0	0	0	0	0	0	120	124	116	0	0	0	0	0	0
k__Bacteria	p__Firmicutes	c__Bacilli	o__Bacillales	f__Bacillaceae	g__Bacillus	s__subtilis	0	0	0	0	0	0	0	0	0	0	0	0	0	0	0	5328	6047	5716	0	0	0	0	0	0	0	0	0
k__Bacteria	p__Proteobacteria	c__Gammaproteobacteria	o__Pseudomonadales	f__Moraxellaceae	g__Acinetobacter	Unassigned	0	0	0	0	0	0	0	0	0	0	0	0	0	0	0	0	0	0	0	3	0	0	0	0	0	0	0
k__Bacteria	p__Firmicutes	c__Clostridia	o__Clostridiales	f__Clostridiales_[F-3]	g__Clostridiales_[F-3][G-1]	s__bacterium_HMT_876	0	0	0	0	0	0	5706	5597	6969	0	0	0	0	0	0	0	0	0	0	0	0	0	0	0	0	0	0
k__Bacteria	p__Firmicutes	c__Clostridia	o__Clostridiales	f__Clostridiales_[F-3]	g__Clostridiales_[F-3][G-1]	s__bacterium_HMT_876	0	0	0	0	0	0	0	0	0	9	0	0	0	0	0	0	0	0	0	0	0	0	0	0	0	0	0
k__Bacteria	Unassigned	Unassigned	Unassigned	Unassigned	Unassigned	Unassigned	0	0	0	0	0	0	0	2	1	0	0	0	0	0	0	0	0	0	0	0	0	0	0	0	0	0	0
k__Bacteria	Unassigned	Unassigned	Unassigned	Unassigned	Unassigned	Unassigned	0	0	0	0	0	0	0	0	0	0	0	0	0	0	0	0	0	0	2	0	0	0	0	0	0	0	0
k__Bacteria	p__Bacteroidetes	c__Bacteroidia	o__Bacteroidales	f__Bacteroidaceae	g__Bacteroides	s__zoogleoformans	0	0	0	0	0	0	0	0	0	0	0	0	0	0	0	0	3	0	0	0	0	0	0	0	0	0	0
k__Bacteria	p__Firmicutes	c__Bacilli	o__Bacillales	f__Staphylococcaceae	g__Staphylococcus	Unassigned	0	0	0	0	0	0	0	0	0	0	0	0	2	0	0	0	0	0	0	0	0	0	0	0	0	0	0
k__Bacteria	p__Actinobacteria	c__Actinobacteria	o__Bifidobacteriales	f__Bifidobacteriaceae	g__Bifidobacterium	s__dentium	0	0	0	0	0	0	1793	2408	3010	0	0	0	0	0	0	0	0	0	0	0	0	0	0	0	0	0	0
k__Bacteria	p__Bacteroidetes	c__Bacteroidia	o__Bacteroidales	Unassigned	Unassigned	Unassigned	0	0	0	0	0	0	759	788	934	0	0	0	0	0	0	0	0	0	0	0	0	0	0	0	0	0	0
k__Bacteria	Unassigned	Unassigned	Unassigned	Unassigned	Unassigned	Unassigned	0	0	0	2	0	0	0	0	0	0	0	0	0	0	0	0	0	0	0	0	0	0	0	0	0	0	0
k__Bacteria	p__Proteobacteria	c__Gammaproteobacteria	o__Pseudomonadales	f__Pseudomonadaceae	g__Pseudomonas	s__pseudoalcaligenes	0	0	0	0	0	0	0	0	0	0	0	0	0	0	0	0	0	0	81	0	91	0	0	0	0	0	0
k__Bacteria	p__Bacteroidetes	c__Bacteroidia	o__Bacteroidales	f__Bacteroidaceae	g__Bacteroides	Unassigned	714	883	730	0	0	0	0	0	0	0	0	0	0	0	0	0	0	0	0	0	0	0	0	0	0	0	0
k__Bacteria	p__Actinobacteria	c__Actinobacteria	o__Bifidobacteriales	f__Bifidobacteriaceae	g__Bifidobacterium	Unassigned	0	0	0	0	0	0	0	0	0	0	0	0	0	0	0	47	57	58	0	0	0	0	0	0	0	0	0
k__Bacteria	p__Proteobacteria	c__Gammaproteobacteria	o__Pseudomonadales	f__Pseudomonadaceae	g__Pseudomonas	Unassigned	0	0	0	0	0	0	0	0	0	0	0	0	0	0	0	134	153	171	0	0	0	0	0	0	0	0	0
k__Bacteria	p__Bacteroidetes	c__Bacteroidia	o__Bacteroidales	f__Porphyromonadaceae	g__Porphyromonas	Unassigned	0	0	0	0	0	0	0	0	0	0	0	0	0	0	0	814	1009	895	0	0	0	0	0	0	0	0	0
k__Bacteria	p__Firmicutes	c__Bacilli	o__Bacillales	f__Bacillaceae	g__Bacillus	s__subtilis	0	0	0	0	0	0	0	0	0	3813	3721	3605	0	0	0	0	0	0	0	0	0	0	0	0	0	0	0
k__Bacteria	p__Actinobacteria	c__Actinobacteria	o__Bifidobacteriales	f__Bifidobacteriaceae	g__Bifidobacterium	Unassigned	61	94	88	0	0	0	0	0	0	0	0	0	0	0	0	0	0	0	0	0	0	0	0	0	0	0	0
k__Bacteria	p__Bacteroidetes	c__Bacteroidia	o__Bacteroidales	f__Porphyromonadaceae	g__Porphyromonas	Unassigned	0	0	0	0	0	0	0	0	0	0	0	0	0	0	0	448	683	717	0	0	0	0	0	0	0	0	0
k__Bacteria	p__Firmicutes	c__Bacilli	o__Lactobacillales	f__Lactobacillaceae	g__Lactobacillus	Unassigned	0	0	0	0	0	0	0	0	0	1889	2703	2570	0	0	0	0	0	0	0	0	0	0	0	0	0	0	0
k__Bacteria	p__Firmicutes	c__Clostridia	o__Clostridiales	f__Clostridiales_[F-3]	g__Clostridiales_[F-3][G-1]	s__bacterium_HMT_876	0	0	0	0	0	0	0	0	0	0	0	0	0	0	0	203	195	237	0	0	0	0	0	0	0	0	0
k__Bacteria	p__Proteobacteria	c__Gammaproteobacteria	o__Pseudomonadales	f__Moraxellaceae	g__Acinetobacter	s__radioresistens	0	0	0	0	0	0	0	0	0	0	0	0	0	0	0	0	0	0	0	0	0	0	0	0	0	6	0
k__Bacteria	p__Firmicutes	c__Clostridia	o__Clostridiales	f__Lachnospiraceae_[XIV]	Unassigned	Unassigned	0	0	0	0	0	0	0	0	0	0	0	0	0	0	0	0	0	0	352	374	411	0	0	0	0	0	0
k__Bacteria	Unassigned	Unassigned	Unassigned	Unassigned	Unassigned	Unassigned	0	0	0	0	0	0	0	0	3	0	0	0	0	0	0	0	0	0	0	0	0	0	0	0	0	0	0
k__Bacteria	p__Firmicutes	c__Bacilli	o__Bacillales	f__Bacillaceae	g__Bacillus	s__subtilis	0	0	0	0	0	0	0	0	0	0	0	0	0	0	0	0	0	0	0	0	0	79	77	76	0	0	0
k__Bacteria	p__Proteobacteria	c__Gammaproteobacteria	o__Pseudomonadales	f__Moraxellaceae	g__Acinetobacter	s__radioresistens	0	0	0	0	0	0	0	0	0	0	0	0	0	0	0	0	0	0	0	0	0	4028	3865	3686	0	0	0
k__Bacteria	p__Firmicutes	c__Bacilli	o__Bacillales	f__Staphylococcaceae	g__Staphylococcus	Unassigned	0	0	0	0	0	0	0	0	0	0	0	0	0	0	0	170	210	191	0	0	0	0	0	0	0	0	0
k__Bacteria	p__Firmicutes	c__Clostridia	o__Clostridiales	f__Clostridiales_[F-3]	g__Clostridiales_[F-3][G-1]	s__bacterium_HMT_876	0	0	0	0	0	0	0	0	0	4299	4713	4133	0	0	0	0	0	0	0	0	0	0	0	0	0	0	0
k__Bacteria	p__Proteobacteria	c__Gammaproteobacteria	o__Pseudomonadales	f__Pseudomonadaceae	g__Pseudomonas	s__stutzeri	24	0	0	0	0	0	0	0	0	0	0	0	0	0	0	0	0	0	0	0	0	0	0	0	0	0	0
k__Bacteria	p__Proteobacteria	c__Betaproteobacteria	o__Burkholderiales	f__Commamonadaceae	g__Acidovorax	Unassigned	0	0	0	0	0	0	0	0	0	0	0	0	0	0	0	0	0	0	0	2	0	0	0	0	0	0	0
k__Bacteria	p__Firmicutes	c__Clostridia	o__Clostridiales	f__Clostridiales_[F-3]	g__Clostridiales_[F-3][G-1]	s__bacterium_HMT_876	0	0	0	0	0	0	0	0	0	2	0	0	0	0	0	0	0	0	0	0	0	0	0	0	0	0	0
k__Bacteria	p__Proteobacteria	c__Gammaproteobacteria	o__Enterobacterales	f__Enterobacteriaceae	g__Escherichia	s__coli	0	0	0	0	0	0	0	0	0	0	0	0	0	0	0	0	0	0	110	80	98	0	0	0	0	0	0
k__Bacteria	p__Actinobacteria	c__Actinobacteria	o__Bifidobacteriales	f__Bifidobacteriaceae	g__Bifidobacterium	Unassigned	0	0	0	0	0	0	0	0	0	0	0	0	0	0	0	0	0	0	400	401	484	0	0	0	0	0	0
k__Bacteria	p__Firmicutes	c__Bacilli	o__Lactobacillales	f__Lactobacillaceae	g__Lactobacillus	s__acidophilus	1417	1804	1562	0	0	0	0	0	0	0	0	0	0	0	0	0	0	0	0	0	0	0	0	0	0	0	0
k__Bacteria	p__Firmicutes	c__Clostridia	o__Clostridiales	f__Lachnospiraceae_[XIV]	Unassigned	Unassigned	0	0	0	0	0	0	0	0	0	0	0	0	0	0	0	0	0	0	0	0	0	0	0	0	0	0	4
k__Bacteria	p__Bacteroidetes	c__Bacteroidia	o__Bacteroidales	f__Bacteroidaceae	g__Bacteroides	s__zoogleoformans	0	0	0	0	0	0	4394	4493	5624	0	0	0	0	0	0	0	0	0	0	0	0	0	0	0	0	0	0
k__Bacteria	p__Firmicutes	c__Clostridia	o__Clostridiales	f__Lachnospiraceae_[XIV]	Unassigned	Unassigned	0	0	0	0	0	0	0	0	0	0	0	0	0	0	0	0	0	0	1403	1286	1515	0	0	0	0	0	0
k__Bacteria	p__Actinobacteria	c__Actinobacteria	o__Propionibacteriales	f__Propionibacteriaceae	g__Cutibacterium	s__acnes	0	0	0	0	0	0	0	0	0	0	0	0	0	0	0	222	233	232	0	0	0	0	0	0	0	0	0
k__Bacteria	p__Bacteroidetes	c__Bacteroidia	o__Bacteroidales	f__Bacteroidaceae	g__Bacteroides	Unassigned	2014	2288	2069	0	0	0	0	0	0	0	0	0	0	0	0	0	0	0	0	0	0	0	0	0	0	0	0
k__Bacteria	p__Firmicutes	c__Clostridia	o__Clostridiales	f__Lachnospiraceae_[XIV]	Unassigned	Unassigned	0	0	0	0	0	0	1980	1936	2493	0	0	0	0	0	0	0	0	0	0	0	0	0	0	0	0	0	0
k__Bacteria	p__Proteobacteria	c__Gammaproteobacteria	o__Pseudomonadales	f__Moraxellaceae	g__Acinetobacter	s__radioresistens	0	0	0	0	0	0	0	0	0	0	0	0	2	0	0	0	0	0	0	0	0	0	0	0	0	0	0
k__Bacteria	p__Proteobacteria	c__Gammaproteobacteria	o__Pseudomonadales	f__Moraxellaceae	g__Acinetobacter	s__radioresistens	0	0	0	0	0	0	0	0	0	0	0	0	0	0	0	4950	5304	5233	0	0	0	0	0	0	0	0	0
k__Bacteria	Unassigned	Unassigned	Unassigned	Unassigned	Unassigned	Unassigned	0	0	0	0	0	0	0	0	0	0	0	0	0	0	0	0	0	0	0	0	0	0	0	0	2	0	0
k__Bacteria	p__Firmicutes	c__Bacilli	o__Bacillales	f__Staphylococcaceae	g__Staphylococcus	Unassigned	0	0	0	0	0	0	0	0	0	0	0	0	0	0	0	0	0	0	0	0	0	3295	3185	2905	0	0	0
k__Bacteria	p__Proteobacteria	c__Betaproteobacteria	o__Burkholderiales	Unassigned	Unassigned	Unassigned	110	124	150	0	0	0	0	0	0	0	0	0	0	0	0	0	0	0	0	0	0	0	0	0	0	0	0
k__Bacteria	p__Firmicutes	c__Bacilli	o__Bacillales	f__Staphylococcaceae	g__Staphylococcus	Unassigned	0	0	0	0	0	0	0	0	0	0	0	0	0	0	0	0	0	0	0	0	0	0	0	0	1576	1625	1532
k__Bacteria	p__Firmicutes	c__Bacilli	o__Lactobacillales	f__Lactobacillaceae	g__Lactobacillus	s__acidophilus	2394	2956	2761	0	0	0	0	0	0	0	0	0	0	0	0	0	0	0	0	0	0	0	0	0	0	0	0
k__Bacteria	p__Firmicutes	c__Clostridia	o__Clostridiales	f__Clostridiales_[F-3]	g__Clostridiales_[F-3][G-1]	s__bacterium_HMT_876	0	0	0	0	0	0	0	0	0	0	0	0	0	0	0	0	0	0	0	0	0	492	453	429	0	0	0
k__Bacteria	p__Firmicutes	c__Clostridia	o__Clostridiales	Unassigned	Unassigned	Unassigned	5162	6136	5421	0	0	0	0	0	0	0	0	0	0	0	0	0	0	0	0	0	0	0	0	0	0	0	0
k__Bacteria	p__Firmicutes	c__Bacilli	o__Lactobacillales	f__Lactobacillaceae	g__Lactobacillus	Unassigned	0	0	0	0	0	0	0	0	0	0	0	0	0	0	0	147	155	0	0	0	0	0	0	0	0	0	0
k__Bacteria	p__Actinobacteria	c__Actinobacteria	o__Corynebacteriales	f__Corynebacteriaceae	g__Corynebacterium	s__striatum	0	0	0	0	0	0	0	0	0	0	0	0	0	0	0	0	0	0	0	0	0	1195	1076	1089	0	0	0
k__Bacteria	p__Actinobacteria	c__Actinobacteria	o__Corynebacteriales	f__Corynebacteriaceae	g__Corynebacterium	Unassigned	0	0	0	0	0	0	0	0	0	0	0	0	0	0	0	0	0	0	877	934	1071	0	0	0	0	0	0
k__Bacteria	p__Proteobacteria	c__Gammaproteobacteria	o__Pseudomonadales	f__Moraxellaceae	g__Acinetobacter	s__radioresistens	0	0	0	0	0	0	0	0	0	0	0	0	0	0	0	0	0	0	0	0	0	0	0	0	2922	2916	2920
k__Bacteria	p__Actinobacteria	c__Actinobacteria	o__Corynebacteriales	f__Corynebacteriaceae	g__Corynebacterium	Unassigned	0	0	0	0	0	0	0	0	0	0	0	0	0	0	0	0	0	0	0	2	0	0	0	0	0	0	0
k__Bacteria	p__Firmicutes	c__Bacilli	o__Bacillales	f__Staphylococcaceae	g__Staphylococcus	Unassigned	0	0	0	0	0	0	0	0	0	0	0	0	0	0	0	4432	5151	4976	0	0	0	0	0	0	0	0	0
k__Bacteria	p__Firmicutes	c__Bacilli	o__Bacillales	f__Bacillaceae	g__Bacillus	s__subtilis	477	539	469	0	0	0	0	0	0	0	0	0	0	0	0	0	0	0	0	0	0	0	0	0	0	0	0
k__Bacteria	p__Firmicutes	c__Bacilli	o__Bacillales	f__Staphylococcaceae	g__Staphylococcus	Unassigned	0	0	0	0	0	0	3121	3298	4499	0	0	0	0	0	0	0	0	0	0	0	0	0	0	0	0	0	0
k__Bacteria	Unassigned	Unassigned	Unassigned	Unassigned	Unassigned	Unassigned	0	0	0	0	0	0	5	0	4	0	0	0	0	0	0	0	0	0	0	0	0	0	0	0	0	0	0
k__Bacteria	p__Actinobacteria	c__Actinobacteria	o__Corynebacteriales	f__Corynebacteriaceae	g__Corynebacterium	Unassigned	0	0	0	0	0	0	0	0	0	0	0	0	0	0	0	1396	1591	1687	0	0	0	0	0	0	0	0	0
k__Bacteria	p__Actinobacteria	c__Actinobacteria	o__Bifidobacteriales	f__Bifidobacteriaceae	g__Bifidobacterium	Unassigned	0	0	0	0	0	0	0	0	0	655	662	677	0	0	0	0	0	0	0	0	0	0	0	0	0	0	0
k__Bacteria	p__Actinobacteria	c__Actinobacteria	o__Bifidobacteriales	f__Bifidobacteriaceae	g__Bifidobacterium	Unassigned	0	0	0	0	0	0	0	0	0	0	3	0	0	0	0	0	0	0	0	0	0	0	0	0	0	0	0
k__Bacteria	p__Firmicutes	c__Bacilli	o__Bacillales	f__Bacillaceae	g__Bacillus	s__subtilis	0	0	0	0	0	0	0	0	0	1229	1274	1320	0	0	0	0	0	0	0	0	0	0	0	0	0	0	0
k__Bacteria	p__Proteobacteria	c__Gammaproteobacteria	o__Enterobacterales	f__Enterobacteriaceae	g__Escherichia	s__coli	0	0	0	0	0	0	0	0	0	0	0	0	0	0	0	0	0	0	0	0	2	0	0	0	0	0	0
k__Bacteria	Unassigned	Unassigned	Unassigned	Unassigned	Unassigned	Unassigned	0	0	0	0	0	0	0	0	2	0	0	0	0	0	0	0	0	0	0	0	0	0	0	0	0	0	0
k__Bacteria	p__Actinobacteria	c__Actinobacteria	o__Corynebacteriales	f__Corynebacteriaceae	g__Corynebacterium	s__striatum	0	0	0	0	0	0	0	0	0	0	0	0	0	0	0	0	0	0	0	0	0	0	0	0	245	295	313
k__Bacteria	p__Proteobacteria	c__Gammaproteobacteria	o__Pseudomonadales	f__Moraxellaceae	g__Acinetobacter	s__radioresistens	0	0	2	0	0	0	0	0	0	0	0	0	0	0	0	0	0	0	0	0	0	0	0	0	0	0	0
k__Bacteria	p__Firmicutes	c__Clostridia	o__Clostridiales	f__Lachnospiraceae_[XIV]	Unassigned	Unassigned	0	0	0	0	0	0	0	0	0	0	0	0	0	0	0	0	0	0	65	0	0	0	0	0	0	0	0
k__Bacteria	p__Proteobacteria	c__Betaproteobacteria	o__Burkholderiales	Unassigned	Unassigned	Unassigned	0	0	0	0	0	0	2866	2940	3698	0	0	0	0	0	0	0	0	0	0	0	0	0	0	0	0	0	0
k__Bacteria	p__Firmicutes	c__Bacilli	o__Bacillales	f__Staphylococcaceae	g__Staphylococcus	Unassigned	0	0	0	0	0	0	0	0	0	0	0	0	0	0	0	0	0	0	0	0	0	0	0	0	1138	1070	1122
k__Bacteria	p__Bacteroidetes	c__Bacteroidia	o__Bacteroidales	f__Bacteroidaceae	g__Bacteroides	Unassigned	0	0	0	0	0	0	0	0	0	0	0	0	0	0	0	0	0	0	0	0	0	0	0	0	0	9	0
k__Bacteria	p__Actinobacteria	c__Actinobacteria	o__Corynebacteriales	f__Corynebacteriaceae	g__Corynebacterium	s__striatum	0	0	0	0	0	0	0	0	0	0	0	0	0	0	0	0	0	0	0	0	0	0	0	39	0	0	0
k__Bacteria	p__Firmicutes	c__Bacilli	o__Lactobacillales	f__Lactobacillaceae	g__Lactobacillus	Unassigned	0	0	0	0	0	0	0	0	0	0	0	0	0	0	0	0	0	0	0	0	0	0	0	0	765	745	752
k__Bacteria	Unassigned	Unassigned	Unassigned	Unassigned	Unassigned	Unassigned	0	0	0	0	0	0	0	0	2	0	0	0	0	0	0	0	0	0	0	0	0	0	0	0	0	0	0
k__Bacteria	p__Firmicutes	c__Bacilli	o__Lactobacillales	f__Lactobacillaceae	g__Lactobacillus	Unassigned	0	0	0	0	0	0	0	0	0	0	0	0	0	0	0	0	0	0	0	0	0	0	0	0	408	382	374
k__Bacteria	p__Proteobacteria	c__Betaproteobacteria	o__Burkholderiales	f__Commamonadaceae	g__Acidovorax	s__ebreus	0	0	0	0	0	0	0	0	0	0	2	3	0	0	0	0	0	0	0	0	0	0	0	0	0	0	0
k__Bacteria	Unassigned	Unassigned	Unassigned	Unassigned	Unassigned	Unassigned	0	0	0	0	0	0	0	0	0	0	0	0	0	0	0	0	0	0	0	0	0	23	13	8	0	0	0
k__Bacteria	p__Proteobacteria	c__Betaproteobacteria	o__Burkholderiales	Unassigned	Unassigned	Unassigned	290	446	411	0	0	0	0	0	0	0	0	0	0	0	0	0	0	0	0	0	0	0	0	0	0	0	0
k__Bacteria	p__Firmicutes	c__Clostridia	o__Clostridiales	f__Lachnospiraceae_[XIV]	g__Lachnospiraceae_[G-2]	Unassigned	0	0	0	0	0	0	0	0	0	0	0	0	0	0	0	0	0	0	0	0	0	0	0	0	807	821	784
k__Bacteria	p__Actinobacteria	c__Actinobacteria	o__Propionibacteriales	f__Propionibacteriaceae	g__Cutibacterium	s__acnes	0	0	0	0	0	0	0	0	0	243	225	231	0	0	0	0	0	0	0	0	0	0	0	0	0	0	0
k__Bacteria	p__Proteobacteria	c__Gammaproteobacteria	o__Enterobacterales	f__Enterobacteriaceae	Unassigned	Unassigned	584	789	684	0	0	0	0	0	0	0	0	0	0	0	0	0	0	0	0	0	0	0	0	0	0	0	0
k__Bacteria	p__Proteobacteria	c__Gammaproteobacteria	o__Pseudomonadales	f__Pseudomonadaceae	g__Pseudomonas	s__pseudoalcaligenes	0	0	0	0	0	0	0	0	0	0	0	0	0	0	0	0	0	0	2371	2335	2396	0	0	0	0	0	0
k__Bacteria	p__Proteobacteria	c__Gammaproteobacteria	o__Enterobacterales	f__Enterobacteriaceae	g__Escherichia	s__coli	0	0	0	0	0	0	4109	4152	5651	0	0	0	0	0	0	0	0	0	0	0	0	0	0	0	0	0	0
k__Bacteria	Unassigned	Unassigned	Unassigned	Unassigned	Unassigned	Unassigned	0	0	0	0	0	0	0	0	2	0	0	0	0	0	0	0	0	0	0	0	0	0	0	0	0	0	0
k__Bacteria	p__Proteobacteria	c__Gammaproteobacteria	o__Enterobacterales	f__Enterobacteriaceae	Unassigned	Unassigned	609	792	694	0	0	0	0	0	0	0	0	0	0	0	0	0	0	0	0	0	0	0	0	0	0	0	0
k__Bacteria	Unassigned	Unassigned	Unassigned	Unassigned	Unassigned	Unassigned	0	0	0	0	0	0	3	6	5	0	0	0	0	0	0	0	0	0	0	0	0	0	0	0	0	0	0
k__Bacteria	p__Firmicutes	c__Clostridia	o__Clostridiales	f__Clostridiales_[F-3]	g__Clostridiales_[F-3][G-1]	s__bacterium_HMT_876	0	0	0	0	0	0	0	0	0	0	0	0	0	0	0	5280	5828	5851	0	0	0	0	0	0	0	0	0
k__Bacteria	p__Firmicutes	c__Bacilli	o__Lactobacillales	f__Lactobacillaceae	g__Lactobacillus	Unassigned	0	0	0	0	0	0	0	0	0	0	0	0	0	0	0	0	0	0	0	0	0	0	0	0	241	270	287
k__Bacteria	p__Bacteroidetes	c__Bacteroidia	o__Bacteroidales	f__Porphyromonadaceae	g__Porphyromonas	Unassigned	0	0	0	0	0	0	0	0	0	0	0	0	0	0	0	1611	1903	1747	0	0	0	0	0	0	0	0	0
k__Bacteria	p__Firmicutes	c__Clostridia	o__Clostridiales	f__Clostridiales_[F-3]	g__Clostridiales_[F-3][G-1]	s__bacterium_HMT_876	0	0	0	0	0	0	0	0	0	0	0	0	0	0	0	0	0	0	95	98	126	0	0	0	0	0	0
k__Bacteria	Unassigned	Unassigned	Unassigned	Unassigned	Unassigned	Unassigned	0	0	0	0	0	0	3	0	5	0	0	0	0	0	0	0	0	0	0	0	0	0	0	0	0	0	0
k__Bacteria	p__Proteobacteria	c__Gammaproteobacteria	o__Enterobacterales	f__Enterobacteriaceae	g__Escherichia	s__coli	101	104	0	0	0	0	0	0	0	0	0	0	0	0	0	0	0	0	0	0	0	0	0	0	0	0	0
k__Bacteria	p__Proteobacteria	c__Betaproteobacteria	o__Burkholderiales	f__Commamonadaceae	g__Acidovorax	s__ebreus	0	0	0	0	0	0	0	0	0	0	0	0	0	0	0	3517	3754	3716	0	0	0	0	0	0	0	0	0
k__Bacteria	p__Bacteroidetes	c__Bacteroidia	o__Bacteroidales	f__Bacteroidaceae	g__Bacteroides	s__zoogleoformans	0	0	0	0	0	0	0	0	0	690	640	605	0	0	0	0	0	0	0	0	0	0	0	0	0	0	0
k__Bacteria	p__Bacteroidetes	c__Bacteroidia	o__Bacteroidales	f__Porphyromonadaceae	g__Tannerella	Unassigned	0	0	0	0	0	0	0	0	0	0	0	0	0	0	0	0	0	0	0	0	0	0	0	0	490	391	386
k__Bacteria	p__Actinobacteria	c__Actinobacteria	o__Propionibacteriales	f__Propionibacteriaceae	g__Cutibacterium	Unassigned	0	0	2	0	0	0	0	0	0	0	0	0	0	0	0	0	0	0	0	0	0	0	0	0	0	0	0
k__Bacteria	p__Bacteroidetes	c__Bacteroidia	o__Bacteroidales	f__Porphyromonadaceae	Unassigned	Unassigned	0	0	0	0	0	0	0	0	0	0	0	0	0	0	0	155	0	0	0	0	0	0	0	0	0	0	0
k__Bacteria	p__Bacteroidetes	c__Bacteroidia	o__Bacteroidales	f__Bacteroidaceae	g__Bacteroides	Unassigned	0	0	0	0	0	0	0	0	0	6	0	0	0	0	0	0	0	0	0	0	0	0	0	0	0	0	0
k__Bacteria	p__Firmicutes	c__Bacilli	o__Lactobacillales	f__Lactobacillaceae	g__Lactobacillus	Unassigned	0	0	0	0	0	0	1368	1496	1884	0	0	0	0	0	0	0	0	0	0	0	0	0	0	0	0	0	0
k__Bacteria	p__Firmicutes	c__Bacilli	o__Lactobacillales	f__Streptococcaceae	g__Streptococcus	s__mutans	0	0	0	0	0	0	0	0	0	0	0	0	0	0	0	0	0	0	0	0	0	0	0	0	1973	1991	1816
k__Bacteria	p__Firmicutes	c__Clostridia	o__Clostridiales	f__Clostridiales_[F-3]	g__Clostridiales_[F-3][G-1]	s__bacterium_HMT_876	0	0	0	0	0	0	0	0	0	0	0	0	0	0	0	0	0	0	2870	3249	3446	0	0	0	0	0	0
k__Bacteria	p__Actinobacteria	c__Actinobacteria	o__Propionibacteriales	f__Propionibacteriaceae	g__Cutibacterium	s__acnes	0	0	0	0	0	0	0	0	0	0	0	0	0	0	0	0	0	0	837	874	906	0	0	0	0	0	0
k__Bacteria	p__Firmicutes	c__Bacilli	o__Lactobacillales	f__Streptococcaceae	g__Streptococcus	s__mutans	0	0	0	0	0	0	0	0	0	2631	2938	2489	0	0	0	0	0	0	0	0	0	0	0	0	0	0	0
k__Bacteria	p__Actinobacteria	c__Actinobacteria	o__Corynebacteriales	f__Corynebacteriaceae	g__Corynebacterium	s__striatum	0	0	0	0	0	0	0	0	0	0	0	0	0	0	0	0	0	0	0	0	0	0	0	0	818	859	827
k__Bacteria	p__Firmicutes	c__Bacilli	o__Bacillales	f__Staphylococcaceae	g__Staphylococcus	Unassigned	0	0	0	0	0	0	0	0	0	3224	3486	3153	0	0	0	0	0	0	0	0	0	0	0	0	0	0	0
k__Bacteria	p__Actinobacteria	c__Actinobacteria	o__Bifidobacteriales	f__Bifidobacteriaceae	g__Bifidobacterium	s__dentium	0	0	0	0	0	0	0	0	0	0	0	0	0	0	0	0	0	0	0	0	0	0	0	0	1144	1564	1645
k__Bacteria	p__Firmicutes	c__Bacilli	o__Lactobacillales	f__Lactobacillaceae	g__Lactobacillus	Unassigned	0	0	0	0	0	0	0	0	0	0	0	0	0	0	0	0	0	0	3458	3014	3289	0	0	0	0	0	0
k__Bacteria	Unassigned	Unassigned	Unassigned	Unassigned	Unassigned	Unassigned	0	0	0	0	0	0	0	0	0	0	0	0	0	0	0	0	8	4	0	0	0	0	0	0	0	0	0
k__Bacteria	p__Firmicutes	c__Bacilli	o__Lactobacillales	f__Streptococcaceae	g__Streptococcus	s__mutans	0	0	0	0	0	0	0	0	0	0	0	0	0	0	0	0	0	0	2707	2278	2609	0	0	0	0	0	0
k__Bacteria	p__Firmicutes	c__Clostridia	o__Clostridiales	f__Lachnospiraceae_[XIV]	Unassigned	Unassigned	0	0	0	0	0	0	0	0	0	0	0	0	0	0	0	0	0	0	0	0	0	2343	2177	2300	0	0	0
k__Bacteria	p__Bacteroidetes	c__Bacteroidia	o__Bacteroidales	f__Porphyromonadaceae	g__Porphyromonas	Unassigned	0	0	0	0	0	0	0	0	0	0	0	0	0	0	0	397	495	438	0	0	0	0	0	0	0	0	0
k__Bacteria	p__Firmicutes	c__Bacilli	o__Bacillales	f__Staphylococcaceae	g__Staphylococcus	Unassigned	0	0	0	0	0	0	602	673	913	0	0	0	0	0	0	0	0	0	0	0	0	0	0	0	0	0	0
k__Bacteria	p__Bacteroidetes	c__Bacteroidia	o__Bacteroidales	f__Porphyromonadaceae	Unassigned	Unassigned	0	0	0	0	0	0	0	0	0	0	0	34	0	0	0	0	0	0	0	0	0	0	0	0	0	0	0
k__Bacteria	p__Firmicutes	c__Clostridia	o__Clostridiales	f__Lachnospiraceae_[XIV]	Unassigned	Unassigned	0	0	0	0	0	0	0	0	0	0	0	0	0	0	0	80	76	87	0	0	0	0	0	0	0	0	0
k__Bacteria	p__Bacteroidetes	c__Bacteroidia	o__Bacteroidales	f__Porphyromonadaceae	g__Tannerella	Unassigned	0	0	0	0	0	0	0	0	0	0	0	0	0	0	0	0	0	0	0	0	0	0	0	0	1013	786	798
k__Bacteria	p__Proteobacteria	c__Gammaproteobacteria	o__Enterobacterales	f__Enterobacteriaceae	g__Klebsiella	s__pneumoniae	0	0	0	0	0	0	0	0	0	0	0	0	0	0	0	0	0	0	0	0	0	711	667	593	0	0	0
k__Bacteria	p__Proteobacteria	c__Gammaproteobacteria	o__Pseudomonadales	f__Pseudomonadaceae	g__Pseudomonas	s__stutzeri	6	0	0	0	0	0	0	0	0	0	0	0	0	0	0	0	0	0	0	0	0	0	0	0	0	0	0
k__Bacteria	p__Bacteroidetes	c__Bacteroidia	o__Bacteroidales	f__Porphyromonadaceae	Unassigned	Unassigned	0	0	0	0	0	0	0	0	0	0	0	0	0	0	0	0	0	0	642	511	555	0	0	0	0	0	0
k__Bacteria	p__Proteobacteria	c__Betaproteobacteria	o__Burkholderiales	f__Commamonadaceae	g__Acidovorax	Unassigned	0	0	0	0	0	0	0	0	0	495	466	472	0	0	0	0	0	0	0	0	0	0	0	0	0	0	0
k__Bacteria	p__Actinobacteria	c__Actinobacteria	o__Corynebacteriales	f__Corynebacteriaceae	g__Corynebacterium	Unassigned	0	0	0	0	0	0	0	0	0	0	0	0	0	0	0	0	0	0	2	0	0	0	0	0	0	0	0
k__Bacteria	p__Bacteroidetes	c__Bacteroidia	o__Bacteroidales	f__Porphyromonadaceae	Unassigned	Unassigned	0	0	0	0	0	0	0	0	0	53	0	0	0	0	0	0	0	0	0	0	0	0	0	0	0	0	0
k__Bacteria	p__Proteobacteria	c__Gammaproteobacteria	o__Pseudomonadales	f__Pseudomonadaceae	g__Pseudomonas	Unassigned	0	2	0	0	0	0	0	0	0	0	0	0	0	0	0	0	0	0	0	0	0	0	0	0	0	0	0
k__Bacteria	p__Actinobacteria	c__Actinobacteria	o__Corynebacteriales	f__Corynebacteriaceae	g__Corynebacterium	Unassigned	0	0	0	0	0	0	0	0	0	0	0	0	0	0	0	0	76	60	0	0	0	0	0	0	0	0	0
k__Bacteria	p__Bacteroidetes	Unassigned	Unassigned	Unassigned	Unassigned	Unassigned	0	0	0	0	0	0	0	0	0	0	0	0	0	0	0	0	0	0	0	0	0	636	538	519	0	0	0
k__Bacteria	p__Bacteroidetes	c__Bacteroidia	o__Bacteroidales	Unassigned	Unassigned	Unassigned	0	0	0	0	0	0	0	0	0	0	0	0	0	0	0	0	0	0	0	0	0	586	587	552	0	0	0
k__Bacteria	p__Firmicutes	Unassigned	Unassigned	Unassigned	Unassigned	Unassigned	0	0	0	0	0	0	0	0	0	0	0	0	0	0	0	1897	2168	2049	0	0	0	0	0	0	0	0	0
k__Bacteria	p__Proteobacteria	c__Betaproteobacteria	o__Burkholderiales	f__Commamonadaceae	g__Acidovorax	Unassigned	0	0	0	0	0	0	0	0	0	0	0	0	0	0	0	0	0	0	95	82	95	0	0	0	0	0	0
k__Bacteria	p__Firmicutes	c__Clostridia	o__Clostridiales	f__Clostridiales_[F-3]	g__Clostridiales_[F-3][G-1]	s__bacterium_HMT_876	0	0	0	0	0	0	0	0	0	0	0	0	0	0	0	0	0	0	0	0	0	0	0	0	517	482	504
k__Bacteria	p__Proteobacteria	c__Gammaproteobacteria	o__Enterobacterales	f__Enterobacteriaceae	g__Escherichia	s__coli	0	0	0	0	0	0	0	0	0	0	0	0	0	0	0	0	0	0	2851	2433	2768	0	0	0	0	0	0
k__Bacteria	Unassigned	Unassigned	Unassigned	Unassigned	Unassigned	Unassigned	0	0	0	3	0	0	0	0	0	0	0	0	0	0	0	0	0	0	0	0	0	0	0	0	0	0	0
k__Bacteria	p__Bacteroidetes	c__Bacteroidia	o__Bacteroidales	f__Bacteroidaceae	g__Bacteroides	Unassigned	8	0	0	0	0	0	0	0	0	0	0	0	0	0	0	0	0	0	0	0	0	0	0	0	0	0	0
k__Bacteria	p__Proteobacteria	c__Gammaproteobacteria	o__Pseudomonadales	f__Moraxellaceae	g__Acinetobacter	s__radioresistens	0	0	0	0	0	0	3735	3639	4814	0	0	0	0	0	0	0	0	0	0	0	0	0	0	0	0	0	0
k__Bacteria	Unassigned	Unassigned	Unassigned	Unassigned	Unassigned	Unassigned	0	0	0	0	8	0	0	0	0	0	0	0	0	0	0	0	0	0	0	0	0	0	0	0	0	0	0
k__Bacteria	p__Firmicutes	c__Bacilli	o__Lactobacillales	f__Lactobacillaceae	g__Lactobacillus	Unassigned	0	0	0	0	0	0	0	0	0	838	1149	938	0	0	0	0	0	0	0	0	0	0	0	0	0	0	0
k__Bacteria	p__Actinobacteria	c__Actinobacteria	o__Propionibacteriales	f__Propionibacteriaceae	g__Cutibacterium	s__acnes	0	0	0	0	0	0	0	0	0	0	0	0	0	0	0	0	0	0	0	0	0	0	0	0	1384	1430	1313
k__Bacteria	p__Bacteroidetes	c__Bacteroidia	o__Bacteroidales	f__Bacteroidaceae	g__Bacteroides	s__heparinolyticus	0	0	0	0	0	0	0	0	0	0	0	0	0	0	0	2020	2416	2240	0	0	0	0	0	0	0	0	0
k__Bacteria	p__Proteobacteria	c__Gammaproteobacteria	o__Pseudomonadales	f__Pseudomonadaceae	g__Pseudomonas	s__stutzeri	2314	3154	2672	0	0	0	0	0	0	0	0	0	0	0	0	0	0	0	0	0	0	0	0	0	0	0	0
k__Bacteria	p__Proteobacteria	c__Gammaproteobacteria	o__Enterobacterales	f__Enterobacteriaceae	Unassigned	Unassigned	0	0	0	0	0	0	0	0	0	0	0	0	0	0	0	0	0	0	0	0	0	0	0	0	0	0	8
k__Bacteria	p__Firmicutes	c__Bacilli	o__Bacillales	f__Bacillaceae	g__Bacillus	s__subtilis	0	0	0	0	0	0	0	0	0	0	0	0	0	0	0	641	766	791	0	0	0	0	0	0	0	0	0
k__Bacteria	p__Bacteroidetes	c__Bacteroidia	o__Bacteroidales	f__Porphyromonadaceae	Unassigned	Unassigned	0	0	0	0	0	0	0	0	0	0	0	0	0	0	0	0	0	0	1324	1042	1202	0	0	0	0	0	0
k__Bacteria	p__Bacteroidetes	c__Bacteroidia	o__Bacteroidales	Unassigned	Unassigned	Unassigned	0	0	0	0	0	0	0	0	0	0	0	0	0	0	0	0	0	0	0	0	0	1289	1182	1050	0	0	0
k__Bacteria	p__Firmicutes	c__Clostridia	o__Clostridiales	f__Lachnospiraceae_[XIV]	g__Lachnospiraceae_[G-2]	Unassigned	0	0	0	0	0	0	0	0	0	0	0	0	0	0	0	0	0	0	0	0	0	0	0	0	0	0	2
k__Bacteria	p__Firmicutes	c__Bacilli	o__Bacillales	f__Bacillaceae	g__Bacillus	s__subtilis	0	0	0	0	0	0	0	0	0	0	0	0	0	0	0	0	0	0	0	0	0	0	0	0	4208	4111	4011
k__Bacteria	p__Firmicutes	c__Bacilli	o__Bacillales	f__Staphylococcaceae	g__Staphylococcus	Unassigned	0	0	0	0	0	0	0	0	0	0	0	0	0	0	0	0	0	0	90	0	115	0	0	0	0	0	0
k__Bacteria	p__Firmicutes	c__Bacilli	o__Bacillales	f__Bacillaceae	g__Bacillus	s__subtilis	0	0	0	0	0	0	0	0	0	0	0	0	0	0	0	0	0	0	412	365	466	0	0	0	0	0	0
k__Bacteria	p__Firmicutes	c__Bacilli	o__Lactobacillales	f__Streptococcaceae	g__Streptococcus	s__mutans	0	0	0	0	0	0	0	0	0	0	0	0	2	0	0	0	0	0	0	0	0	0	0	0	0	0	0
k__Bacteria	p__Firmicutes	c__Clostridia	o__Clostridiales	f__Clostridiales_[F-3]	g__Clostridiales_[F-3][G-1]	s__bacterium_HMT_876	0	0	0	0	0	0	0	0	0	0	0	0	0	0	0	0	0	0	0	0	0	5476	5068	4563	0	0	0
k__Bacteria	p__Firmicutes	c__Clostridia	o__Clostridiales	f__Lachnospiraceae_[XIV]	Unassigned	Unassigned	0	0	0	0	0	0	0	0	0	0	0	0	0	0	0	508	525	544	0	0	0	0	0	0	0	0	0
k__Bacteria	p__Bacteroidetes	c__Bacteroidia	o__Bacteroidales	Unassigned	Unassigned	Unassigned	0	2	0	0	0	0	0	0	0	0	0	0	0	0	0	0	0	0	0	0	0	0	0	0	0	0	0
k__Bacteria	p__Actinobacteria	c__Actinobacteria	o__Corynebacteriales	f__Corynebacteriaceae	g__Corynebacterium	Unassigned	1296	1678	1497	0	0	0	0	0	0	0	0	0	0	0	0	0	0	0	0	0	0	0	0	0	0	0	0
k__Bacteria	p__Proteobacteria	c__Gammaproteobacteria	o__Pseudomonadales	f__Pseudomonadaceae	g__Pseudomonas	Unassigned	0	0	0	0	0	0	0	0	0	0	0	0	0	0	0	3529	4265	4174	0	0	0	0	0	0	0	0	0
k__Bacteria	p__Bacteroidetes	c__Bacteroidia	o__Bacteroidales	f__Prevotellaceae	g__Prevotella	Unassigned	2602	3243	2727	0	0	0	0	0	0	0	0	0	0	0	0	0	0	0	0	0	0	0	0	0	0	0	0
k__Bacteria	Unassigned	Unassigned	Unassigned	Unassigned	Unassigned	Unassigned	0	0	0	0	0	0	0	0	0	0	0	0	0	0	0	0	0	0	3	0	0	0	0	0	0	0	0
k__Bacteria	p__Firmicutes	c__Clostridia	o__Clostridiales	f__Lachnospiraceae_[XIV]	g__Lachnospiraceae_[G-2]	Unassigned	0	0	0	0	0	0	0	0	0	0	0	0	0	0	0	0	0	0	0	0	0	0	0	0	1070	1157	1070
k__Bacteria	p__Proteobacteria	c__Gammaproteobacteria	o__Pseudomonadales	f__Pseudomonadaceae	g__Pseudomonas	Unassigned	0	0	0	0	0	0	0	0	0	0	0	0	0	0	0	0	0	0	0	0	0	0	0	0	1115	1152	1124
k__Bacteria	p__Firmicutes	c__Bacilli	o__Bacillales	f__Bacillaceae	g__Bacillus	s__subtilis	1848	2437	2117	0	0	0	0	0	0	0	0	0	0	0	0	0	0	0	0	0	0	0	0	0	0	0	0
k__Bacteria	p__Firmicutes	c__Bacilli	o__Lactobacillales	f__Lactobacillaceae	g__Lactobacillus	Unassigned	0	0	0	0	0	0	0	0	0	0	0	0	0	0	0	3936	4328	3611	0	0	0	0	0	0	0	0	0
k__Bacteria	p__Firmicutes	c__Clostridia	o__Clostridiales	f__Lachnospiraceae_[XIV]	Unassigned	Unassigned	0	0	0	0	0	0	0	0	0	0	0	0	0	0	0	1972	2113	1978	0	0	0	0	0	0	0	0	0
k__Bacteria	p__Firmicutes	c__Bacilli	o__Lactobacillales	f__Lactobacillaceae	g__Lactobacillus	Unassigned	0	0	0	0	0	0	3418	3690	4692	0	0	0	0	0	0	0	0	0	0	0	0	0	0	0	0	0	0
k__Bacteria	p__Firmicutes	c__Bacilli	o__Bacillales	f__Staphylococcaceae	g__Staphylococcus	Unassigned	0	0	0	0	0	0	0	0	0	645	703	644	0	0	0	0	0	0	0	0	0	0	0	0	0	0	0
k__Bacteria	p__Firmicutes	c__Bacilli	o__Bacillales	f__Bacillaceae	g__Bacillus	s__subtilis	0	0	0	0	0	0	4590	4789	6471	0	0	0	0	0	0	0	0	0	0	0	0	0	0	0	0	0	0
k__Bacteria	p__Proteobacteria	c__Gammaproteobacteria	o__Pasteurellales	f__Pasteurellaceae	Unassigned	Unassigned	0	0	0	0	0	0	0	0	0	0	0	3	0	0	0	0	0	0	0	0	0	0	0	0	0	0	0
k__Bacteria	p__Firmicutes	c__Bacilli	o__Bacillales	f__Bacillaceae	g__Bacillus	s__subtilis	0	0	0	0	0	0	0	0	0	618	603	572	0	0	0	0	0	0	0	0	0	0	0	0	0	0	0
k__Bacteria	p__Firmicutes	c__Clostridia	o__Clostridiales	f__Clostridiales_[F-3]	g__Clostridiales_[F-3][G-1]	s__bacterium_HMT_876	525	665	562	0	0	0	0	0	0	0	0	0	0	0	0	0	0	0	0	0	0	0	0	0	0	0	0
k__Bacteria	p__Firmicutes	c__Bacilli	o__Bacillales	f__Bacillaceae	g__Bacillus	s__subtilis	0	0	0	0	0	0	1358	1343	1819	0	0	0	0	0	0	0	0	0	0	0	0	0	0	0	0	0	0
k__Bacteria	p__Proteobacteria	c__Alphaproteobacteria	o__Rhizobiales	f__Rhizobiaceae	g__Agrobacterium	s__tumefaciens	0	0	0	0	0	0	0	0	0	0	0	0	0	3	0	0	0	0	0	0	0	0	0	0	0	0	0
k__Bacteria	p__Firmicutes	c__Clostridia	o__Clostridiales	f__Clostridiales_[F-3]	g__Clostridiales_[F-3][G-1]	s__bacterium_HMT_876	0	0	0	0	0	0	0	0	0	0	0	0	0	0	0	0	0	0	0	0	0	0	0	0	0	0	16
k__Bacteria	p__Firmicutes	c__Bacilli	o__Bacillales	f__Staphylococcaceae	g__Staphylococcus	s__epidermidis	530	761	611	0	0	0	0	0	0	0	0	0	0	0	0	0	0	0	0	0	0	0	0	0	0	0	0
k__Bacteria	p__Firmicutes	c__Clostridia	o__Clostridiales	f__Lachnospiraceae_[XIV]	Unassigned	Unassigned	0	0	0	0	0	0	0	0	0	447	461	473	0	0	0	0	0	0	0	0	0	0	0	0	0	0	0
k__Bacteria	p__Bacteroidetes	c__Bacteroidia	o__Bacteroidales	f__Bacteroidaceae	g__Bacteroides	s__zoogleoformans	0	0	0	0	0	0	2584	2628	3463	0	0	0	0	0	0	0	0	0	0	0	0	0	0	0	0	0	0
k__Bacteria	p__Proteobacteria	c__Gammaproteobacteria	o__Enterobacterales	f__Enterobacteriaceae	g__Escherichia	s__coli	0	0	0	0	0	0	0	0	0	0	0	0	0	0	0	3351	3689	3522	0	0	0	0	0	0	0	0	0
k__Bacteria	p__Actinobacteria	c__Actinobacteria	o__Corynebacteriales	f__Corynebacteriaceae	g__Corynebacterium	s__striatum	0	0	0	0	0	0	0	0	0	1235	1170	1208	0	0	0	0	0	0	0	0	0	0	0	0	0	0	0
k__Bacteria	p__Firmicutes	c__Bacilli	o__Bacillales	f__Bacillaceae	g__Bacillus	s__subtilis	1038	1264	1114	0	0	0	0	0	0	0	0	0	0	0	0	0	0	0	0	0	0	0	0	0	0	0	0
k__Bacteria	Unassigned	Unassigned	Unassigned	Unassigned	Unassigned	Unassigned	0	0	0	0	0	0	0	0	0	0	0	0	0	0	0	0	0	0	0	0	0	0	0	0	0	2	0
k__Bacteria	p__Proteobacteria	c__Betaproteobacteria	o__Burkholderiales	f__Commamonadaceae	g__Acidovorax	s__ebreus	0	0	0	0	0	0	0	0	0	0	0	0	0	0	0	117	154	141	0	0	0	0	0	0	0	0	0
k__Bacteria	p__Bacteroidetes	c__Bacteroidia	o__Bacteroidales	f__Bacteroidaceae	g__Bacteroides	Unassigned	0	0	3	0	0	0	0	0	0	0	0	0	0	0	0	0	0	0	0	0	0	0	0	0	0	0	0
k__Bacteria	p__Actinobacteria	c__Actinobacteria	o__Propionibacteriales	f__Propionibacteriaceae	g__Cutibacterium	s__acnes	0	0	0	0	0	0	0	0	0	0	0	0	0	0	0	0	0	0	0	0	0	1765	1685	1518	0	0	0
k__Bacteria	p__Proteobacteria	c__Betaproteobacteria	o__Burkholderiales	f__Commamonadaceae	g__Acidovorax	Unassigned	0	0	4	0	0	0	0	0	0	0	0	0	0	0	0	0	0	0	0	0	0	0	0	0	0	0	0
k__Bacteria	p__Bacteroidetes	c__Bacteroidia	o__Bacteroidales	f__Bacteroidaceae	g__Bacteroides	Unassigned	0	0	0	0	0	0	0	0	0	1981	2022	1694	0	0	0	0	0	0	0	0	0	0	0	0	0	0	0
k__Bacteria	p__Proteobacteria	c__Gammaproteobacteria	o__Enterobacterales	f__Enterobacteriaceae	Unassigned	Unassigned	0	0	0	0	0	0	0	0	0	0	0	0	0	0	0	0	0	0	0	0	0	0	0	0	505	502	469
k__Bacteria	p__Firmicutes	c__Bacilli	o__Bacillales	f__Staphylococcaceae	g__Staphylococcus	s__epidermidis	2528	2973	2627	0	0	0	0	0	0	0	0	0	0	0	0	0	0	0	0	0	0	0	0	0	0	0	0
k__Bacteria	p__Firmicutes	c__Bacilli	o__Bacillales	f__Bacillaceae	g__Bacillus	s__subtilis	0	0	0	0	0	0	0	0	0	0	0	0	0	0	0	685	727	723	0	0	0	0	0	0	0	0	0
k__Bacteria	p__Proteobacteria	c__Gammaproteobacteria	o__Pseudomonadales	f__Moraxellaceae	g__Acinetobacter	s__radioresistens	0	0	0	0	0	0	0	0	0	4102	4143	3745	0	0	0	0	0	0	0	0	0	0	0	0	0	0	0
k__Bacteria	p__Firmicutes	c__Bacilli	o__Bacillales	f__Staphylococcaceae	g__Staphylococcus	s__capitis	0	0	0	0	0	0	0	0	0	0	0	0	0	0	0	0	0	0	0	0	0	650	643	576	0	0	0
k__Bacteria	p__Firmicutes	c__Bacilli	o__Bacillales	f__Bacillaceae	g__Bacillus	s__subtilis	0	0	0	0	0	0	0	0	0	0	0	0	0	0	0	0	0	0	0	0	0	6206	6034	5862	0	0	0
k__Bacteria	p__Firmicutes	c__Clostridia	o__Clostridiales	f__Clostridiales_[F-3]	g__Clostridiales_[F-3][G-1]	s__bacterium_HMT_876	0	0	0	0	0	0	0	0	0	0	0	0	0	0	0	0	0	0	0	0	0	0	0	0	4577	4514	4386
k__Bacteria	p__Firmicutes	c__Bacilli	o__Lactobacillales	f__Streptococcaceae	g__Streptococcus	s__mutans	0	0	0	0	0	0	0	0	0	0	0	0	0	0	0	127	126	114	0	0	0	0	0	0	0	0	0
k__Bacteria	p__Firmicutes	c__Clostridia	o__Clostridiales	Unassigned	Unassigned	Unassigned	0	0	0	0	0	0	434	387	520	0	0	0	0	0	0	0	0	0	0	0	0	0	0	0	0	0	0
k__Bacteria	p__Proteobacteria	c__Gammaproteobacteria	o__Pseudomonadales	f__Moraxellaceae	g__Acinetobacter	s__radioresistens	0	0	0	0	0	0	0	0	0	0	0	0	0	0	0	0	0	0	142	103	162	0	0	0	0	0	0
k__Bacteria	p__Firmicutes	c__Bacilli	o__Lactobacillales	f__Streptococcaceae	g__Streptococcus	s__mutans	0	0	0	0	0	0	0	0	0	0	0	0	0	0	0	2928	3226	2917	0	0	0	0	0	0	0	0	0
k__Bacteria	Unassigned	Unassigned	Unassigned	Unassigned	Unassigned	Unassigned	0	0	0	0	0	0	6	0	0	0	0	0	0	0	0	0	0	0	0	0	0	0	0	0	0	0	0
k__Bacteria	p__Bacteroidetes	c__Bacteroidia	o__Bacteroidales	f__Porphyromonadaceae	Unassigned	Unassigned	0	0	0	0	0	0	0	0	0	0	0	0	11	0	0	0	0	0	0	0	0	0	0	0	0	0	0
k__Bacteria	p__Firmicutes	c__Bacilli	o__Lactobacillales	Unassigned	Unassigned	Unassigned	0	0	0	0	0	0	0	0	0	0	0	0	0	0	0	0	0	0	0	0	0	4805	4701	4453	0	0	0
k__Bacteria	p__Bacteroidetes	c__Bacteroidia	o__Bacteroidales	f__Bacteroidaceae	g__Bacteroides	s__heparinolyticus	0	0	0	0	0	0	0	0	0	0	0	0	0	0	0	0	0	0	2042	1548	1792	0	0	0	0	0	0
k__Bacteria	p__Actinobacteria	c__Actinobacteria	o__Bifidobacteriales	f__Bifidobacteriaceae	g__Bifidobacterium	Unassigned	0	0	0	0	0	0	0	0	0	0	0	0	0	0	0	0	0	0	255	279	342	0	0	0	0	0	0
k__Bacteria	p__Proteobacteria	c__Gammaproteobacteria	o__Enterobacterales	f__Enterobacteriaceae	Unassigned	Unassigned	0	3	0	0	0	0	0	0	0	0	0	0	0	0	0	0	0	0	0	0	0	0	0	0	0	0	0
k__Bacteria	p__Proteobacteria	c__Gammaproteobacteria	o__Pseudomonadales	f__Moraxellaceae	g__Acinetobacter	s__radioresistens	1701	2105	1737	0	0	0	0	0	0	0	0	0	0	0	0	0	0	0	0	0	0	0	0	0	0	0	0
k__Bacteria	Unassigned	Unassigned	Unassigned	Unassigned	Unassigned	Unassigned	0	0	0	0	0	0	0	0	0	0	0	0	0	0	0	0	0	0	0	0	0	0	0	0	0	0	3
k__Bacteria	p__Bacteroidetes	c__Bacteroidia	o__Bacteroidales	f__Bacteroidaceae	g__Bacteroides	s__heparinolyticus	0	0	0	0	0	0	0	0	0	0	0	0	0	0	0	76	77	98	0	0	0	0	0	0	0	0	0
k__Bacteria	Unassigned	Unassigned	Unassigned	Unassigned	Unassigned	Unassigned	0	0	0	0	0	0	0	0	2	0	0	0	0	0	0	0	0	0	0	0	0	0	0	0	0	0	0
k__Bacteria	p__Proteobacteria	c__Gammaproteobacteria	o__Pseudomonadales	f__Moraxellaceae	g__Acinetobacter	s__radioresistens	0	0	0	0	0	0	0	0	0	0	0	2	0	0	0	0	0	0	0	0	0	0	0	0	0	0	0
k__Bacteria	p__Firmicutes	c__Bacilli	o__Bacillales	f__Staphylococcaceae	g__Staphylococcus	s__epidermidis	626	723	664	0	0	0	0	0	0	0	0	0	0	0	0	0	0	0	0	0	0	0	0	0	0	0	0
k__Bacteria	p__Proteobacteria	c__Gammaproteobacteria	o__Pseudomonadales	f__Moraxellaceae	g__Acinetobacter	s__radioresistens	0	0	0	0	0	0	0	0	0	0	0	0	0	0	0	174	214	198	0	0	0	0	0	0	0	0	0
k__Bacteria	p__Actinobacteria	c__Actinobacteria	o__Propionibacteriales	f__Propionibacteriaceae	g__Cutibacterium	s__acnes	1502	1873	1607	0	0	0	0	0	0	0	0	0	0	0	0	0	0	0	0	0	0	0	0	0	0	0	0
k__Bacteria	p__Proteobacteria	c__Gammaproteobacteria	o__Enterobacterales	f__Enterobacteriaceae	g__Escherichia	s__coli	0	0	0	0	0	0	0	0	0	0	0	0	0	0	0	0	127	132	0	0	0	0	0	0	0	0	0
k__Bacteria	p__Firmicutes	c__Bacilli	o__Bacillales	f__Bacillaceae	g__Bacillus	s__subtilis	541	637	600	0	0	0	0	0	0	0	0	0	0	0	0	0	0	0	0	0	0	0	0	0	0	0	0
k__Bacteria	p__Bacteroidetes	c__Bacteroidia	o__Bacteroidales	f__Porphyromonadaceae	g__Tannerella	Unassigned	0	0	0	0	0	0	0	0	0	0	0	0	0	0	0	0	0	0	0	0	0	0	0	0	408	317	376
k__Bacteria	p__Bacteroidetes	c__Bacteroidia	o__Bacteroidales	f__Bacteroidaceae	g__Bacteroides	Unassigned	0	0	0	0	0	0	0	0	0	0	0	0	0	0	0	0	0	0	696	576	679	0	0	0	0	0	0
k__Bacteria	p__Firmicutes	c__Bacilli	o__Bacillales	f__Bacillaceae	g__Bacillus	s__subtilis	0	0	0	0	0	0	0	0	0	0	0	0	6	0	0	0	0	0	0	0	0	0	0	0	0	0	0
k__Bacteria	p__Proteobacteria	c__Gammaproteobacteria	o__Pseudomonadales	f__Pseudomonadaceae	g__Pseudomonas	s__stutzeri	497	644	538	0	0	0	0	0	0	0	0	0	0	0	0	0	0	0	0	0	0	0	0	0	0	0	0
k__Bacteria	p__Bacteroidetes	c__Bacteroidia	o__Bacteroidales	f__Prevotellaceae	g__Prevotella	s__sp._HMT_820	664	838	723	0	0	0	0	0	0	0	0	0	0	0	0	0	0	0	0	0	0	0	0	0	0	0	0
k__Bacteria	p__Proteobacteria	c__Betaproteobacteria	o__Burkholderiales	Unassigned	Unassigned	Unassigned	3129	3890	3423	0	0	0	0	0	0	0	0	0	0	0	0	0	0	0	0	0	0	0	0	0	0	0	0
k__Bacteria	Unassigned	Unassigned	Unassigned	Unassigned	Unassigned	Unassigned	0	0	0	0	0	0	0	0	2	0	0	0	0	0	0	0	0	0	0	0	0	0	0	0	0	0	0
k__Bacteria	p__Bacteroidetes	c__Bacteroidia	o__Bacteroidales	f__Bacteroidaceae	g__Bacteroides	Unassigned	74	80	63	0	0	0	0	0	0	0	0	0	0	0	0	0	0	0	0	0	0	0	0	0	0	0	0
k__Bacteria	p__Actinobacteria	c__Actinobacteria	o__Propionibacteriales	f__Propionibacteriaceae	g__Cutibacterium	s__acnes	0	0	0	0	0	0	1646	1504	1980	0	0	0	0	0	0	0	0	0	0	0	0	0	0	0	0	0	0
k__Bacteria	p__Firmicutes	c__Bacilli	o__Lactobacillales	f__Streptococcaceae	g__Streptococcus	s__mutans	0	0	0	0	0	0	3518	3717	4681	0	0	0	0	0	0	0	0	0	0	0	0	0	0	0	0	0	0
k__Bacteria	p__Firmicutes	c__Bacilli	o__Lactobacillales	f__Lactobacillaceae	g__Lactobacillus	Unassigned	0	0	0	0	0	0	0	0	0	0	0	0	0	0	0	0	0	0	0	0	0	0	0	0	795	822	840
k__Bacteria	p__Firmicutes	c__Bacilli	o__Lactobacillales	f__Lactobacillaceae	g__Lactobacillus	Unassigned	0	0	0	0	0	0	0	0	0	8	0	0	0	0	0	0	0	0	0	0	0	0	0	0	0	0	0
k__Bacteria	Unassigned	Unassigned	Unassigned	Unassigned	Unassigned	Unassigned	0	0	0	0	0	0	3	0	3	0	0	0	0	0	0	0	0	0	0	0	0	0	0	0	0	0	0
k__Bacteria	p__Bacteroidetes	c__Bacteroidia	o__Bacteroidales	Unassigned	Unassigned	Unassigned	0	0	0	0	0	0	0	0	0	0	0	0	0	0	0	0	0	0	0	0	0	590	564	520	0	0	0
k__Bacteria	p__Bacteroidetes	c__Bacteroidia	o__Bacteroidales	f__Porphyromonadaceae	Unassigned	Unassigned	0	0	0	0	0	0	0	0	0	0	45	0	0	0	0	0	0	0	0	0	0	0	0	0	0	0	0
k__Bacteria	p__Firmicutes	c__Clostridia	o__Clostridiales	f__Lachnospiraceae_[XIV]	Unassigned	Unassigned	0	0	0	0	0	0	0	0	0	1796	1755	1826	0	0	0	0	0	0	0	0	0	0	0	0	0	0	0

## Sheet: Mock1-300-SILVA
Supplementary Table S8. Raw abundance data of sequence reads obtained from mock1 with 300 bp PE using SILVA.
domain	phylum	class	order	family	genus	species	合計 / Mock1-V1-V2-1	合計 / Mock1-V1-V2-2	合計 / Mock1-V1-V2-3	合計 / Mock1-V1-V3-1	合計 / Mock1-V1-V3-2	合計 / Mock1-V1-V3-3	合計 / Mock1-V3-1	合計 / Mock1-V3-2	合計 / Mock1-V3-3	合計 / Mock1-V3-V4-1	合計 / Mock1-V3-V4-2	合計 / Mock1-V3-V4-3	合計 / Mock1-V3-V5-1	合計 / Mock1-V3-V5-2	合計 / Mock1-V3-V5-3	合計 / Mock1-V4-1	合計 / Mock1-V4-2	合計 / Mock1-V4-3	合計 / Mock1-V4-V5-1	合計 / Mock1-V4-V5-2	合計 / Mock1-V4-V5-3	合計 / Mock1-V5-V6-1	合計 / Mock1-V5-V6-2	合計 / Mock1-V5-V6-3	合計 / Mock1-V6-V8-1	合計 / Mock1-V6-V8-2	合計 / Mock1-V6-V8-3
d__Bacteria	Unassigned	Unassigned	Unassigned	Unassigned	Unassigned	Unassigned	0	0	0	0	0	0	6	5	5	0	0	0	0	0	0	0	0	0	0	0	0	0	0	0	0	0	0
d__Bacteria	p__Actinobacteriota	c__Actinobacteria	o__Bifidobacteriales	f__Bifidobacteriaceae	g__Bifidobacterium	Unassigned	0	0	0	0	0	0	3020	3801	4595	2591	2849	2961	0	0	0	2873	3571	3787	989	1109	1367	2895	3891	3880	1304	1681	1679
d__Bacteria	p__Actinobacteriota	c__Actinobacteria	o__Bifidobacteriales	f__Bifidobacteriaceae	g__Bifidobacterium	s__Bifidobacterium_pseudocatenulatum	347	419	489	159	181	252	0	0	0	0	0	0	0	0	0	0	0	0	0	0	0	0	0	0	0	0	0
d__Bacteria	p__Actinobacteriota	c__Actinobacteria	o__Corynebacteriales	f__Corynebacteriaceae	Unassigned	Unassigned	0	0	0	0	0	0	0	0	0	0	0	0	0	0	0	0	0	0	0	0	0	0	0	0	2	0	0
d__Bacteria	p__Actinobacteriota	c__Actinobacteria	o__Corynebacteriales	f__Corynebacteriaceae	g__Corynebacterium	Unassigned	0	0	0	0	0	0	0	0	0	0	0	2	0	0	0	2044	2338	2366	1521	1488	1697	0	0	0	0	0	0
d__Bacteria	p__Actinobacteriota	c__Actinobacteria	o__Corynebacteriales	f__Corynebacteriaceae	g__Corynebacterium	s__Corynebacterium_striatum	1734	2304	2093	785	1023	1311	1837	1857	2376	1769	1727	1859	137	203	108	0	0	0	0	0	0	2106	2271	2287	1012	1074	1124
d__Bacteria	p__Actinobacteriota	c__Actinobacteria	o__Propionibacteriales	f__Propionibacteriaceae	g__Cutibacterium	Unassigned	2036	2501	2299	885	950	1128	2407	2451	3024	349	317	347	152	211	166	317	320	332	1366	1255	1416	2487	2364	2153	1403	1410	1328
d__Bacteria	p__Bacteroidota	c__Bacteroidia	o__Bacteroidales	f__Bacteroidaceae	g__Bacteroides	Unassigned	0	0	0	0	0	0	4197	4053	5145	3506	3623	3346	309	353	273	3860	4303	4089	3856	2967	3478	3133	3012	2696	1188	965	1022
d__Bacteria	p__Bacteroidota	c__Bacteroidia	o__Bacteroidales	f__Bacteroidaceae	g__Bacteroides	s__Bacteroides_dorei	0	0	0	0	0	0	0	0	0	0	0	0	0	0	6	0	0	0	0	0	0	0	0	0	0	0	0
d__Bacteria	p__Bacteroidota	c__Bacteroidia	o__Bacteroidales	f__Bacteroidaceae	g__Bacteroides	s__Bacteroides_fragilis	0	0	0	0	0	0	0	0	0	0	0	13	0	0	0	0	0	0	0	0	0	0	0	0	0	0	0
d__Bacteria	p__Bacteroidota	c__Bacteroidia	o__Bacteroidales	f__Bacteroidaceae	g__Bacteroides	s__Bacteroides_kribbi	0	0	0	0	0	0	0	0	0	0	27	0	0	0	0	0	0	0	0	0	0	0	0	0	0	0	0
d__Bacteria	p__Bacteroidota	c__Bacteroidia	o__Bacteroidales	f__Bacteroidaceae	g__Bacteroides	s__Bacteroides_stercoris	0	0	0	0	0	0	0	0	0	0	0	0	0	0	8	0	0	0	0	0	0	0	0	0	0	0	0
d__Bacteria	p__Bacteroidota	c__Bacteroidia	o__Bacteroidales	f__Bacteroidaceae	g__Bacteroides	s__Bacteroides_uniformis	3736	4366	4118	1745	1911	2294	0	0	0	0	0	0	796	970	796	0	0	0	0	0	0	0	0	0	354	295	336
d__Bacteria	p__Bacteroidota	c__Bacteroidia	o__Bacteroidales	f__Bacteroidaceae	g__Bacteroides	s__Bacteroides_vulgatus	0	0	0	0	0	0	0	0	0	7	0	33	0	0	0	0	0	0	0	0	0	0	0	0	0	0	0
d__Bacteria	p__Bacteroidota	c__Bacteroidia	o__Bacteroidales	f__Tannerellaceae	g__Parabacteroides	Unassigned	6402	7688	7095	2921	3317	4008	7967	7909	9652	4685	4841	4658	318	353	289	5717	6199	6250	4517	3615	4162	3342	3052	2785	864	730	742
d__Bacteria	p__Bacteroidota	c__Bacteroidia	o__Bacteroidales	f__Tannerellaceae	g__Parabacteroides	s__Parabacteroides_distasonis	0	0	0	0	0	0	0	0	0	0	0	0	0	0	0	0	0	0	0	0	0	0	0	0	1342	1195	1185
d__Bacteria	p__Bacteroidota	c__Bacteroidia	o__Bacteroidales	f__Tannerellaceae	g__Parabacteroides	s__uncultured_bacterium	0	0	7	0	0	0	0	0	0	0	0	0	0	0	0	0	0	0	0	0	0	0	0	0	0	0	0
d__Bacteria	p__Bacteroidota	c__Bacteroidia	o__Bacteroidales	f__Tannerellaceae	g__Parabacteroides	s__uncultured_Parabacteroides	0	0	0	0	0	0	0	0	0	0	0	0	0	0	0	0	0	0	0	0	0	2443	2244	2070	929	737	751
d__Bacteria	p__Firmicutes	c__Bacilli	o__Bacillales	f__Bacillaceae	g__Bacillus	Unassigned	6132	7711	7153	2439	2657	3352	10373	10818	13714	7753	7917	8208	0	5	0	10078	10293	10689	7075	6080	7171	9205	8709	8495	3947	3977	3813
d__Bacteria	p__Firmicutes	c__Bacilli	o__Bacillales	f__Bacillaceae	g__Bacillus	s__Streptomyces_sp.	0	0	0	0	0	0	0	0	0	126	124	138	0	0	0	0	0	0	0	0	0	0	0	0	0	0	0
d__Bacteria	p__Firmicutes	c__Bacilli	o__Erysipelotrichales	f__Erysipelotrichaceae	g__Faecalitalea	Unassigned	0	0	0	0	0	0	0	0	0	0	16	0	0	0	0	0	0	0	0	0	0	0	0	0	0	0	0
d__Bacteria	p__Firmicutes	c__Bacilli	o__Lactobacillales	Unassigned	Unassigned	Unassigned	0	0	0	0	0	0	0	0	0	0	0	0	0	2	0	0	0	0	0	0	0	0	0	0	0	0	0
d__Bacteria	p__Firmicutes	c__Bacilli	o__Lactobacillales	f__Lactobacillaceae	g__Lactobacillus	Unassigned	0	0	0	5	2	15	2070	2274	2774	11	0	0	0	0	0	5630	6078	5393	5103	4332	5027	0	0	0	0	0	0
d__Bacteria	p__Firmicutes	c__Bacilli	o__Lactobacillales	f__Lactobacillaceae	g__Lactobacillus	s__Lactobacillus_delbrueckii	5155	6520	5989	12	0	16	5098	5687	6877	4298	4898	5021	0	0	0	0	0	0	0	0	0	6362	6552	6314	2507	2536	2361
d__Bacteria	p__Firmicutes	c__Bacilli	o__Lactobacillales	f__Lactobacillaceae	g__Lactobacillus	s__metagenome	0	0	0	0	0	7	0	0	0	0	0	0	0	0	0	0	0	0	0	0	0	0	0	0	0	0	0
d__Bacteria	p__Firmicutes	c__Bacilli	o__Lactobacillales	f__Streptococcaceae	g__Streptococcus	Unassigned	0	0	0	0	0	0	0	0	0	0	0	0	0	0	0	0	0	0	112	106	135	0	0	0	0	0	0
d__Bacteria	p__Firmicutes	c__Bacilli	o__Lactobacillales	f__Streptococcaceae	g__Streptococcus	s__Streptococcus_mutans	4044	5213	4555	23	6	0	5472	5775	7096	3531	3509	3495	0	0	0	4047	4271	4197	3988	3276	3793	4371	4179	4003	2046	2055	2011
d__Bacteria	p__Firmicutes	c__Bacilli	o__Lactobacillales	f__Streptococcaceae	g__Streptococcus	s__Streptococcus_troglodytae	0	0	0	0	0	0	0	0	0	0	0	0	0	0	2	124	130	132	0	0	0	0	0	0	0	0	0
d__Bacteria	p__Firmicutes	c__Bacilli	o__Staphylococcales	f__Staphylococcaceae	g__Staphylococcus	Unassigned	4873	6165	5509	1889	2133	2596	6105	6363	7924	5336	5587	5462	4	0	11	6449	6912	6697	3735	3456	4248	5527	5137	5044	2913	3102	2959
d__Bacteria	p__Firmicutes	c__Clostridia	Unassigned	Unassigned	Unassigned	Unassigned	0	0	0	0	0	0	0	0	0	2	0	0	0	0	0	0	0	0	0	0	0	0	0	0	0	0	0
d__Bacteria	p__Firmicutes	c__Clostridia	o__Clostridiales	f__Clostridiaceae	g__Clostridium_sensu_stricto_1	Unassigned	8196	9977	9373	0	0	0	9670	9457	11201	0	9	0	20	11	8	2617	2804	2707	0	0	0	8272	7637	7067	1338	1299	1344
d__Bacteria	p__Firmicutes	c__Clostridia	o__Clostridiales	f__Clostridiaceae	g__Clostridium_sensu_stricto_1	s__Clostridium_butyricum	0	0	0	3981	4362	5261	0	0	0	8716	8947	8766	1691	2055	1739	7773	8290	8303	5812	6679	7644	0	0	0	5058	5091	4930
d__Bacteria	p__Firmicutes	c__Clostridia	o__Lachnospirales	f__Lachnospiraceae	Unassigned	Unassigned	0	0	0	0	0	0	2982	3006	3480	0	14	0	0	0	0	0	0	0	0	0	0	0	0	0	0	0	0
d__Bacteria	p__Firmicutes	c__Clostridia	o__Lachnospirales	f__Lachnospiraceae	g__[Eubacterium]_ruminantium_group	s__uncultured_bacterium	0	0	0	0	0	0	0	0	0	0	0	0	9	0	0	0	0	0	0	0	0	0	0	0	0	0	0
d__Bacteria	p__Firmicutes	c__Clostridia	o__Lachnospirales	f__Lachnospiraceae	g__[Ruminococcus]_gnavus_group	Unassigned	0	0	0	0	0	0	0	0	0	0	0	6	0	0	0	0	0	0	0	0	0	0	0	0	0	0	0
d__Bacteria	p__Firmicutes	c__Clostridia	o__Lachnospirales	f__Lachnospiraceae	g__Blautia	Unassigned	0	0	0	0	0	0	0	0	0	0	8	5	0	0	0	0	0	0	0	0	0	0	0	0	0	0	0
d__Bacteria	p__Firmicutes	c__Clostridia	o__Lachnospirales	f__Lachnospiraceae	g__Hungatella	Unassigned	0	0	0	0	0	0	0	0	0	0	5	0	0	0	0	0	0	0	0	0	0	0	0	0	0	0	0
d__Bacteria	p__Firmicutes	c__Clostridia	o__Lachnospirales	f__Lachnospiraceae	g__Lachnoclostridium	Unassigned	0	0	0	0	0	0	0	0	0	3014	2973	3231	254	357	296	3506	3561	3635	2823	2468	2808	3553	3233	3158	2234	1786	1683
d__Bacteria	p__Firmicutes	c__Clostridia	o__Lachnospirales	f__Lachnospiraceae	g__Lachnoclostridium	s__Lachnoclostridium_sp.	2828	3445	3172	1215	1332	1634	0	0	0	0	0	0	0	0	0	0	0	0	0	0	0	0	0	0	0	0	0
d__Bacteria	p__Firmicutes	c__Clostridia	o__Lachnospirales	f__Lachnospiraceae	g__Lachnospira	s__uncultured_bacterium	0	0	0	0	0	0	0	0	0	9	0	0	0	0	0	0	0	0	0	0	0	0	0	0	0	0	0
d__Bacteria	p__Firmicutes	c__Clostridia	o__Oscillospirales	f__Oscillospiraceae	g__Flavonifractor	Unassigned	0	0	0	0	0	0	0	0	0	0	0	2	0	0	0	0	0	0	0	0	0	0	0	0	0	0	0
d__Bacteria	p__Firmicutes	c__Clostridia	o__Oscillospirales	f__Oscillospiraceae	g__Oscillibacter	Unassigned	0	0	0	0	0	0	0	0	0	3	0	0	0	0	0	0	0	0	0	0	0	0	0	0	0	0	0
d__Bacteria	p__Firmicutes	c__Clostridia	o__Oscillospirales	f__Ruminococcaceae	g__Faecalibacterium	Unassigned	0	0	0	0	0	0	0	0	0	12	0	0	0	0	0	0	0	0	0	0	0	0	0	0	0	0	0
d__Bacteria	p__Firmicutes	c__Negativicutes	o__Veillonellales-Selenomonadales	f__Veillonellaceae	g__Anaeroglobus	s__Anaeroglobus_geminatus	0	0	0	0	0	0	0	0	0	0	0	6	0	0	0	0	0	0	0	0	0	0	0	0	0	0	0
d__Bacteria	p__Firmicutes	c__Negativicutes	o__Veillonellales-Selenomonadales	f__Veillonellaceae	g__Dialister	Unassigned	0	0	0	0	0	0	0	0	0	2	0	6	0	0	0	0	0	0	0	0	0	0	0	0	0	0	0
d__Bacteria	p__Firmicutes	c__Negativicutes	o__Veillonellales-Selenomonadales	f__Veillonellaceae	g__Veillonella	Unassigned	0	0	0	0	0	0	0	0	0	0	8	0	0	0	0	0	0	0	0	0	0	0	0	0	0	0	0
d__Bacteria	p__Fusobacteriota	c__Fusobacteriia	o__Fusobacteriales	f__Fusobacteriaceae	g__Fusobacterium	Unassigned	0	0	0	0	0	0	0	0	0	0	0	3	0	0	0	0	0	0	0	0	0	0	0	0	0	0	0
d__Bacteria	p__Proteobacteria	c__Alphaproteobacteria	o__Rhodospirillales	f__uncultured	g__uncultured	s__gut_metagenome	0	0	0	0	0	0	0	0	0	0	0	10	0	0	0	0	0	0	0	0	0	0	0	0	0	0	0
d__Bacteria	p__Proteobacteria	c__Gammaproteobacteria	o__Burkholderiales	f__Comamonadaceae	Unassigned	Unassigned	3	0	0	0	7	0	0	0	0	8	3	0	0	0	0	5124	5499	5542	4125	3575	3966	6066	5825	5284	91	101	92
d__Bacteria	p__Proteobacteria	c__Gammaproteobacteria	o__Burkholderiales	f__Comamonadaceae	g__Comamonas	Unassigned	0	0	0	0	0	0	5488	5771	7116	689	656	724	78	95	88	0	0	0	0	0	0	0	0	0	3171	3121	3189
d__Bacteria	p__Proteobacteria	c__Gammaproteobacteria	o__Burkholderiales	f__Comamonadaceae	g__Comamonas	s__Comamonas_terrigena	4855	5897	5643	1953	2224	2589	0	0	0	3296	3416	3290	396	477	383	0	0	0	0	0	0	0	0	0	0	0	0
d__Bacteria	p__Proteobacteria	c__Gammaproteobacteria	o__Burkholderiales	f__Sutterellaceae	g__Sutterella	s__gut_metagenome	0	0	0	0	0	0	0	0	0	2	0	0	0	0	0	0	0	0	0	0	0	0	0	0	0	0	0
d__Bacteria	p__Proteobacteria	c__Gammaproteobacteria	o__Enterobacterales	f__Enterobacteriaceae	Unassigned	Unassigned	0	0	2	0	0	0	0	0	0	0	0	0	0	0	0	0	0	0	0	0	0	1044	1023	976	507	541	488
d__Bacteria	p__Proteobacteria	c__Gammaproteobacteria	o__Enterobacterales	f__Enterobacteriaceae	g__Escherichia-Shigella	Unassigned	5858	7095	6615	2280	2549	3008	6408	6657	8234	4071	4023	3967	0	1	0	4621	4946	4767	4566	3821	4546	5201	5205	4913	3080	2894	2909
d__Bacteria	p__Proteobacteria	c__Gammaproteobacteria	o__Pseudomonadales	Unassigned	Unassigned	Unassigned	0	0	0	0	0	0	0	0	0	0	0	0	0	0	0	0	0	0	0	0	0	0	0	0	2842	2673	2669
d__Bacteria	p__Proteobacteria	c__Gammaproteobacteria	o__Pseudomonadales	f__Moraxellaceae	g__Acinetobacter	Unassigned	2268	2722	2501	0	0	0	5666	5604	7004	0	0	5	5	0	0	7068	7399	7326	4878	4083	4815	5484	5257	5017	0	0	0
d__Bacteria	p__Proteobacteria	c__Gammaproteobacteria	o__Pseudomonadales	f__Moraxellaceae	g__Acinetobacter	s__Acinetobacter_radioresistens	2416	2851	2701	1767	1951	2351	0	0	0	5480	5734	5399	0	0	0	0	0	0	0	0	0	0	0	0	0	0	0
d__Bacteria	p__Proteobacteria	c__Gammaproteobacteria	o__Pseudomonadales	f__Pseudomonadaceae	g__Pseudomonas	Unassigned	3845	4868	4488	1854	2222	2628	5648	6486	8108	4155	4370	4336	0	0	0	5192	5653	5890	3672	3272	3711	3226	3215	3284	2100	2333	2362
d__Bacteria	p__Verrucomicrobiota	c__Verrucomicrobiae	o__Verrucomicrobiales	f__Akkermansiaceae	g__Akkermansia	Unassigned	0	0	0	0	0	0	0	0	0	0	0	0	0	13	0	0	0	0	0	0	0	0	0	0	0	0	0
d__Bacteria	p__Firmicutes	c__Bacilli	o__Bacillales	f__Bacillaceae	g__Bacillus	s__Bacillus_subtilis	0	0	0	0	0	0	0	0	0	0	0	0	0	0	0	0	0	0	0	0	0	0	0	0	0	0	0
d__Bacteria	p__Actinobacteriota	c__Actinobacteria	o__Bifidobacteriales	f__Bifidobacteriaceae	g__Bifidobacterium	s__Bifidobacterium_pseudocatenulatum	0	0	0	0	0	0	0	0	0	0	0	0	0	0	0	0	0	0	0	0	0	0	0	0	0	0	0
d__Bacteria	p__Firmicutes	c__Clostridia	o__Clostridiales	f__Clostridiaceae	g__Clostridium_sensu_stricto_1	s__Clostridium_butyricum	0	0	0	0	0	0	0	0	0	0	0	0	0	0	0	0	0	0	0	0	0	0	0	0	0	0	0
d__Bacteria	p__Actinobacteriota	c__Actinobacteria	o__Corynebacteriales	f__Corynebacteriaceae	g__Corynebacterium	s__Corynebacterium_striatum	0	0	0	0	0	0	0	0	0	0	0	0	0	0	0	0	0	0	0	0	0	0	0	0	0	0	0
d__Bacteria	p__Actinobacteriota	c__Actinobacteria	o__Propionibacteriales	f__Propionibacteriaceae	g__Cutibacterium	s__Cutibacterium_acnes	0	0	0	0	0	0	0	0	0	0	0	0	0	0	0	0	0	0	0	0	0	0	0	0	0	0	0
d__Bacteria	p__Firmicutes	c__Bacilli	o__Lactobacillales	f__Lactobacillaceae	g__Lactobacillus	s__Lactobacillus_delbrueckii	0	0	0	0	0	0	0	0	0	0	0	0	0	0	0	0	0	0	0	0	0	0	0	0	0	0	0
d__Bacteria	p__Firmicutes	c__Bacilli	o__Staphylococcales	f__Staphylococcaceae	g__Staphylococcus	s__Staphylococcus_epidermidis	0	0	0	0	0	0	0	0	0	0	0	0	0	0	0	0	0	0	0	0	0	0	0	0	0	0	0
d__Bacteria	p__Firmicutes	c__Bacilli	o__Lactobacillales	f__Streptococcaceae	g__Streptococcus	s__Streptococcus_mutans	0	0	0	0	0	0	0	0	0	0	0	0	0	0	0	0	0	0	0	0	0	0	0	0	0	0	0
d__Bacteria	p__Proteobacteria	c__Gammaproteobacteria	o__Pseudomonadales	f__Moraxellaceae	g__Acinetobacter	s__Acinetobacter_radioresistens	0	0	0	0	0	0	0	0	0	0	0	0	0	0	0	0	0	0	0	0	0	0	0	0	0	0	0
d__Bacteria	p__Bacteroidota	c__Bacteroidia	o__Bacteroidales	f__Bacteroidaceae	g__Bacteroides	s__Bacteroides_uniformis	0	0	0	0	0	0	0	0	0	0	0	0	0	0	0	0	0	0	0	0	0	0	0	0	0	0	0
d__Bacteria	p__Firmicutes	c__Clostridia	o__Lachnospirales	f__Lachnospiraceae	g__Lachnoclostridium	s__[Clostridium]_clostridioforme	0	0	0	0	0	0	0	0	0	0	0	0	0	0	0	0	0	0	0	0	0	0	0	0	0	0	0
d__Bacteria	p__Proteobacteria	c__Gammaproteobacteria	o__Burkholderiales	f__Comamonadaceae	g__Comamonas	s__Comamonas_terrigena	0	0	0	0	0	0	0	0	0	0	0	0	0	0	0	0	0	0	0	0	0	0	0	0	0	0	0
d__Bacteria	p__Proteobacteria	c__Gammaproteobacteria	o__Enterobacterales	f__Enterobacteriaceae	g__Escherichia-Shigella	s__Escherichia_coli	0	0	0	0	0	0	0	0	0	0	0	0	0	0	0	0	0	0	0	0	0	0	0	0	0	0	0
d__Bacteria	p__Bacteroidota	c__Bacteroidia	o__Bacteroidales	f__Tannerellaceae	g__Parabacteroides	s__Parabacteroides_distasonis	0	0	0	0	0	0	0	0	0	0	0	0	0	0	0	0	0	0	0	0	0	0	0	0	0	0	0
d__Bacteria	p__Proteobacteria	c__Gammaproteobacteria	o__Pseudomonadales	f__Pseudomonadaceae	g__Pseudomonas	s__Pseudomonas_putida	0	0	0	0	0	0	0	0	0	0	0	0	0	0	0	0	0	0	0	0	0	0	0	0	0	0	0

## Sheet: Mock1-300-Greengenes2
Supplementary Table S9. Raw abundance data of sequence reads obtained from mock1 with 300 bp PE using Greengenes2.
domain	phylum	class	order	family	genus	species	Mock1-V1-V2-1	Mock1-V1-V2-2	Mock1-V1-V2-3	Mock1-V1-V3-1	Mock1-V1-V3-2	Mock1-V1-V3-3	Mock1-V3-1	Mock1-V3-2	Mock1-V3-3	Mock1-V3-V4-1	Mock1-V3-V4-2	Mock1-V3-V4-3	Mock1-V3-V5-1	Mock1-V3-V5-2	Mock1-V3-V5-3	Mock1-V4-1	Mock1-V4-2	Mock1-V4-3	Mock1-V4-V5-1	Mock1-V4-V5-2	Mock1-V4-V5-3	Mock1-V5-V6-1	Mock1-V5-V6-2	Mock1-V5-V6-3	Mock1-V6-V8-1	Mock1-V6-V8-2	Mock1-V6-V8-3
Unassigned	Unassigned	Unassigned	Unassigned	Unassigned	Unassigned	Unassigned	0	0	0	0	0	0	3020	3801	4595	0	0	0	0	0	0	0	0	0	0	0	0	0	0	0	0	0	0
Bacteria	Firmicutes_C	Negativicutes	Veillonellales	Megasphaeraceae	Anaeroglobus	Anaeroglobus geminatus	0	0	0	0	0	0	0	0	0	0	0	6	0	0	0	0	0	0	0	0	0	0	0	0	0	0	0
Bacteria	Actinobacteriota	Actinomycetia	Mycobacteriales	Mycobacteriaceae	Corynebacterium	Corynebacterium simulans	0	0	0	0	0	0	0	0	0	0	0	2	0	0	0	1988	2338	2303	1516	1488	1697	0	0	0	0	0	0
Bacteria	Proteobacteria	Gammaproteobacteria	Burkholderiales_592522	Burkholderiaceae_A_592522	Comamonas_F_589250	Comamonas_F_589250 kerstersii	0	0	0	0	0	0	4488	4753	5825	0	0	0	0	0	0	0	0	0	0	0	0	0	0	0	0	0	0
Bacteria	Firmicutes_D	Bacilli	Lactobacillales	Lactobacillaceae	Lactobacillus	Lactobacillus delbrueckii	0	0	0	0	0	0	0	0	0	0	0	0	0	0	0	0	0	0	0	0	0	0	0	0	872	869	829
Bacteria	Firmicutes_D	Bacilli	Lactobacillales	Lactobacillaceae	Lactobacillus	Lactobacillus delbrueckii	3265	4116	3716	0	0	0	0	0	0	0	0	0	0	0	0	0	0	0	0	0	0	0	0	0	0	0	0
Bacteria	Actinobacteriota	Actinomycetia	Actinomycetales	Bifidobacteriaceae	Bifidobacterium_388775	Bifidobacterium pseudocatenulatum	256	311	372	159	135	197	0	0	0	0	0	0	0	0	0	0	0	0	0	0	0	0	0	0	0	0	0
Bacteria	Bacteroidota	Bacteroidia	Bacteroidales	Tannerellaceae	Parabacteroides_B_862066	Parabacteroides_B_862066 distasonis	0	0	0	0	0	0	0	0	0	0	0	0	0	0	0	0	0	0	0	0	0	0	0	0	436	363	384
Bacteria	Actinobacteriota	Actinomycetia	Propionibacteriales	Propionibacteriaceae	Cutibacterium	Cutibacterium acnes	0	0	0	0	0	0	2407	2451	3024	349	317	347	152	211	166	317	320	332	1366	1255	1416	0	0	0	0	0	0
Bacteria	Proteobacteria	Gammaproteobacteria	Enterobacterales_A_737866	Enterobacteriaceae_A	Atlantibacter	Atlantibacter hermannii	0	0	0	0	0	0	0	0	0	0	0	0	0	0	0	0	0	0	0	0	0	891	896	846	0	0	0
Bacteria	Proteobacteria	Gammaproteobacteria	Burkholderiales_592522	Burkholderiaceae_A_592522	Brachymonas	Brachymonas chironomi	0	0	0	0	0	0	0	0	0	0	0	0	0	0	0	146	159	162	0	0	0	0	0	0	0	0	0
Bacteria	Firmicutes_D	Bacilli	Bacillales_B_306089	Bacillaceae_H_294103	Bacillus_P_294101	Bacillus_P_294101 spizizenii_291092	0	0	0	0	0	0	7313	7574	9605	0	0	0	0	0	0	0	0	0	0	0	0	0	0	0	0	0	0
Bacteria	Proteobacteria	Gammaproteobacteria	Enterobacterales_A_737866	Enterobacteriaceae_A	Escherichia_710834	Unassigned	0	0	0	0	0	0	6408	6657	8234	4071	4023	3967	0	0	0	4621	4946	4767	4445	3693	4425	0	0	0	0	0	0
Bacteria	Firmicutes_D	Bacilli	Staphylococcales	Staphylococcaceae	Staphylococcus	Staphylococcus epidermidis_318824	0	0	0	0	0	0	5093	5264	6582	4361	4531	4434	0	0	0	6271	6730	6491	3735	3456	4248	0	0	0	0	0	0
Bacteria	Firmicutes_D	Bacilli	Staphylococcales	Staphylococcaceae	Staphylococcus	Staphylococcus haemolyticus_318823	3360	4184	3642	962	1097	1325	0	0	0	0	0	0	0	0	0	0	0	0	0	0	0	0	0	0	0	0	0
Bacteria	Firmicutes_A	Clostridia_258483	Lachnospirales	Lachnospiraceae	Hungatella_A_128155	Hungatella_A_128155 effluvii	0	0	0	0	0	0	0	0	0	0	5	0	0	0	0	0	0	0	0	0	0	0	0	0	0	0	0
Bacteria	Actinobacteriota	Actinomycetia	Mycobacteriales	Mycobacteriaceae	Corynebacterium	Corynebacterium striatum	0	0	0	0	0	0	0	0	0	0	0	0	0	0	0	0	0	0	0	0	0	0	0	0	1012	1074	1124
Bacteria	Firmicutes_A	Clostridia_258483	Lachnospirales	Lachnospiraceae	CAG-127	CAG-127 sp900319515	0	0	0	0	0	0	0	0	0	0	0	0	9	0	0	0	0	0	0	0	0	0	0	0	0	0	0
Bacteria	Firmicutes_D	Bacilli	Lactobacillales	Lactobacillaceae	Lactobacillus	Lactobacillus delbrueckii	0	0	0	0	0	0	5098	5687	6877	3061	3498	3660	0	0	0	5630	6078	5393	0	0	0	0	0	0	0	0	0
Bacteria	Bacteroidota	Bacteroidia	Bacteroidales	Tannerellaceae	Parabacteroides_B_862066	Parabacteroides_B_862066 distasonis	0	0	0	0	0	0	0	0	0	2688	2709	2596	115	127	121	0	0	0	0	0	0	0	0	0	0	0	0
Bacteria	Bacteroidota	Bacteroidia	Bacteroidales	Tannerellaceae	Parabacteroides_B_862066	Parabacteroides_B_862066 distasonis	0	0	0	0	0	0	0	0	0	0	0	0	0	0	0	0	0	0	1715	1349	1563	0	0	0	0	0	0
Bacteria	Proteobacteria	Gammaproteobacteria	Burkholderiales_592522	Burkholderiaceae_A_592522	Diaphorobacter_A_589305	Diaphorobacter_A_589305 nitroreducens	0	0	0	0	0	0	0	0	0	0	0	0	0	0	0	0	0	0	111	100	98	0	0	0	0	0	0
Bacteria	Bacteroidota	Bacteroidia	Bacteroidales	Bacteroidaceae	Phocaeicola_A_858004	Phocaeicola_A_858004 dorei	0	0	0	0	0	0	0	0	0	0	0	0	0	0	6	0	0	0	0	0	0	0	0	0	0	0	0
Bacteria	Firmicutes_C	Negativicutes	Veillonellales	Veillonellaceae	Veillonella_A	Unassigned	0	0	0	0	0	0	0	0	0	0	8	0	0	0	0	0	0	0	0	0	0	0	0	0	0	0	0
Bacteria	Verrucomicrobiota	Verrucomicrobiae	Verrucomicrobiales	Akkermansiaceae	Akkermansia	Akkermansia muciniphila_D_776786	0	0	0	0	0	0	0	0	0	0	0	0	0	13	0	0	0	0	0	0	0	0	0	0	0	0	0
Bacteria	Proteobacteria	Gammaproteobacteria	Enterobacterales_A_737866	Enterobacteriaceae_A	Escherichia_710834	Escherichia albertii	846	981	996	0	0	0	0	0	0	0	0	0	0	0	0	0	0	0	0	0	0	0	0	0	0	0	0
Bacteria	Firmicutes_D	Bacilli	Bacillales_B_306089	Bacillaceae_H_294103	Bacillus_P_294101	Unassigned	0	0	0	0	0	0	0	0	0	0	0	0	0	0	0	0	0	0	0	0	0	239	218	214	0	0	0
Bacteria	Actinobacteriota	Actinomycetia	Actinomycetales	Bifidobacteriaceae	Bifidobacterium_388775	Bifidobacterium pseudocatenulatum	0	0	0	0	0	0	0	0	0	0	0	0	0	0	0	0	0	0	0	0	0	2895	3891	3880	1296	1681	1679
Bacteria	Firmicutes_A	Clostridia_258483	Lachnospirales	Lachnospiraceae	Lachnospira	Lachnospira sp000436535	0	0	0	0	0	0	0	0	0	9	0	0	0	0	0	0	0	0	0	0	0	0	0	0	0	0	0
Bacteria	Proteobacteria	Gammaproteobacteria	Enterobacterales_A_737866	Enterobacteriaceae_A	Escherichia_710834	Unassigned	105	107	86	0	0	0	0	0	0	0	0	0	0	0	0	0	0	0	0	0	0	0	0	0	0	0	0
Bacteria	Firmicutes_A	Clostridia_258483	Oscillospirales	Oscillospiraceae_88309	Lawsonibacter	Unassigned	0	0	0	0	0	0	0	0	0	0	0	2	0	0	0	0	0	0	0	0	0	0	0	0	0	0	0
Bacteria	Proteobacteria	Gammaproteobacteria	Pseudomonadales_660879	Moraxellaceae	Acinetobacter	Acinetobacter populi	0	0	0	0	0	0	0	0	0	0	0	0	0	0	0	183	211	203	0	0	0	0	0	0	0	0	0
Bacteria	Firmicutes_D	Bacilli	Lactobacillales	Streptococcaceae	Streptococcus	Streptococcus mutans	4044	5213	4555	0	0	0	0	0	0	0	0	0	0	0	0	0	0	0	0	0	0	0	0	0	0	0	0
Bacteria	Bacteroidota	Bacteroidia	Bacteroidales	Bacteroidaceae	Bacteroides_H	Bacteroides_H ovatus	0	0	0	0	0	0	0	0	0	0	27	0	0	0	0	0	0	0	0	0	0	0	0	0	0	0	0
Bacteria	Firmicutes_D	Bacilli	Staphylococcales	Staphylococcaceae	Staphylococcus	Unassigned	776	989	961	286	347	451	0	0	0	0	0	0	0	0	0	0	0	0	0	0	0	0	0	0	0	0	0
Bacteria	Firmicutes_D	Bacilli	Staphylococcales	Staphylococcaceae	Staphylococcus	Staphylococcus epidermidis_319181	0	0	0	308	370	419	1012	1099	1342	856	925	879	0	0	0	0	0	0	0	0	0	0	0	0	0	0	0
Bacteria	Bacteroidota	Bacteroidia	Bacteroidales	Tannerellaceae	Parabacteroides_B_862066	Parabacteroides_B_862066 distasonis	0	0	0	0	0	0	0	0	0	0	0	0	0	0	0	0	0	0	920	732	863	0	0	0	0	0	0
Bacteria	Bacteroidota	Bacteroidia	Bacteroidales	Bacteroidaceae	Bacteroides_H	Bacteroides_H stercoris	0	0	0	0	0	0	0	0	0	0	0	0	0	0	8	0	0	0	0	0	0	0	0	0	0	0	0
Bacteria	Proteobacteria	Gammaproteobacteria	Burkholderiales_595427	Burkholderiaceae_A_595427	Mesosutterella	Mesosutterella massiliensis	0	0	0	0	0	0	0	0	0	2	0	0	0	0	0	0	0	0	0	0	0	0	0	0	0	0	0
Bacteria	Firmicutes_A	Clostridia_258483	Oscillospirales	Ruminococcaceae	Faecalibacterium	Faecalibacterium prausnitzii_C_71358	0	0	0	0	0	0	0	0	0	12	0	0	0	0	0	0	0	0	0	0	0	0	0	0	0	0	0
Bacteria	Firmicutes_A	Clostridia_258483	Lachnospirales	Lachnospiraceae	Clostridium_Q_135853	Clostridium_Q_135853 saccharolyticum_A	0	0	0	0	0	0	0	0	0	0	14	0	0	0	0	0	0	0	0	0	0	0	0	0	0	0	0
Bacteria	Firmicutes_A	Clostridia_258483	Lachnospirales	Lachnospiraceae	Blautia_A_141781	Blautia_A_141781 caecimuris	0	0	0	0	0	0	0	0	0	0	8	0	0	0	0	0	0	0	0	0	0	0	0	0	0	0	0
Bacteria	Firmicutes_D	Bacilli	Erysipelotrichales	Erysipelotrichaceae	Longicatena	Longicatena caecimuris	0	0	0	0	0	0	0	0	0	0	16	0	0	0	0	0	0	0	0	0	0	0	0	0	0	0	0
Bacteria	Bacteroidota	Bacteroidia	Bacteroidales	Bacteroidaceae	Bacteroides_H	Bacteroides_H uniformis	0	0	0	0	0	0	0	0	0	870	950	840	309	353	273	0	0	0	0	0	0	0	0	0	0	0	0
Bacteria	Firmicutes_C	Negativicutes	Veillonellales	Dialisteraceae	Dialister	Dialister invisus	0	0	0	0	0	0	0	0	0	2	0	6	0	0	0	0	0	0	0	0	0	0	0	0	0	0	0
Bacteria	Bacteroidota	Bacteroidia	Bacteroidales	Bacteroidaceae	Bacteroides_H	Bacteroides_H uniformis	0	0	0	0	0	0	0	0	0	0	0	0	0	0	0	0	0	0	0	0	0	0	0	0	354	295	336
Bacteria	Bacteroidota	Bacteroidia	Bacteroidales	Tannerellaceae	Parabacteroides_B_862066	Parabacteroides_B_862066 distasonis	0	0	0	1197	1436	1703	0	0	0	0	0	0	0	0	0	866	954	914	0	0	0	0	0	0	0	0	0
Bacteria	Bacteroidota	Bacteroidia	Bacteroidales	Tannerellaceae	Parabacteroides_B_862066	Parabacteroides_B_862066 distasonis	0	0	0	0	0	0	0	0	0	0	0	0	0	0	0	0	0	0	0	0	0	831	768	699	0	0	0
Bacteria	Bacteroidota	Bacteroidia	Bacteroidales	Bacteroidaceae	Bacteroides_H	Bacteroides_H uniformis	942	1105	1011	422	527	590	0	0	0	0	0	0	0	0	0	0	0	0	0	0	0	0	0	0	0	0	0
Bacteria	Proteobacteria	Alphaproteobacteria	RF32	CAG-239	CAJLXD01	Unassigned	0	0	0	0	0	0	0	0	0	0	0	10	0	0	0	0	0	0	0	0	0	0	0	0	0	0	0
Bacteria	Firmicutes_D	Bacilli	Staphylococcales	Staphylococcaceae	Staphylococcus	Staphylococcus epidermidis_319181	737	992	906	333	319	401	0	0	0	0	0	0	0	0	0	0	0	0	0	0	0	0	0	0	0	0	0
Bacteria	Bacteroidota	Bacteroidia	Bacteroidales	Tannerellaceae	Parabacteroides_B_862066	Parabacteroides_B_862066 distasonis	35	0	0	0	0	0	0	0	0	0	0	0	0	0	0	0	0	0	0	0	0	0	0	0	0	0	0
Bacteria	Bacteroidota	Bacteroidia	Bacteroidales	Bacteroidaceae	Bacteroides_H	Bacteroides_H uniformis	2794	3261	3107	1323	1384	1704	0	0	0	0	0	0	0	0	0	0	0	0	0	0	0	0	0	0	0	0	0
Bacteria	Bacteroidota	Bacteroidia	Bacteroidales	Tannerellaceae	Parabacteroides_B_862066	Parabacteroides_B_862066 distasonis	3452	4331	3882	0	0	0	0	0	0	0	0	0	0	0	0	0	0	0	0	0	0	0	0	0	0	0	0
Bacteria	Bacteroidota	Bacteroidia	Bacteroidales	Tannerellaceae	Parabacteroides_B_862066	Parabacteroides_B_862066 distasonis	1940	2228	2108	0	0	0	0	0	0	0	0	0	0	0	0	0	0	0	0	0	0	0	0	0	0	0	0
Bacteria	Bacteroidota	Bacteroidia	Bacteroidales	Tannerellaceae	Parabacteroides_B_862066	Parabacteroides_B_862066 distasonis	0	0	0	0	0	0	0	0	0	0	0	0	0	0	0	0	0	0	0	0	0	0	0	0	403	344	351
Bacteria	Bacteroidota	Bacteroidia	Bacteroidales	Bacteroidaceae	Bacteroides_H	Unassigned	0	0	0	0	0	0	0	0	0	0	0	0	0	0	0	86	93	84	98	0	77	0	0	0	0	0	0
Bacteria	Proteobacteria	Gammaproteobacteria	Burkholderiales_592522	Burkholderiaceae_A_592522	Comamonas_F_589250	Comamonas_F_589250 terrigena	4484	5300	5150	0	0	0	0	0	0	0	0	0	0	0	0	0	0	0	0	0	0	0	0	0	0	0	0
Bacteria	Firmicutes_A	Clostridia_258483	Clostridiales	Clostridiaceae_222000	Clostridium_T	Clostridium_T butyricum	0	0	0	0	0	0	0	0	0	587	631	619	118	154	128	0	0	0	0	0	0	0	0	0	0	0	0
Bacteria	Firmicutes_A	Clostridia_258483	Clostridiales	Clostridiaceae_222000	Clostridium_T	Unassigned	0	0	0	0	0	0	0	0	0	160	147	146	0	0	0	216	225	221	0	0	0	0	0	0	0	0	0
Bacteria	Firmicutes_A	Clostridia_258483	Clostridiales	Clostridiaceae_222000	Clostridium_T	Unassigned	0	0	0	0	0	0	0	0	0	2222	2227	2202	0	0	0	0	0	0	0	0	0	0	0	0	0	0	0
Bacteria	Firmicutes_A	Clostridia_258483	Clostridiales	Clostridiaceae_222000	Clostridium_T	Unassigned	0	0	0	0	0	0	210	206	283	0	0	0	0	0	0	0	0	0	0	0	0	0	0	0	0	0	0
Bacteria	Fusobacteriota	Fusobacteriia	Fusobacteriales_993521	Fusobacteriaceae_993521	Fusobacterium_A	Fusobacterium_A ulcerans	0	0	0	0	0	0	0	0	0	0	0	3	0	0	0	0	0	0	0	0	0	0	0	0	0	0	0
Bacteria	Firmicutes_A	Clostridia_258483	Clostridiales	Clostridiaceae_222000	Clostridium_T	Unassigned	0	0	0	0	0	0	0	0	0	118	134	133	0	0	0	0	0	0	0	0	0	0	0	0	0	0	0
Bacteria	Proteobacteria	Gammaproteobacteria	Enterobacterales_A_737866	Enterobacteriaceae_A	Escherichia_710834	Unassigned	0	0	0	0	0	0	0	0	0	0	0	0	0	0	0	0	0	0	121	128	121	0	0	0	0	0	0
Bacteria	Firmicutes_A	Clostridia_258483	Clostridiales	Clostridiaceae_222000	Clostridium_T	Clostridium_T butyricum	0	0	0	0	0	0	0	0	0	0	0	0	412	510	448	0	0	0	0	0	0	0	0	0	0	0	0
Bacteria	Proteobacteria	Gammaproteobacteria	Burkholderiales_592522	Burkholderiaceae_A_592522	Comamonas_F_589250	Comamonas_F_589250 terrigena	0	0	0	0	0	0	0	0	0	3296	3416	3290	396	477	383	0	0	0	0	0	0	0	0	0	0	0	0
Bacteria	Proteobacteria	Gammaproteobacteria	Burkholderiales_592522	Burkholderiaceae_A_592522	Comamonas_F_589250	Comamonas_F_589250 terrigena	0	0	0	170	222	258	0	0	0	0	0	0	0	0	0	0	0	0	0	0	0	0	0	0	0	0	0
Bacteria	Proteobacteria	Gammaproteobacteria	Burkholderiales_592522	Burkholderiaceae_A_592522	Comamonas_F_589250	Comamonas_F_589250 terrigena	371	597	493	0	0	0	0	0	0	0	3	0	0	0	0	4978	5340	5380	4014	3475	3868	0	0	0	0	0	0
Bacteria	Firmicutes_A	Clostridia_258483	Clostridiales	Clostridiaceae_222000	Clostridium_T	Unassigned	0	0	0	310	359	389	0	0	0	0	0	0	0	0	0	0	0	0	0	0	0	0	0	0	0	0	0
Bacteria	Proteobacteria	Gammaproteobacteria	Pseudomonadales_660879	Moraxellaceae	Acinetobacter	Acinetobacter radioresistens	2243	2722	2479	835	946	1154	0	0	0	0	0	0	0	0	0	0	0	0	0	0	0	0	0	0	0	0	0
Bacteria	Proteobacteria	Gammaproteobacteria	Pseudomonadales_660879	Moraxellaceae	Acinetobacter	Acinetobacter radioresistens	0	0	4	0	0	0	0	0	0	0	0	0	0	0	0	0	0	0	0	0	0	0	0	0	0	0	0
Bacteria	Firmicutes_A	Clostridia_258483	Clostridiales	Clostridiaceae_222000	Clostridium_T	Clostridium_T butyricum	179	223	191	3327	3623	4387	0	0	0	0	0	0	0	0	0	0	0	0	0	0	0	0	0	0	0	0	0
Bacteria	Firmicutes_D	Bacilli	Lactobacillales	Lactobacillaceae	Lactobacillus	Lactobacillus delbrueckii	1890	2404	2273	0	0	0	0	0	0	0	0	0	0	0	0	0	0	0	0	0	0	0	0	0	0	0	0
Bacteria	Firmicutes_D	Bacilli	Staphylococcales	Staphylococcaceae	Staphylococcus	Staphylococcus epidermidis_319181	0	0	0	0	0	0	0	0	0	0	0	0	0	0	0	0	0	0	0	0	0	972	868	858	483	549	537
Bacteria	Firmicutes_A	Clostridia_258483	Clostridiales	Clostridiaceae_222000	Clostridium_T	Clostridium_T chromiireducens	0	0	0	0	0	0	708	633	755	0	0	0	0	0	0	0	0	0	0	0	0	0	0	0	0	0	0
Bacteria	Firmicutes_A	Clostridia_258483	Clostridiales	Clostridiaceae_222000	Clostridium_T	Clostridium_T butyricum	805	896	796	0	0	0	0	0	0	0	0	0	0	0	0	0	0	0	0	0	0	0	0	0	0	0	0
Bacteria	Firmicutes_A	Clostridia_258483	Clostridiales	Clostridiaceae_222000	Clostridium_T	Clostridium_T butyricum	0	0	0	344	380	485	0	0	0	0	0	0	0	0	0	0	0	0	0	0	0	0	0	0	0	0	0
Bacteria	Firmicutes_A	Clostridia_258483	Clostridiales	Clostridiaceae_222000	Clostridium_T	Clostridium_T beijerinckii	654	755	809	0	0	0	0	0	0	0	0	0	0	0	0	0	0	0	0	0	0	0	0	0	0	0	0
Bacteria	Firmicutes_A	Clostridia_258483	Clostridiales	Clostridiaceae_222000	Clostridium_T	Clostridium_T butyricum	6558	8103	7577	0	0	0	0	0	0	0	0	0	0	0	0	0	0	0	0	0	0	0	0	0	0	0	0
Bacteria	Proteobacteria	Gammaproteobacteria	Enterobacterales_A_737866	Enterobacteriaceae_A	Escherichia_710834	Shigella boydii	779	1030	979	341	382	425	0	0	0	0	0	0	0	0	0	0	0	0	0	0	0	0	0	0	0	0	0
Bacteria	Firmicutes_D	Bacilli	Bacillales_B_306089	Bacillaceae_H_294103	Bacillus_P_294101	Bacillus_P_294101 subtilis_291727	0	0	0	0	0	0	0	0	0	0	0	0	0	0	0	0	0	0	0	0	0	0	0	0	3947	3977	3813
Bacteria	Actinobacteriota	Actinomycetia	Propionibacteriales	Propionibacteriaceae	Cutibacterium	Cutibacterium acnes	2036	2501	2299	885	950	1128	0	0	0	0	0	0	0	0	0	0	0	0	0	0	0	0	0	0	0	0	0
Bacteria	Firmicutes_D	Bacilli	Bacillales_B_306089	Bacillaceae_H_294103	Bacillus_P_294101	Unassigned	0	0	0	233	271	340	0	0	0	0	0	0	0	0	0	0	0	0	0	0	0	0	0	0	0	0	0
Bacteria	Actinobacteriota	Actinomycetia	Actinomycetales	Bifidobacteriaceae	Bifidobacterium_388775	Bifidobacterium pseudocatenulatum	0	0	0	0	0	0	0	0	0	0	0	2	0	0	0	2873	3571	3787	989	1109	1367	0	0	0	0	0	0
Bacteria	Firmicutes_D	Bacilli	Bacillales_B_306089	Bacillaceae_H_294103	Bacillus_P_294101	Unassigned	2729	3334	3281	1006	1003	1284	0	0	0	0	0	0	0	0	0	0	0	0	0	0	0	0	0	0	0	0	0
Bacteria	Bacteroidota	Bacteroidia	Bacteroidales	Bacteroidaceae	Bacteroides_H	Bacteroides_H uniformis	0	0	0	0	0	0	4197	4053	5145	2636	2638	2506	796	970	796	2837	3137	3009	2814	2222	2532	0	0	0	1188	965	1022
Bacteria	Proteobacteria	Gammaproteobacteria	Pseudomonadales_660879	Moraxellaceae	Acinetobacter	Acinetobacter radioresistens	2441	2851	2701	932	1005	1197	0	0	0	0	0	0	0	0	0	0	0	0	0	0	0	0	0	0	0	0	0
Bacteria	Proteobacteria	Gammaproteobacteria	Enterobacterales_A_737866	Enterobacteriaceae_A	Escherichia_710834	Unassigned	3277	3948	3571	1303	1420	1706	0	0	0	0	0	0	0	0	0	0	0	0	0	0	0	0	0	0	0	0	0
Bacteria	Firmicutes_D	Bacilli	Bacillales_B_306089	Bacillaceae_H_294103	Bacillus_P_294101	Bacillus_P_294101 subtilis_291504	1374	1710	1583	258	281	327	0	0	0	0	0	0	0	0	0	0	0	0	0	0	0	0	0	0	0	0	0
Bacteria	Proteobacteria	Gammaproteobacteria	Pseudomonadales_660879	Moraxellaceae	Acinetobacter	Acinetobacter radioresistens	0	0	0	0	0	0	0	0	0	0	0	5	0	0	0	6885	7188	7123	4878	4083	4815	5484	5257	5017	0	0	0
Bacteria	Firmicutes_A	Clostridia_258483	Lachnospirales	Lachnospiraceae	Enterocloster	Enterocloster clostridioformis	0	0	0	0	0	0	0	0	0	0	0	0	0	0	0	0	0	0	0	0	0	0	0	0	1243	720	697
Bacteria	Firmicutes_A	Clostridia_258483	Lachnospirales	Lachnospiraceae	Enterocloster	Enterocloster clostridioformis	0	0	0	0	0	0	0	0	0	644	599	695	0	0	0	787	750	763	630	535	594	0	0	0	0	0	0
Bacteria	Firmicutes_D	Bacilli	Bacillales_B_306089	Bacillaceae_H_294103	Bacillus_P_294101	Unassigned	595	826	725	208	226	307	954	975	1263	719	753	750	0	0	0	892	921	984	664	609	683	0	0	0	0	0	0
Bacteria	Proteobacteria	Gammaproteobacteria	Pseudomonadales_650611	Pseudomonadaceae	Pseudomonas_E_647464	Unassigned	663	839	746	305	355	414	0	0	0	0	0	0	0	0	0	0	0	0	0	0	0	0	0	0	0	0	0
Bacteria	Firmicutes_A	Clostridia_258483	Oscillospirales	Oscillospiraceae_88309	Dysosmobacter	Dysosmobacter welbionis	0	0	0	0	0	0	0	0	0	3	0	0	0	0	0	0	0	0	0	0	0	0	0	0	0	0	0
Bacteria	Actinobacteriota	Actinomycetia	Propionibacteriales	Propionibacteriaceae	Cutibacterium	Cutibacterium acnes	0	0	0	0	0	0	0	0	0	0	0	0	0	0	0	0	0	0	0	0	0	2487	2364	2153	1403	1410	1328
Bacteria	Firmicutes_D	Bacilli	Bacillales_B_306089	Bacillaceae_H_294103	Bacillus_P_294101	Unassigned	714	873	796	257	267	356	0	0	0	0	0	0	0	0	0	0	0	0	0	0	0	0	0	0	0	0	0
Bacteria	Proteobacteria	Gammaproteobacteria	Pseudomonadales_660879	Moraxellaceae	Acinetobacter	Acinetobacter radioresistens	0	0	0	0	0	0	0	0	0	5480	5734	5399	0	0	0	0	0	0	0	0	0	0	0	0	0	0	0
Bacteria	Proteobacteria	Gammaproteobacteria	Pseudomonadales_660879	Moraxellaceae	Acinetobacter	Acinetobacter radioresistens	0	0	0	0	0	0	5666	5604	7004	0	0	0	0	0	0	0	0	0	0	0	0	0	0	0	0	0	0
Bacteria	Proteobacteria	Gammaproteobacteria	Pseudomonadales_650611	Pseudomonadaceae	Pseudomonas_O_647615	Pseudomonas_O_647615 parafulva	0	0	0	0	0	0	0	0	0	0	4	0	0	0	0	5192	5653	5890	3672	3272	3711	3226	3215	3284	0	0	0
Bacteria	Firmicutes_D	Bacilli	Staphylococcales	Staphylococcaceae	Staphylococcus	Staphylococcus epidermidis_319181	0	0	0	0	0	0	0	0	0	0	0	0	0	0	0	0	0	0	0	0	0	4555	4269	4186	1482	1540	1447
Bacteria	Proteobacteria	Gammaproteobacteria	Enterobacterales_A_737866	Enterobacteriaceae_A	Escherichia_710834	Escherichia albertii	0	0	0	300	377	421	0	0	0	0	0	0	0	0	0	0	0	0	0	0	0	0	0	0	0	0	0
Bacteria	Proteobacteria	Gammaproteobacteria	Enterobacterales_A_737866	Enterobacteriaceae_A	Escherichia_710834	Unassigned	851	1029	983	336	370	456	0	0	0	0	0	0	0	0	0	0	0	0	0	0	0	0	0	0	0	0	0
Bacteria	Firmicutes_A	Clostridia_258483	Clostridiales	Clostridiaceae_222000	Clostridium_T	Clostridium_T butyricum	0	0	0	0	0	0	0	0	0	5629	5808	5666	1161	1391	1163	7557	8065	8082	4281	4981	5647	0	0	0	0	0	0
Bacteria	Firmicutes_A	Clostridia_258483	Clostridiales	Clostridiaceae_222000	Clostridium_T	Clostridium_T butyricum	0	0	0	0	0	0	0	0	0	0	0	0	0	0	0	0	0	0	0	0	0	0	0	0	142	124	0
Bacteria	Proteobacteria	Gammaproteobacteria	Pseudomonadales_650611	Pseudomonadaceae	Pseudomonas_E_647464	Unassigned	0	0	0	1549	1867	2214	0	0	0	4155	4366	4336	0	0	0	0	0	0	0	0	0	0	0	0	0	0	0
Bacteria	Firmicutes_D	Bacilli	Lactobacillales	Lactobacillaceae	Lactobacillus	Lactobacillus delbrueckii	0	0	0	0	0	0	0	0	0	0	0	0	0	0	0	0	0	0	5103	4332	5027	6362	6552	6314	0	0	0
Bacteria	Firmicutes_D	Bacilli	Lactobacillales	Lactobacillaceae	Lactobacillus	Lactobacillus delbrueckii	0	0	0	0	0	0	2070	2274	2774	1248	1400	1361	0	0	0	0	0	0	0	0	0	0	0	0	1233	1239	1084
Bacteria	Firmicutes_D	Bacilli	Bacillales_B_306089	Bacillaceae_H_294103	Bacillus_P_294101	Unassigned	0	0	0	212	282	341	0	0	0	0	0	0	0	0	0	0	0	0	0	0	0	0	0	0	0	0	0
Bacteria	Firmicutes_D	Bacilli	Lactobacillales	Streptococcaceae	Streptococcus	Streptococcus mutans	0	0	0	0	0	0	5472	5775	7096	3531	3509	3495	0	0	0	4047	4271	4197	4100	3382	3928	4371	4179	4003	2046	2051	2011
Bacteria	Firmicutes_D	Bacilli	Staphylococcales	Staphylococcaceae	Staphylococcus	Unassigned	0	0	0	0	0	0	0	0	0	0	0	0	4	0	0	0	0	0	0	0	0	0	0	0	0	0	0
Bacteria	Firmicutes_D	Bacilli	Lactobacillales	Lactobacillaceae	Lactobacillus	Lactobacillus delbrueckii	0	0	0	0	0	0	0	0	0	0	0	0	0	0	0	0	0	0	0	0	0	0	0	0	402	428	448
Bacteria	Firmicutes_D	Bacilli	Lactobacillales	Streptococcaceae	Streptococcus	Streptococcus troglodytae	0	0	0	0	0	0	0	0	0	0	0	0	0	0	0	124	130	132	0	0	0	0	0	0	0	0	0
Bacteria	Proteobacteria	Gammaproteobacteria	Burkholderiales_592522	Burkholderiaceae_A_592522	Comamonas_F_589250	Comamonas_F_589250 terrigena	0	0	0	392	412	494	1000	1018	1291	689	656	724	78	95	88	0	0	0	0	0	0	0	0	0	0	0	0
Bacteria	Firmicutes_D	Bacilli	Bacillales_B_306089	Bacillaceae_H_294103	Bacillus_P_294101	Unassigned	0	0	0	0	0	0	2106	2269	2846	1595	1650	1658	0	0	0	0	0	0	0	0	0	0	0	0	0	0	0
Bacteria	Firmicutes_D	Bacilli	Bacillales_B_306089	Bacillaceae_H_294103	Bacillus_P_294101	Bacillus_P_294101 subtilis_291504	0	0	0	0	0	0	0	0	0	4664	4714	5052	0	0	0	7932	8060	8397	5716	4843	5718	8966	8491	8281	0	0	0
Bacteria	Actinobacteriota	Actinomycetia	Mycobacteriales	Mycobacteriaceae	Corynebacterium	Corynebacterium striatum	0	0	0	785	1023	1311	0	0	0	0	0	0	0	0	0	0	0	0	0	0	0	0	0	0	0	0	0
Bacteria	Actinobacteriota	Actinomycetia	Mycobacteriales	Mycobacteriaceae	Corynebacterium	Corynebacterium striatum	0	0	0	0	0	0	0	0	0	0	0	0	0	0	0	56	0	63	0	0	0	0	0	0	0	0	0
Bacteria	Actinobacteriota	Actinomycetia	Actinomycetales	Bifidobacteriaceae	Bifidobacterium_388775	Bifidobacterium pseudocatenulatum	0	0	0	0	0	0	0	0	0	2591	2849	2959	0	0	0	0	0	0	0	0	0	0	0	0	0	0	0
Bacteria	Firmicutes_A	Clostridia_258483	Clostridiales	Clostridiaceae_222000	Clostridium_T	Clostridium_T butyricum	0	0	0	0	0	0	0	0	0	0	0	0	0	0	0	2617	2804	2707	1531	1698	1997	7518	7028	6436	5777	5823	5796
Bacteria	Firmicutes_D	Bacilli	Staphylococcales	Staphylococcaceae	Staphylococcus	Unassigned	0	0	0	0	0	0	0	0	0	119	131	149	0	0	0	178	182	206	0	0	0	0	0	0	0	0	0
Bacteria	Proteobacteria	Gammaproteobacteria	Pseudomonadales_660879	Moraxellaceae	Acinetobacter	Acinetobacter radioresistens	0	0	0	0	0	0	0	0	0	0	0	0	0	0	0	0	0	0	0	0	0	0	0	0	2842	2667	2669
Bacteria	Bacteroidota	Bacteroidia	Bacteroidales	Tannerellaceae	Parabacteroides_B_862066	Parabacteroides_B_862066 distasonis	0	0	0	0	0	0	6832	6717	8215	1306	1454	1421	0	0	0	1672	1817	1874	0	0	0	0	0	0	906	832	801
Bacteria	Proteobacteria	Gammaproteobacteria	Enterobacterales_A_737866	Enterobacteriaceae_A	Escherichia_710834	Unassigned	0	0	0	0	0	0	0	0	0	0	0	0	0	0	0	0	0	0	0	0	0	5057	5052	4775	3080	2894	2909
Bacteria	Proteobacteria	Gammaproteobacteria	Enterobacterales_A_737866	Enterobacteriaceae_A	Escherichia_710834	Unassigned	0	0	0	0	0	0	0	0	0	0	0	0	0	0	0	0	0	0	0	0	0	153	127	130	0	0	0
Bacteria	Proteobacteria	Gammaproteobacteria	Enterobacterales_A_737866	Enterobacteriaceae_A	Escherichia_710834	Unassigned	0	0	0	0	0	0	0	0	0	0	0	0	0	0	0	0	0	0	0	0	0	144	153	138	0	0	0
Bacteria	Bacteroidota	Bacteroidia	Bacteroidales	Bacteroidaceae	Bacteroides_H	Bacteroides_H ovatus	0	0	0	0	0	0	0	0	0	0	35	0	0	0	0	0	0	0	0	0	0	0	0	0	0	0	0
Bacteria	Bacteroidota	Bacteroidia	Bacteroidales	Tannerellaceae	Parabacteroides_B_862066	Parabacteroides_B_862066 distasonis	0	0	0	0	0	0	0	0	0	0	0	0	127	126	109	0	0	0	1882	1534	1736	1612	1476	1371	929	737	751
Bacteria	Bacteroidota	Bacteroidia	Bacteroidales	Tannerellaceae	Parabacteroides_B_862066	Parabacteroides_B_862066 distasonis	0	0	0	425	450	556	0	0	0	691	678	641	76	100	59	0	0	0	0	0	0	0	0	0	0	0	0
Bacteria	Firmicutes_D	Bacilli	Staphylococcales	Staphylococcaceae	Staphylococcus	Unassigned	0	0	0	0	0	0	0	0	0	0	0	0	0	0	0	0	0	0	0	0	0	0	0	0	948	1013	975
Bacteria	Bacteroidota	Bacteroidia	Bacteroidales	Tannerellaceae	Parabacteroides_B_862066	Parabacteroides_B_862066 distasonis	0	0	0	0	0	0	0	0	0	0	0	0	0	0	0	0	0	0	0	0	0	0	0	0	456	384	391
Bacteria	Bacteroidota	Bacteroidia	Bacteroidales	Tannerellaceae	Parabacteroides_B_862066	Parabacteroides_B_862066 distasonis	873	1015	999	409	464	599	0	0	0	0	0	0	0	0	0	0	0	0	0	0	0	0	0	0	0	0	0
Bacteria	Bacteroidota	Bacteroidia	Bacteroidales	Tannerellaceae	Parabacteroides_B_862066	Parabacteroides_B_862066 distasonis	102	114	106	890	967	1150	0	0	0	0	0	0	0	0	0	0	0	0	0	0	0	0	0	0	0	0	0
Bacteria	Proteobacteria	Gammaproteobacteria	Enterobacterales_A_737866	Enterobacteriaceae_A	Escherichia_710834	Escherichia ruysiae	0	0	0	0	0	0	0	0	0	0	0	0	0	0	0	0	0	0	0	0	0	0	0	0	507	541	488
Bacteria	Firmicutes_A	Clostridia_258483	Clostridiales	Clostridiaceae_222000	Clostridium_T	Clostridium_T saccharobutylicum	0	0	0	0	0	0	8752	8618	10163	0	0	0	0	0	0	0	0	0	0	0	0	0	0	0	0	0	0
Bacteria	Firmicutes_D	Bacilli	Bacillales_B_306089	Bacillaceae_H_294103	Bacillus_P_294101	Bacillus_P_294101 subtilis_291504	0	0	0	0	0	0	0	0	0	126	124	138	0	0	0	242	231	237	0	0	0	0	0	0	0	0	0
Bacteria	Firmicutes_D	Bacilli	Bacillales_B_306089	Bacillaceae_H_294103	Bacillus_P_294101	Unassigned	0	0	0	0	0	0	0	0	0	772	800	748	0	0	0	0	0	0	0	0	0	0	0	0	0	0	0
Bacteria	Firmicutes_D	Bacilli	Bacillales_B_306089	Bacillaceae_H_294103	Bacillus_P_294101	Bacillus_P_294101 tequilensis	720	968	766	249	313	373	0	0	0	0	0	0	0	0	0	0	0	0	0	0	0	0	0	0	0	0	0
Bacteria	Firmicutes_A	Clostridia_258483	Lachnospirales	Lachnospiraceae	Blautia_A_141781	Blautia_A_141781 wexlerae	0	0	0	0	0	0	0	0	0	0	0	5	0	0	0	0	0	0	0	0	0	0	0	0	0	0	0
Bacteria	Firmicutes_A	Clostridia_258483	Lachnospirales	Lachnospiraceae	Enterocloster	Enterocloster clostridioformis	2828	3445	3172	1215	1332	1634	0	0	0	0	0	0	0	0	0	0	0	0	0	0	0	0	0	0	0	0	0
Bacteria	Firmicutes_A	Clostridia_258483	Lachnospirales	Lachnospiraceae	Enterocloster	Enterocloster clostridioformis	0	0	0	0	0	0	0	0	0	0	0	0	0	0	0	0	0	0	0	0	0	0	0	0	991	1063	986
Bacteria	Proteobacteria	Gammaproteobacteria	Pseudomonadales_650611	Pseudomonadaceae	Pseudomonas_E_647464	Unassigned	0	0	0	0	0	0	0	0	0	0	0	0	0	0	0	0	0	0	0	0	0	0	0	0	1014	1134	1135
Bacteria	Firmicutes_A	Clostridia_258483	Clostridiales	Clostridiaceae_222000	Clostridium_T	Clostridium_T butyricum	0	0	0	0	0	0	0	0	0	0	0	0	0	0	0	0	0	0	0	0	0	754	609	631	477	443	478
Bacteria	Firmicutes_D	Bacilli	Bacillales_B_306089	Bacillaceae_H_294103	Bacillus_P_294101	Unassigned	0	0	0	0	0	0	0	0	0	0	0	0	0	0	0	1012	1081	1071	695	628	770	0	0	0	0	0	0
Bacteria	Firmicutes_A	Clostridia_258483	Lachnospirales	Lachnospiraceae	Ruminococcus_B	Mediterraneibacter gnavus	0	0	0	0	0	0	0	0	0	0	0	6	0	0	0	0	0	0	0	0	0	0	0	0	0	0	0
Bacteria	Bacteroidota	Bacteroidia	Bacteroidales	Tannerellaceae	Parabacteroides_B_862066	Parabacteroides_B_862066 distasonis	0	0	0	0	0	0	0	0	0	0	0	0	0	0	0	3179	3428	3462	0	0	0	801	688	690	0	0	0
Bacteria	Proteobacteria	Gammaproteobacteria	Pseudomonadales_650611	Pseudomonadaceae	Pseudomonas_O_647615	Unassigned	0	0	0	0	0	0	0	0	0	0	0	0	0	0	0	0	0	0	0	0	0	0	0	0	1086	1199	1227
Bacteria	Actinobacteriota	Actinomycetia	Mycobacteriales	Mycobacteriaceae	Corynebacterium	Corynebacterium striatum	1734	2304	2093	0	0	0	0	0	0	0	0	0	0	0	0	0	0	0	0	0	0	0	0	0	0	0	0
Bacteria	Bacteroidota	Bacteroidia	Bacteroidales	Tannerellaceae	Parabacteroides_B_862066	Parabacteroides_B_862066 distasonis	0	0	0	0	0	0	0	0	0	0	0	0	0	0	0	0	0	0	0	0	0	1701	1586	1400	0	0	0
Bacteria	Firmicutes_D	Bacilli	Bacillales_B_306089	Bacillaceae_H_294103	Bacillus_P_294101	Unassigned	0	0	2	0	0	0	0	0	0	0	0	0	0	0	0	0	0	0	0	0	0	0	0	0	0	0	0
Bacteria	Bacteroidota	Bacteroidia	Bacteroidales	Bacteroidaceae	Phocaeicola_A_858004	Phocaeicola_A_858004 vulgatus	0	0	0	0	0	0	0	0	0	7	0	33	0	0	0	0	0	0	0	0	0	0	0	0	0	0	0
Bacteria	Proteobacteria	Gammaproteobacteria	Pseudomonadales_650611	Pseudomonadaceae	Pseudomonas_E_647464	Unassigned	0	0	0	0	0	0	5648	6486	8108	0	0	0	0	0	0	0	0	0	0	0	0	0	0	0	0	0	0
Bacteria	Firmicutes_A	Clostridia_258483	Lachnospirales	Lachnospiraceae	Enterocloster	Enterocloster clostridioformis	0	0	0	0	0	0	2982	3006	3480	2370	2374	2536	254	357	296	2719	2811	2872	2193	1933	2214	3553	3233	3158	0	0	0
Bacteria	Bacteroidota	Bacteroidia	Bacteroidales	Bacteroidaceae	Bacteroides_H	Bacteroides_H uniformis	0	0	0	0	0	0	0	0	0	0	0	0	0	0	0	937	1073	996	944	745	869	3133	3012	2696	0	0	0
Bacteria	Proteobacteria	Gammaproteobacteria	Burkholderiales_592522	Burkholderiaceae_A_592522	Comamonas_F_589250	Comamonas_F_589250 terrigena	0	0	0	0	0	0	0	0	0	0	0	0	0	0	0	0	0	0	0	0	0	6066	5825	5284	3262	3222	3281
Bacteria	Proteobacteria	Gammaproteobacteria	Burkholderiales_592522	Burkholderiaceae_A_592522	Comamonas_F_589250	Comamonas_F_589250 terrigena	0	0	0	1387	1590	1837	0	0	0	0	0	0	0	0	0	0	0	0	0	0	0	0	0	0	0	0	0
Bacteria	Proteobacteria	Gammaproteobacteria	Pseudomonadales_650611	Pseudomonadaceae	Pseudomonas_E_647464	Pseudomonas_E_647464 reidholzensis	3182	4023	3742	0	0	0	0	0	0	0	0	0	0	0	0	0	0	0	0	0	0	0	0	0	0	0	0
Bacteria	Bacteroidota	Bacteroidia	Bacteroidales	Bacteroidaceae	Bacteroides_H	Bacteroides_H fragilis	0	0	0	0	0	0	0	0	0	0	0	13	0	0	0	0	0	0	0	0	0	0	0	0	0	0	0
Bacteria	Actinobacteriota	Actinomycetia	Actinomycetales	Bifidobacteriaceae	Bifidobacterium_388775	Unassigned	91	108	117	0	46	55	0	0	0	0	0	0	0	0	0	0	0	0	0	0	0	0	0	0	0	0	0
Bacteria	Bacteroidota	Bacteroidia	Bacteroidales	Tannerellaceae	Parabacteroides_B_862066	Parabacteroides_B_862066 distasonis	0	0	0	0	0	0	1135	1192	1437	0	0	0	0	0	0	0	0	0	0	0	0	840	778	695	0	0	0
Bacteria	Actinobacteriota	Actinomycetia	Mycobacteriales	Mycobacteriaceae	Corynebacterium	Corynebacterium striatum	0	0	0	0	0	0	1837	1857	2376	1769	1727	1859	137	203	108	0	0	0	0	0	0	2106	2271	2287	0	0	0
Unassigned	Unassigned	Unassigned	Unassigned	Unassigned	Bacillus_P_294101	Bacillus_P_294101 subtilis_291504	0	0	0	0	0	0	0	0	0	0	0	0	0	0	0	0	0	0	0	0	0	0	0	0	0	0	0
Unassigned	Unassigned	Unassigned	Unassigned	Unassigned	Bifidobacterium_388775	Bifidobacterium pseudocatenulatum	0	0	0	0	0	0	0	0	0	0	0	0	0	0	0	0	0	0	0	0	0	0	0	0	0	0	0
Unassigned	Unassigned	Unassigned	Unassigned	Unassigned	Clostridium_T	Clostridium_T butyricum	0	0	0	0	0	0	0	0	0	0	0	0	0	0	0	0	0	0	0	0	0	0	0	0	0	0	0
Unassigned	Unassigned	Unassigned	Unassigned	Unassigned	Corynebacterium	Corynebacterium striatum	0	0	0	0	0	0	0	0	0	0	0	0	0	0	0	0	0	0	0	0	0	0	0	0	0	0	0
Unassigned	Unassigned	Unassigned	Unassigned	Unassigned	Cutibacterium	Cutibacterium acnes	0	0	0	0	0	0	0	0	0	0	0	0	0	0	0	0	0	0	0	0	0	0	0	0	0	0	0
Unassigned	Unassigned	Unassigned	Unassigned	Unassigned	Lactobacillus	Lactobacillus delbrueckii	0	0	0	0	0	0	0	0	0	0	0	0	0	0	0	0	0	0	0	0	0	0	0	0	0	0	0
Unassigned	Unassigned	Unassigned	Unassigned	Unassigned	Staphylococcus	Staphylococcus epidermidis_319181	0	0	0	0	0	0	0	0	0	0	0	0	0	0	0	0	0	0	0	0	0	0	0	0	0	0	0
Unassigned	Unassigned	Unassigned	Unassigned	Unassigned	Streptococcus	Streptococcus mutans	0	0	0	0	0	0	0	0	0	0	0	0	0	0	0	0	0	0	0	0	0	0	0	0	0	0	0
Unassigned	Unassigned	Unassigned	Unassigned	Unassigned	Acinetobacter	Acinetobacter radioresistens	0	0	0	0	0	0	0	0	0	0	0	0	0	0	0	0	0	0	0	0	0	0	0	0	0	0	0
Unassigned	Unassigned	Unassigned	Unassigned	Unassigned	Bacteroides_H	Bacteroides_H uniformis	0	0	0	0	0	0	0	0	0	0	0	0	0	0	0	0	0	0	0	0	0	0	0	0	0	0	0
Unassigned	Unassigned	Unassigned	Unassigned	Unassigned	Enterocloster	Enterocloster clostridioformis	0	0	0	0	0	0	0	0	0	0	0	0	0	0	0	0	0	0	0	0	0	0	0	0	0	0	0
Unassigned	Unassigned	Unassigned	Unassigned	Unassigned	Comamonas_F_589250	Comamonas_F_589250 terrigena	0	0	0	0	0	0	0	0	0	0	0	0	0	0	0	0	0	0	0	0	0	0	0	0	0	0	0
Unassigned	Unassigned	Unassigned	Unassigned	Unassigned	Escherichia_710834	Escherichia coli	0	0	0	0	0	0	0	0	0	0	0	0	0	0	0	0	0	0	0	0	0	0	0	0	0	0	0
Unassigned	Unassigned	Unassigned	Unassigned	Unassigned	Parabacteroides_B_862066	Parabacteroides_B_862066 distasonis	0	0	0	0	0	0	0	0	0	0	0	0	0	0	0	0	0	0	0	0	0	0	0	0	0	0	0
Unassigned	Unassigned	Unassigned	Unassigned	Unassigned	Pseudomonas_E_647464	Pseudomonas_E_647464 putida	0	0	0	0	0	0	0	0	0	0	0	0	0	0	0	0	0	0	0	0	0	0	0	0	0	0	0

## Sheet: Mock1-300-HOMD
Supplementary Table S10. Raw abundance data of sequence reads obtained from mock1 with 300 bp PE using HOMD.
kingdom	phylum	class	order	family	genus	species	Mock1-V1-V2-1	Mock1-V1-V2-2	Mock1-V1-V2-3	Mock1-V1-V3-1	Mock1-V1-V3-2	Mock1-V1-V3-3	Mock1-V3-1	Mock1-V3-2	Mock1-V3-3	Mock1-V3-V4-1	Mock1-V3-V4-2	Mock1-V3-V4-3	Mock1-V3-V5-1	Mock1-V3-V5-2	Mock1-V3-V5-3	Mock1-V4-1	Mock1-V4-2	Mock1-V4-3	Mock1-V4-V5-1	Mock1-V4-V5-2	Mock1-V4-V5-3	Mock1-V5-V6-1	Mock1-V5-V6-2	Mock1-V5-V6-3	Mock1-V6-V8-1	Mock1-V6-V8-2	Mock1-V6-V8-3
k__Bacteria	p__Firmicutes	c__Bacilli	o__Bacillales	f__Bacillaceae	g__Bacillus	s__subtilis	714	873	796	0	0	0	0	0	0	0	0	0	0	0	0	0	0	0	0	0	0	0	0	0	0	0	0
k__Bacteria	p__Proteobacteria	c__Gammaproteobacteria	o__Enterobacterales	f__Enterobacteriaceae	g__Escherichia	s__coli	0	0	0	0	0	0	0	0	0	0	0	0	0	0	0	0	0	0	0	0	0	5057	5052	4775	0	0	0
k__Bacteria	p__Proteobacteria	c__Gammaproteobacteria	o__Pseudomonadales	f__Moraxellaceae	g__Acinetobacter	s__radioresistens	0	0	0	0	0	0	0	0	0	0	0	0	0	0	0	0	0	0	145	133	135	0	0	0	0	0	0
k__Bacteria	p__Firmicutes	c__Clostridia	o__Clostridiales	f__Lachnospiraceae_[XIV]	g__Stomatobaculum	Unassigned	0	0	0	1215	1332	1634	0	0	0	0	0	0	0	0	0	0	0	0	0	0	0	0	0	0	0	0	0
k__Bacteria	p__Firmicutes	c__Negativicutes	o__Veillonellales	f__Veillonellaceae	g__Dialister	s__invisus	0	0	0	0	0	0	0	0	0	2	0	0	0	0	0	0	0	0	0	0	0	0	0	0	0	0	0
k__Bacteria	p__Proteobacteria	c__Betaproteobacteria	o__Burkholderiales	f__Commamonadaceae	g__Acidovorax	s__temperans	0	0	0	0	0	0	0	0	0	0	0	0	0	0	0	0	0	0	0	0	0	0	0	0	91	101	92
k__Bacteria	p__Proteobacteria	c__Betaproteobacteria	o__Burkholderiales	Unassigned	Unassigned	Unassigned	0	0	44	0	0	0	0	0	0	0	0	0	0	0	0	0	0	0	0	0	0	0	0	0	0	0	0
k__Bacteria	p__Actinobacteria	c__Actinobacteria	o__Bifidobacteriales	f__Bifidobacteriaceae	g__Bifidobacterium	s__dentium	0	0	0	0	0	0	0	0	0	0	0	0	0	0	0	0	0	0	0	0	0	0	0	0	8	0	0
k__Bacteria	p__Firmicutes	c__Clostridia	o__Clostridiales	f__Lachnospiraceae_[XIV]	Unassigned	Unassigned	0	0	0	0	0	0	0	0	0	0	0	0	254	357	296	0	0	0	0	0	0	0	0	0	0	0	0
k__Bacteria	p__Proteobacteria	c__Betaproteobacteria	o__Burkholderiales	Unassigned	Unassigned	Unassigned	48	0	0	0	0	0	0	0	0	0	0	0	0	0	0	0	0	0	0	0	0	0	0	0	0	0	0
k__Bacteria	p__Proteobacteria	c__Gammaproteobacteria	o__Pseudomonadales	f__Pseudomonadaceae	g__Pseudomonas	Unassigned	0	0	0	0	0	0	0	0	0	0	0	0	0	0	0	0	0	0	0	0	0	0	0	0	1086	1199	1227
k__Bacteria	p__Firmicutes	c__Clostridia	o__Clostridiales	f__Clostridiales_[F-3]	g__Clostridiales_[F-3][G-1]	s__bacterium_HMT_876	0	0	0	0	0	0	0	0	0	0	0	0	0	0	0	0	0	0	1531	1698	1997	0	0	0	0	0	0
k__Bacteria	p__Proteobacteria	c__Gammaproteobacteria	o__Pseudomonadales	f__Pseudomonadaceae	g__Pseudomonas	s__fluorescens	0	0	0	0	0	0	0	151	185	0	0	0	0	0	0	0	0	0	0	0	0	0	0	0	0	0	0
k__Bacteria	Unassigned	Unassigned	Unassigned	Unassigned	Unassigned	Unassigned	0	0	0	0	0	0	0	0	0	0	0	0	0	0	0	0	5	0	0	0	0	0	0	0	0	0	0
k__Bacteria	p__Firmicutes	c__Bacilli	o__Bacillales	f__Bacillaceae	g__Bacillus	s__subtilis	0	0	0	0	0	0	0	0	0	0	0	0	0	0	0	0	0	0	0	0	0	226	207	227	0	0	0
k__Bacteria	p__Actinobacteria	c__Actinobacteria	o__Corynebacteriales	f__Corynebacteriaceae	g__Corynebacterium	Unassigned	0	0	0	0	0	0	0	0	0	0	0	0	0	0	0	56	0	63	0	0	0	0	0	0	0	0	0
k__Bacteria	p__Actinobacteria	c__Actinobacteria	o__Corynebacteriales	f__Corynebacteriaceae	g__Corynebacterium	Unassigned	0	0	0	0	0	0	0	0	0	0	0	0	0	0	0	0	0	0	0	0	0	0	0	0	2	0	0
k__Bacteria	p__Proteobacteria	c__Gammaproteobacteria	o__Enterobacterales	f__Enterobacteriaceae	g__Escherichia	s__coli	0	0	0	0	0	0	0	0	0	0	0	0	0	0	0	0	0	0	0	0	0	153	127	130	0	0	0
k__Bacteria	p__Proteobacteria	c__Betaproteobacteria	o__Burkholderiales	f__Commamonadaceae	g__Acidovorax	Unassigned	0	0	0	0	0	0	0	0	0	0	0	0	0	0	0	0	0	0	102	108	93	0	0	0	0	0	0
k__Bacteria	p__Bacteroidetes	c__Bacteroidia	o__Bacteroidales	f__Bacteroidaceae	g__Bacteroides	Unassigned	0	0	0	0	0	0	0	0	0	0	0	0	0	0	0	0	0	0	0	0	0	0	0	0	1188	965	1022
k__Bacteria	p__Actinobacteria	c__Actinobacteria	o__Bifidobacteriales	f__Bifidobacteriaceae	g__Bifidobacterium	s__dentium	0	0	0	0	46	55	0	0	0	0	0	0	0	0	0	0	0	0	0	0	0	0	0	0	0	0	0
k__Bacteria	p__Bacteroidetes	c__Bacteroidia	o__Bacteroidales	f__Bacteroidaceae	g__Bacteroides	s__heparinolyticus	0	0	0	0	0	0	0	0	0	0	0	0	0	0	0	0	0	0	0	0	0	0	0	0	354	295	336
k__Bacteria	p__Actinobacteria	c__Actinobacteria	o__Corynebacteriales	f__Corynebacteriaceae	g__Corynebacterium	s__striatum	0	0	0	0	0	0	1837	1857	2376	0	0	0	0	0	0	0	0	0	0	0	0	0	0	0	0	0	0
k__Bacteria	p__Firmicutes	c__Bacilli	o__Lactobacillales	f__Streptococcaceae	g__Streptococcus	s__mutans	0	0	0	0	0	0	0	0	0	0	0	0	0	0	0	0	0	0	0	0	0	4274	4068	3893	0	0	0
k__Bacteria	p__Firmicutes	c__Clostridia	o__Clostridiales	f__Lachnospiraceae_[XIV]	Unassigned	Unassigned	2754	3347	3107	0	0	0	0	0	0	0	0	0	0	0	0	0	0	0	0	0	0	0	0	0	0	0	0
k__Bacteria	Unassigned	Unassigned	Unassigned	Unassigned	Unassigned	Unassigned	0	0	0	0	0	0	0	0	0	0	0	0	0	0	0	0	0	56	0	0	0	0	0	0	0	0	0
k__Bacteria	p__Firmicutes	c__Bacilli	o__Bacillales	f__Bacillaceae	g__Bacillus	s__subtilis	0	0	0	0	0	0	0	0	0	0	0	0	0	0	0	0	0	0	695	628	770	0	0	0	0	0	0
k__Bacteria	p__Bacteroidetes	c__Bacteroidia	o__Bacteroidales	f__Prevotellaceae	g__Prevotella	Unassigned	102	114	106	0	0	0	0	0	0	0	0	0	0	0	0	0	0	0	0	0	0	0	0	0	0	0	0
k__Bacteria	p__Proteobacteria	c__Betaproteobacteria	o__Burkholderiales	f__Commamonadaceae	g__Acidovorax	Unassigned	0	0	0	0	0	0	0	0	0	3296	3416	3290	0	0	0	0	0	0	0	0	0	0	0	0	0	0	0
k__Bacteria	p__Firmicutes	c__Clostridia	o__Clostridiales	Unassigned	Unassigned	Unassigned	0	52	0	0	0	0	0	0	0	0	0	0	0	0	0	0	0	0	0	0	0	0	0	0	0	0	0
k__Bacteria	p__Firmicutes	c__Bacilli	o__Lactobacillales	f__Streptococcaceae	g__Streptococcus	s__mutans	0	0	0	0	0	0	0	0	0	0	0	0	0	0	0	0	0	0	0	0	0	97	111	110	0	0	0
k__Bacteria	p__Actinobacteria	c__Actinobacteria	o__Bifidobacteriales	f__Bifidobacteriaceae	g__Bifidobacterium	Unassigned	256	311	372	0	0	0	0	0	0	0	0	0	0	0	0	0	0	0	0	0	0	0	0	0	0	0	0
k__Bacteria	p__Actinobacteria	c__Actinobacteria	o__Corynebacteriales	f__Corynebacteriaceae	g__Corynebacterium	s__striatum	0	0	0	0	0	0	0	0	0	0	0	0	0	0	0	0	0	0	0	0	0	448	544	632	0	0	0
k__Bacteria	Unassigned	Unassigned	Unassigned	Unassigned	Unassigned	Unassigned	0	0	0	0	0	0	19	5	11	0	0	0	0	0	0	0	0	0	0	0	0	0	0	0	0	0	0
k__Bacteria	p__Firmicutes	c__Clostridia	o__Clostridiales	f__Clostridiales_[F-3]	g__Clostridiales_[F-3][G-1]	s__bacterium_HMT_876	654	755	809	0	0	0	0	0	0	0	0	0	0	0	0	0	0	0	0	0	0	0	0	0	0	0	0
k__Bacteria	p__Actinobacteria	c__Actinobacteria	o__Bifidobacteriales	f__Bifidobacteriaceae	g__Bifidobacterium	Unassigned	0	0	0	0	0	0	0	0	0	0	0	0	0	0	0	1750	2097	2308	0	0	0	0	0	0	0	0	0
k__Bacteria	p__Bacteroidetes	c__Bacteroidia	o__Bacteroidales	f__Porphyromonadaceae	Unassigned	Unassigned	0	0	0	0	0	0	0	0	0	0	0	0	0	0	0	0	0	0	1665	1314	1521	0	0	0	0	0	0
k__Bacteria	p__Proteobacteria	c__Betaproteobacteria	o__Burkholderiales	f__Commamonadaceae	g__Acidovorax	Unassigned	0	0	0	0	0	0	0	0	0	8	0	0	0	0	0	0	0	0	0	0	0	0	0	0	0	0	0
k__Bacteria	p__Bacteroidetes	c__Bacteroidia	o__Bacteroidales	f__Porphyromonadaceae	g__Tannerella	Unassigned	0	0	0	0	0	0	0	0	0	0	0	0	0	0	0	0	0	0	0	0	0	0	0	0	456	384	391
k__Bacteria	p__Proteobacteria	c__Gammaproteobacteria	o__Enterobacterales	f__Enterobacteriaceae	g__Enterobacter	s__hormaechei	779	1030	979	0	0	0	0	0	0	0	0	0	0	0	0	0	0	0	0	0	0	0	0	0	0	0	0
k__Bacteria	p__Firmicutes	c__Bacilli	o__Lactobacillales	f__Lactobacillaceae	g__Lactobacillus	Unassigned	0	0	0	0	0	0	0	0	0	0	0	0	0	2	0	0	0	0	0	0	0	0	0	0	0	0	0
k__Bacteria	Unassigned	Unassigned	Unassigned	Unassigned	Unassigned	Unassigned	0	0	0	0	0	0	2	0	0	0	0	0	0	0	0	0	0	0	0	0	0	0	0	0	0	0	0
k__Bacteria	p__Firmicutes	c__Bacilli	o__Bacillales	f__Staphylococcaceae	g__Staphylococcus	s__epidermidis	0	27	0	0	0	0	0	0	0	0	0	0	0	0	0	0	0	0	0	0	0	0	0	0	0	0	0
k__Bacteria	p__Firmicutes	Unassigned	Unassigned	Unassigned	Unassigned	Unassigned	0	0	0	0	0	0	0	0	0	0	16	0	0	0	0	0	0	0	0	0	0	0	0	0	0	0	0
k__Bacteria	p__Firmicutes	c__Bacilli	o__Bacillales	f__Bacillaceae	g__Bacillus	s__subtilis	0	0	0	0	0	0	0	0	0	719	753	750	0	0	0	0	0	0	0	0	0	0	0	0	0	0	0
k__Bacteria	p__Bacteroidetes	c__Bacteroidia	o__Bacteroidales	f__Bacteroidaceae	g__Bacteroides	Unassigned	0	0	0	0	0	0	0	0	0	0	0	0	0	0	0	0	0	0	0	0	0	3133	3012	2696	0	0	0
k__Bacteria	p__Bacteroidetes	c__Bacteroidia	o__Bacteroidales	Unassigned	Unassigned	Unassigned	0	0	0	890	967	1150	0	0	0	0	0	0	0	0	0	0	0	0	0	0	0	0	0	0	0	0	0
k__Bacteria	p__Proteobacteria	c__Betaproteobacteria	o__Burkholderiales	Unassigned	Unassigned	Unassigned	0	40	0	0	0	0	0	0	0	0	0	0	0	0	0	0	0	0	0	0	0	0	0	0	0	0	0
k__Bacteria	p__Firmicutes	c__Bacilli	o__Lactobacillales	Unassigned	Unassigned	Unassigned	0	0	0	0	0	0	0	0	0	0	0	0	0	0	0	0	0	0	0	0	0	186	165	166	0	0	0
k__Bacteria	Unassigned	Unassigned	Unassigned	Unassigned	Unassigned	Unassigned	0	0	0	0	2	0	0	0	0	0	0	0	0	0	0	0	0	0	0	0	0	0	0	0	0	0	0
k__Bacteria	Unassigned	Unassigned	Unassigned	Unassigned	Unassigned	Unassigned	0	0	0	0	0	0	0	0	3	0	0	0	0	0	0	0	0	0	0	0	0	0	0	0	0	0	0
k__Bacteria	p__Proteobacteria	c__Gammaproteobacteria	o__Pseudomonadales	f__Pseudomonadaceae	g__Pseudomonas	Unassigned	0	0	0	0	0	0	0	0	0	0	4	0	0	0	0	0	0	0	0	0	0	0	0	0	0	0	0
k__Bacteria	p__Firmicutes	c__Clostridia	o__Clostridiales	f__Clostridiales_[F-3]	g__Clostridiales_[F-3][G-1]	s__bacterium_HMT_876	0	0	0	0	0	0	0	0	0	0	0	0	0	0	0	0	0	0	0	0	0	0	0	0	477	443	478
k__Bacteria	p__Actinobacteria	c__Actinobacteria	o__Bifidobacteriales	f__Bifidobacteriaceae	g__Bifidobacterium	s__dentium	0	0	0	159	135	197	0	0	0	0	0	0	0	0	0	0	0	0	0	0	0	0	0	0	0	0	0
k__Bacteria	p__Proteobacteria	c__Gammaproteobacteria	o__Pseudomonadales	f__Moraxellaceae	g__Acinetobacter	s__radioresistens	0	0	0	0	0	0	0	0	0	0	0	0	0	0	0	0	0	0	154	109	139	0	0	0	0	0	0
k__Bacteria	p__Proteobacteria	c__Gammaproteobacteria	o__Enterobacterales	f__Enterobacteriaceae	g__Escherichia	s__coli	0	0	0	0	0	0	0	0	0	0	0	0	0	0	0	0	0	0	0	0	0	0	0	0	3080	2894	2909
k__Bacteria	p__Firmicutes	c__Bacilli	o__Lactobacillales	f__Streptococcaceae	g__Streptococcus	s__mutans	4044	5213	4555	0	0	0	0	0	0	0	0	0	0	0	0	0	0	0	0	0	0	0	0	0	0	0	0
k__Bacteria	p__Firmicutes	c__Clostridia	o__Clostridiales	f__Clostridiales_[F-3]	g__Clostridiales_[F-3][G-1]	s__bacterium_HMT_876	0	0	0	0	0	0	0	0	0	160	147	146	0	0	0	0	0	0	0	0	0	0	0	0	0	0	0
k__Bacteria	p__Firmicutes	c__Bacilli	o__Bacillales	f__Staphylococcaceae	g__Staphylococcus	Unassigned	0	0	0	0	0	0	0	0	0	119	131	149	0	0	0	0	0	0	0	0	0	0	0	0	0	0	0
k__Bacteria	p__Bacteroidetes	c__Bacteroidia	o__Bacteroidales	f__Bacteroidaceae	g__Bacteroides	Unassigned	0	0	0	0	0	0	0	0	0	81	70	81	0	0	0	0	0	0	0	0	0	0	0	0	0	0	0
k__Bacteria	p__Firmicutes	c__Bacilli	o__Bacillales	f__Staphylococcaceae	g__Staphylococcus	s__epidermidis	0	0	0	962	1097	1325	0	0	0	0	0	0	0	0	0	0	0	0	0	0	0	0	0	0	0	0	0
k__Bacteria	p__Firmicutes	c__Bacilli	o__Bacillales	f__Bacillaceae	g__Bacillus	s__subtilis	0	0	0	0	0	0	0	0	0	0	0	0	0	0	0	0	0	0	5543	4717	5545	0	0	0	0	0	0
k__Bacteria	p__Firmicutes	c__Bacilli	o__Bacillales	f__Bacillaceae	g__Bacillus	s__subtilis	0	0	0	0	0	0	954	975	1263	0	0	0	0	0	0	0	0	0	0	0	0	0	0	0	0	0	0
k__Bacteria	p__Bacteroidetes	c__Bacteroidia	o__Bacteroidales	Unassigned	Unassigned	Unassigned	0	0	0	0	0	0	0	0	0	0	0	0	0	0	0	0	0	0	0	0	0	1652	1539	1366	0	0	0
k__Bacteria	p__Proteobacteria	c__Gammaproteobacteria	o__Pseudomonadales	f__Moraxellaceae	g__Acinetobacter	s__radioresistens	2416	2851	2701	0	0	0	0	0	0	0	0	0	0	0	0	0	0	0	0	0	0	0	0	0	0	0	0
k__Bacteria	p__Proteobacteria	c__Gammaproteobacteria	o__Enterobacterales	f__Enterobacteriaceae	g__Escherichia	s__coli	3277	3948	3571	0	0	0	0	0	0	0	0	0	0	0	0	0	0	0	0	0	0	0	0	0	0	0	0
k__Bacteria	p__Firmicutes	c__Clostridia	o__Clostridiales	f__Clostridiales_[F-3]	g__Clostridiales_[F-3][G-1]	s__bacterium_HMT_876	0	0	0	0	0	0	0	0	0	118	134	133	0	0	0	0	0	0	0	0	0	0	0	0	0	0	0
k__Bacteria	p__Bacteroidetes	c__Bacteroidia	o__Bacteroidales	f__Porphyromonadaceae	g__Tannerella	Unassigned	0	0	0	0	0	0	0	0	0	0	0	0	0	0	0	0	0	0	0	0	0	0	0	0	5	0	0
k__Bacteria	p__Proteobacteria	c__Gammaproteobacteria	o__Enterobacterales	f__Enterobacteriaceae	Unassigned	Unassigned	0	0	2	0	0	0	0	0	0	0	0	0	0	0	0	0	0	0	0	0	0	0	0	0	0	0	0
k__Bacteria	p__Proteobacteria	c__Gammaproteobacteria	o__Pseudomonadales	f__Pseudomonadaceae	g__Pseudomonas	s__fluorescens	0	0	0	0	0	0	5648	6335	7923	0	0	0	0	0	0	0	0	0	0	0	0	0	0	0	0	0	0
k__Bacteria	p__Firmicutes	c__Clostridia	o__Clostridiales	f__Clostridiales_[F-3]	g__Clostridiales_[F-3][G-1]	s__bacterium_HMT_876	0	0	0	0	0	0	0	0	0	0	0	0	0	11	0	0	0	0	0	0	0	0	0	0	0	0	0
k__Bacteria	p__Fusobacteria	c__Fusobacteriia	o__Fusobacteriales	f__Fusobacteriaceae	g__Fusobacterium	Unassigned	0	0	0	0	0	0	0	0	0	0	0	3	0	0	0	0	0	0	0	0	0	0	0	0	0	0	0
k__Bacteria	p__Actinobacteria	c__Actinobacteria	o__Propionibacteriales	f__Propionibacteriaceae	g__Cutibacterium	s__acnes	0	0	0	885	950	1128	0	0	0	0	0	0	0	0	0	0	0	0	0	0	0	0	0	0	0	0	0
k__Bacteria	p__Bacteroidetes	c__Bacteroidia	o__Bacteroidales	f__Porphyromonadaceae	g__Tannerella	Unassigned	0	0	0	0	0	0	0	0	0	0	0	0	0	0	0	0	0	0	0	0	0	0	0	0	929	737	751
k__Bacteria	p__Proteobacteria	c__Betaproteobacteria	o__Burkholderiales	f__Commamonadaceae	g__Acidovorax	Unassigned	0	0	0	0	0	0	1000	1018	1291	0	0	0	0	0	0	0	0	0	0	0	0	0	0	0	0	0	0
k__Bacteria	p__Proteobacteria	c__Gammaproteobacteria	o__Enterobacterales	f__Enterobacteriaceae	g__Escherichia	s__coli	0	0	0	0	0	0	0	0	0	4071	4023	3967	0	0	0	0	0	0	0	0	0	0	0	0	0	0	0
k__Bacteria	p__Proteobacteria	c__Gammaproteobacteria	o__Enterobacterales	f__Enterobacteriaceae	Unassigned	Unassigned	0	7	0	0	0	0	0	0	0	0	0	0	0	0	0	0	0	0	0	0	0	0	0	0	0	0	0
k__Bacteria	Unassigned	Unassigned	Unassigned	Unassigned	Unassigned	Unassigned	0	0	0	12	11	12	0	0	0	0	0	0	0	0	0	0	0	0	0	0	0	0	0	0	0	0	0
k__Bacteria	p__Firmicutes	c__Bacilli	o__Bacillales	f__Staphylococcaceae	g__Staphylococcus	Unassigned	0	0	0	0	0	0	0	0	0	0	0	0	0	0	0	0	0	0	0	0	0	0	0	0	483	549	537
k__Bacteria	p__Firmicutes	Unassigned	Unassigned	Unassigned	Unassigned	Unassigned	179	223	191	0	0	0	0	0	0	0	0	0	0	0	0	0	0	0	0	0	0	0	0	0	0	0	0
k__Bacteria	p__Actinobacteria	c__Actinobacteria	o__Bifidobacteriales	f__Bifidobacteriaceae	g__Bifidobacterium	Unassigned	0	0	0	0	0	0	0	0	0	0	0	0	0	0	0	0	0	0	0	0	0	93	124	103	0	0	0
k__Bacteria	p__Actinobacteria	c__Actinobacteria	o__Bifidobacteriales	f__Bifidobacteriaceae	g__Bifidobacterium	Unassigned	0	0	0	0	0	0	0	0	0	0	0	0	0	0	0	1123	1474	1479	0	0	0	0	0	0	0	0	0
k__Bacteria	p__Proteobacteria	c__Betaproteobacteria	o__Burkholderiales	f__Commamonadaceae	g__Acidovorax	Unassigned	0	0	0	0	0	0	0	0	0	0	0	0	0	0	0	0	0	0	0	0	0	163	159	125	0	0	0
k__Bacteria	p__Actinobacteria	c__Actinobacteria	o__Propionibacteriales	f__Propionibacteriaceae	g__Cutibacterium	s__acnes	0	0	0	0	0	0	0	0	0	0	0	2	0	0	0	0	0	0	0	0	0	0	0	0	0	0	0
k__Bacteria	p__Firmicutes	c__Negativicutes	o__Veillonellales	f__Veillonellaceae	g__Anaeroglobus	s__geminatus	0	0	0	0	0	0	0	0	0	0	0	6	0	0	0	0	0	0	0	0	0	0	0	0	0	0	0
k__Bacteria	p__Firmicutes	c__Clostridia	o__Clostridiales	f__Clostridiales_[F-3]	g__Clostridiales_[F-3][G-1]	s__bacterium_HMT_876	0	0	0	0	0	0	0	0	0	587	631	619	0	0	0	0	0	0	0	0	0	0	0	0	0	0	0
k__Bacteria	p__Bacteroidetes	c__Bacteroidia	o__Bacteroidales	f__Bacteroidaceae	g__Bacteroides	s__heparinolyticus	0	0	0	0	0	0	0	0	0	0	0	0	0	0	0	937	1073	996	0	0	0	0	0	0	0	0	0
k__Bacteria	p__Bacteroidetes	c__Bacteroidia	o__Bacteroidales	f__Prevotellaceae	g__Prevotella	Unassigned	1940	2228	2108	0	0	0	0	0	0	0	0	0	0	0	0	0	0	0	0	0	0	0	0	0	0	0	0
k__Bacteria	p__Proteobacteria	c__Alphaproteobacteria	Unassigned	Unassigned	Unassigned	Unassigned	0	0	0	0	0	0	0	0	0	0	0	10	0	0	0	0	0	0	0	0	0	0	0	0	0	0	0
k__Bacteria	p__Firmicutes	c__Bacilli	o__Lactobacillales	f__Streptococcaceae	g__Streptococcus	s__mutans	0	0	0	0	0	0	0	0	0	0	0	0	0	0	0	0	0	0	112	106	135	0	0	0	0	0	0
k__Bacteria	p__Firmicutes	c__Clostridia	o__Clostridiales	f__Clostridiales_[F-3]	g__Clostridiales_[F-3][G-1]	s__bacterium_HMT_876	0	0	0	0	0	0	0	0	0	2222	2227	2202	0	0	0	0	0	0	0	0	0	0	0	0	0	0	0
k__Bacteria	p__Proteobacteria	c__Betaproteobacteria	o__Burkholderiales	f__Commamonadaceae	g__Acidovorax	Unassigned	0	0	0	0	0	0	0	0	0	0	0	0	0	0	0	0	0	0	0	0	0	5726	5511	5023	0	0	0
k__Bacteria	p__Proteobacteria	c__Betaproteobacteria	o__Burkholderiales	f__Comamonadaceae	g__Schlegelella	Unassigned	0	0	0	0	0	0	0	0	0	2	0	0	0	0	0	0	0	0	0	0	0	0	0	0	0	0	0
k__Bacteria	p__Proteobacteria	c__Gammaproteobacteria	o__Pseudomonadales	f__Pseudomonadaceae	g__Pseudomonas	Unassigned	0	0	0	0	0	0	0	0	0	0	0	0	0	0	0	0	0	0	0	0	0	3226	3215	3284	0	0	0
k__Bacteria	p__Bacteroidetes	c__Bacteroidia	o__Bacteroidales	f__Porphyromonadaceae	Unassigned	Unassigned	0	0	0	0	0	0	0	0	0	1306	1454	1421	0	0	0	0	0	0	0	0	0	0	0	0	0	0	0
k__Bacteria	p__Bacteroidetes	c__Bacteroidia	o__Bacteroidales	f__Bacteroidaceae	g__Bacteroides	Unassigned	0	0	0	422	527	590	0	0	0	0	0	0	0	0	0	0	0	0	0	0	0	0	0	0	0	0	0
k__Bacteria	p__Proteobacteria	c__Betaproteobacteria	o__Burkholderiales	Unassigned	Unassigned	Unassigned	0	0	4	0	0	0	0	0	0	0	0	0	0	0	0	0	0	0	0	0	0	0	0	0	0	0	0
k__Bacteria	p__Firmicutes	c__Clostridia	o__Clostridiales	f__Lachnospiraceae_[XIV]	Unassigned	Unassigned	0	0	0	0	0	0	0	0	0	0	0	5	0	0	0	0	0	0	0	0	0	0	0	0	0	0	0
k__Bacteria	p__Firmicutes	c__Bacilli	o__Lactobacillales	f__Lactobacillaceae	g__Lactobacillus	Unassigned	0	0	0	12	0	16	0	0	0	0	0	0	0	0	0	0	0	0	0	0	0	0	0	0	0	0	0
k__Bacteria	p__Actinobacteria	c__Actinobacteria	o__Bifidobacteriales	f__Bifidobacteriaceae	g__Bifidobacterium	s__dentium	0	0	0	0	0	0	0	91	115	0	0	0	0	0	0	0	0	0	0	0	0	0	0	0	0	0	0
k__Bacteria	p__Firmicutes	c__Bacilli	o__Bacillales	f__Staphylococcaceae	g__Staphylococcus	Unassigned	0	0	0	0	0	0	0	0	0	0	0	0	0	0	0	0	0	0	3735	3456	4248	0	0	0	0	0	0
k__Bacteria	p__Bacteroidetes	c__Bacteroidia	o__Bacteroidales	f__Bacteroidaceae	g__Bacteroides	s__heparinolyticus	0	0	0	0	0	0	0	0	0	0	0	0	0	0	0	88	81	90	0	0	0	0	0	0	0	0	0
k__Bacteria	p__Actinobacteria	c__Actinobacteria	o__Bifidobacteriales	f__Bifidobacteriaceae	g__Bifidobacterium	Unassigned	0	0	0	0	0	0	0	0	0	1532	1682	1731	0	0	0	0	0	0	0	0	0	0	0	0	0	0	0
k__Bacteria	p__Firmicutes	c__Bacilli	o__Bacillales	f__Bacillaceae	g__Bacillus	s__subtilis	0	0	0	0	0	0	0	0	0	0	0	0	0	0	0	0	0	0	173	126	173	0	0	0	0	0	0
k__Bacteria	Unassigned	Unassigned	Unassigned	Unassigned	Unassigned	Unassigned	0	0	0	0	0	0	0	0	3	0	0	0	0	0	0	0	0	0	0	0	0	0	0	0	0	0	0
k__Bacteria	p__Proteobacteria	c__Betaproteobacteria	o__Burkholderiales	f__Commamonadaceae	g__Acidovorax	Unassigned	0	0	0	0	0	0	0	0	0	0	0	0	0	0	0	0	0	0	3912	3367	3775	0	0	0	0	0	0
k__Bacteria	Unassigned	Unassigned	Unassigned	Unassigned	Unassigned	Unassigned	0	0	0	0	0	0	2	0	5	0	0	0	0	0	0	0	0	0	0	0	0	0	0	0	0	0	0
k__Bacteria	p__Proteobacteria	c__Gammaproteobacteria	o__Pseudomonadales	f__Moraxellaceae	g__Acinetobacter	s__radioresistens	0	0	0	0	0	0	0	0	0	0	0	0	0	0	0	183	211	203	0	0	0	0	0	0	0	0	0
k__Bacteria	p__Firmicutes	c__Bacilli	o__Lactobacillales	f__Streptococcaceae	g__Streptococcus	s__mutans	0	0	0	21	0	0	0	0	0	0	0	0	0	0	0	0	0	0	0	0	0	0	0	0	0	0	0
k__Bacteria	p__Firmicutes	c__Negativicutes	o__Veillonellales	f__Veillonellaceae	g__Dialister	s__invisus	0	0	0	0	0	0	0	0	0	0	0	6	0	0	0	0	0	0	0	0	0	0	0	0	0	0	0
k__Bacteria	Unassigned	Unassigned	Unassigned	Unassigned	Unassigned	Unassigned	0	0	0	0	0	0	0	0	0	12	0	0	0	0	0	0	0	0	0	0	0	0	0	0	0	0	0
k__Bacteria	Unassigned	Unassigned	Unassigned	Unassigned	Unassigned	Unassigned	0	0	0	0	0	0	0	0	0	0	0	0	0	5	0	0	0	0	0	0	0	0	0	0	0	0	0
k__Bacteria	p__Actinobacteria	c__Actinobacteria	o__Bifidobacteriales	f__Bifidobacteriaceae	g__Bifidobacterium	Unassigned	0	0	0	0	0	0	0	0	0	0	0	0	0	0	0	0	0	0	0	0	0	2802	3648	3777	0	0	0
k__Bacteria	Unassigned	Unassigned	Unassigned	Unassigned	Unassigned	Unassigned	0	0	0	0	0	0	2	0	0	0	0	0	0	0	0	0	0	0	0	0	0	0	0	0	0	0	0
k__Bacteria	p__Proteobacteria	c__Gammaproteobacteria	o__Pseudomonadales	f__Pseudomonadaceae	g__Pseudomonas	s__fluorescens	0	0	0	0	0	0	0	0	0	4043	4245	4219	0	0	0	0	0	0	0	0	0	0	0	0	0	0	0
k__Bacteria	p__Proteobacteria	c__Betaproteobacteria	o__Burkholderiales	f__Commamonadaceae	g__Acidovorax	s__temperans	0	0	0	0	0	0	0	0	0	0	0	0	0	0	0	0	0	0	0	0	0	0	0	0	3171	3121	3189
k__Bacteria	p__Proteobacteria	c__Gammaproteobacteria	o__Enterobacterales	f__Enterobacteriaceae	g__Escherichia	s__coli	0	0	0	1303	1420	1706	0	0	0	0	0	0	0	0	0	0	0	0	0	0	0	0	0	0	0	0	0
k__Bacteria	p__Proteobacteria	c__Gammaproteobacteria	o__Pseudomonadales	f__Moraxellaceae	g__Acinetobacter	s__radioresistens	0	0	0	0	0	0	0	0	0	0	0	0	0	0	0	0	0	0	4579	3841	4541	0	0	0	0	0	0
k__Bacteria	p__Firmicutes	c__Bacilli	o__Bacillales	f__Bacillaceae	g__Bacillus	s__subtilis	0	0	0	0	0	0	0	0	0	0	0	0	0	0	0	7687	7828	8153	0	0	0	0	0	0	0	0	0
k__Bacteria	p__Proteobacteria	c__Gammaproteobacteria	o__Pseudomonadales	f__Moraxellaceae	g__Acinetobacter	s__radioresistens	0	0	18	0	0	0	0	0	0	0	0	0	0	0	0	0	0	0	0	0	0	0	0	0	0	0	0
k__Bacteria	p__Firmicutes	c__Clostridia	o__Clostridiales	f__Clostridiales_[F-3]	g__Clostridiales_[F-3][G-1]	s__bacterium_HMT_876	0	0	0	0	0	0	8752	8618	10163	0	0	0	0	0	0	0	0	0	0	0	0	0	0	0	0	0	0
k__Bacteria	p__Firmicutes	c__Clostridia	o__Clostridiales	f__Lachnospiraceae_[XIV]	Unassigned	Unassigned	0	0	0	0	0	0	0	0	0	0	9	0	0	0	0	0	0	0	0	0	0	0	0	0	0	0	0
k__Bacteria	p__Firmicutes	c__Bacilli	o__Bacillales	f__Bacillaceae	g__Bacillus	s__subtilis	0	0	0	0	0	7	0	0	0	0	0	0	0	0	0	0	0	0	0	0	0	0	0	0	0	0	0
k__Bacteria	p__Bacteroidetes	c__Bacteroidia	o__Bacteroidales	f__Porphyromonadaceae	Unassigned	Unassigned	0	0	0	0	0	0	0	0	0	0	0	0	0	0	0	0	0	0	50	35	42	0	0	0	0	0	0
k__Bacteria	p__Actinobacteria	c__Actinobacteria	o__Bifidobacteriales	f__Bifidobacteriaceae	g__Bifidobacterium	s__dentium	0	0	0	0	0	0	3020	3710	4480	0	0	0	0	0	0	0	0	0	0	0	0	0	0	0	0	0	0
k__Bacteria	p__Bacteroidetes	c__Bacteroidia	o__Bacteroidales	Unassigned	Unassigned	Unassigned	0	0	0	0	0	0	1135	1192	1437	0	0	0	0	0	0	0	0	0	0	0	0	0	0	0	0	0	0
k__Bacteria	p__Proteobacteria	c__Betaproteobacteria	o__Burkholderiales	f__Commamonadaceae	g__Acidovorax	Unassigned	0	0	0	0	0	0	0	0	0	0	0	0	0	0	0	0	0	0	0	0	0	177	155	136	0	0	0
k__Bacteria	p__Bacteroidetes	c__Bacteroidia	o__Bacteroidales	f__Bacteroidaceae	g__Bacteroides	Unassigned	942	1105	1011	0	0	0	0	0	0	0	0	0	0	0	0	0	0	0	0	0	0	0	0	0	0	0	0
k__Bacteria	p__Bacteroidetes	c__Bacteroidia	o__Bacteroidales	f__Porphyromonadaceae	g__Porphyromonas	Unassigned	0	0	0	0	0	0	0	0	0	0	0	0	0	0	0	1672	1817	1874	0	0	0	0	0	0	0	0	0
k__Bacteria	p__Bacteroidetes	c__Bacteroidia	o__Bacteroidales	f__Bacteroidaceae	g__Bacteroides	Unassigned	0	0	0	0	0	0	0	0	0	0	0	0	796	970	796	0	0	0	0	0	0	0	0	0	0	0	0
k__Bacteria	p__Firmicutes	c__Bacilli	o__Bacillales	f__Bacillaceae	g__Bacillus	s__subtilis	0	0	0	0	0	0	0	0	0	4548	4597	4945	0	0	0	0	0	0	0	0	0	0	0	0	0	0	0
k__Bacteria	p__Actinobacteria	c__Actinobacteria	o__Bifidobacteriales	f__Bifidobacteriaceae	g__Bifidobacterium	Unassigned	91	108	117	0	0	0	0	0	0	0	0	0	0	0	0	0	0	0	0	0	0	0	0	0	0	0	0
k__Bacteria	p__Firmicutes	c__Bacilli	o__Bacillales	f__Bacillaceae	g__Bacillus	s__subtilis	0	0	0	212	282	341	0	0	0	0	0	0	0	0	0	0	0	0	0	0	0	0	0	0	0	0	0
k__Bacteria	p__Firmicutes	c__Bacilli	o__Lactobacillales	f__Lactobacillaceae	g__Lactobacillus	Unassigned	0	0	0	0	0	0	0	0	0	2968	3392	3555	0	0	0	0	0	0	0	0	0	0	0	0	0	0	0
k__Bacteria	p__Firmicutes	c__Clostridia	o__Clostridiales	f__Lachnospiraceae_[XIV]	Unassigned	Unassigned	0	0	0	0	0	0	0	0	0	0	0	0	0	0	0	0	0	0	630	535	594	0	0	0	0	0	0
k__Bacteria	p__Firmicutes	c__Bacilli	o__Lactobacillales	f__Lactobacillaceae	g__Lactobacillus	Unassigned	0	0	0	0	2	3	0	0	0	0	0	0	0	0	0	0	0	0	0	0	0	0	0	0	0	0	0
k__Bacteria	p__Firmicutes	c__Bacilli	o__Bacillales	f__Bacillaceae	g__Bacillus	s__subtilis	0	0	0	0	0	0	0	0	0	0	0	0	0	0	0	0	0	0	0	0	0	108	101	99	0	0	0
k__Bacteria	p__Proteobacteria	c__Gammaproteobacteria	o__Pseudomonadales	f__Moraxellaceae	g__Acinetobacter	s__radioresistens	0	0	0	0	0	0	0	0	0	0	0	0	0	0	0	0	0	0	0	0	0	5484	5257	5017	0	0	0
k__Bacteria	Unassigned	Unassigned	Unassigned	Unassigned	Unassigned	Unassigned	0	0	0	0	0	5	0	0	0	0	0	0	0	0	0	0	0	0	0	0	0	0	0	0	0	0	0
k__Bacteria	p__Firmicutes	c__Clostridia	o__Clostridiales	f__Clostridiales_[F-3]	g__Clostridiales_[F-3][G-1]	s__bacterium_HMT_876	0	0	0	0	0	0	0	0	0	5629	5808	5666	0	0	0	0	0	0	0	0	0	0	0	0	0	0	0
k__Bacteria	p__Firmicutes	c__Bacilli	o__Lactobacillales	f__Lactobacillaceae	g__Lactobacillus	Unassigned	0	0	0	0	0	7	0	0	0	0	0	0	0	0	0	0	0	0	0	0	0	0	0	0	0	0	0
k__Bacteria	p__Proteobacteria	c__Gammaproteobacteria	o__Pseudomonadales	f__Moraxellaceae	g__Acinetobacter	s__radioresistens	0	0	0	932	1005	1197	0	0	0	0	0	0	0	0	0	0	0	0	0	0	0	0	0	0	0	0	0
k__Bacteria	p__Actinobacteria	c__Actinobacteria	o__Corynebacteriales	f__Corynebacteriaceae	g__Corynebacterium	Unassigned	0	72	77	0	0	0	0	0	0	0	0	0	0	0	0	0	0	0	0	0	0	0	0	0	0	0	0
k__Bacteria	p__Firmicutes	c__Clostridia	o__Clostridiales	f__Lachnospiraceae_[XIV]	Unassigned	Unassigned	0	0	0	0	0	0	0	0	0	0	0	0	0	0	0	0	0	0	0	0	0	0	0	0	0	2	0
k__Bacteria	p__Bacteroidetes	c__Bacteroidia	o__Bacteroidales	f__Porphyromonadaceae	Unassigned	Unassigned	0	0	0	0	0	0	0	0	0	0	0	0	0	0	0	0	0	0	44	51	52	0	0	0	0	0	0
k__Bacteria	p__Firmicutes	c__Clostridia	o__Clostridiales	f__Lachnospiraceae_[XIV]	g__Lachnospiraceae_[G-2]	Unassigned	0	0	0	0	0	0	0	0	0	0	0	0	0	0	0	0	0	0	0	0	0	0	0	0	498	0	0
k__Bacteria	p__Firmicutes	c__Bacilli	o__Lactobacillales	f__Lactobacillaceae	g__Lactobacillus	Unassigned	0	0	0	0	0	12	0	0	0	0	0	0	0	0	0	0	0	0	0	0	0	0	0	0	0	0	0
k__Bacteria	p__Bacteroidetes	c__Bacteroidia	o__Bacteroidales	f__Porphyromonadaceae	Unassigned	Unassigned	0	0	0	0	0	0	0	0	0	0	0	0	76	100	59	0	0	0	0	0	0	0	0	0	0	0	0
k__Bacteria	p__Proteobacteria	c__Gammaproteobacteria	o__Enterobacterales	f__Enterobacteriaceae	g__Escherichia	s__coli	0	0	0	341	382	425	0	0	0	0	0	0	0	0	0	0	0	0	0	0	0	0	0	0	0	0	0
k__Bacteria	p__Actinobacteria	c__Actinobacteria	o__Bifidobacteriales	f__Bifidobacteriaceae	g__Bifidobacterium	Unassigned	0	0	0	0	0	0	0	0	0	0	0	0	0	0	0	0	0	0	596	658	814	0	0	0	0	0	0
k__Bacteria	p__Firmicutes	c__Clostridia	o__Clostridiales	f__Lachnospiraceae_[XIV]	Unassigned	Unassigned	0	0	0	0	0	0	0	0	0	0	0	0	0	0	0	0	0	0	0	0	0	97	107	80	0	0	0
k__Bacteria	p__Firmicutes	c__Bacilli	o__Lactobacillales	f__Lactobacillaceae	g__Lactobacillus	s__acidophilus	1890	2404	2273	0	0	0	0	0	0	0	0	0	0	0	0	0	0	0	0	0	0	0	0	0	0	0	0
k__Bacteria	p__Proteobacteria	c__Betaproteobacteria	o__Burkholderiales	f__Commamonadaceae	g__Acidovorax	s__ebreus	0	0	0	0	0	0	0	0	0	0	0	0	0	0	0	146	159	162	0	0	0	0	0	0	0	0	0
k__Bacteria	p__Bacteroidetes	c__Bacteroidia	o__Bacteroidales	f__Bacteroidaceae	g__Bacteroides	s__zoogleoformans	0	0	0	0	0	0	6647	6549	8003	0	0	0	0	0	0	0	0	0	0	0	0	0	0	0	0	0	0
k__Bacteria	p__Firmicutes	c__Clostridia	o__Clostridiales	f__Lachnospiraceae_[XIV]	Unassigned	Unassigned	0	0	0	0	0	0	0	0	0	0	0	0	0	0	0	0	0	0	2193	1933	2214	0	0	0	0	0	0
k__Bacteria	p__Firmicutes	c__Bacilli	o__Bacillales	f__Bacillaceae	g__Bacillus	s__subtilis	0	0	0	0	0	0	0	0	0	126	124	138	0	0	0	0	0	0	0	0	0	0	0	0	0	0	0
k__Bacteria	p__Actinobacteria	c__Actinobacteria	o__Propionibacteriales	f__Propionibacteriaceae	g__Cutibacterium	s__acnes	0	0	0	0	0	0	0	0	0	0	0	0	0	0	0	317	320	332	0	0	0	0	0	0	0	0	0
k__Bacteria	p__Bacteroidetes	c__Bacteroidia	o__Bacteroidales	f__Bacteroidaceae	g__Bacteroides	Unassigned	0	0	0	0	0	0	0	0	0	0	27	0	0	0	0	0	0	0	0	0	0	0	0	0	0	0	0
k__Bacteria	p__Bacteroidetes	c__Bacteroidia	o__Bacteroidales	f__Bacteroidaceae	g__Bacteroides	Unassigned	0	0	18	0	0	0	0	0	0	0	0	0	0	0	0	0	0	0	0	0	0	0	0	0	0	0	0
k__Bacteria	p__Proteobacteria	c__Gammaproteobacteria	o__Pseudomonadales	f__Moraxellaceae	g__Acinetobacter	s__radioresistens	0	0	0	0	0	0	0	0	0	0	0	0	0	0	0	211	216	226	0	0	0	0	0	0	0	0	0
k__Bacteria	p__Proteobacteria	c__Gammaproteobacteria	o__Pseudomonadales	f__Pseudomonadaceae	g__Pseudomonas	Unassigned	0	0	0	305	355	414	0	0	0	0	0	0	0	0	0	0	0	0	0	0	0	0	0	0	0	0	0
k__Bacteria	p__Bacteroidetes	c__Bacteroidia	o__Bacteroidales	f__Bacteroidaceae	g__Bacteroides	Unassigned	2780	3261	3089	0	0	0	0	0	0	0	0	0	0	0	0	0	0	0	0	0	0	0	0	0	0	0	0
k__Bacteria	p__Firmicutes	c__Clostridia	o__Clostridiales	f__Lachnospiraceae_[XIV]	Unassigned	Unassigned	0	0	0	0	0	0	2982	3006	3480	0	0	0	0	0	0	0	0	0	0	0	0	0	0	0	0	0	0
k__Bacteria	p__Bacteroidetes	c__Bacteroidia	o__Bacteroidales	f__Porphyromonadaceae	Unassigned	Unassigned	0	0	0	0	0	0	0	0	0	0	0	0	0	0	0	99	98	110	0	0	0	0	0	0	0	0	0
k__Bacteria	p__Proteobacteria	c__Gammaproteobacteria	o__Pseudomonadales	f__Moraxellaceae	g__Acinetobacter	s__radioresistens	0	0	0	0	0	0	0	0	0	0	0	0	0	0	0	6674	6972	6897	0	0	0	0	0	0	0	0	0
k__Bacteria	p__Firmicutes	c__Bacilli	o__Bacillales	f__Bacillaceae	g__Bacillus	s__subtilis	0	0	0	258	281	327	0	0	0	0	0	0	0	0	0	0	0	0	0	0	0	0	0	0	0	0	0
k__Bacteria	p__Firmicutes	c__Clostridia	o__Clostridiales	f__Clostridiales_[F-3]	g__Clostridiales_[F-3][G-1]	s__bacterium_HMT_876	0	0	0	310	359	389	0	0	0	0	0	0	0	0	0	0	0	0	0	0	0	0	0	0	0	0	0
k__Bacteria	p__Proteobacteria	c__Gammaproteobacteria	o__Pseudomonadales	f__Moraxellaceae	g__Acinetobacter	s__radioresistens	0	0	0	0	0	0	0	0	0	0	0	5	0	0	0	0	0	0	0	0	0	0	0	0	0	0	0
k__Bacteria	p__Proteobacteria	c__Gammaproteobacteria	o__Pseudomonadales	f__Pseudomonadaceae	g__Pseudomonas	s__pseudoalcaligenes	0	0	0	0	0	0	0	0	0	0	0	0	0	0	0	0	0	0	0	117	0	0	0	0	0	0	0
k__Bacteria	p__Proteobacteria	c__Gammaproteobacteria	o__Pseudomonadales	f__Moraxellaceae	g__Acinetobacter	s__radioresistens	0	0	0	0	0	0	0	0	0	151	160	168	0	0	0	0	0	0	0	0	0	0	0	0	0	0	0
k__Bacteria	p__Firmicutes	c__Bacilli	o__Bacillales	f__Bacillaceae	g__Bacillus	s__subtilis	0	0	0	0	0	0	0	0	0	0	0	0	0	0	0	0	0	0	0	0	0	0	0	0	0	107	95
k__Bacteria	p__Firmicutes	c__Bacilli	o__Bacillales	f__Staphylococcaceae	g__Staphylococcus	Unassigned	0	0	0	0	0	0	0	0	0	0	0	0	0	0	0	0	0	0	0	0	0	4420	4150	4076	0	0	0
k__Bacteria	p__Firmicutes	c__Bacilli	o__Bacillales	f__Bacillaceae	g__Bacillus	s__subtilis	0	0	56	0	0	0	0	0	0	0	0	0	0	0	0	0	0	0	0	0	0	0	0	0	0	0	0
k__Bacteria	p__Proteobacteria	c__Betaproteobacteria	o__Burkholderiales	Unassigned	Unassigned	Unassigned	0	0	0	392	412	494	0	0	0	0	0	0	0	0	0	0	0	0	0	0	0	0	0	0	0	0	0
k__Bacteria	p__Firmicutes	c__Clostridia	o__Clostridiales	f__Ruminococcaceae	g__Fastidiosipila	s__sanguinis	0	0	0	0	0	0	0	0	0	0	0	2	0	0	0	0	0	0	0	0	0	0	0	0	0	0	0
k__Bacteria	p__Firmicutes	c__Bacilli	o__Bacillales	f__Staphylococcaceae	g__Staphylococcus	Unassigned	0	0	0	0	0	0	0	0	0	0	0	0	0	0	0	0	0	0	0	0	0	0	0	0	1436	1494	1405
k__Bacteria	p__Firmicutes	c__Bacilli	o__Lactobacillales	f__Lactobacillaceae	g__Lactobacillus	s__acidophilus	3265	4116	3716	0	0	0	0	0	0	0	0	0	0	0	0	0	0	0	0	0	0	0	0	0	0	0	0
k__Bacteria	p__Firmicutes	c__Clostridia	o__Clostridiales	f__Clostridiales_[F-3]	g__Clostridiales_[F-3][G-1]	s__bacterium_HMT_876	0	0	0	0	0	0	0	0	0	0	0	0	0	0	0	0	0	0	0	0	0	754	609	631	0	0	0
k__Bacteria	p__Firmicutes	c__Clostridia	o__Clostridiales	Unassigned	Unassigned	Unassigned	6558	8051	7515	0	0	0	0	0	0	0	0	0	0	0	0	0	0	0	0	0	0	0	0	0	0	0	0
k__Bacteria	p__Bacteroidetes	c__Bacteroidia	o__Bacteroidales	f__Porphyromonadaceae	Unassigned	Unassigned	0	0	0	0	0	0	0	0	0	691	678	641	0	0	0	0	0	0	0	0	0	0	0	0	0	0	0
k__Bacteria	p__Actinobacteria	c__Actinobacteria	o__Corynebacteriales	f__Corynebacteriaceae	g__Corynebacterium	s__striatum	0	0	0	0	0	0	0	0	0	0	0	0	0	0	0	0	0	0	0	0	0	1601	1678	1655	0	0	0
k__Bacteria	p__Actinobacteria	c__Actinobacteria	o__Corynebacteriales	f__Corynebacteriaceae	g__Corynebacterium	Unassigned	0	0	0	0	0	0	0	0	0	0	0	0	0	0	0	0	0	0	1516	1488	1697	0	0	0	0	0	0
k__Bacteria	p__Proteobacteria	c__Gammaproteobacteria	o__Pseudomonadales	f__Moraxellaceae	g__Acinetobacter	s__radioresistens	0	0	0	0	0	0	0	0	0	0	0	0	0	0	0	0	0	0	0	0	0	0	0	0	2756	2667	2669
k__Bacteria	p__Proteobacteria	c__Gammaproteobacteria	o__Pseudomonadales	f__Pseudomonadaceae	g__Pseudomonas	Unassigned	0	0	0	0	0	0	0	0	0	0	0	0	0	0	0	143	147	180	0	0	0	0	0	0	0	0	0
k__Bacteria	p__Firmicutes	c__Bacilli	o__Bacillales	f__Staphylococcaceae	g__Staphylococcus	Unassigned	0	0	0	0	0	0	0	0	0	0	0	0	0	0	0	6271	6730	6491	0	0	0	0	0	0	0	0	0
k__Bacteria	p__Proteobacteria	c__Gammaproteobacteria	o__Pseudomonadales	f__Moraxellaceae	g__Acinetobacter	s__radioresistens	0	0	4	0	0	0	0	0	0	0	0	0	0	0	0	0	0	0	0	0	0	0	0	0	0	0	0
k__Bacteria	p__Firmicutes	c__Bacilli	o__Bacillales	f__Bacillaceae	g__Bacillus	s__subtilis	595	826	725	0	0	0	0	0	0	0	0	0	0	0	0	0	0	0	0	0	0	0	0	0	0	0	0
k__Bacteria	p__Firmicutes	c__Bacilli	o__Bacillales	f__Staphylococcaceae	g__Staphylococcus	Unassigned	0	0	0	0	0	0	5093	5264	6582	0	0	0	0	0	0	0	0	0	0	0	0	0	0	0	0	0	0
k__Bacteria	Unassigned	Unassigned	Unassigned	Unassigned	Unassigned	Unassigned	0	0	0	0	0	0	3	0	0	0	0	0	0	0	0	0	0	0	0	0	0	0	0	0	0	0	0
k__Bacteria	p__Actinobacteria	c__Actinobacteria	o__Corynebacteriales	f__Corynebacteriaceae	g__Corynebacterium	Unassigned	0	0	0	0	0	0	0	0	0	0	0	0	0	0	0	1988	2338	2303	0	0	0	0	0	0	0	0	0
k__Bacteria	p__Bacteroidetes	c__Bacteroidia	o__Bacteroidales	f__Bacteroidaceae	g__Bacteroides	s__heparinolyticus	0	0	0	0	0	0	0	0	0	0	0	0	0	0	0	86	93	84	0	0	0	0	0	0	0	0	0
k__Bacteria	p__Bacteroidetes	c__Bacteroidia	o__Bacteroidales	Unassigned	Unassigned	Unassigned	0	0	0	425	450	556	0	0	0	0	0	0	0	0	0	0	0	0	0	0	0	0	0	0	0	0	0
k__Bacteria	p__Actinobacteria	c__Actinobacteria	o__Bifidobacteriales	f__Bifidobacteriaceae	g__Bifidobacterium	Unassigned	0	0	0	0	0	0	0	0	0	1059	1167	1228	0	0	0	0	0	0	0	0	0	0	0	0	0	0	0
k__Bacteria	p__Bacteroidetes	c__Bacteroidia	o__Bacteroidales	Unassigned	Unassigned	Unassigned	0	0	0	0	0	0	0	0	0	0	0	0	127	126	109	0	0	0	0	0	0	0	0	0	0	0	0
k__Bacteria	p__Actinobacteria	c__Actinobacteria	o__Bifidobacteriales	f__Bifidobacteriaceae	g__Bifidobacterium	Unassigned	0	0	0	0	0	0	0	0	0	0	0	2	0	0	0	0	0	0	0	0	0	0	0	0	0	0	0
k__Bacteria	p__Bacteroidetes	c__Bacteroidia	o__Bacteroidales	Unassigned	Unassigned	Unassigned	0	0	0	0	0	0	0	0	0	2618	2627	2529	0	0	0	0	0	0	0	0	0	0	0	0	0	0	0
k__Bacteria	p__Firmicutes	c__Bacilli	o__Bacillales	f__Bacillaceae	g__Bacillus	s__subtilis	0	0	0	0	0	0	0	0	0	1533	1592	1602	0	0	0	0	0	0	0	0	0	0	0	0	0	0	0
k__Bacteria	p__Proteobacteria	c__Betaproteobacteria	o__Burkholderiales	f__Commamonadaceae	g__Acidovorax	Unassigned	0	0	0	0	0	0	0	0	0	0	0	0	396	477	383	0	0	0	0	0	0	0	0	0	0	0	0
k__Bacteria	p__Firmicutes	c__Clostridia	o__Clostridiales	f__Lachnospiraceae_[XIV]	Unassigned	Unassigned	0	0	0	0	0	0	0	0	0	0	0	0	5	0	0	0	0	0	0	0	0	0	0	0	0	0	0
k__Bacteria	p__Actinobacteria	c__Actinobacteria	o__Corynebacteriales	f__Corynebacteriaceae	g__Corynebacterium	s__striatum	0	0	0	0	0	0	0	0	0	0	0	0	0	0	0	0	0	0	0	0	0	0	0	0	190	281	266
k__Bacteria	p__Proteobacteria	c__Betaproteobacteria	o__Burkholderiales	f__Commamonadaceae	g__Acidovorax	s__caeni	0	0	0	4	0	0	0	0	0	0	0	0	0	0	0	0	0	0	0	0	0	0	0	0	0	0	0
k__Bacteria	p__Proteobacteria	c__Betaproteobacteria	o__Burkholderiales	Unassigned	Unassigned	Unassigned	0	0	0	0	0	0	4488	4753	5825	0	0	0	0	0	0	0	0	0	0	0	0	0	0	0	0	0	0
k__Bacteria	p__Bacteroidetes	c__Bacteroidia	o__Bacteroidales	f__Prevotellaceae	g__Prevotella	Unassigned	0	0	37	0	0	0	0	0	0	0	0	0	0	0	0	0	0	0	0	0	0	0	0	0	0	0	0
k__Bacteria	p__Firmicutes	c__Bacilli	o__Bacillales	f__Staphylococcaceae	g__Staphylococcus	Unassigned	0	0	0	0	0	0	0	0	0	0	0	0	0	0	0	0	0	0	0	0	0	0	0	0	948	1013	975
k__Bacteria	p__Proteobacteria	Unassigned	Unassigned	Unassigned	Unassigned	Unassigned	3	0	0	0	0	0	0	0	0	0	0	0	0	0	0	0	0	0	0	0	0	0	0	0	0	0	0
k__Bacteria	p__Firmicutes	c__Clostridia	o__Clostridiales	f__Clostridiales_[F-3]	g__Clostridiales_[F-3][G-1]	s__bacterium_HMT_876	0	0	0	0	0	0	0	0	0	0	0	0	0	0	0	0	0	0	0	0	0	192	197	162	0	0	0
k__Bacteria	p__Proteobacteria	c__Gammaproteobacteria	o__Pseudomonadales	f__Pseudomonadaceae	g__Pseudomonas	Unassigned	0	6	0	0	0	0	0	0	0	0	0	0	0	0	0	0	0	0	0	0	0	0	0	0	0	0	0
k__Bacteria	p__Proteobacteria	c__Gammaproteobacteria	o__Pseudomonadales	f__Pseudomonadaceae	g__Pseudomonas	Unassigned	0	0	0	0	0	0	0	0	0	0	0	0	0	0	0	0	168	0	0	0	0	0	0	0	0	0	0
k__Bacteria	p__Firmicutes	c__Bacilli	o__Lactobacillales	f__Lactobacillaceae	g__Lactobacillus	Unassigned	0	0	0	0	0	0	0	0	0	0	0	0	0	0	0	0	0	0	0	0	0	0	0	0	872	869	829
k__Bacteria	p__Actinobacteria	c__Actinobacteria	o__Corynebacteriales	f__Corynebacteriaceae	g__Corynebacterium	Unassigned	0	0	15	0	0	0	0	0	0	0	0	0	0	0	0	0	0	0	0	0	0	0	0	0	0	0	0
k__Bacteria	p__Firmicutes	c__Bacilli	o__Lactobacillales	f__Lactobacillaceae	g__Lactobacillus	Unassigned	0	0	0	0	0	0	0	0	0	0	0	0	0	0	0	0	0	0	0	0	0	0	0	0	402	428	448
k__Bacteria	p__Firmicutes	c__Bacilli	o__Bacillales	f__Bacillaceae	g__Bacillus	s__subtilis	0	0	0	0	0	0	0	0	0	0	0	0	0	5	0	0	0	0	0	0	0	0	0	0	0	0	0
k__Bacteria	p__Proteobacteria	c__Betaproteobacteria	o__Burkholderiales	f__Commamonadaceae	g__Acidovorax	s__ebreus	0	0	0	0	0	0	0	0	0	0	3	0	0	0	0	0	0	0	0	0	0	0	0	0	0	0	0
k__Bacteria	Unassigned	Unassigned	Unassigned	Unassigned	Unassigned	Unassigned	0	0	0	0	0	0	0	0	0	0	0	0	0	0	0	0	0	0	0	0	0	14	14	20	0	0	0
k__Bacteria	p__Firmicutes	c__Bacilli	o__Lactobacillales	f__Lactobacillaceae	g__Lactobacillus	Unassigned	0	0	0	5	0	0	0	0	0	0	0	0	0	0	0	0	0	0	0	0	0	0	0	0	0	0	0
k__Bacteria	p__Firmicutes	c__Clostridia	o__Clostridiales	f__Lachnospiraceae_[XIV]	Unassigned	Unassigned	0	0	0	0	0	0	0	0	0	0	0	0	4	0	0	0	0	0	0	0	0	0	0	0	0	0	0
k__Bacteria	p__Firmicutes	c__Bacilli	o__Lactobacillales	f__Streptococcaceae	g__Streptococcus	s__mutans	0	0	0	0	0	0	0	0	0	99	95	97	0	0	0	0	0	0	0	0	0	0	0	0	0	0	0
k__Bacteria	p__Proteobacteria	c__Betaproteobacteria	o__Burkholderiales	Unassigned	Unassigned	Unassigned	371	597	493	0	0	0	0	0	0	0	0	0	0	0	0	0	0	0	0	0	0	0	0	0	0	0	0
k__Bacteria	p__Firmicutes	c__Bacilli	o__Bacillales	f__Bacillaceae	g__Bacillus	s__subtilis	0	0	0	208	226	307	0	0	0	0	0	0	0	0	0	0	0	0	0	0	0	0	0	0	0	0	0
k__Bacteria	p__Firmicutes	c__Clostridia	o__Clostridiales	f__Lachnospiraceae_[XIV]	Unassigned	Unassigned	0	0	0	0	0	0	0	0	0	0	8	0	0	0	0	0	0	0	0	0	0	0	0	0	0	0	0
k__Bacteria	p__Firmicutes	c__Clostridia	o__Clostridiales	f__Lachnospiraceae_[XIV]	g__Lachnospiraceae_[G-2]	Unassigned	0	0	0	0	0	0	0	0	0	0	0	0	0	0	0	0	0	0	0	0	0	0	0	0	745	720	697
k__Bacteria	Unassigned	Unassigned	Unassigned	Unassigned	Unassigned	Unassigned	0	0	0	0	0	0	3	0	0	0	0	0	0	0	0	0	0	0	0	0	0	0	0	0	0	0	0
k__Bacteria	p__Actinobacteria	c__Actinobacteria	o__Propionibacteriales	f__Propionibacteriaceae	g__Cutibacterium	s__acnes	0	0	0	0	0	0	0	0	0	349	317	345	0	0	0	0	0	0	0	0	0	0	0	0	0	0	0
k__Bacteria	p__Proteobacteria	c__Gammaproteobacteria	o__Enterobacterales	f__Enterobacteriaceae	Unassigned	Unassigned	846	974	996	0	0	0	0	0	0	0	0	0	0	0	0	0	0	0	0	0	0	0	0	0	0	0	0
k__Bacteria	p__Proteobacteria	c__Gammaproteobacteria	o__Pseudomonadales	f__Pseudomonadaceae	g__Pseudomonas	s__pseudoalcaligenes	0	0	0	0	0	0	0	0	0	0	0	0	0	0	0	0	0	0	3672	3155	3711	0	0	0	0	0	0
k__Bacteria	p__Proteobacteria	c__Gammaproteobacteria	o__Enterobacterales	f__Enterobacteriaceae	g__Escherichia	s__coli	0	0	0	0	0	0	6408	6657	8234	0	0	0	0	0	0	0	0	0	0	0	0	0	0	0	0	0	0
k__Bacteria	p__Proteobacteria	c__Gammaproteobacteria	o__Enterobacterales	f__Enterobacteriaceae	g__Escherichia	s__coli	0	0	0	300	377	421	0	0	0	0	0	0	0	0	0	0	0	0	0	0	0	0	0	0	0	0	0
k__Bacteria	p__Firmicutes	c__Bacilli	o__Bacillales	f__Staphylococcaceae	g__Staphylococcus	Unassigned	0	0	0	0	0	0	0	0	0	0	0	0	0	0	0	0	0	0	0	0	0	0	0	0	46	46	42
k__Bacteria	p__Proteobacteria	c__Betaproteobacteria	o__Burkholderiales	Unassigned	Unassigned	Unassigned	0	0	0	1387	1590	1837	0	0	0	0	0	0	0	0	0	0	0	0	0	0	0	0	0	0	0	0	0
k__Bacteria	Unassigned	Unassigned	Unassigned	Unassigned	Unassigned	Unassigned	0	0	0	0	0	0	4	0	0	0	0	0	0	0	0	0	0	0	0	0	0	0	0	0	0	0	0
k__Bacteria	p__Proteobacteria	c__Gammaproteobacteria	o__Enterobacterales	f__Enterobacteriaceae	Unassigned	Unassigned	851	1029	983	0	0	0	0	0	0	0	0	0	0	0	0	0	0	0	0	0	0	0	0	0	0	0	0
k__Bacteria	p__Firmicutes	c__Bacilli	o__Lactobacillales	f__Streptococcaceae	g__Streptococcus	s__mutans	0	0	0	0	7	0	0	0	0	0	0	0	0	0	0	0	0	0	0	0	0	0	0	0	0	0	0
k__Bacteria	Unassigned	Unassigned	Unassigned	Unassigned	Unassigned	Unassigned	0	0	0	0	0	0	4	5	0	0	0	0	0	0	0	0	0	0	0	0	0	0	0	0	0	0	0
k__Bacteria	p__Firmicutes	c__Clostridia	o__Clostridiales	f__Clostridiales_[F-3]	g__Clostridiales_[F-3][G-1]	s__bacterium_HMT_876	0	0	0	0	0	0	0	0	0	0	0	0	0	0	0	7557	8065	8082	0	0	0	0	0	0	0	0	0
k__Bacteria	p__Firmicutes	c__Bacilli	o__Bacillales	f__Bacillaceae	g__Bacillus	s__subtilis	0	0	0	249	313	373	0	0	0	0	0	0	0	0	0	0	0	0	0	0	0	0	0	0	0	0	0
k__Bacteria	p__Firmicutes	c__Bacilli	o__Lactobacillales	f__Lactobacillaceae	g__Lactobacillus	Unassigned	0	0	0	0	0	0	0	0	0	0	0	0	0	0	0	0	0	0	0	0	0	0	0	0	303	271	262
k__Bacteria	p__Firmicutes	c__Clostridia	o__Clostridiales	f__Clostridiales_[F-3]	g__Clostridiales_[F-3][G-1]	s__bacterium_HMT_876	0	0	0	0	0	0	0	0	0	0	0	0	20	0	0	0	0	0	0	0	0	0	0	0	0	0	0
k__Bacteria	p__Firmicutes	c__Bacilli	o__Bacillales	f__Bacillaceae	g__Bacillus	s__subtilis	0	0	0	233	271	340	0	0	0	0	0	0	0	0	0	0	0	0	0	0	0	0	0	0	0	0	0
k__Bacteria	p__Firmicutes	c__Clostridia	o__Clostridiales	f__Lachnospiraceae_[XIV]	Unassigned	Unassigned	74	98	65	0	0	0	0	0	0	0	0	0	0	0	0	0	0	0	0	0	0	0	0	0	0	0	0
k__Bacteria	p__Bacteroidetes	c__Bacteroidia	o__Bacteroidales	f__Porphyromonadaceae	g__Porphyromonas	Unassigned	0	0	0	0	0	0	0	0	0	0	0	0	0	0	0	3000	3237	3235	0	0	0	0	0	0	0	0	0
k__Bacteria	p__Firmicutes	c__Bacilli	o__Bacillales	f__Bacillaceae	g__Bacillus	s__subtilis	0	0	0	0	0	0	0	0	0	0	0	0	0	0	0	0	0	0	0	0	0	239	218	214	0	0	0
k__Bacteria	p__Firmicutes	c__Bacilli	o__Lactobacillales	f__Streptococcaceae	g__Streptococcus	s__mutans	0	0	0	0	0	0	0	0	0	0	0	0	0	0	0	124	130	132	0	0	0	0	0	0	0	0	0
k__Bacteria	p__Firmicutes	c__Clostridia	o__Clostridiales	f__Lachnospiraceae_[XIV]	Unassigned	Unassigned	0	0	0	0	0	0	0	0	0	0	5	0	0	0	0	0	0	0	0	0	0	0	0	0	0	0	0
k__Bacteria	Unassigned	Unassigned	Unassigned	Unassigned	Unassigned	Unassigned	0	0	0	0	0	0	9	6	6	0	0	0	0	0	0	0	0	0	0	0	0	0	0	0	0	0	0
k__Bacteria	p__Proteobacteria	c__Betaproteobacteria	o__Burkholderiales	f__Commamonadaceae	g__Acidovorax	s__ebreus	0	0	0	0	0	0	0	0	0	0	0	0	0	0	0	4978	5340	5380	0	0	0	0	0	0	0	0	0
k__Bacteria	p__Bacteroidetes	c__Bacteroidia	o__Bacteroidales	f__Bacteroidaceae	g__Bacteroides	s__zoogleoformans	0	0	0	0	0	0	0	0	0	870	950	840	0	0	0	0	0	0	0	0	0	0	0	0	0	0	0
k__Bacteria	p__Bacteroidetes	c__Bacteroidia	o__Bacteroidales	f__Porphyromonadaceae	g__Tannerella	Unassigned	0	0	0	0	0	0	0	0	0	0	0	0	0	0	0	0	0	0	0	0	0	0	0	0	436	363	384
k__Bacteria	p__Firmicutes	c__Bacilli	o__Bacillales	f__Bacillaceae	g__Bacillus	s__subtilis	0	0	0	257	267	356	0	0	0	0	0	0	0	0	0	0	0	0	0	0	0	0	0	0	0	0	0
k__Bacteria	p__Firmicutes	c__Clostridia	o__Clostridiales	f__Lachnospiraceae_[XIV]	Unassigned	Unassigned	0	0	0	0	0	0	0	0	0	0	0	6	0	0	0	0	0	0	0	0	0	0	0	0	0	0	0
k__Bacteria	p__Bacteroidetes	c__Bacteroidia	o__Bacteroidales	f__Bacteroidaceae	g__Bacteroides	Unassigned	0	0	0	0	0	0	98	87	106	0	0	0	0	0	0	0	0	0	0	0	0	0	0	0	0	0	0
k__Bacteria	p__Firmicutes	c__Bacilli	o__Lactobacillales	f__Lactobacillaceae	g__Lactobacillus	Unassigned	0	0	0	0	0	0	2070	2274	2774	0	0	0	0	0	0	0	0	0	0	0	0	0	0	0	0	0	0
k__Bacteria	p__Bacteroidetes	c__Bacteroidia	o__Bacteroidales	f__Bacteroidaceae	g__Bacteroides	Unassigned	0	0	0	0	0	0	0	0	0	0	0	0	0	0	6	0	0	0	0	0	0	0	0	0	0	0	0
k__Bacteria	p__Proteobacteria	c__Gammaproteobacteria	o__Pseudomonadales	f__Moraxellaceae	g__Acinetobacter	s__radioresistens	0	0	0	835	946	1154	0	0	0	0	0	0	0	0	0	0	0	0	0	0	0	0	0	0	0	0	0
k__Bacteria	p__Firmicutes	c__Bacilli	o__Lactobacillales	f__Streptococcaceae	g__Streptococcus	s__mutans	0	0	0	0	0	0	0	0	0	0	0	0	0	0	0	0	0	0	0	0	0	0	0	0	2046	2051	2011
k__Bacteria	p__Firmicutes	c__Bacilli	o__Bacillales	f__Staphylococcaceae	g__Staphylococcus	s__epidermidis	0	0	0	286	347	451	0	0	0	0	0	0	0	0	0	0	0	0	0	0	0	0	0	0	0	0	0
k__Bacteria	p__Proteobacteria	c__Gammaproteobacteria	o__Enterobacterales	f__Enterobacteriaceae	g__Escherichia	s__coli	0	0	0	336	370	456	0	0	0	0	0	0	0	0	0	0	0	0	0	0	0	0	0	0	0	0	0
k__Bacteria	p__Firmicutes	c__Clostridia	o__Clostridiales	f__Clostridiales_[F-3]	g__Clostridiales_[F-3][G-1]	s__bacterium_HMT_876	0	0	0	0	0	0	0	0	0	0	0	0	0	0	0	0	0	0	4281	4981	5647	0	0	0	0	0	0
k__Bacteria	p__Firmicutes	c__Clostridia	o__Clostridiales	f__Clostridiales_[F-3]	g__Clostridiales_[F-3][G-1]	s__bacterium_HMT_876	0	0	0	264	290	358	0	0	0	0	0	0	0	0	0	0	0	0	0	0	0	0	0	0	0	0	0
k__Bacteria	p__Actinobacteria	c__Actinobacteria	o__Propionibacteriales	f__Propionibacteriaceae	g__Cutibacterium	s__acnes	0	0	0	0	0	0	0	0	0	0	0	0	0	0	0	0	0	0	1366	1255	1416	0	0	0	0	0	0
k__Bacteria	Unassigned	Unassigned	Unassigned	Unassigned	Unassigned	Unassigned	0	0	0	0	0	0	0	4	0	0	0	0	0	0	0	0	0	0	0	0	0	0	0	0	0	0	0
k__Bacteria	p__Firmicutes	c__Bacilli	o__Lactobacillales	f__Streptococcaceae	g__Streptococcus	s__mutans	0	0	0	0	0	0	0	0	0	3329	3309	3310	0	0	0	0	0	0	0	0	0	0	0	0	0	0	0
k__Bacteria	p__Proteobacteria	c__Gammaproteobacteria	o__Pseudomonadales	f__Pseudomonadaceae	g__Pseudomonas	s__fluorescens	0	0	0	0	0	0	0	0	0	112	121	117	0	0	0	0	0	0	0	0	0	0	0	0	0	0	0
k__Bacteria	p__Firmicutes	c__Clostridia	o__Clostridiales	f__Clostridiales_[F-3]	g__Clostridiales_[F-3][G-1]	s__bacterium_HMT_876	0	0	0	0	0	0	0	0	0	0	0	0	1161	1391	1163	0	0	0	0	0	0	0	0	0	0	0	0
k__Bacteria	p__Actinobacteria	c__Actinobacteria	o__Corynebacteriales	f__Corynebacteriaceae	g__Corynebacterium	s__striatum	0	0	0	0	0	0	0	0	0	0	0	0	0	0	0	0	0	0	0	0	0	0	0	0	822	793	858
k__Bacteria	p__Firmicutes	c__Bacilli	o__Bacillales	f__Staphylococcaceae	g__Staphylococcus	Unassigned	0	0	0	0	0	0	0	0	0	4361	4531	4434	0	0	0	0	0	0	0	0	0	0	0	0	0	0	0
k__Bacteria	p__Actinobacteria	c__Actinobacteria	o__Bifidobacteriales	f__Bifidobacteriaceae	g__Bifidobacterium	s__dentium	0	0	0	0	0	0	0	0	0	0	0	0	0	0	0	0	0	0	0	0	0	0	0	0	1296	1681	1679
k__Bacteria	Unassigned	Unassigned	Unassigned	Unassigned	Unassigned	Unassigned	0	0	0	0	0	0	0	0	2	0	0	0	0	0	0	0	0	0	0	0	0	0	0	0	0	0	0
k__Bacteria	p__Proteobacteria	c__Gammaproteobacteria	o__Enterobacterales	f__Enterobacteriaceae	g__Escherichia	s__coli	0	0	0	0	0	0	0	0	0	0	0	0	0	0	0	0	0	0	121	128	121	0	0	0	0	0	0
k__Bacteria	p__Firmicutes	c__Bacilli	o__Lactobacillales	f__Lactobacillaceae	g__Lactobacillus	Unassigned	0	0	0	0	0	0	0	0	0	0	0	0	0	0	0	0	0	0	5103	4332	5027	0	0	0	0	0	0
k__Bacteria	Unassigned	Unassigned	Unassigned	Unassigned	Unassigned	Unassigned	0	0	0	0	0	0	0	0	0	0	0	0	0	0	0	10	6	5	0	0	0	0	0	0	0	0	0
k__Bacteria	p__Firmicutes	c__Bacilli	o__Lactobacillales	f__Streptococcaceae	g__Streptococcus	s__mutans	0	0	0	0	0	0	0	0	0	0	0	0	0	0	0	0	0	0	3988	3276	3793	0	0	0	0	0	0
k__Bacteria	p__Firmicutes	c__Clostridia	o__Clostridiales	f__Lachnospiraceae_[XIV]	Unassigned	Unassigned	0	0	0	0	0	0	0	0	0	0	0	0	0	0	0	0	0	0	0	0	0	3456	3126	3078	0	0	0
k__Bacteria	p__Firmicutes	c__Clostridia	o__Clostridiales	f__Clostridiales_[F-3]	g__Clostridiales_[F-3][G-1]	s__bacterium_HMT_876	0	0	0	0	0	0	0	0	0	0	0	0	412	510	448	0	0	0	0	0	0	0	0	0	0	0	0
k__Bacteria	p__Bacteroidetes	c__Bacteroidia	o__Bacteroidales	f__Porphyromonadaceae	g__Porphyromonas	Unassigned	0	0	0	0	0	0	0	0	0	0	0	0	0	0	0	866	954	914	0	0	0	0	0	0	0	0	0
k__Bacteria	p__Firmicutes	c__Bacilli	o__Bacillales	f__Staphylococcaceae	g__Staphylococcus	Unassigned	0	0	0	0	0	0	1012	1099	1342	0	0	0	0	0	0	0	0	0	0	0	0	0	0	0	0	0	0
k__Bacteria	p__Bacteroidetes	c__Bacteroidia	o__Bacteroidales	f__Porphyromonadaceae	g__Tannerella	Unassigned	0	0	0	0	0	0	0	0	0	0	0	0	0	0	0	0	0	0	0	0	0	0	0	0	906	832	801
k__Bacteria	p__Firmicutes	c__Bacilli	o__Bacillales	f__Bacillaceae	g__Bacillus	s__subtilis	0	0	0	0	0	0	0	0	0	0	0	0	0	0	0	245	232	244	0	0	0	0	0	0	0	0	0
k__Bacteria	p__Proteobacteria	c__Gammaproteobacteria	o__Enterobacterales	f__Enterobacteriaceae	g__Klebsiella	s__pneumoniae	0	0	0	0	0	0	0	0	0	0	0	0	0	0	0	0	0	0	0	0	0	891	896	846	0	0	0
k__Bacteria	p__Proteobacteria	c__Gammaproteobacteria	o__Pseudomonadales	f__Moraxellaceae	g__Acinetobacter	s__radioresistens	25	0	0	0	0	0	0	0	0	0	0	0	0	0	0	0	0	0	0	0	0	0	0	0	0	0	0
k__Bacteria	p__Bacteroidetes	c__Bacteroidia	o__Bacteroidales	f__Porphyromonadaceae	Unassigned	Unassigned	0	0	0	0	0	0	0	0	0	0	0	0	0	0	0	0	0	0	920	732	863	0	0	0	0	0	0
k__Bacteria	p__Proteobacteria	c__Betaproteobacteria	o__Burkholderiales	f__Commamonadaceae	g__Acidovorax	Unassigned	0	0	0	0	0	0	0	0	0	689	656	724	0	0	0	0	0	0	0	0	0	0	0	0	0	0	0
k__Bacteria	p__Firmicutes	c__Clostridia	o__Clostridiales	Unassigned	Unassigned	Unassigned	0	0	0	0	0	0	210	206	283	0	0	0	0	0	0	0	0	0	0	0	0	0	0	0	0	0	0
k__Bacteria	p__Bacteroidetes	c__Bacteroidia	o__Bacteroidales	f__Bacteroidaceae	g__Bacteroides	s__zoogleoformans	0	0	0	0	0	0	185	168	212	0	0	0	0	0	0	0	0	0	0	0	0	0	0	0	0	0	0
k__Bacteria	p__Bacteroidetes	Unassigned	Unassigned	Unassigned	Unassigned	Unassigned	0	0	0	0	0	0	0	0	0	0	0	0	0	0	0	0	0	0	0	0	0	801	688	690	0	0	0
k__Bacteria	Unassigned	Unassigned	Unassigned	Unassigned	Unassigned	Unassigned	0	0	0	0	0	0	4	4	0	0	0	0	0	0	0	0	0	0	0	0	0	0	0	0	0	0	0
k__Bacteria	p__Bacteroidetes	c__Bacteroidia	o__Bacteroidales	f__Bacteroidaceae	g__Bacteroides	Unassigned	0	0	0	0	0	0	0	0	0	0	35	0	0	0	0	0	0	0	0	0	0	0	0	0	0	0	0
k__Bacteria	p__Firmicutes	c__Clostridia	o__Clostridiales	f__Clostridiales_[F-3]	g__Clostridiales_[F-3][G-1]	s__bacterium_HMT_876	0	0	0	0	0	0	0	0	0	0	0	0	118	154	128	0	0	0	0	0	0	0	0	0	0	0	0
k__Bacteria	p__Firmicutes	c__Clostridia	o__Clostridiales	f__Clostridiales_[F-3]	g__Clostridiales_[F-3][G-1]	s__bacterium_HMT_876	0	0	0	2952	3211	3895	0	0	0	0	0	0	0	0	0	0	0	0	0	0	0	0	0	0	0	0	0
k__Bacteria	p__Bacteroidetes	c__Bacteroidia	o__Bacteroidales	Unassigned	Unassigned	Unassigned	0	0	0	0	0	0	0	0	0	0	0	0	0	0	0	0	0	0	0	0	0	840	778	695	0	0	0
k__Bacteria	p__Firmicutes	Unassigned	Unassigned	Unassigned	Unassigned	Unassigned	0	0	0	0	0	0	0	0	0	0	0	0	0	0	0	2617	2804	2707	0	0	0	0	0	0	0	0	0
k__Bacteria	p__Firmicutes	c__Clostridia	o__Clostridiales	f__Clostridiales_[F-3]	g__Clostridiales_[F-3][G-1]	s__bacterium_HMT_876	0	0	0	0	0	0	0	0	0	0	0	0	0	0	0	0	0	0	0	0	0	0	0	0	506	512	491
k__Bacteria	p__Proteobacteria	c__Gammaproteobacteria	o__Enterobacterales	f__Enterobacteriaceae	g__Escherichia	s__coli	0	0	0	0	0	0	0	0	0	0	0	0	0	0	0	0	0	0	4445	3693	4425	0	0	0	0	0	0
k__Bacteria	p__Firmicutes	c__Clostridia	o__Clostridiales	f__Clostridiales_[F-3]	g__Clostridiales_[F-3][G-1]	s__bacterium_HMT_876	0	0	0	0	0	0	0	0	0	0	0	0	0	0	0	0	0	0	0	0	0	0	0	0	687	787	721
k__Bacteria	p__Proteobacteria	c__Gammaproteobacteria	o__Enterobacterales	f__Enterobacteriaceae	g__Escherichia	s__coli	105	107	86	0	0	0	0	0	0	0	0	0	0	0	0	0	0	0	0	0	0	0	0	0	0	0	0
k__Bacteria	p__Proteobacteria	c__Betaproteobacteria	o__Burkholderiales	f__Commamonadaceae	g__Acidovorax	Unassigned	0	0	0	0	0	0	0	0	0	0	0	0	0	0	0	0	0	0	111	100	98	0	0	0	0	0	0
k__Bacteria	p__Proteobacteria	c__Gammaproteobacteria	o__Pseudomonadales	f__Moraxellaceae	g__Acinetobacter	s__radioresistens	0	0	0	0	0	0	5666	5604	7004	0	0	0	0	0	0	0	0	0	0	0	0	0	0	0	0	0	0
k__Bacteria	p__Firmicutes	c__Bacilli	o__Lactobacillales	f__Lactobacillaceae	g__Lactobacillus	Unassigned	0	0	0	0	0	0	0	0	0	1248	1400	1361	0	0	0	0	0	0	0	0	0	0	0	0	0	0	0
k__Bacteria	p__Actinobacteria	c__Actinobacteria	o__Propionibacteriales	f__Propionibacteriaceae	g__Cutibacterium	s__acnes	0	0	0	0	0	0	0	0	0	0	0	0	0	0	0	0	0	0	0	0	0	0	0	0	1403	1410	1328
k__Bacteria	p__Bacteroidetes	c__Bacteroidia	o__Bacteroidales	f__Bacteroidaceae	g__Bacteroides	s__heparinolyticus	0	0	0	0	0	0	0	0	0	0	0	0	0	0	0	2749	3056	2919	0	0	0	0	0	0	0	0	0
k__Bacteria	p__Proteobacteria	c__Gammaproteobacteria	o__Pseudomonadales	f__Pseudomonadaceae	g__Pseudomonas	s__stutzeri	3182	4023	3742	0	0	0	0	0	0	0	0	0	0	0	0	0	0	0	0	0	0	0	0	0	0	0	0
k__Bacteria	p__Firmicutes	c__Bacilli	o__Bacillales	f__Staphylococcaceae	g__Staphylococcus	s__epidermidis	0	0	0	308	370	419	0	0	0	0	0	0	0	0	0	0	0	0	0	0	0	0	0	0	0	0	0
k__Bacteria	p__Firmicutes	c__Bacilli	o__Lactobacillales	f__Streptococcaceae	g__Streptococcus	s__mutans	0	0	0	0	0	0	0	0	0	97	105	88	0	0	0	0	0	0	0	0	0	0	0	0	0	0	0
k__Bacteria	p__Bacteroidetes	c__Bacteroidia	o__Bacteroidales	f__Bacteroidaceae	g__Bacteroides	Unassigned	14	0	0	0	0	0	0	0	0	0	0	0	0	0	0	0	0	0	0	0	0	0	0	0	0	0	0
k__Bacteria	p__Proteobacteria	c__Betaproteobacteria	o__Burkholderiales	Unassigned	Unassigned	Unassigned	0	0	0	170	222	258	0	0	0	0	0	0	0	0	0	0	0	0	0	0	0	0	0	0	0	0	0
k__Bacteria	p__Firmicutes	c__Bacilli	o__Bacillales	f__Bacillaceae	g__Bacillus	s__subtilis	0	0	0	0	0	0	0	0	0	0	0	0	0	0	0	1012	1081	1071	0	0	0	0	0	0	0	0	0
k__Bacteria	p__Bacteroidetes	c__Bacteroidia	o__Bacteroidales	f__Porphyromonadaceae	Unassigned	Unassigned	0	0	0	0	0	0	0	0	0	0	0	0	0	0	0	0	0	0	1791	1432	1638	0	0	0	0	0	0
k__Bacteria	p__Bacteroidetes	c__Bacteroidia	o__Bacteroidales	Unassigned	Unassigned	Unassigned	0	0	0	0	0	0	0	0	0	0	0	0	0	0	0	0	0	0	0	0	0	1612	1476	1371	0	0	0
k__Bacteria	Unassigned	Unassigned	Unassigned	Unassigned	Unassigned	Unassigned	0	0	0	0	0	0	0	0	0	0	0	0	0	0	0	0	5	0	0	0	0	0	0	0	0	0	0
k__Bacteria	p__Firmicutes	c__Bacilli	o__Bacillales	f__Staphylococcaceae	g__Staphylococcus	s__epidermidis	0	0	0	333	319	401	0	0	0	0	0	0	0	0	0	0	0	0	0	0	0	0	0	0	0	0	0
k__Bacteria	p__Bacteroidetes	c__Bacteroidia	o__Bacteroidales	f__Bacteroidaceae	g__Bacteroides	s__zoogleoformans	0	0	0	0	0	0	0	0	0	0	0	0	309	353	273	0	0	0	0	0	0	0	0	0	0	0	0
k__Bacteria	p__Firmicutes	c__Bacilli	o__Bacillales	f__Bacillaceae	g__Bacillus	s__subtilis	0	0	0	1006	1003	1284	0	0	0	0	0	0	0	0	0	0	0	0	0	0	0	0	0	0	0	0	0
k__Bacteria	p__Firmicutes	c__Bacilli	o__Bacillales	f__Bacillaceae	g__Bacillus	s__subtilis	0	0	0	0	0	0	0	0	0	0	0	0	0	0	0	0	0	0	0	0	0	0	0	0	3947	3870	3718
k__Bacteria	p__Firmicutes	c__Clostridia	o__Clostridiales	f__Clostridiales_[F-3]	g__Clostridiales_[F-3][G-1]	s__bacterium_HMT_876	0	0	0	111	122	134	0	0	0	0	0	0	0	0	0	0	0	0	0	0	0	0	0	0	0	0	0
k__Bacteria	p__Proteobacteria	c__Gammaproteobacteria	o__Pseudomonadales	f__Moraxellaceae	g__Acinetobacter	s__radioresistens	0	0	0	0	0	0	0	0	0	0	0	0	0	0	0	0	0	0	0	0	0	0	0	0	0	6	0
k__Bacteria	p__Bacteroidetes	c__Bacteroidia	o__Bacteroidales	f__Bacteroidaceae	g__Bacteroides	Unassigned	0	0	0	1323	1384	1704	0	0	0	0	0	0	0	0	0	0	0	0	0	0	0	0	0	0	0	0	0
k__Bacteria	p__Firmicutes	c__Bacilli	o__Bacillales	f__Staphylococcaceae	g__Staphylococcus	Unassigned	0	0	0	0	0	0	0	0	0	0	0	0	0	0	0	0	0	0	0	0	0	135	119	110	0	0	0
k__Bacteria	p__Firmicutes	c__Bacilli	o__Bacillales	f__Bacillaceae	g__Bacillus	s__subtilis	0	0	0	0	0	0	0	0	0	0	0	0	0	0	0	0	0	0	664	609	683	0	0	0	0	0	0
k__Bacteria	p__Firmicutes	c__Bacilli	o__Lactobacillales	f__Lactobacillaceae	g__Lactobacillus	Unassigned	0	0	0	0	0	0	0	0	0	11	0	0	0	0	0	0	0	0	0	0	0	0	0	0	0	0	0
k__Bacteria	p__Firmicutes	c__Clostridia	o__Clostridiales	f__Clostridiales_[F-3]	g__Clostridiales_[F-3][G-1]	s__bacterium_HMT_876	0	0	0	0	0	0	0	0	0	0	0	0	0	0	0	0	0	0	0	0	0	7326	6831	6274	0	0	0
k__Bacteria	p__Firmicutes	c__Clostridia	o__Clostridiales	f__Lachnospiraceae_[XIV]	Unassigned	Unassigned	0	0	0	0	0	0	0	0	0	0	0	0	0	0	0	787	750	763	0	0	0	0	0	0	0	0	0
k__Bacteria	p__Bacteroidetes	c__Bacteroidia	o__Bacteroidales	f__Porphyromonadaceae	Unassigned	Unassigned	0	0	0	0	0	0	0	0	0	70	82	67	0	0	0	0	0	0	0	0	0	0	0	0	0	0	0
k__Bacteria	p__Proteobacteria	c__Gammaproteobacteria	o__Pseudomonadales	f__Pseudomonadaceae	g__Pseudomonas	Unassigned	0	0	0	1549	1867	2214	0	0	0	0	0	0	0	0	0	0	0	0	0	0	0	0	0	0	0	0	0
k__Bacteria	p__Firmicutes	c__Bacilli	o__Lactobacillales	f__Streptococcaceae	g__Streptococcus	s__mutans	0	0	0	0	0	0	0	0	0	0	0	0	0	0	0	111	115	135	0	0	0	0	0	0	0	0	0
k__Bacteria	p__Actinobacteria	c__Actinobacteria	o__Corynebacteriales	f__Corynebacteriaceae	g__Corynebacterium	Unassigned	1734	2232	2001	0	0	0	0	0	0	0	0	0	0	0	0	0	0	0	0	0	0	0	0	0	0	0	0
k__Bacteria	p__Proteobacteria	c__Gammaproteobacteria	o__Pseudomonadales	f__Moraxellaceae	g__Acinetobacter	s__radioresistens	0	0	0	0	0	0	0	0	0	0	0	0	0	0	0	0	0	0	0	0	0	0	0	0	86	0	0
k__Bacteria	p__Proteobacteria	c__Gammaproteobacteria	o__Pseudomonadales	f__Pseudomonadaceae	g__Pseudomonas	Unassigned	0	0	0	0	0	0	0	0	0	0	0	0	0	0	0	5049	5338	5710	0	0	0	0	0	0	0	0	0
k__Bacteria	p__Bacteroidetes	c__Bacteroidia	o__Bacteroidales	f__Prevotellaceae	g__Prevotella	Unassigned	3452	4331	3845	0	0	0	0	0	0	0	0	0	0	0	0	0	0	0	0	0	0	0	0	0	0	0	0
k__Bacteria	p__Actinobacteria	c__Actinobacteria	o__Propionibacteriales	f__Propionibacteriaceae	g__Cutibacterium	s__acnes	0	0	0	0	0	0	0	81	67	0	0	0	0	0	0	0	0	0	0	0	0	0	0	0	0	0	0
k__Bacteria	p__Firmicutes	c__Clostridia	o__Clostridiales	f__Lachnospiraceae_[XIV]	g__Lachnospiraceae_[G-2]	Unassigned	0	0	0	0	0	0	0	0	0	0	0	0	0	0	0	0	0	0	0	0	0	0	0	0	991	1063	986
k__Bacteria	p__Firmicutes	c__Bacilli	o__Bacillales	f__Bacillaceae	g__Bacillus	s__subtilis	0	0	0	0	0	0	0	0	0	0	0	0	0	0	0	242	231	237	0	0	0	0	0	0	0	0	0
k__Bacteria	p__Proteobacteria	c__Gammaproteobacteria	o__Pseudomonadales	f__Pseudomonadaceae	g__Pseudomonas	Unassigned	0	0	0	0	0	0	0	0	0	0	0	0	0	0	0	0	0	0	0	0	0	0	0	0	1014	1134	1135
k__Bacteria	p__Firmicutes	c__Bacilli	o__Bacillales	f__Bacillaceae	g__Bacillus	s__subtilis	2656	3255	3131	0	0	0	0	0	0	0	0	0	0	0	0	0	0	0	0	0	0	0	0	0	0	0	0
k__Bacteria	p__Actinobacteria	c__Actinobacteria	o__Corynebacteriales	f__Corynebacteriaceae	g__Corynebacterium	s__striatum	0	0	0	0	0	0	0	0	0	0	0	0	0	0	0	0	0	0	0	0	0	57	49	0	0	0	0
k__Bacteria	p__Firmicutes	c__Clostridia	o__Clostridiales	f__Ruminococcaceae	g__Fastidiosipila	s__sanguinis	0	0	0	0	0	0	0	0	0	3	0	0	0	0	0	0	0	0	0	0	0	0	0	0	0	0	0
k__Bacteria	p__Firmicutes	c__Clostridia	o__Clostridiales	f__Lachnospiraceae_[XIV]	Unassigned	Unassigned	0	0	0	0	0	0	0	0	0	0	14	0	0	0	0	0	0	0	0	0	0	0	0	0	0	0	0
k__Bacteria	p__Firmicutes	c__Bacilli	o__Bacillales	f__Bacillaceae	g__Bacillus	s__subtilis	0	0	0	0	0	0	0	0	0	3	0	0	0	0	0	0	0	0	0	0	0	0	0	0	0	0	0
k__Bacteria	p__Firmicutes	c__Clostridia	o__Clostridiales	f__Clostridiales_[F-3]	g__Clostridiales_[F-3][G-1]	s__bacterium_HMT_876	0	0	0	0	0	0	0	0	0	0	0	0	0	0	0	0	0	0	0	0	0	0	0	0	142	124	0
k__Bacteria	p__Firmicutes	c__Bacilli	o__Bacillales	f__Bacillaceae	g__Bacillus	s__subtilis	73	79	94	0	0	0	0	0	0	0	0	0	0	0	0	0	0	0	0	0	0	0	0	0	0	0	0
k__Bacteria	p__Firmicutes	c__Bacilli	o__Lactobacillales	f__Lactobacillaceae	g__Lactobacillus	Unassigned	0	0	0	0	0	0	0	0	0	0	0	0	0	0	0	5485	5911	5242	0	0	0	0	0	0	0	0	0
k__Bacteria	p__Firmicutes	c__Clostridia	o__Clostridiales	f__Lachnospiraceae_[XIV]	Unassigned	Unassigned	0	0	0	0	0	0	0	0	0	0	0	0	0	0	0	2719	2811	2872	0	0	0	0	0	0	0	0	0
k__Bacteria	p__Firmicutes	c__Bacilli	o__Lactobacillales	f__Lactobacillaceae	g__Lactobacillus	Unassigned	0	0	0	0	0	0	5098	5687	6877	0	0	0	0	0	0	0	0	0	0	0	0	0	0	0	0	0	0
k__Bacteria	Unassigned	Unassigned	Unassigned	Unassigned	Unassigned	Unassigned	0	0	0	0	0	0	0	0	5	0	0	0	0	0	0	0	0	0	0	0	0	0	0	0	0	0	0
k__Bacteria	p__Firmicutes	c__Bacilli	o__Bacillales	f__Staphylococcaceae	g__Staphylococcus	Unassigned	0	0	0	0	0	0	0	0	0	856	925	879	0	0	0	0	0	0	0	0	0	0	0	0	0	0	0
k__Bacteria	p__Firmicutes	c__Bacilli	o__Bacillales	f__Bacillaceae	g__Bacillus	s__subtilis	0	0	0	0	0	0	7313	7574	9605	0	0	0	0	0	0	0	0	0	0	0	0	0	0	0	0	0	0
k__Bacteria	p__Firmicutes	c__Bacilli	o__Bacillales	f__Bacillaceae	g__Bacillus	s__subtilis	0	0	0	0	0	0	0	0	0	772	800	748	0	0	0	0	0	0	0	0	0	0	0	0	0	0	0
k__Bacteria	Unassigned	Unassigned	Unassigned	Unassigned	Unassigned	Unassigned	0	0	0	0	0	0	0	0	0	2	0	0	0	0	0	0	0	0	0	0	0	0	0	0	0	0	0
k__Bacteria	p__Firmicutes	c__Clostridia	o__Clostridiales	f__Clostridiales_[F-3]	g__Clostridiales_[F-3][G-1]	s__bacterium_HMT_876	0	0	0	0	0	0	0	0	0	0	0	0	0	0	0	0	0	0	0	0	0	0	0	0	145	0	132
k__Bacteria	p__Firmicutes	c__Clostridia	o__Clostridiales	f__Clostridiales_[F-3]	g__Clostridiales_[F-3][G-1]	s__bacterium_HMT_876	805	896	796	0	0	0	0	0	0	0	0	0	0	0	0	0	0	0	0	0	0	0	0	0	0	0	0
k__Bacteria	p__Firmicutes	c__Bacilli	o__Bacillales	f__Bacillaceae	g__Bacillus	s__subtilis	0	0	0	0	0	0	2106	2269	2846	0	0	0	0	0	0	0	0	0	0	0	0	0	0	0	0	0	0
k__Bacteria	Unassigned	Unassigned	Unassigned	Unassigned	Unassigned	Unassigned	0	0	0	0	0	0	0	0	0	0	0	0	0	0	0	0	13	0	0	0	0	0	0	0	0	0	0
k__Bacteria	p__Firmicutes	c__Clostridia	o__Clostridiales	Unassigned	Unassigned	Unassigned	0	0	62	0	0	0	0	0	0	0	0	0	0	0	0	0	0	0	0	0	0	0	0	0	0	0	0
k__Bacteria	p__Firmicutes	c__Bacilli	o__Bacillales	f__Staphylococcaceae	g__Staphylococcus	s__epidermidis	737	992	906	0	0	0	0	0	0	0	0	0	0	0	0	0	0	0	0	0	0	0	0	0	0	0	0
k__Bacteria	p__Bacteroidetes	c__Bacteroidia	o__Bacteroidales	f__Porphyromonadaceae	Unassigned	Unassigned	0	0	0	0	0	0	0	0	0	0	0	0	0	0	0	0	0	0	47	51	46	0	0	0	0	0	0
k__Bacteria	p__Actinobacteria	c__Actinobacteria	o__Bifidobacteriales	f__Bifidobacteriaceae	g__Bifidobacterium	Unassigned	0	0	0	0	0	0	0	0	0	0	0	0	0	0	0	0	0	0	0	0	0	0	119	0	0	0	0
k__Bacteria	p__Proteobacteria	c__Gammaproteobacteria	o__Enterobacterales	f__Enterobacteriaceae	g__Escherichia	s__coli	0	0	0	0	0	0	0	0	0	0	0	0	0	0	0	0	0	0	0	0	0	144	153	138	0	0	0
k__Bacteria	p__Firmicutes	c__Clostridia	o__Clostridiales	f__Lachnospiraceae_[XIV]	Unassigned	Unassigned	0	0	0	0	0	0	0	0	0	644	599	695	0	0	0	0	0	0	0	0	0	0	0	0	0	0	0
k__Bacteria	p__Firmicutes	c__Bacilli	o__Lactobacillales	f__Lactobacillaceae	g__Lactobacillus	Unassigned	0	0	0	0	0	0	0	0	0	82	106	105	0	0	0	0	0	0	0	0	0	0	0	0	0	0	0
k__Bacteria	p__Firmicutes	c__Clostridia	o__Clostridiales	f__Clostridiales_[F-3]	g__Clostridiales_[F-3][G-1]	s__bacterium_HMT_876	0	0	0	0	0	0	0	0	0	0	0	0	0	0	8	0	0	0	0	0	0	0	0	0	0	0	0
k__Bacteria	Unassigned	Unassigned	Unassigned	Unassigned	Unassigned	Unassigned	0	0	0	0	0	0	0	0	0	0	0	0	0	8	0	0	0	0	0	0	0	0	0	0	0	0	0
k__Bacteria	p__Bacteroidetes	c__Bacteroidia	o__Bacteroidales	f__Bacteroidaceae	g__Bacteroides	s__zoogleoformans	0	0	0	0	0	0	4099	3966	5039	0	0	0	0	0	0	0	0	0	0	0	0	0	0	0	0	0	0
k__Bacteria	p__Actinobacteria	c__Actinobacteria	o__Propionibacteriales	f__Propionibacteriaceae	g__Cutibacterium	s__acnes	0	0	18	0	0	0	0	0	0	0	0	0	0	0	0	0	0	0	0	0	0	0	0	0	0	0	0
k__Bacteria	p__Proteobacteria	c__Betaproteobacteria	o__Burkholderiales	f__Commamonadaceae	g__Acidovorax	Unassigned	0	0	0	0	0	0	0	0	0	0	0	0	78	95	88	0	0	0	0	0	0	0	0	0	0	0	0
k__Bacteria	p__Firmicutes	c__Bacilli	o__Bacillales	f__Staphylococcaceae	g__Staphylococcus	Unassigned	0	0	0	0	0	0	0	0	0	0	0	0	4	0	0	0	0	0	0	0	0	0	0	0	0	0	0
k__Bacteria	p__Firmicutes	c__Clostridia	o__Clostridiales	f__Clostridiales_[F-3]	g__Clostridiales_[F-3][G-1]	s__bacterium_HMT_876	0	0	0	344	380	485	0	0	0	0	0	0	0	0	0	0	0	0	0	0	0	0	0	0	0	0	0
k__Bacteria	p__Firmicutes	c__Clostridia	o__Clostridiales	f__Lachnospiraceae_[XIV]	g__Lachnospiraceae_[G-2]	Unassigned	0	0	0	0	0	0	0	0	0	0	0	0	0	0	0	0	0	0	0	0	0	0	0	0	0	1	0
k__Bacteria	p__Firmicutes	c__Bacilli	o__Bacillales	f__Staphylococcaceae	g__Staphylococcus	Unassigned	0	0	0	0	0	0	0	0	0	0	0	0	0	0	0	178	182	206	0	0	0	0	0	0	0	0	0
k__Bacteria	p__Firmicutes	c__Clostridia	o__Clostridiales	f__Lachnospiraceae_[XIV]	Unassigned	Unassigned	0	0	0	0	0	0	0	0	0	9	0	0	0	0	0	0	0	0	0	0	0	0	0	0	0	0	0
k__Bacteria	p__Proteobacteria	c__Gammaproteobacteria	o__Enterobacterales	f__Enterobacteriaceae	g__Escherichia	s__coli	0	0	0	0	0	0	0	0	0	0	0	0	0	0	0	4621	4946	4767	0	0	0	0	0	0	0	0	0
k__Bacteria	Unassigned	Unassigned	Unassigned	Unassigned	Unassigned	Unassigned	0	0	0	0	0	0	2	0	0	0	0	0	0	0	0	0	0	0	0	0	0	0	0	0	0	0	0
k__Bacteria	p__Actinobacteria	c__Actinobacteria	o__Corynebacteriales	f__Corynebacteriaceae	g__Corynebacterium	s__striatum	0	0	0	0	0	0	0	0	0	1769	1727	1859	0	0	0	0	0	0	0	0	0	0	0	0	0	0	0
k__Bacteria	p__Proteobacteria	c__Gammaproteobacteria	o__Enterobacterales	f__Enterobacteriaceae	g__Escherichia	s__coli	0	0	0	0	0	0	0	0	0	0	0	0	0	1	0	0	0	0	0	0	0	0	0	0	0	0	0
k__Bacteria	p__Firmicutes	c__Bacilli	o__Bacillales	f__Bacillaceae	g__Bacillus	s__subtilis	1374	1710	1583	0	0	0	0	0	0	0	0	0	0	0	0	0	0	0	0	0	0	0	0	0	0	0	0
k__Bacteria	p__Bacteroidetes	c__Bacteroidia	o__Bacteroidales	f__Bacteroidaceae	g__Bacteroides	s__heparinolyticus	0	0	0	0	0	0	0	0	0	0	0	0	0	0	0	0	0	0	61	49	70	0	0	0	0	0	0
k__Bacteria	p__Firmicutes	c__Bacilli	o__Lactobacillales	f__Streptococcaceae	g__Streptococcus	s__mutans	0	0	0	0	6	0	0	0	0	0	0	0	0	0	0	0	0	0	0	0	0	0	0	0	0	0	0
k__Bacteria	p__Bacteroidetes	c__Bacteroidia	o__Bacteroidales	f__Bacteroidaceae	g__Bacteroides	Unassigned	0	0	0	0	0	0	0	0	0	0	0	13	0	0	0	0	0	0	0	0	0	0	0	0	0	0	0
k__Bacteria	p__Actinobacteria	c__Actinobacteria	o__Corynebacteriales	f__Corynebacteriaceae	g__Corynebacterium	Unassigned	0	0	0	0	0	0	0	0	0	0	0	0	0	0	0	0	0	0	5	0	0	0	0	0	0	0	0
k__Bacteria	p__Bacteroidetes	c__Bacteroidia	o__Bacteroidales	f__Prevotellaceae	g__Prevotella	s__sp._HMT_820	0	0	7	0	0	0	0	0	0	0	0	0	0	0	0	0	0	0	0	0	0	0	0	0	0	0	0
k__Bacteria	p__Bacteroidetes	c__Bacteroidia	o__Bacteroidales	f__Bacteroidaceae	g__Bacteroides	s__heparinolyticus	0	0	0	0	0	0	0	0	0	0	0	0	0	0	0	0	0	0	98	0	77	0	0	0	0	0	0
k__Bacteria	p__Firmicutes	c__Bacilli	o__Bacillales	f__Bacillaceae	g__Bacillus	s__subtilis	0	0	0	16	14	17	0	0	0	0	0	0	0	0	0	0	0	0	0	0	0	0	0	0	0	0	0
k__Bacteria	p__Bacteroidetes	c__Bacteroidia	o__Bacteroidales	f__Porphyromonadaceae	g__Tannerella	Unassigned	0	0	0	0	0	0	0	0	0	0	0	0	0	0	0	0	0	0	0	0	0	0	0	0	0	2	0
k__Bacteria	p__Actinobacteria	c__Actinobacteria	o__Corynebacteriales	f__Corynebacteriaceae	g__Corynebacterium	s__striatum	0	0	0	0	0	0	0	0	0	0	0	0	137	203	108	0	0	0	0	0	0	0	0	0	0	0	0
k__Bacteria	p__Actinobacteria	c__Actinobacteria	o__Propionibacteriales	f__Propionibacteriaceae	g__Cutibacterium	s__acnes	0	0	0	0	0	0	0	0	0	0	0	0	0	0	0	0	0	0	0	0	0	2487	2364	2153	0	0	0
k__Bacteria	p__Bacteroidetes	c__Bacteroidia	o__Bacteroidales	f__Bacteroidaceae	g__Bacteroides	Unassigned	0	0	0	0	0	0	0	0	0	2555	2568	2425	0	0	0	0	0	0	0	0	0	0	0	0	0	0	0
k__Bacteria	p__Bacteroidetes	c__Bacteroidia	o__Bacteroidales	Unassigned	Unassigned	Unassigned	0	0	0	0	0	0	0	0	0	0	0	0	115	127	121	0	0	0	0	0	0	0	0	0	0	0	0
k__Bacteria	p__Proteobacteria	c__Gammaproteobacteria	o__Enterobacterales	f__Enterobacteriaceae	Unassigned	Unassigned	0	0	0	0	0	0	0	0	0	0	0	0	0	0	0	0	0	0	0	0	0	0	0	0	507	541	488
k__Bacteria	p__Firmicutes	c__Bacilli	o__Bacillales	f__Staphylococcaceae	g__Staphylococcus	s__epidermidis	3278	4057	3546	0	0	0	0	0	0	0	0	0	0	0	0	0	0	0	0	0	0	0	0	0	0	0	0
k__Bacteria	p__Firmicutes	c__Bacilli	o__Bacillales	f__Staphylococcaceae	g__Staphylococcus	Unassigned	0	0	0	0	0	0	0	0	0	0	0	0	0	0	11	0	0	0	0	0	0	0	0	0	0	0	0
k__Bacteria	p__Bacteroidetes	c__Bacteroidia	o__Bacteroidales	f__Prevotellaceae	g__Prevotella	Unassigned	35	0	0	0	0	0	0	0	0	0	0	0	0	0	0	0	0	0	0	0	0	0	0	0	0	0	0
k__Bacteria	p__Firmicutes	c__Bacilli	o__Bacillales	f__Bacillaceae	g__Bacillus	s__subtilis	0	0	0	0	0	0	0	0	0	0	0	0	0	0	0	892	921	984	0	0	0	0	0	0	0	0	0
k__Bacteria	p__Firmicutes	c__Bacilli	o__Bacillales	f__Bacillaceae	g__Bacillus	s__subtilis	0	0	2	0	0	0	0	0	0	0	0	0	0	0	0	0	0	0	0	0	0	0	0	0	0	0	0
k__Bacteria	p__Firmicutes	c__Bacilli	o__Lactobacillales	f__Streptococcaceae	g__Streptococcus	s__mutans	0	0	0	0	0	0	0	0	0	0	0	0	0	0	0	0	0	0	0	0	0	0	0	0	0	4	0
k__Bacteria	p__Proteobacteria	c__Gammaproteobacteria	o__Pseudomonadales	f__Moraxellaceae	g__Acinetobacter	s__radioresistens	0	0	0	0	0	0	0	0	0	5329	5574	5231	0	0	0	0	0	0	0	0	0	0	0	0	0	0	0
k__Bacteria	p__Actinobacteria	c__Actinobacteria	o__Corynebacteriales	f__Corynebacteriaceae	g__Corynebacterium	Unassigned	0	0	0	0	0	0	0	0	0	0	0	2	0	0	0	0	0	0	0	0	0	0	0	0	0	0	0
k__Bacteria	p__Firmicutes	c__Bacilli	o__Bacillales	f__Staphylococcaceae	g__Staphylococcus	s__capitis	0	0	0	0	0	0	0	0	0	0	0	0	0	0	0	0	0	0	0	0	0	972	868	858	0	0	0
k__Bacteria	p__Firmicutes	c__Bacilli	o__Bacillales	f__Bacillaceae	g__Bacillus	s__subtilis	0	0	0	0	0	0	0	0	0	0	0	0	0	0	0	0	0	0	0	0	0	8632	8183	7955	0	0	0
k__Bacteria	p__Firmicutes	c__Clostridia	o__Clostridiales	f__Clostridiales_[F-3]	g__Clostridiales_[F-3][G-1]	s__bacterium_HMT_876	0	0	0	0	0	0	0	0	0	0	0	0	0	0	0	0	0	0	0	0	0	0	0	0	4439	4524	4452
k__Bacteria	Unassigned	Unassigned	Unassigned	Unassigned	Unassigned	Unassigned	0	0	0	0	0	0	0	0	0	0	0	0	0	0	0	0	0	16	0	0	0	0	0	0	0	0	0
k__Bacteria	Unassigned	Unassigned	Unassigned	Unassigned	Unassigned	Unassigned	0	0	0	0	0	0	3	4	6	0	0	0	0	0	0	0	0	0	0	0	0	0	0	0	0	0	0
k__Bacteria	p__Actinobacteria	c__Actinobacteria	o__Corynebacteriales	f__Corynebacteriaceae	g__Corynebacterium	Unassigned	0	0	0	785	1023	1311	0	0	0	0	0	0	0	0	0	0	0	0	0	0	0	0	0	0	0	0	0
k__Bacteria	p__Firmicutes	c__Bacilli	o__Bacillales	f__Bacillaceae	g__Bacillus	s__subtilis	0	0	0	0	0	0	0	0	0	62	58	56	0	0	0	0	0	0	0	0	0	0	0	0	0	0	0
k__Bacteria	Unassigned	Unassigned	Unassigned	Unassigned	Unassigned	Unassigned	0	0	0	0	0	0	0	0	3	0	0	0	0	0	0	0	0	0	0	0	0	0	0	0	0	0	0
k__Bacteria	p__Firmicutes	c__Clostridia	o__Clostridiales	Unassigned	Unassigned	Unassigned	0	0	0	0	0	0	708	633	755	0	0	0	0	0	0	0	0	0	0	0	0	0	0	0	0	0	0
k__Bacteria	p__Firmicutes	c__Bacilli	o__Lactobacillales	f__Streptococcaceae	g__Streptococcus	s__mutans	0	0	0	0	0	0	0	0	0	0	0	0	0	0	0	3936	4156	4062	0	0	0	0	0	0	0	0	0
k__Bacteria	Unassigned	Unassigned	Unassigned	Unassigned	Unassigned	Unassigned	0	0	0	0	0	0	3	2	0	0	0	0	0	0	0	0	0	0	0	0	0	0	0	0	0	0	0
k__Bacteria	p__Firmicutes	c__Bacilli	o__Lactobacillales	f__Streptococcaceae	g__Streptococcus	s__mutans	0	0	0	0	0	0	0	0	0	0	0	0	0	0	2	0	0	0	0	0	0	0	0	0	0	0	0
k__Bacteria	p__Firmicutes	c__Bacilli	o__Lactobacillales	Unassigned	Unassigned	Unassigned	0	0	0	0	0	0	0	0	0	0	0	0	0	0	0	0	0	0	0	0	0	6025	6216	6006	0	0	0
k__Bacteria	p__Bacteroidetes	c__Bacteroidia	o__Bacteroidales	f__Bacteroidaceae	g__Bacteroides	s__heparinolyticus	0	0	0	0	0	0	0	0	0	0	0	0	0	0	0	0	0	0	2753	2173	2462	0	0	0	0	0	0
k__Bacteria	p__Bacteroidetes	c__Bacteroidia	o__Bacteroidales	f__Bacteroidaceae	g__Bacteroides	Unassigned	0	0	0	0	0	0	0	0	0	0	0	0	0	0	8	0	0	0	0	0	0	0	0	0	0	0	0
k__Bacteria	p__Bacteroidetes	c__Bacteroidia	o__Bacteroidales	Unassigned	Unassigned	Unassigned	0	0	0	1197	1436	1703	0	0	0	0	0	0	0	0	0	0	0	0	0	0	0	0	0	0	0	0	0
k__Bacteria	p__Actinobacteria	c__Actinobacteria	o__Bifidobacteriales	f__Bifidobacteriaceae	g__Bifidobacterium	Unassigned	0	0	0	0	0	0	0	0	0	0	0	0	0	0	0	0	0	0	393	451	553	0	0	0	0	0	0
k__Bacteria	Unassigned	Unassigned	Unassigned	Unassigned	Unassigned	Unassigned	0	0	0	0	0	0	0	0	3	0	0	0	0	0	0	0	0	0	0	0	0	0	0	0	0	0	0
k__Bacteria	p__Firmicutes	c__Clostridia	o__Clostridiales	f__Clostridiales_[F-3]	g__Clostridiales_[F-3][G-1]	s__bacterium_HMT_876	0	0	0	0	0	0	0	0	0	0	0	0	0	0	0	216	225	221	0	0	0	0	0	0	0	0	0
k__Bacteria	p__Firmicutes	c__Bacilli	o__Lactobacillales	f__Streptococcaceae	g__Streptococcus	s__mutans	0	0	0	2	0	0	0	0	0	0	0	0	0	0	0	0	0	0	0	0	0	0	0	0	0	0	0
k__Bacteria	p__Bacteroidetes	c__Bacteroidia	o__Bacteroidales	f__Porphyromonadaceae	Unassigned	Unassigned	0	0	0	0	0	0	0	0	0	0	0	0	0	0	0	80	93	117	0	0	0	0	0	0	0	0	0
k__Bacteria	Unassigned	Unassigned	Unassigned	Unassigned	Unassigned	Unassigned	0	0	0	4	0	0	0	0	0	0	0	0	0	0	0	0	0	0	0	0	0	0	0	0	0	0	0
k__Bacteria	p__Proteobacteria	c__Gammaproteobacteria	o__Pseudomonadales	f__Moraxellaceae	g__Acinetobacter	s__radioresistens	2243	2722	2479	0	0	0	0	0	0	0	0	0	0	0	0	0	0	0	0	0	0	0	0	0	0	0	0
k__Bacteria	p__Bacteroidetes	c__Bacteroidia	o__Bacteroidales	Unassigned	Unassigned	Unassigned	0	0	0	409	464	599	0	0	0	0	0	0	0	0	0	0	0	0	0	0	0	0	0	0	0	0	0
k__Bacteria	p__Firmicutes	c__Bacilli	o__Bacillales	f__Staphylococcaceae	g__Staphylococcus	s__epidermidis	776	989	961	0	0	0	0	0	0	0	0	0	0	0	0	0	0	0	0	0	0	0	0	0	0	0	0
k__Bacteria	p__Firmicutes	c__Bacilli	o__Bacillales	f__Bacillaceae	g__Bacillus	s__subtilis	0	0	0	0	0	0	0	0	0	116	117	107	0	0	0	0	0	0	0	0	0	0	0	0	0	0	0
k__Bacteria	p__Firmicutes	c__Bacilli	o__Lactobacillales	f__Streptococcaceae	g__Streptococcus	s__mutans	0	0	0	0	0	0	0	0	0	6	0	0	0	0	0	0	0	0	0	0	0	0	0	0	0	0	0
k__Bacteria	p__Actinobacteria	c__Actinobacteria	o__Propionibacteriales	f__Propionibacteriaceae	g__Cutibacterium	s__acnes	2036	2501	2281	0	0	0	0	0	0	0	0	0	0	0	0	0	0	0	0	0	0	0	0	0	0	0	0
k__Bacteria	p__Firmicutes	c__Bacilli	o__Lactobacillales	f__Lactobacillaceae	g__Lactobacillus	Unassigned	0	0	0	0	0	0	0	0	0	0	0	0	0	0	0	145	167	151	0	0	0	0	0	0	0	0	0
k__Bacteria	p__Firmicutes	c__Bacilli	o__Bacillales	f__Bacillaceae	g__Bacillus	s__subtilis	720	968	766	0	0	0	0	0	0	0	0	0	0	0	0	0	0	0	0	0	0	0	0	0	0	0	0
k__Bacteria	p__Bacteroidetes	c__Bacteroidia	o__Bacteroidales	f__Porphyromonadaceae	g__Tannerella	Unassigned	0	0	0	0	0	0	0	0	0	0	0	0	0	0	0	0	0	0	0	0	0	0	0	0	403	344	351
k__Bacteria	p__Bacteroidetes	c__Bacteroidia	o__Bacteroidales	f__Bacteroidaceae	g__Bacteroides	Unassigned	0	0	0	0	0	0	0	0	0	0	0	0	0	0	0	0	0	0	944	745	869	0	0	0	0	0	0
k__Bacteria	p__Actinobacteria	c__Actinobacteria	o__Propionibacteriales	f__Propionibacteriaceae	g__Cutibacterium	s__acnes	0	0	0	0	0	0	0	0	0	0	0	0	152	211	166	0	0	0	0	0	0	0	0	0	0	0	0
k__Bacteria	p__Firmicutes	c__Bacilli	o__Lactobacillales	Unassigned	Unassigned	Unassigned	0	0	0	0	0	0	0	0	0	0	0	0	0	0	0	0	0	0	0	0	0	151	171	142	0	0	0
k__Bacteria	p__Proteobacteria	c__Gammaproteobacteria	o__Pseudomonadales	f__Pseudomonadaceae	g__Pseudomonas	s__stutzeri	663	839	746	0	0	0	0	0	0	0	0	0	0	0	0	0	0	0	0	0	0	0	0	0	0	0	0
k__Bacteria	p__Proteobacteria	c__Gammaproteobacteria	o__Pseudomonadales	f__Moraxellaceae	g__Acinetobacter	s__radioresistens	0	0	0	0	0	0	0	0	0	0	0	0	5	0	0	0	0	0	0	0	0	0	0	0	0	0	0
k__Bacteria	p__Bacteroidetes	c__Bacteroidia	o__Bacteroidales	f__Prevotellaceae	g__Prevotella	s__sp._HMT_820	873	1015	999	0	0	0	0	0	0	0	0	0	0	0	0	0	0	0	0	0	0	0	0	0	0	0	0
k__Bacteria	p__Proteobacteria	c__Betaproteobacteria	o__Burkholderiales	Unassigned	Unassigned	Unassigned	4436	5260	5102	0	0	0	0	0	0	0	0	0	0	0	0	0	0	0	0	0	0	0	0	0	0	0	0
k__Bacteria	p__Actinobacteria	c__Actinobacteria	o__Propionibacteriales	f__Propionibacteriaceae	g__Cutibacterium	s__acnes	0	0	0	0	0	0	2407	2370	2957	0	0	0	0	0	0	0	0	0	0	0	0	0	0	0	0	0	0
k__Bacteria	p__Firmicutes	c__Bacilli	o__Lactobacillales	f__Streptococcaceae	g__Streptococcus	s__mutans	0	0	0	0	0	0	5472	5775	7096	0	0	0	0	0	0	0	0	0	0	0	0	0	0	0	0	0	0
k__Bacteria	p__Firmicutes	c__Bacilli	o__Lactobacillales	f__Lactobacillaceae	g__Lactobacillus	Unassigned	0	0	0	0	0	0	0	0	0	0	0	0	0	0	0	0	0	0	0	0	0	0	0	0	930	968	822
k__Bacteria	p__Firmicutes	c__Negativicutes	o__Veillonellales	f__Veillonellaceae	g__Veillonella	Unassigned	0	0	0	0	0	0	0	0	0	0	8	0	0	0	0	0	0	0	0	0	0	0	0	0	0	0	0
k__Bacteria	p__Bacteroidetes	c__Bacteroidia	o__Bacteroidales	f__Bacteroidaceae	g__Bacteroides	Unassigned	0	0	0	0	0	0	0	0	0	7	0	33	0	0	0	0	0	0	0	0	0	0	0	0	0	0	0
k__Bacteria	p__Firmicutes	c__Bacilli	o__Bacillales	f__Staphylococcaceae	g__Staphylococcus	s__epidermidis	82	100	96	0	0	0	0	0	0	0	0	0	0	0	0	0	0	0	0	0	0	0	0	0	0	0	0
k__Bacteria	Unassigned	Unassigned	Unassigned	Unassigned	Unassigned	Unassigned	0	0	0	0	0	0	0	0	2	0	0	0	0	0	0	0	0	0	0	0	0	0	0	0	0	0	0
k__Bacteria	p__Bacteroidetes	c__Bacteroidia	o__Bacteroidales	Unassigned	Unassigned	Unassigned	0	0	0	0	0	0	0	0	0	0	0	0	0	0	0	0	0	0	0	0	0	831	768	699	0	0	0
k__Bacteria	p__Bacteroidetes	c__Bacteroidia	o__Bacteroidales	Unassigned	Unassigned	Unassigned	0	0	0	0	0	0	0	0	0	0	0	0	0	0	0	0	0	0	0	0	0	49	47	34	0	0	0
k__Bacteria	p__Firmicutes	c__Clostridia	o__Clostridiales	f__Lachnospiraceae_[XIV]	Unassigned	Unassigned	0	0	0	0	0	0	0	0	0	2370	2374	2536	0	0	0	0	0	0	0	0	0	0	0	0	0	0	0

## Sheet: Mock2-300-SILVA
Supplementary Table S11. Raw abundance data of sequence reads obtained from mock2 with 300 bp PE using SILVA.
domain	phylum	class	order	family	genus	species	Mock1-V1-V2-1	Mock1-V1-V2-2	Mock1-V1-V2-3	Mock1-V1-V3-1	Mock1-V1-V3-2	Mock1-V1-V3-3	Mock1-V3-1	Mock1-V3-2	Mock1-V3-3	Mock1-V3-V4-1	Mock1-V3-V4-2	Mock1-V3-V4-3	Mock1-V3-V5-1	Mock1-V3-V5-2	Mock1-V3-V5-3	Mock1-V4-1	Mock1-V4-2	Mock1-V4-3	Mock1-V4-V5-1	Mock1-V4-V5-2	Mock1-V4-V5-3	Mock1-V5-V6-1	Mock1-V5-V6-2	Mock1-V5-V6-3	Mock1-V6-V8-1	Mock1-V6-V8-2	Mock1-V6-V8-3
d__Bacteria	p__Firmicutes	c__Clostridia	o__Peptostreptococcales-Tissierellales	f__Peptostreptococcales-Tissierellales	g__Parvimonas	Unassigned	0	0	0	0	0	0	0	0	0	0	0	0	0	0	0	0	0	0	0	0	0	0	0	0	29	31	25
d__Archaea	p__Halobacterota	c__Methanosarcinia	o__Methanosarciniales	f__Methanosaetaceae	g__Methanosaeta	s__Methanothrix_thermoacetophila	0	0	0	0	0	0	0	0	0	0	0	0	0	0	6	0	0	0	0	0	0	0	0	0	0	0	0
d__Bacteria	p__Bacteroidota	c__Bacteroidia	o__Bacteroidales	f__Prevotellaceae	g__Prevotella	s__Prevotella_intermedia	0	0	0	0	0	0	106	0	0	0	0	0	0	0	0	0	0	0	0	0	0	0	0	0	0	0	0
d__Bacteria	p__Firmicutes	c__Bacilli	o__Lactobacillales	f__Streptococcaceae	g__Streptococcus	Unassigned	0	0	0	0	0	0	0	0	0	0	0	0	0	0	0	0	0	0	0	0	0	140	131	151	0	0	0
d__Bacteria	p__Proteobacteria	c__Gammaproteobacteria	o__Pasteurellales	f__Pasteurellaceae	g__Aggregatibacter	Unassigned	0	0	0	0	0	0	737	0	1141	0	0	0	0	0	0	0	0	0	0	0	0	0	0	0	0	0	0
d__Bacteria	p__Firmicutes	c__Bacilli	o__Lactobacillales	f__Streptococcaceae	g__Streptococcus	Unassigned	0	0	0	0	0	0	0	0	0	0	0	0	0	0	0	466	616	465	0	0	0	0	0	0	0	0	0
d__Bacteria	p__Bacteroidota	c__Bacteroidia	o__Bacteroidales	f__Prevotellaceae	g__Prevotella	s__Prevotella_intermedia	0	0	0	0	0	0	0	0	0	67	76	0	0	0	0	0	0	0	0	0	0	0	0	0	0	0	0
d__Bacteria	p__Proteobacteria	c__Gammaproteobacteria	o__Pasteurellales	f__Pasteurellaceae	g__Aggregatibacter	s__Aggregatibacter_actinomycetemcomitans	0	0	0	0	0	0	0	0	0	0	0	0	0	0	0	0	0	0	0	0	0	0	243	0	0	0	0
d__Bacteria	p__Synergistota	c__Synergistia	o__Synergistales	f__Synergistaceae	g__Acetomicrobium	Unassigned	0	0	0	0	0	0	0	0	0	24	0	0	0	0	0	0	0	0	0	0	0	0	0	0	0	0	0
d__Bacteria	p__Bacteroidota	c__Bacteroidia	o__Bacteroidales	f__Prevotellaceae	g__Prevotella	s__Prevotella_intermedia	0	0	0	0	0	0	0	0	0	0	0	0	0	0	0	0	0	0	106	129	0	0	0	0	0	0	0
d__Bacteria	p__Thermotogota	c__Thermotogae	o__Petrotogales	f__Petrotogaceae	g__Petrotoga	Unassigned	0	0	0	0	0	0	0	0	0	0	7	0	0	0	0	0	0	0	0	0	0	0	0	0	0	0	0
d__Bacteria	p__Firmicutes	c__Clostridia	o__Peptostreptococcales-Tissierellales	f__Peptostreptococcales-Tissierellales	g__Parvimonas	s__Parvimonas_micra	0	45	0	0	0	0	0	0	0	0	0	0	0	0	0	0	0	0	0	0	0	0	0	0	0	0	0
d__Bacteria	p__Proteobacteria	c__Gammaproteobacteria	o__Burkholderiales	f__Comamonadaceae	Unassigned	Unassigned	0	0	0	0	0	0	0	0	0	0	0	2	0	0	0	0	0	0	0	0	0	0	0	0	0	0	0
d__Bacteria	p__Firmicutes	c__Clostridia	o__Peptostreptococcales-Tissierellales	f__Peptostreptococcales-Tissierellales	g__Parvimonas	Unassigned	0	0	0	0	0	0	0	37	76	0	0	0	0	0	0	0	0	0	0	0	0	0	0	0	0	0	0
d__Bacteria	p__Fusobacteriota	c__Fusobacteriia	o__Fusobacteriales	f__Fusobacteriaceae	g__Fusobacterium	Unassigned	127	0	0	0	0	0	0	0	0	0	0	0	0	0	0	0	0	0	0	0	0	0	0	0	0	0	0
d__Bacteria	p__Firmicutes	c__Bacilli	o__Lactobacillales	f__Streptococcaceae	g__Streptococcus	Unassigned	0	0	0	0	0	0	112	0	0	0	0	0	0	0	0	0	0	0	0	0	0	0	0	0	0	0	0
d__Bacteria	p__Bacteroidota	c__Bacteroidia	o__Bacteroidales	f__Porphyromonadaceae	g__Porphyromonas	s__Porphyromonas_gingivalis	60	0	0	0	0	0	0	0	0	0	0	0	0	0	0	0	0	0	0	0	0	0	0	0	0	0	0
d__Bacteria	p__Proteobacteria	c__Gammaproteobacteria	o__Pasteurellales	f__Pasteurellaceae	g__Aggregatibacter	s__Aggregatibacter_actinomycetemcomitans	0	0	0	0	0	0	0	0	0	0	0	0	0	0	0	0	0	0	0	0	0	0	0	0	0	346	377
d__Bacteria	p__Firmicutes	c__Clostridia	o__Peptostreptococcales-Tissierellales	f__Peptostreptococcales-Tissierellales	g__Parvimonas	Unassigned	0	0	0	0	0	0	0	0	0	0	0	0	0	0	0	484	644	491	0	0	0	0	0	0	0	0	0
d__Archaea	p__Halobacterota	c__Methanosarcinia	o__Methanosarciniales	f__Methanosaetaceae	g__Methanosaeta	s__Methanothrix_thermoacetophila	0	0	0	0	0	0	0	0	0	0	0	0	0	0	0	14	0	0	0	0	0	0	0	0	0	0	0
d__Bacteria	p__Bacteroidota	c__Bacteroidia	o__Bacteroidales	f__Prevotellaceae	g__Prevotella	s__Prevotella_intermedia	6577	6802	6454	0	0	0	0	0	0	0	0	0	0	0	0	0	0	0	0	0	0	0	0	0	0	0	0
d__Bacteria	p__Bacteroidota	c__Bacteroidia	o__Bacteroidales	f__Porphyromonadaceae	g__Porphyromonas	s__Porphyromonas_gingivalis	0	0	0	0	0	0	0	0	0	5902	6401	6477	0	0	0	0	0	0	0	0	0	0	0	0	0	0	0
d__Bacteria	p__Caldatribacteriota	c__JS1	o__JS1	f__JS1	g__JS1	s__terrestrial_metagenome	0	0	0	0	0	0	0	0	0	0	0	7	0	0	0	0	0	0	0	0	0	0	0	0	0	0	0
d__Bacteria	p__Firmicutes	c__Bacilli	o__Lactobacillales	f__Streptococcaceae	g__Streptococcus	Unassigned	0	0	0	0	0	0	0	0	0	0	0	0	0	0	0	0	0	0	0	0	0	5003	4783	4934	0	0	0
d__Bacteria	p__Firmicutes	c__Clostridia	o__Peptostreptococcales-Tissierellales	f__Peptostreptococcales-Tissierellales	g__Parvimonas	s__Parvimonas_micra	0	0	0	60	62	64	0	0	0	0	0	0	0	0	0	0	0	0	0	0	0	0	0	0	0	0	0
d__Bacteria	p__Firmicutes	c__Bacilli	o__Lactobacillales	f__Streptococcaceae	g__Streptococcus	Unassigned	55	67	68	0	0	0	0	0	0	0	0	0	0	0	0	0	0	0	0	0	0	0	0	0	0	0	0
d__Bacteria	p__Bacteroidota	c__Bacteroidia	o__Bacteroidales	f__Prevotellaceae	g__Prevotella	s__Prevotella_intermedia	0	0	0	0	0	0	0	0	0	0	0	0	0	0	0	0	0	0	158	126	215	0	0	0	0	0	0
d__Bacteria	p__Firmicutes	c__Clostridia	o__Peptostreptococcales-Tissierellales	f__Peptostreptococcales-Tissierellales	g__Parvimonas	s__Parvimonas_micra	0	40	0	0	0	0	0	0	0	0	0	0	0	0	0	0	0	0	0	0	0	0	0	0	0	0	0
d__Archaea	p__Euryarchaeota	c__Thermococci	o__Thermococcales	f__Thermococcaceae	g__Thermococcus	Unassigned	0	0	0	0	0	0	0	0	0	0	0	0	0	0	0	6	0	0	0	0	0	0	0	0	0	0	0
d__Bacteria	p__Cloacimonadota	c__Cloacimonadia	o__MSBL2	f__MSBL2	g__MSBL2	s__uncultured_Spirochaetes	0	0	0	0	0	0	0	0	0	0	0	0	0	0	0	5	0	0	0	0	0	0	0	0	0	0	0
d__Bacteria	p__Fusobacteriota	c__Fusobacteriia	o__Fusobacteriales	f__Fusobacteriaceae	g__Fusobacterium	Unassigned	0	0	0	0	0	0	0	0	0	0	0	0	0	0	0	0	0	0	16565	12958	14333	0	0	0	0	0	0
d__Bacteria	p__Proteobacteria	c__Gammaproteobacteria	o__Pasteurellales	f__Pasteurellaceae	g__Aggregatibacter	s__Aggregatibacter_actinomycetemcomitans	0	45	65	0	0	0	0	0	0	0	0	0	0	0	0	0	0	0	0	0	0	0	0	0	0	0	0
d__Bacteria	p__Firmicutes	c__Bacilli	o__Lactobacillales	f__Streptococcaceae	g__Streptococcus	Unassigned	0	0	0	0	0	0	0	0	0	0	0	0	0	0	0	14794	20432	16030	0	0	0	0	0	0	0	0	0
d__Bacteria	p__Firmicutes	c__Bacilli	o__Lactobacillales	f__Streptococcaceae	g__Streptococcus	Unassigned	36	0	0	0	0	0	0	0	0	0	0	0	0	0	0	0	0	0	0	0	0	0	0	0	0	0	0
d__Bacteria	p__Proteobacteria	c__Gammaproteobacteria	o__Pasteurellales	f__Pasteurellaceae	g__Aggregatibacter	s__Aggregatibacter_actinomycetemcomitans	0	0	0	0	0	0	0	0	0	0	0	0	0	0	0	0	0	0	0	0	0	0	0	0	401	396	0
d__Bacteria	p__Firmicutes	c__Clostridia	o__Peptostreptococcales-Tissierellales	f__Peptostreptococcales-Tissierellales	g__Parvimonas	s__Parvimonas_micra	0	0	0	0	0	168	0	0	0	0	0	0	0	0	0	0	0	0	0	0	0	0	0	0	0	0	0
d__Bacteria	p__Fusobacteriota	c__Fusobacteriia	o__Fusobacteriales	f__Fusobacteriaceae	g__Fusobacterium	Unassigned	0	0	0	1788	1802	1734	0	0	0	0	0	0	0	0	0	0	0	0	0	0	0	0	0	0	0	0	0
d__Bacteria	p__Fusobacteriota	c__Fusobacteriia	o__Fusobacteriales	f__Fusobacteriaceae	g__Fusobacterium	Unassigned	0	0	0	0	0	0	0	0	0	0	0	0	0	0	0	0	0	0	0	0	0	440	0	0	0	0	0
d__Bacteria	p__Fusobacteriota	c__Fusobacteriia	o__Fusobacteriales	f__Fusobacteriaceae	g__Fusobacterium	Unassigned	0	0	0	0	0	0	0	0	0	0	0	0	0	11	0	0	0	0	0	0	0	0	0	0	0	0	0
d__Bacteria	p__Proteobacteria	c__Gammaproteobacteria	o__Pasteurellales	f__Pasteurellaceae	g__Aggregatibacter	s__Aggregatibacter_actinomycetemcomitans	0	0	0	0	0	0	0	0	0	36	0	0	0	0	0	0	0	0	0	0	0	0	0	0	0	0	0
d__Bacteria	p__Proteobacteria	c__Gammaproteobacteria	o__Pasteurellales	f__Pasteurellaceae	g__Aggregatibacter	s__Aggregatibacter_actinomycetemcomitans	0	0	0	0	0	0	0	0	0	0	0	0	0	0	0	0	0	0	13285	10343	11156	0	0	0	0	0	0
d__Bacteria	p__Firmicutes	c__Clostridia	o__Peptostreptococcales-Tissierellales	f__Peptostreptococcales-Tissierellales	g__Parvimonas	Unassigned	0	0	0	0	0	0	0	0	0	38	46	46	0	0	0	0	0	0	0	0	0	0	0	0	0	0	0
d__Bacteria	p__Bacteroidota	c__Bacteroidia	o__Bacteroidales	f__Prevotellaceae	g__Prevotella	Unassigned	0	0	0	0	0	0	0	0	34	0	0	0	0	0	0	0	0	0	0	0	0	0	0	0	0	0	0
d__Bacteria	p__Proteobacteria	c__Gammaproteobacteria	o__Pasteurellales	f__Pasteurellaceae	g__Aggregatibacter	s__Aggregatibacter_actinomycetemcomitans	0	0	0	0	0	0	0	0	0	0	0	0	0	0	0	513	661	614	0	0	0	0	0	0	0	0	0
d__Bacteria	p__Fusobacteriota	c__Fusobacteriia	o__Fusobacteriales	f__Fusobacteriaceae	g__Fusobacterium	Unassigned	0	0	0	0	0	0	203	251	309	0	0	0	0	0	0	0	0	0	0	0	0	0	0	0	0	0	0
d__Bacteria	p__Bacteroidota	c__Bacteroidia	o__Bacteroidales	f__Prevotellaceae	g__Prevotella	s__Prevotella_intermedia	0	0	0	0	0	0	0	0	0	0	0	0	0	0	0	0	0	0	189	126	162	0	0	0	0	0	0
d__Bacteria	p__Firmicutes	c__Clostridia	o__Peptostreptococcales-Tissierellales	f__Peptostreptococcales-Tissierellales	g__Parvimonas	Unassigned	0	0	0	0	0	0	0	0	0	0	115	123	0	0	0	0	0	0	0	0	0	0	0	0	0	0	0
Unassigned	Unassigned	Unassigned	Unassigned	Unassigned	Unassigned	Unassigned	0	0	0	0	0	0	0	0	2	0	0	0	0	0	0	0	0	0	0	0	0	0	0	0	0	0	0
d__Bacteria	p__Firmicutes	c__Syntrophomonadia	o__Syntrophomonadales	f__Syntrophomonadaceae	g__Thermosyntropha	Unassigned	0	0	0	0	0	0	0	0	0	3	0	0	0	0	0	0	0	0	0	0	0	0	0	0	0	0	0
d__Archaea	p__Halobacterota	c__Methanosarcinia	o__Methanosarciniales	f__Methanosaetaceae	g__Methanosaeta	s__Methanothrix_thermoacetophila	0	0	0	0	0	0	0	0	0	0	6	0	0	0	0	0	0	0	0	0	0	0	0	0	0	0	0
d__Bacteria	p__Proteobacteria	c__Gammaproteobacteria	o__Pasteurellales	f__Pasteurellaceae	g__Aggregatibacter	s__Aggregatibacter_actinomycetemcomitans	0	0	0	0	0	0	0	0	0	0	0	0	0	0	0	0	0	0	0	0	0	0	67	0	0	0	0
d__Bacteria	p__Firmicutes	c__Clostridia	o__Peptostreptococcales-Tissierellales	f__Peptostreptococcales-Tissierellales	g__Parvimonas	Unassigned	0	0	0	0	0	0	0	0	0	0	0	0	0	0	0	0	0	0	37	0	0	0	0	0	0	0	0
d__Bacteria	p__Fusobacteriota	c__Fusobacteriia	o__Fusobacteriales	f__Fusobacteriaceae	g__Fusobacterium	Unassigned	0	0	0	0	0	0	0	0	0	836	0	760	0	0	0	0	0	0	0	0	0	0	0	0	0	0	0
d__Bacteria	p__Proteobacteria	c__Gammaproteobacteria	o__Pasteurellales	f__Pasteurellaceae	Unassigned	Unassigned	0	0	0	0	0	0	0	0	90	0	0	0	0	0	0	0	0	0	0	0	0	0	0	0	0	0	0
d__Bacteria	p__Firmicutes	c__Bacilli	o__Lactobacillales	f__Streptococcaceae	g__Streptococcus	Unassigned	0	0	0	0	0	0	0	0	0	8	0	0	0	0	0	0	0	0	0	0	0	0	0	0	0	0	0
d__Bacteria	p__Firmicutes	c__Bacilli	o__Lactobacillales	f__Streptococcaceae	g__Streptococcus	Unassigned	0	0	0	0	0	0	0	0	0	29	0	0	0	0	0	0	0	0	0	0	0	0	0	0	0	0	0
d__Bacteria	p__Fusobacteriota	c__Fusobacteriia	o__Fusobacteriales	f__Fusobacteriaceae	g__Fusobacterium	Unassigned	5390	5681	5284	0	0	0	0	0	0	0	0	0	0	0	0	0	0	0	0	0	0	0	0	0	0	0	0
d__Bacteria	p__Proteobacteria	c__Gammaproteobacteria	o__Pasteurellales	f__Pasteurellaceae	g__Aggregatibacter	s__Aggregatibacter_actinomycetemcomitans	0	0	0	0	0	0	0	0	0	0	0	0	0	0	0	0	0	0	0	0	0	0	0	114	0	0	0
d__Bacteria	p__Proteobacteria	c__Gammaproteobacteria	o__Pasteurellales	f__Pasteurellaceae	g__Aggregatibacter	Unassigned	0	0	0	0	0	0	137	105	184	0	0	0	0	0	0	0	0	0	0	0	0	0	0	0	0	0	0
d__Bacteria	p__Fusobacteriota	c__Fusobacteriia	o__Fusobacteriales	f__Fusobacteriaceae	g__Fusobacterium	Unassigned	0	0	0	0	0	0	0	0	0	0	0	0	0	0	0	0	0	0	0	0	0	269	272	287	0	0	0
d__Bacteria	p__Fusobacteriota	c__Fusobacteriia	o__Fusobacteriales	f__Fusobacteriaceae	g__Fusobacterium	Unassigned	0	0	0	0	0	0	0	0	116	0	0	0	0	0	0	0	0	0	0	0	0	0	0	0	0	0	0
d__Bacteria	p__Proteobacteria	c__Gammaproteobacteria	o__Pasteurellales	f__Pasteurellaceae	g__Aggregatibacter	s__Aggregatibacter_actinomycetemcomitans	0	0	0	0	0	0	0	0	0	0	0	0	0	0	0	0	0	0	0	161	186	0	0	0	0	0	0
d__Bacteria	p__Firmicutes	c__Bacilli	o__Lactobacillales	f__Streptococcaceae	g__Streptococcus	Unassigned	0	0	0	0	0	0	0	0	0	0	0	0	0	0	0	0	0	0	347	280	332	0	0	0	0	0	0
d__Bacteria	p__Proteobacteria	c__Gammaproteobacteria	o__Pasteurellales	f__Pasteurellaceae	g__Aggregatibacter	s__Aggregatibacter_actinomycetemcomitans	122	0	0	0	0	0	0	0	0	0	0	0	0	0	0	0	0	0	0	0	0	0	0	0	0	0	0
d__Bacteria	p__Bacteroidota	c__Bacteroidia	o__Bacteroidales	f__Prevotellaceae	g__Prevotella	s__Prevotella_intermedia	0	0	0	0	0	0	0	0	0	0	0	0	0	0	0	0	0	0	2674	2052	2220	0	0	0	0	0	0
d__Bacteria	p__Bacteroidota	c__Bacteroidia	o__Bacteroidales	f__Prevotellaceae	g__Prevotella	s__Prevotella_intermedia	0	0	0	0	0	0	0	0	0	0	0	0	0	0	0	0	0	0	0	0	0	4620	4595	4575	0	0	0
d__Bacteria	p__Proteobacteria	c__Gammaproteobacteria	o__Pasteurellales	f__Pasteurellaceae	Unassigned	Unassigned	0	0	0	0	0	0	0	0	0	0	0	0	0	0	9	0	0	0	0	0	0	0	0	0	0	0	0
d__Archaea	p__Halobacterota	c__uncultured	o__uncultured	f__uncultured	g__uncultured	s__uncultured_archaeon	0	0	0	0	0	0	0	0	0	7	7	0	0	0	0	0	0	0	0	0	0	0	0	0	0	0	0
d__Bacteria	p__Deferribacterota	c__Deferribacteres	o__Deferribacterales	f__Deferribacteraceae	g__uncultured	Unassigned	0	0	0	0	0	0	0	0	0	0	0	0	0	0	0	11	0	2	0	0	0	0	0	0	0	0	0
d__Bacteria	p__Firmicutes	c__Bacilli	o__Lactobacillales	f__Streptococcaceae	g__Streptococcus	Unassigned	0	0	0	0	0	0	0	0	0	0	0	0	0	0	0	0	0	0	9655	7431	7919	0	0	0	0	0	0
d__Bacteria	p__Bacteroidota	c__Bacteroidia	o__Bacteroidales	f__Porphyromonadaceae	g__Porphyromonas	s__Porphyromonas_gingivalis	0	0	0	0	0	0	0	0	0	0	39	0	0	0	0	0	0	0	0	0	0	0	0	0	0	0	0
d__Bacteria	p__Fusobacteriota	c__Fusobacteriia	o__Fusobacteriales	f__Fusobacteriaceae	g__Fusobacterium	Unassigned	0	0	0	0	0	0	0	0	0	0	0	0	0	0	0	0	0	0	0	0	0	0	0	0	0	4	0
Unassigned	Unassigned	Unassigned	Unassigned	Unassigned	Unassigned	Unassigned	0	0	0	0	0	0	0	0	4	0	0	0	0	0	0	0	0	0	0	0	0	0	0	0	0	0	0
d__Bacteria	p__Firmicutes	c__Clostridia	o__Peptostreptococcales-Tissierellales	f__Peptostreptococcales-Tissierellales	g__Parvimonas	Unassigned	0	0	0	0	0	0	0	0	0	0	0	0	0	0	0	0	0	0	0	0	0	9910	10169	10069	0	0	0
d__Bacteria	p__Bacteroidota	c__Bacteroidia	o__Bacteroidales	f__Prevotellaceae	g__Prevotella	s__Prevotella_intermedia	0	0	0	0	0	0	0	0	0	0	0	0	0	0	0	157	209	148	0	0	0	0	0	0	0	0	0
d__Bacteria	p__Proteobacteria	c__Gammaproteobacteria	o__Pasteurellales	f__Pasteurellaceae	Unassigned	Unassigned	0	0	0	0	0	0	0	0	0	0	0	0	0	14	9	0	0	0	0	0	0	0	0	0	0	0	0
d__Bacteria	p__Proteobacteria	c__Gammaproteobacteria	o__Pasteurellales	f__Pasteurellaceae	g__Aggregatibacter	s__Aggregatibacter_actinomycetemcomitans	0	0	0	0	0	0	0	0	0	0	0	0	0	0	0	0	0	0	0	0	0	0	65	0	0	0	0
d__Bacteria	p__Fusobacteriota	c__Fusobacteriia	o__Fusobacteriales	f__Fusobacteriaceae	g__Fusobacterium	Unassigned	0	0	0	0	0	0	0	0	0	0	0	0	0	0	0	0	0	0	341	285	336	0	0	0	0	0	0
d__Bacteria	p__Proteobacteria	c__Gammaproteobacteria	o__Pasteurellales	f__Pasteurellaceae	g__Aggregatibacter	s__Aggregatibacter_actinomycetemcomitans	0	0	0	0	0	0	0	0	0	0	0	0	0	0	0	17868	23926	20281	0	0	0	0	0	0	0	0	0
d__Bacteria	p__Firmicutes	c__Bacilli	o__Lactobacillales	f__Streptococcaceae	g__Streptococcus	Unassigned	0	0	0	0	0	0	0	0	0	0	0	0	0	0	0	0	0	0	0	0	0	1516	1484	1530	0	0	0
d__Bacteria	p__Proteobacteria	c__Gammaproteobacteria	o__Pasteurellales	f__Pasteurellaceae	g__Aggregatibacter	s__Aggregatibacter_actinomycetemcomitans	0	0	0	0	0	0	0	0	0	0	0	0	0	0	0	0	0	0	0	0	0	0	0	1204	0	0	0
d__Archaea	p__Halobacterota	c__Methanosarcinia	o__Methanosarciniales	f__Methanosaetaceae	g__Methanosaeta	s__Methanothrix_thermoacetophila	0	0	0	0	0	0	0	0	0	12	0	0	0	0	0	0	0	0	0	0	0	0	0	0	0	0	0
d__Bacteria	p__Firmicutes	c__Bacilli	o__Lactobacillales	f__Streptococcaceae	g__Streptococcus	Unassigned	0	0	0	0	0	0	0	0	0	0	0	0	0	0	0	0	0	0	0	0	4	0	0	0	0	0	0
d__Bacteria	p__Fusobacteriota	c__Fusobacteriia	o__Fusobacteriales	f__Fusobacteriaceae	g__Fusobacterium	Unassigned	0	0	0	0	0	0	0	0	0	0	0	0	1320	1735	1491	0	0	0	0	0	0	0	0	0	0	0	0
d__Archaea	p__Euryarchaeota	c__Methanobacteria	o__Methanobacteriales	f__Methanothermobacteriaceae	g__Methanothermobacter	Unassigned	0	0	0	0	0	0	0	0	0	0	0	0	0	0	0	20	0	0	0	0	0	0	0	0	0	0	0
d__Bacteria	p__Proteobacteria	c__Gammaproteobacteria	o__Pasteurellales	f__Pasteurellaceae	g__Aggregatibacter	s__Aggregatibacter_actinomycetemcomitans	0	0	0	0	0	0	0	0	0	0	0	0	0	0	0	0	0	0	0	0	0	13347	13538	13560	0	0	0
d__Bacteria	p__Firmicutes	c__Bacilli	o__Lactobacillales	f__Streptococcaceae	g__Streptococcus	s__Streptococcus_sanguinis	0	0	0	2255	2276	2394	0	0	0	0	0	0	0	0	0	0	0	0	0	0	0	0	0	0	0	0	0
d__Bacteria	p__Bacteroidota	c__Bacteroidia	o__Bacteroidales	f__Prevotellaceae	g__Prevotella	s__Prevotella_intermedia	0	0	0	0	0	0	0	0	0	0	0	0	0	0	0	0	0	0	0	0	0	40	0	0	0	0	0
d__Bacteria	p__Bacteroidota	c__Bacteroidia	o__Bacteroidales	f__Prevotellaceae	g__Prevotella	s__Prevotella_intermedia	0	0	0	0	0	0	0	0	0	0	0	0	0	0	0	0	0	0	0	0	0	0	0	0	2231	2076	2051
d__Bacteria	p__Bacteroidota	c__Bacteroidia	o__Bacteroidales	f__Prevotellaceae	g__Prevotella	s__Prevotella_intermedia	65	61	60	0	0	0	0	0	0	0	0	0	0	0	0	0	0	0	0	0	0	0	0	0	0	0	0
d__Bacteria	p__Proteobacteria	c__Gammaproteobacteria	o__Pasteurellales	f__Pasteurellaceae	g__Aggregatibacter	s__Aggregatibacter_actinomycetemcomitans	0	0	0	0	0	0	13090	14637	19664	0	0	0	0	0	0	0	0	0	0	0	0	0	0	0	0	0	0
d__Bacteria	p__Proteobacteria	c__Gammaproteobacteria	o__Pasteurellales	f__Pasteurellaceae	g__Aggregatibacter	s__Aggregatibacter_actinomycetemcomitans	0	0	0	0	0	0	0	0	0	0	0	0	0	0	0	0	0	0	0	0	0	0	0	0	101	0	0
d__Bacteria	p__Proteobacteria	c__Gammaproteobacteria	o__Pasteurellales	f__Pasteurellaceae	g__Aggregatibacter	s__Aggregatibacter_actinomycetemcomitans	0	39	32	0	0	0	0	0	0	0	0	0	0	0	0	0	0	0	0	0	0	0	0	0	0	0	0
d__Bacteria	p__Caldatribacteriota	c__JS1	o__JS1	f__JS1	g__JS1	s__terrestrial_metagenome	0	0	0	0	0	0	0	0	0	0	0	0	0	11	0	0	0	0	0	0	0	0	0	0	0	0	0
d__Bacteria	p__Bacteroidota	c__Bacteroidia	o__Bacteroidales	f__Porphyromonadaceae	g__Porphyromonas	s__Porphyromonas_gingivalis	0	0	0	0	0	0	0	0	0	0	0	0	0	0	0	0	0	0	0	0	0	6191	6016	6345	0	0	0
d__Bacteria	p__Firmicutes	c__Bacilli	o__Lactobacillales	f__Streptococcaceae	g__Streptococcus	Unassigned	0	0	0	0	0	0	8880	9738	13767	0	0	0	0	0	0	0	0	0	0	0	0	0	0	0	0	0	0
d__Bacteria	p__Firmicutes	c__Bacilli	o__Lactobacillales	f__Streptococcaceae	g__Streptococcus	Unassigned	0	0	0	0	0	0	0	0	0	0	0	0	0	0	0	0	0	0	0	0	0	0	0	0	3476	3309	3498
d__Bacteria	p__Bacteroidota	c__Bacteroidia	o__Bacteroidales	f__Prevotellaceae	g__Prevotella	s__Prevotella_intermedia	0	0	0	492	472	434	0	0	0	0	0	0	0	0	0	0	0	0	0	0	0	0	0	0	0	0	0
d__Bacteria	p__Bacteroidota	c__Bacteroidia	o__Bacteroidales	f__Prevotellaceae	g__Prevotella	s__Prevotella_intermedia	0	0	0	0	0	0	0	0	287	0	0	0	0	0	0	0	0	0	0	0	0	0	0	0	0	0	0
d__Bacteria	p__Bacteroidota	c__Bacteroidia	o__Bacteroidales	f__Porphyromonadaceae	g__Porphyromonas	s__Porphyromonas_gingivalis	0	0	0	0	56	49	0	0	0	0	0	0	0	0	0	0	0	0	0	0	0	0	0	0	0	0	0
d__Bacteria	p__Bacteroidota	c__Bacteroidia	o__Bacteroidales	f__Porphyromonadaceae	g__Porphyromonas	s__Porphyromonas_gingivalis	0	0	0	3168	3156	3352	0	0	0	0	0	0	0	0	0	0	0	0	0	0	0	0	0	0	0	0	0
d__Bacteria	p__Bacteroidota	c__Bacteroidia	o__Bacteroidales	f__Prevotellaceae	g__Prevotella	s__Prevotella_intermedia	0	0	0	0	0	0	0	0	93	0	0	0	0	0	0	0	0	0	0	0	0	0	0	0	0	0	0
d__Bacteria	p__Proteobacteria	c__Gammaproteobacteria	o__Pasteurellales	f__Pasteurellaceae	g__Aggregatibacter	s__Aggregatibacter_actinomycetemcomitans	0	94	90	0	0	0	0	0	0	0	0	0	0	0	0	0	0	0	0	0	0	0	0	0	0	0	0
d__Bacteria	p__Bacteroidota	c__Bacteroidia	o__Bacteroidales	f__Prevotellaceae	g__Prevotella	s__Prevotella_intermedia	0	0	0	0	0	0	0	0	0	862	941	909	0	0	0	0	0	0	0	0	0	0	0	0	0	0	0
d__Bacteria	p__Proteobacteria	c__Gammaproteobacteria	o__Pasteurellales	f__Pasteurellaceae	g__Aggregatibacter	s__Aggregatibacter_actinomycetemcomitans	604	619	588	0	0	0	0	0	0	0	0	0	0	0	0	0	0	0	0	0	0	0	0	0	0	0	0
d__Bacteria	p__Proteobacteria	c__Gammaproteobacteria	o__Pasteurellales	f__Pasteurellaceae	g__Aggregatibacter	s__Aggregatibacter_actinomycetemcomitans	0	0	0	0	0	0	0	0	0	0	0	0	0	0	0	0	0	0	0	0	0	0	0	0	8825	8307	8539
d__Bacteria	p__Fusobacteriota	c__Fusobacteriia	o__Fusobacteriales	f__Fusobacteriaceae	g__Fusobacterium	Unassigned	0	0	0	0	0	0	0	0	0	12863	13309	13322	0	0	0	0	0	0	0	0	0	0	0	0	0	0	0
d__Bacteria	p__Cloacimonadota	c__Cloacimonadia	o__MSBL2	f__MSBL2	g__MSBL2	s__uncultured_Spirochaetes	0	0	0	0	0	0	0	0	0	0	10	0	0	0	0	0	0	0	0	0	0	0	0	0	0	0	0
d__Bacteria	p__Bacteroidota	c__Bacteroidia	o__Bacteroidales	f__Porphyromonadaceae	g__Porphyromonas	s__Porphyromonas_gingivalis	0	0	0	0	0	0	0	0	0	0	0	0	0	0	0	0	0	0	11026	8931	9003	0	0	0	0	0	0
d__Bacteria	p__Firmicutes	c__Clostridia	o__Peptostreptococcales-Tissierellales	f__Peptostreptococcales-Tissierellales	g__Parvimonas	Unassigned	0	0	0	0	0	0	0	0	0	0	0	0	0	0	0	0	0	0	0	0	0	0	0	0	106	0	0
d__Bacteria	p__Proteobacteria	c__Gammaproteobacteria	o__Pasteurellales	f__Pasteurellaceae	g__Aggregatibacter	s__Aggregatibacter_actinomycetemcomitans	0	0	0	2639	2607	2586	0	0	0	0	0	0	0	0	0	0	0	0	0	0	0	0	0	0	0	0	0
d__Bacteria	p__Bacteroidota	c__Bacteroidia	o__Bacteroidales	f__Porphyromonadaceae	g__Porphyromonas	s__Porphyromonas_gingivalis	0	0	0	0	0	0	8467	9587	12985	0	0	0	0	0	0	0	0	0	0	0	0	0	0	0	0	0	0
d__Bacteria	p__Proteobacteria	c__Gammaproteobacteria	o__Pasteurellales	f__Pasteurellaceae	g__Aggregatibacter	s__Aggregatibacter_actinomycetemcomitans	0	0	0	0	0	0	0	0	0	255	279	293	0	0	0	0	0	0	0	0	0	0	0	0	0	0	0
d__Bacteria	p__Firmicutes	c__Clostridia	o__Peptostreptococcales-Tissierellales	f__Peptostreptococcales-Tissierellales	g__Parvimonas	Unassigned	0	0	0	0	0	0	0	0	0	0	0	0	0	0	0	0	0	0	11266	9467	9908	0	0	0	0	0	0
d__Bacteria	p__Firmicutes	c__Bacilli	o__Lactobacillales	f__Streptococcaceae	g__Streptococcus	Unassigned	0	0	0	0	0	0	0	0	0	7107	7815	7891	0	0	0	0	0	0	0	0	0	0	0	0	0	0	0
d__Bacteria	p__Bacteroidota	c__Bacteroidia	o__Bacteroidales	f__Prevotellaceae	g__Prevotella	s__Prevotella_intermedia	0	0	0	0	0	0	0	73	0	0	0	0	0	0	0	0	0	0	0	0	0	0	0	0	0	0	0
d__Bacteria	p__Proteobacteria	c__Gammaproteobacteria	o__Pasteurellales	f__Pasteurellaceae	Unassigned	Unassigned	0	0	0	0	0	0	0	11	17	0	0	0	0	0	0	0	0	0	0	0	0	0	0	0	0	0	0
d__Bacteria	p__Bacteroidota	c__Bacteroidia	o__Bacteroidales	f__Prevotellaceae	g__Prevotella	s__Prevotella_intermedia	0	0	0	0	0	0	0	0	0	0	0	0	0	0	0	0	380	0	0	0	0	0	0	0	0	0	0
d__Bacteria	p__Fusobacteriota	c__Fusobacteriia	o__Fusobacteriales	f__Fusobacteriaceae	g__Fusobacterium	Unassigned	0	0	0	0	0	0	0	0	0	0	0	0	0	0	0	0	0	0	0	0	0	886	1128	1125	0	0	0
d__Bacteria	p__Bacteroidota	c__Bacteroidia	o__Bacteroidales	f__Prevotellaceae	g__Prevotella	s__Prevotella_intermedia	0	0	0	0	0	0	0	122	0	0	0	0	0	0	0	0	0	0	0	0	0	0	0	0	0	0	0
d__Bacteria	p__Firmicutes	c__Bacilli	o__Lactobacillales	Unassigned	Unassigned	Unassigned	0	0	0	0	0	0	0	0	0	0	0	0	0	0	0	0	0	0	0	0	0	0	0	0	2	0	0
d__Bacteria	p__Proteobacteria	c__Gammaproteobacteria	o__Pasteurellales	f__Pasteurellaceae	g__Aggregatibacter	s__Aggregatibacter_actinomycetemcomitans	0	0	0	0	0	0	0	0	0	0	0	0	0	0	0	0	0	0	408	328	331	0	0	0	0	0	0
d__Bacteria	p__Fusobacteriota	c__Fusobacteriia	o__Fusobacteriales	f__Fusobacteriaceae	g__Fusobacterium	Unassigned	0	0	0	0	0	0	0	0	0	0	0	0	0	0	0	0	0	0	0	0	0	0	0	0	421	332	323
d__Bacteria	p__Firmicutes	c__Clostridia	o__Peptostreptococcales-Tissierellales	f__Peptostreptococcales-Tissierellales	g__Parvimonas	Unassigned	0	0	0	0	0	0	0	0	0	0	0	0	0	0	0	0	0	0	0	0	0	873	0	0	0	0	0
d__Bacteria	p__Proteobacteria	c__Gammaproteobacteria	o__Pasteurellales	f__Pasteurellaceae	g__Aggregatibacter	s__Aggregatibacter_actinomycetemcomitans	0	0	0	0	0	0	0	0	0	0	0	0	0	0	0	0	0	0	0	0	0	0	120	0	0	0	0
d__Bacteria	p__Fusobacteriota	c__Fusobacteriia	o__Fusobacteriales	f__Fusobacteriaceae	g__Fusobacterium	Unassigned	0	0	0	0	0	0	0	0	0	0	0	0	0	0	13	0	0	0	0	0	0	0	0	0	0	0	0
d__Bacteria	p__Proteobacteria	c__Gammaproteobacteria	o__Pasteurellales	f__Pasteurellaceae	g__Aggregatibacter	s__Aggregatibacter_actinomycetemcomitans	0	0	0	0	0	0	0	0	0	0	0	0	0	0	0	0	0	0	937	0	0	0	0	0	0	0	0
d__Bacteria	p__Bacteroidota	c__Bacteroidia	o__Bacteroidales	f__Prevotellaceae	g__Prevotella	s__Prevotella_intermedia	0	0	0	192	183	177	0	0	0	0	0	0	0	0	0	0	0	0	0	0	0	0	0	0	0	0	0
d__Bacteria	p__Firmicutes	c__Bacilli	o__Lactobacillales	f__Streptococcaceae	g__Streptococcus	Unassigned	0	0	0	0	0	0	0	0	0	0	0	0	0	0	0	0	0	0	0	0	0	0	0	0	1143	1042	999
d__Bacteria	p__Firmicutes	c__Clostridia	o__Peptostreptococcales-Tissierellales	f__Peptostreptococcales-Tissierellales	g__Parvimonas	Unassigned	0	0	0	0	0	0	0	0	0	0	0	0	0	0	0	0	0	0	0	0	0	0	0	0	0	130	0
d__Bacteria	p__Bacteroidota	c__Bacteroidia	o__Bacteroidales	f__Prevotellaceae	g__Prevotella	s__Prevotella_intermedia	0	0	0	0	0	0	0	0	0	0	0	0	0	0	0	4830	6508	5289	0	0	0	0	0	0	0	0	0
d__Bacteria	p__Bacteroidota	c__Bacteroidia	o__Bacteroidales	f__Prevotellaceae	g__Prevotella	Unassigned	0	0	0	0	0	0	46	0	0	0	0	0	0	0	0	0	0	0	0	0	0	0	0	0	0	0	0
d__Bacteria	p__Fusobacteriota	c__Fusobacteriia	o__Fusobacteriales	f__Fusobacteriaceae	g__Fusobacterium	s__Fusobacterium_nucleatum	0	0	0	1742	1749	1730	0	0	0	0	0	0	0	0	0	0	0	0	0	0	0	0	0	0	0	0	0
d__Bacteria	p__Bacteroidota	c__Bacteroidia	o__Bacteroidales	f__Porphyromonadaceae	g__Porphyromonas	s__Porphyromonas_gingivalis	0	0	0	0	0	0	0	0	0	41	0	41	0	0	0	0	0	0	0	0	0	0	0	0	0	0	0
d__Bacteria	p__Fusobacteriota	c__Fusobacteriia	o__Fusobacteriales	f__Fusobacteriaceae	g__Fusobacterium	Unassigned	0	60	0	0	0	0	0	0	0	0	0	0	0	0	0	0	0	0	0	0	0	0	0	0	0	0	0
d__Bacteria	p__Firmicutes	c__Clostridia	o__Peptostreptococcales-Tissierellales	f__Peptostreptococcales-Tissierellales	g__Parvimonas	Unassigned	0	0	0	0	0	0	0	0	0	0	0	0	0	0	0	0	0	0	0	0	0	0	0	0	40	0	75
d__Bacteria	p__Bacteroidota	c__Bacteroidia	o__Bacteroidales	f__Porphyromonadaceae	g__Porphyromonas	s__Porphyromonas_gingivalis	0	0	0	0	0	0	0	0	0	65	0	0	0	0	0	0	0	0	0	0	0	0	0	0	0	0	0
d__Bacteria	p__Bacteroidota	c__Bacteroidia	o__Bacteroidales	f__Prevotellaceae	g__Prevotella	s__Prevotella_aurantiaca	0	0	0	0	0	0	0	0	0	0	0	0	0	9	0	0	0	0	0	0	0	0	0	0	0	0	0
d__Bacteria	p__Firmicutes	c__Clostridia	o__Peptostreptococcales-Tissierellales	f__Peptostreptococcales-Tissierellales	g__Parvimonas	Unassigned	0	0	0	0	0	0	7960	9888	12917	0	0	0	0	0	0	0	0	0	0	0	0	0	0	0	0	0	0
d__Bacteria	p__Bacteroidota	c__Bacteroidia	o__Bacteroidales	f__Porphyromonadaceae	g__Porphyromonas	Unassigned	0	0	0	0	0	0	0	0	0	0	0	0	0	0	0	0	0	0	495	383	374	0	0	0	0	0	0
d__Bacteria	p__Bacteroidota	c__Bacteroidia	o__Bacteroidales	f__Porphyromonadaceae	g__Porphyromonas	Unassigned	0	0	0	0	0	0	0	0	0	0	0	0	0	0	0	0	0	0	205	159	169	0	0	0	0	0	0
Unassigned	Unassigned	Unassigned	Unassigned	Unassigned	Unassigned	Unassigned	0	0	0	0	0	0	0	0	4	0	0	0	0	0	0	0	0	0	0	0	0	0	0	0	0	0	0
d__Bacteria	p__Fusobacteriota	c__Fusobacteriia	o__Fusobacteriales	f__Fusobacteriaceae	g__Fusobacterium	Unassigned	0	0	0	0	0	52	0	0	0	0	0	0	0	0	0	0	0	0	0	0	0	0	0	0	0	0	0
d__Bacteria	p__Firmicutes	c__Bacilli	o__Lactobacillales	f__Streptococcaceae	g__Streptococcus	Unassigned	0	0	0	0	0	0	0	0	0	215	205	241	0	0	0	0	0	0	0	0	0	0	0	0	0	0	0
d__Bacteria	p__Bacteroidota	c__Bacteroidia	o__Bacteroidales	f__Prevotellaceae	g__Prevotella	s__Prevotella_intermedia	0	0	0	0	0	0	0	0	0	0	0	0	0	0	0	1627	2368	1916	0	0	0	0	0	0	0	0	0
d__Bacteria	p__Bacteroidota	c__Bacteroidia	o__Bacteroidales	f__Porphyromonadaceae	g__Porphyromonas	s__Porphyromonas_gingivalis	9296	9648	9061	0	0	0	0	0	0	0	0	0	0	0	0	0	0	0	0	0	0	0	0	0	0	0	0
d__Bacteria	p__Firmicutes	c__Bacilli	o__Lactobacillales	f__Streptococcaceae	g__Streptococcus	Unassigned	0	0	0	0	0	0	0	0	0	0	0	0	0	0	0	868	1111	968	0	0	0	0	0	0	0	0	0
d__Bacteria	p__Firmicutes	c__Clostridia	o__Peptostreptococcales-Tissierellales	f__Peptostreptococcales-Tissierellales	g__Parvimonas	Unassigned	0	0	0	0	0	0	0	0	0	0	0	0	0	0	0	0	0	0	0	0	0	0	0	166	0	0	0
d__Bacteria	p__Firmicutes	c__Clostridia	o__Peptostreptococcales-Tissierellales	f__Peptostreptococcales-Tissierellales	g__Parvimonas	s__Parvimonas_micra	0	144	125	0	0	0	0	0	0	0	0	0	0	0	0	0	0	0	0	0	0	0	0	0	0	0	0
d__Bacteria	p__Firmicutes	c__Syntrophomonadia	o__Syntrophomonadales	f__Syntrophomonadaceae	g__Thermosyntropha	s__uncultured_Firmicutes	0	0	0	0	0	0	0	0	0	0	5	0	0	0	0	0	0	0	0	0	0	0	0	0	0	0	0
d__Bacteria	p__Fusobacteriota	c__Fusobacteriia	o__Fusobacteriales	f__Fusobacteriaceae	g__Fusobacterium	Unassigned	0	0	0	0	0	0	0	0	0	0	0	0	0	0	0	0	0	0	0	0	0	0	438	442	0	0	0
d__Bacteria	p__Firmicutes	c__Clostridia	o__Peptostreptococcales-Tissierellales	f__Peptostreptococcales-Tissierellales	g__Parvimonas	Unassigned	0	0	0	0	0	0	0	0	0	0	0	0	0	0	0	0	0	0	0	0	0	0	0	188	0	0	0
d__Eukaryota	Unassigned	Unassigned	Unassigned	Unassigned	Unassigned	Unassigned	0	0	0	0	0	0	0	0	8	0	0	0	0	0	0	0	0	0	0	0	0	0	0	0	0	0	0
d__Bacteria	p__Bacteroidota	c__Bacteroidia	o__Bacteroidales	f__Porphyromonadaceae	g__Porphyromonas	Unassigned	0	0	0	0	0	0	0	0	0	0	0	0	0	0	0	0	0	0	0	0	0	0	47	0	0	0	0
Unassigned	Unassigned	Unassigned	Unassigned	Unassigned	Unassigned	Unassigned	0	0	0	0	0	0	0	9	6	0	0	0	0	0	0	0	0	0	0	0	0	0	0	0	0	0	0
d__Bacteria	p__Firmicutes	c__Clostridia	o__Peptostreptococcales-Tissierellales	f__Peptostreptococcales-Tissierellales	g__Parvimonas	Unassigned	0	0	0	0	0	0	0	0	0	0	33	0	0	0	0	0	0	0	0	0	0	0	0	0	0	0	0
d__Bacteria	p__Acetothermia	c__Acetothermiia	o__Acetothermiia	f__Acetothermiia	g__Acetothermiia	s__Acetothermia_bacterium	0	0	0	0	0	0	0	0	0	0	0	0	0	0	0	4	0	0	0	0	0	0	0	0	0	0	0
d__Bacteria	p__Fusobacteriota	c__Fusobacteriia	o__Fusobacteriales	f__Fusobacteriaceae	g__Fusobacterium	Unassigned	0	0	0	0	0	0	0	0	0	0	0	0	0	0	0	0	0	0	59	0	0	0	0	0	0	0	0
d__Bacteria	p__Proteobacteria	c__Gammaproteobacteria	o__Pasteurellales	f__Pasteurellaceae	g__Aggregatibacter	s__Aggregatibacter_actinomycetemcomitans	0	0	0	0	0	0	0	0	0	0	0	0	0	0	0	0	0	0	0	0	0	62	51	69	0	0	0
d__Bacteria	p__Proteobacteria	c__Gammaproteobacteria	o__Pasteurellales	f__Pasteurellaceae	Unassigned	Unassigned	0	0	0	0	0	0	0	0	0	0	0	0	13	0	0	0	0	0	0	0	0	0	0	0	0	0	0
d__Bacteria	p__Firmicutes	c__Clostridia	o__Peptostreptococcales-Tissierellales	f__Peptostreptococcales-Tissierellales	g__Parvimonas	Unassigned	0	0	0	0	0	0	0	0	0	0	47	0	0	0	0	0	0	0	0	0	0	0	0	0	0	0	0
d__Bacteria	p__Bacteroidota	c__Bacteroidia	o__Bacteroidales	f__Prevotellaceae	g__Prevotella	s__Prevotella_intermedia	0	0	0	0	0	0	0	0	0	0	0	0	0	0	0	0	189	0	0	0	0	0	0	0	0	0	0
d__Bacteria	p__Fusobacteriota	c__Fusobacteriia	o__Fusobacteriales	f__Fusobacteriaceae	g__Fusobacterium	Unassigned	0	0	0	0	0	0	124	118	174	0	0	0	0	0	0	0	0	0	0	0	0	0	0	0	0	0	0
d__Bacteria	p__Firmicutes	c__Desulfotomaculia	o__Desulfotomaculales	f__SCADC1-2-3	g__SCADC1-2-3	s__uncultured_bacterium	0	0	0	0	0	0	0	0	0	0	0	0	0	0	0	16	0	0	0	0	0	0	0	0	0	0	0
d__Bacteria	p__Fusobacteriota	c__Fusobacteriia	o__Fusobacteriales	f__Fusobacteriaceae	g__Fusobacterium	Unassigned	0	0	0	0	0	0	0	0	0	0	0	0	0	0	0	0	0	0	0	0	0	134	62	58	0	0	0
d__Bacteria	p__Bacteroidota	c__Bacteroidia	o__Bacteroidales	f__Prevotellaceae	g__Prevotella	s__Prevotella_aurantiaca	0	0	0	0	0	0	0	0	0	0	0	0	0	3	0	0	0	0	0	0	0	0	0	0	0	0	0
d__Bacteria	p__Thermotogota	c__Thermotogae	o__Petrotogales	f__Petrotogaceae	g__Petrotoga	Unassigned	0	0	0	0	0	0	0	0	0	9	0	0	0	0	0	0	0	0	0	0	0	0	0	0	0	0	0
d__Bacteria	p__Bacteroidota	c__Bacteroidia	o__Bacteroidales	f__Porphyromonadaceae	g__Porphyromonas	s__Porphyromonas_gingivalis	0	0	0	0	0	0	0	0	0	0	0	0	0	0	0	367	530	421	0	0	0	0	0	0	0	0	0
d__Bacteria	p__Firmicutes	c__Clostridia	o__Peptostreptococcales-Tissierellales	f__Peptostreptococcales-Tissierellales	g__Parvimonas	Unassigned	0	0	0	0	0	0	0	0	0	291	254	257	0	0	0	0	0	0	0	0	0	0	0	0	0	0	0
d__Bacteria	p__Bacteroidota	c__Bacteroidia	o__Bacteroidales	f__Porphyromonadaceae	g__Porphyromonas	Unassigned	169	174	156	0	0	0	0	0	0	0	0	0	0	0	0	0	0	0	0	0	0	0	0	0	0	0	0
d__Bacteria	p__Fusobacteriota	c__Fusobacteriia	o__Fusobacteriales	f__Fusobacteriaceae	g__Fusobacterium	Unassigned	0	0	0	0	0	0	0	0	0	0	0	0	0	0	0	0	0	0	0	0	0	0	0	0	0	1	0
d__Bacteria	p__Fusobacteriota	c__Fusobacteriia	o__Fusobacteriales	f__Fusobacteriaceae	g__Fusobacterium	Unassigned	0	0	33	0	0	0	0	0	0	0	0	0	0	0	0	0	0	0	0	0	0	0	0	0	0	0	0
d__Bacteria	p__Firmicutes	c__Clostridia	o__Peptostreptococcales-Tissierellales	f__Peptostreptococcales-Tissierellales	g__Parvimonas	s__Parvimonas_micra	0	0	0	0	183	0	0	0	0	0	0	0	0	0	0	0	0	0	0	0	0	0	0	0	0	0	0
d__Bacteria	p__Proteobacteria	c__Gammaproteobacteria	o__Pasteurellales	f__Pasteurellaceae	g__Aggregatibacter	s__Aggregatibacter_actinomycetemcomitans	0	0	0	0	0	0	0	0	0	0	0	0	0	0	0	0	0	0	0	0	0	0	0	0	32	0	0
d__Bacteria	p__Bacteroidota	c__Bacteroidia	o__Bacteroidales	f__Prevotellaceae	g__Prevotella	s__Prevotella_intermedia	0	0	0	0	0	0	0	0	0	2432	2601	2577	0	0	0	0	0	0	0	0	0	0	0	0	0	0	0
d__Bacteria	p__Firmicutes	c__Clostridia	o__Peptostreptococcales-Tissierellales	f__Peptostreptococcales-Tissierellales	g__Parvimonas	Unassigned	0	0	0	0	0	0	0	0	0	24	0	0	0	0	0	0	0	0	0	0	0	0	0	0	0	0	0
d__Bacteria	p__Bacteroidota	c__Bacteroidia	o__Bacteroidales	f__Porphyromonadaceae	g__Porphyromonas	Unassigned	0	0	0	0	0	0	0	0	0	0	0	0	0	0	0	0	0	0	0	0	0	56	0	0	0	0	0
d__Bacteria	p__Bacteroidota	c__Bacteroidia	o__Bacteroidales	f__Prevotellaceae	g__Prevotella	s__Prevotella_intermedia	2241	2365	2218	0	0	0	0	0	0	0	0	0	0	0	0	0	0	0	0	0	0	0	0	0	0	0	0
d__Bacteria	p__Firmicutes	c__Bacilli	o__Lactobacillales	f__Streptococcaceae	g__Streptococcus	Unassigned	0	0	0	0	0	0	0	0	0	0	0	0	0	0	0	0	0	0	337	252	299	0	0	0	0	0	0
d__Bacteria	p__Firmicutes	c__Bacilli	o__Lactobacillales	f__Streptococcaceae	g__Streptococcus	Unassigned	0	0	0	0	0	0	69	77	123	0	0	0	0	0	0	0	0	0	0	0	0	0	0	0	0	0	0
d__Bacteria	p__Firmicutes	c__Clostridia	o__Peptostreptococcales-Tissierellales	f__Peptostreptococcales-Tissierellales	g__Parvimonas	s__Parvimonas_micra	0	0	0	23	0	29	0	0	0	0	0	0	0	0	0	0	0	0	0	0	0	0	0	0	0	0	0
d__Bacteria	p__Fusobacteriota	c__Fusobacteriia	o__Fusobacteriales	f__Fusobacteriaceae	g__Fusobacterium	Unassigned	0	0	0	0	0	0	0	0	0	0	0	0	0	0	0	0	0	0	323	302	313	0	0	0	0	0	0
d__Bacteria	p__Bacteroidota	c__Bacteroidia	o__Bacteroidales	f__Porphyromonadaceae	g__Porphyromonas	Unassigned	0	0	0	0	0	0	0	0	0	0	0	0	0	0	0	0	0	0	239	151	181	0	0	0	0	0	0
d__Bacteria	p__Fusobacteriota	c__Fusobacteriia	o__Fusobacteriales	f__Fusobacteriaceae	g__Fusobacterium	Unassigned	0	0	0	0	0	0	0	0	0	0	0	0	0	0	0	0	0	0	0	0	0	0	0	0	10814	10911	9663
d__Bacteria	p__Nitrospirota	c__Thermodesulfovibrionia	o__Thermodesulfovibrionales	f__Thermodesulfovibrionaceae	g__Thermodesulfovibrio	s__Thermodesulfovibrio_thiophilus	0	0	0	0	0	0	0	0	0	6	0	0	0	0	0	0	0	0	0	0	0	0	0	0	0	0	0
d__Bacteria	p__Bacteroidota	c__Bacteroidia	o__Bacteroidales	f__Prevotellaceae	g__Prevotella	s__Prevotella_intermedia	0	0	0	0	0	0	0	0	0	0	0	0	0	0	0	0	0	0	0	0	0	0	0	0	2232	2113	2144
d__Bacteria	p__Fusobacteriota	c__Fusobacteriia	o__Fusobacteriales	f__Fusobacteriaceae	g__Fusobacterium	Unassigned	0	2	0	0	0	0	0	0	0	0	0	0	0	0	0	0	0	0	0	0	0	0	0	0	0	0	0
d__Bacteria	p__Fusobacteriota	c__Fusobacteriia	o__Fusobacteriales	f__Fusobacteriaceae	g__Fusobacterium	Unassigned	0	0	0	35	44	83	0	0	0	0	0	0	0	0	0	0	0	0	0	0	0	0	0	0	0	0	0
d__Bacteria	p__Caldatribacteriota	c__JS1	o__JS1	f__JS1	g__JS1	s__terrestrial_metagenome	0	0	0	0	0	0	0	0	0	12	0	0	0	0	0	0	0	0	0	0	0	0	0	0	0	0	0
d__Bacteria	p__Bacteroidota	c__Bacteroidia	o__Bacteroidales	f__Prevotellaceae	g__Prevotella	s__Prevotella_intermedia	0	0	0	0	0	0	0	0	0	0	0	0	0	0	0	0	0	0	49	0	66	0	0	0	0	0	0
d__Bacteria	p__Fusobacteriota	c__Fusobacteriia	o__Fusobacteriales	f__Fusobacteriaceae	g__Fusobacterium	Unassigned	0	0	0	0	0	0	133	99	107	0	0	0	0	0	0	0	0	0	0	0	0	0	0	0	0	0	0
d__Bacteria	p__Fusobacteriota	c__Fusobacteriia	o__Fusobacteriales	f__Fusobacteriaceae	g__Fusobacterium	Unassigned	0	0	0	0	0	0	143	112	0	0	0	0	0	0	0	0	0	0	0	0	0	0	0	0	0	0	0
d__Bacteria	p__Firmicutes	c__Clostridia	o__Clostridiales	f__uncultured	g__uncultured	Unassigned	0	0	0	0	0	0	0	0	0	0	0	0	0	0	0	2	0	0	0	0	0	0	0	0	0	0	0
d__Bacteria	p__Fusobacteriota	c__Fusobacteriia	o__Fusobacteriales	f__Fusobacteriaceae	g__Fusobacterium	Unassigned	4921	5259	4941	0	0	0	0	0	0	0	0	0	0	0	0	0	0	0	0	0	0	0	0	0	0	0	0
d__Bacteria	p__Bacteroidota	c__Bacteroidia	o__Bacteroidales	f__Porphyromonadaceae	g__Porphyromonas	Unassigned	0	0	0	0	0	0	0	0	0	0	0	0	0	0	0	331	462	395	0	0	0	0	0	0	0	0	0
d__Bacteria	p__Firmicutes	c__Clostridia	o__Peptostreptococcales-Tissierellales	f__Peptostreptococcales-Tissierellales	g__Parvimonas	Unassigned	0	0	0	0	0	0	0	0	0	0	0	0	0	0	0	0	0	0	480	396	501	0	0	0	0	0	0
d__Bacteria	p__Bacteroidota	c__Bacteroidia	o__Bacteroidales	f__Prevotellaceae	g__Prevotella	s__Prevotella_intermedia	0	0	0	0	0	0	0	0	0	0	0	0	0	0	0	0	0	0	7903	6056	6452	0	0	0	0	0	0
d__Bacteria	p__Firmicutes	c__Clostridia	o__Peptostreptococcales-Tissierellales	f__Peptostreptococcales-Tissierellales	g__Parvimonas	Unassigned	0	0	0	0	0	0	0	0	0	0	0	0	709	1006	793	0	0	0	0	0	0	0	0	0	0	0	0
d__Bacteria	p__Fusobacteriota	c__Fusobacteriia	o__Fusobacteriales	f__Fusobacteriaceae	g__Fusobacterium	Unassigned	103	91	117	0	0	0	0	0	0	0	0	0	0	0	0	0	0	0	0	0	0	0	0	0	0	0	0
d__Bacteria	p__Firmicutes	c__Clostridia	o__Peptostreptococcales-Tissierellales	f__Peptostreptococcales-Tissierellales	g__Parvimonas	Unassigned	0	0	0	0	0	0	0	0	0	0	0	0	0	0	0	0	0	0	0	0	0	0	0	0	0	0	146
d__Bacteria	p__Proteobacteria	c__Gammaproteobacteria	o__Pasteurellales	f__Pasteurellaceae	g__Aggregatibacter	s__Aggregatibacter_actinomycetemcomitans	0	0	0	0	0	0	0	799	0	0	0	0	0	0	0	0	0	0	0	0	0	0	0	0	0	0	0
d__Bacteria	p__Fusobacteriota	c__Fusobacteriia	o__Fusobacteriales	f__Fusobacteriaceae	g__Fusobacterium	Unassigned	0	0	0	0	0	0	0	0	0	0	806	0	0	0	0	0	0	0	0	0	0	0	0	0	0	0	0
d__Bacteria	p__Fusobacteriota	c__Fusobacteriia	o__Fusobacteriales	f__Fusobacteriaceae	g__Fusobacterium	Unassigned	0	0	0	0	0	0	12949	15381	20023	0	0	0	0	0	0	0	0	0	0	0	0	0	0	0	0	0	0
d__Bacteria	p__Bacteroidota	c__Bacteroidia	o__Bacteroidales	f__Prevotellaceae	g__Prevotella	s__Prevotella_intermedia	0	0	0	0	0	0	1823	2083	2871	0	0	0	0	0	0	0	0	0	0	0	0	0	0	0	0	0	0
d__Bacteria	p__Deferribacterota	c__Deferribacteres	o__Deferribacterales	f__Deferribacteraceae	g__uncultured	Unassigned	0	0	0	0	0	0	0	0	0	0	0	7	0	0	0	0	0	0	0	0	0	0	0	0	0	0	0
d__Bacteria	p__Proteobacteria	c__Gammaproteobacteria	o__Pasteurellales	f__Pasteurellaceae	Unassigned	Unassigned	0	0	0	0	0	0	8	2	0	0	0	0	0	0	0	0	0	0	0	0	0	0	0	0	0	0	0
d__Bacteria	p__Bacteroidota	c__Bacteroidia	o__Bacteroidales	f__Porphyromonadaceae	g__Porphyromonas	s__Porphyromonas_gingivalis	0	0	0	0	0	0	0	0	0	0	0	0	0	0	0	0	0	0	0	0	0	0	0	0	28	0	0
d__Bacteria	p__Thermotogota	c__Thermotogae	o__Thermotogales	f__Thermotogaceae	g__Pseudothermotoga	s__Pseudothermotoga_hypogea	0	0	0	0	0	0	0	0	0	0	0	10	0	0	0	0	0	0	0	0	0	0	0	0	0	0	0
d__Bacteria	p__Firmicutes	c__Clostridia	o__Peptostreptococcales-Tissierellales	f__Peptostreptococcales-Tissierellales	g__Parvimonas	s__Parvimonas_micra	216	199	202	0	0	0	0	0	0	0	0	0	0	0	0	0	0	0	0	0	0	0	0	0	0	0	0
d__Bacteria	p__Bacteroidota	c__Bacteroidia	o__Bacteroidales	f__Porphyromonadaceae	g__Porphyromonas	s__Porphyromonas_gingivalis	0	0	0	0	0	0	0	0	0	0	0	0	0	0	0	12231	17654	14348	0	0	0	0	0	0	0	0	0
d__Bacteria	p__Bacteroidota	c__Bacteroidia	o__Bacteroidales	f__Prevotellaceae	g__Prevotella	s__Prevotella_intermedia	0	0	0	0	0	0	5382	6273	8317	0	0	0	0	0	0	0	0	0	0	0	0	0	0	0	0	0	0
d__Bacteria	p__Firmicutes	c__Clostridia	o__Peptostreptococcales-Tissierellales	f__Peptostreptococcales-Tissierellales	g__Parvimonas	Unassigned	0	0	0	0	0	0	0	0	0	0	0	0	0	0	0	0	0	0	0	0	0	0	0	0	0	0	5
d__Bacteria	p__Bacteroidota	c__Bacteroidia	o__Bacteroidales	f__Porphyromonadaceae	g__Porphyromonas	s__Porphyromonas_gingivalis	0	0	0	0	0	0	0	0	0	0	0	0	0	0	0	0	0	0	0	0	0	0	0	0	5202	5025	5213
d__Bacteria	p__Firmicutes	c__Bacilli	o__Lactobacillales	f__Streptococcaceae	g__Streptococcus	Unassigned	0	0	0	0	0	0	305	278	403	0	0	0	0	0	0	0	0	0	0	0	0	0	0	0	0	0	0
d__Bacteria	p__Firmicutes	c__Clostridia	o__Peptostreptococcales-Tissierellales	f__Peptostreptococcales-Tissierellales	g__Parvimonas	s__Parvimonas_micra	0	0	0	184	0	0	0	0	0	0	0	0	0	0	0	0	0	0	0	0	0	0	0	0	0	0	0
d__Bacteria	p__Proteobacteria	c__Gammaproteobacteria	o__Pasteurellales	f__Pasteurellaceae	g__Aggregatibacter	s__Aggregatibacter_actinomycetemcomitans	0	0	0	0	0	0	0	0	0	0	0	0	0	0	0	0	0	0	0	0	0	0	0	0	1287	1282	1278
d__Bacteria	p__Firmicutes	c__Clostridia	o__Peptostreptococcales-Tissierellales	f__Peptostreptococcales-Tissierellales	g__Parvimonas	s__uncultured_bacterium	0	0	0	0	0	0	0	0	0	0	0	0	22	20	21	0	0	0	0	0	0	0	0	0	0	0	0
d__Bacteria	p__Fusobacteriota	c__Fusobacteriia	o__Fusobacteriales	f__Fusobacteriaceae	g__Fusobacterium	Unassigned	0	0	0	0	0	0	0	0	0	0	0	0	0	0	0	0	0	0	0	0	0	14582	15089	15096	0	0	0
d__Bacteria	p__Firmicutes	c__Clostridia	o__Peptostreptococcales-Tissierellales	f__Peptostreptococcales-Tissierellales	g__Parvimonas	Unassigned	0	0	0	0	0	0	0	0	0	0	0	0	0	0	0	16754	21766	17435	0	0	0	0	0	0	0	0	0
d__Archaea	p__Euryarchaeota	c__Methanobacteria	o__Methanobacteriales	f__Methanothermobacteriaceae	g__Methanothermobacter	Unassigned	0	0	0	0	0	0	0	0	0	0	0	8	0	0	0	0	0	0	0	0	0	0	0	0	0	0	0
d__Bacteria	p__Cloacimonadota	c__Cloacimonadia	o__MSBL2	f__MSBL2	g__MSBL2	s__uncultured_Spirochaetes	0	0	0	0	0	0	0	0	0	17	0	0	0	0	0	0	0	0	0	0	0	0	0	0	0	0	0
d__Bacteria	p__Firmicutes	c__Clostridia	o__Peptostreptococcales-Tissierellales	f__Peptostreptococcales-Tissierellales	g__Parvimonas	Unassigned	0	0	0	0	0	0	0	0	0	0	0	0	0	0	0	0	0	0	0	0	0	171	0	0	0	0	0
d__Bacteria	p__Fusobacteriota	c__Fusobacteriia	o__Fusobacteriales	f__Fusobacteriaceae	g__Fusobacterium	Unassigned	0	0	0	0	0	0	0	0	0	0	0	0	0	0	22	0	0	0	0	0	0	0	0	0	0	0	0
d__Bacteria	p__Proteobacteria	c__Gammaproteobacteria	o__Pasteurellales	f__Pasteurellaceae	g__Aggregatibacter	s__Aggregatibacter_actinomycetemcomitans	13375	13750	12319	0	0	0	0	0	0	0	0	0	0	0	0	0	0	0	0	0	0	0	0	0	0	0	0
d__Bacteria	p__Fusobacteriota	c__Fusobacteriia	o__Fusobacteriales	f__Fusobacteriaceae	g__Fusobacterium	Unassigned	0	0	0	0	0	0	0	0	762	0	0	0	0	0	0	0	0	0	0	0	0	0	0	0	0	0	0
d__Bacteria	p__Firmicutes	c__Clostridia	o__Peptostreptococcales-Tissierellales	f__Peptostreptococcales-Tissierellales	g__Parvimonas	s__Parvimonas_micra	10516	11185	10516	0	0	0	0	0	0	0	0	0	0	0	0	0	0	0	0	0	0	0	0	0	0	0	0
d__Bacteria	p__Firmicutes	c__Bacilli	o__Lactobacillales	f__Streptococcaceae	g__Streptococcus	s__Streptococcus_sanguinis	10300	10655	9779	0	0	0	0	0	0	0	0	0	0	0	0	0	0	0	0	0	0	0	0	0	0	0	0
d__Bacteria	p__Fusobacteriota	c__Fusobacteriia	o__Fusobacteriales	f__Fusobacteriaceae	g__Fusobacterium	Unassigned	0	0	0	0	0	0	0	0	0	0	0	0	16	14	14	0	0	0	0	0	0	0	0	0	0	0	0
d__Bacteria	p__Firmicutes	c__Bacilli	o__Lactobacillales	f__Streptococcaceae	g__Streptococcus	Unassigned	0	0	0	0	0	0	0	0	0	0	0	0	0	6	0	0	0	0	0	0	0	0	0	0	0	0	0
d__Eukaryota	Unassigned	Unassigned	Unassigned	Unassigned	Unassigned	Unassigned	0	0	0	0	0	0	9	11	5	0	0	0	0	0	0	0	0	0	0	0	0	0	0	0	0	0	0
d__Bacteria	p__Proteobacteria	c__Gammaproteobacteria	o__Pasteurellales	f__Pasteurellaceae	g__Aggregatibacter	s__Aggregatibacter_actinomycetemcomitans	0	0	0	0	0	0	0	0	0	8884	9432	9354	0	0	0	0	0	0	0	0	0	0	0	0	0	0	0
d__Bacteria	p__Bacteroidota	c__Bacteroidia	o__Bacteroidales	f__Prevotellaceae	g__Prevotella	Unassigned	0	0	0	0	0	0	0	0	9	0	0	0	0	0	0	0	0	0	0	0	0	0	0	0	0	0	0
d__Bacteria	p__Bacteroidota	c__Bacteroidia	o__Bacteroidales	f__Porphyromonadaceae	g__Porphyromonas	s__Porphyromonas_gingivalis	0	0	0	0	0	0	0	0	0	167	206	227	0	0	0	0	0	0	0	0	0	0	0	0	0	0	0
d__Bacteria	p__Synergistota	c__Synergistia	o__Synergistales	f__Synergistaceae	g__Acetomicrobium	Unassigned	0	0	0	0	0	0	0	0	0	0	0	0	0	0	0	1	0	0	0	0	0	0	0	0	0	0	0
d__Bacteria	p__Firmicutes	c__Clostridia	o__Peptostreptococcales-Tissierellales	f__Peptostreptococcales-Tissierellales	g__Parvimonas	Unassigned	0	0	0	0	0	0	0	0	0	8581	8956	9090	0	0	0	0	0	0	0	0	0	0	0	0	0	0	0
d__Bacteria	p__Firmicutes	c__Clostridia	o__Peptostreptococcales-Tissierellales	f__Peptostreptococcales-Tissierellales	g__Parvimonas	s__Parvimonas_micra	0	0	0	3448	3611	3573	0	0	0	0	0	0	0	0	0	0	0	0	0	0	0	0	0	0	0	0	0
d__Bacteria	p__Firmicutes	c__Clostridia	o__Peptostreptococcales-Tissierellales	f__Peptostreptococcales-Tissierellales	g__Parvimonas	Unassigned	0	0	0	0	0	0	0	0	0	0	17	0	0	0	0	0	0	0	0	0	0	0	0	0	0	0	0
d__Bacteria	p__Proteobacteria	c__Gammaproteobacteria	o__Pasteurellales	f__Pasteurellaceae	g__Aggregatibacter	s__Aggregatibacter_actinomycetemcomitans	0	0	0	0	0	0	0	0	0	0	0	0	0	0	0	0	0	0	513	414	413	0	0	0	0	0	0
d__Bacteria	p__Firmicutes	c__Clostridia	o__Peptostreptococcales-Tissierellales	f__Peptostreptococcales-Tissierellales	g__Parvimonas	Unassigned	0	0	0	0	0	0	0	0	0	0	0	0	0	0	0	0	0	0	0	0	0	0	0	0	7117	7610	7452
d__Bacteria	p__Firmicutes	c__Bacilli	o__Lactobacillales	f__Streptococcaceae	g__Streptococcus	Unassigned	0	0	0	0	0	0	0	0	0	0	0	0	0	0	0	0	0	0	0	0	0	44	31	26	0	0	0
d__Bacteria	p__Fusobacteriota	c__Fusobacteriia	o__Fusobacteriales	f__Fusobacteriaceae	g__Fusobacterium	Unassigned	0	0	0	0	0	0	0	0	0	0	0	0	0	0	0	29354	41086	33871	0	0	0	0	0	0	0	0	0
d__Bacteria	p__Firmicutes	c__Clostridia	o__Peptostreptococcales-Tissierellales	f__Peptostreptococcales-Tissierellales	g__Parvimonas	Unassigned	0	0	0	0	0	0	0	0	0	92	0	91	0	0	0	0	0	0	0	0	0	0	0	0	0	0	0
d__Bacteria	p__Bacteroidota	c__Bacteroidia	o__Bacteroidales	f__Porphyromonadaceae	g__Porphyromonas	s__uncultured_organism	0	0	0	0	0	0	0	3	0	0	0	0	0	0	0	0	0	0	0	0	0	0	0	0	0	0	0
d__Bacteria	p__Synergistota	c__Synergistia	o__Synergistales	f__Synergistaceae	g__Acetomicrobium	Unassigned	0	0	0	0	0	0	0	0	0	0	18	0	0	0	0	0	0	0	0	0	0	0	0	0	0	0	0
d__Bacteria	p__Caldatribacteriota	c__JS1	o__JS1	f__JS1	g__JS1	s__terrestrial_metagenome	0	0	0	0	0	0	0	0	0	0	0	0	0	0	0	10	0	0	0	0	0	0	0	0	0	0	0
d__Bacteria	p__Fusobacteriota	c__Fusobacteriia	o__Fusobacteriales	f__Fusobacteriaceae	g__Fusobacterium	Unassigned	0	0	22	0	0	0	0	0	0	0	0	0	0	0	0	0	0	0	0	0	0	0	0	0	0	0	0

## Sheet: Mock2-300-Greengenes2
Supplementary Table S12. Raw abundance data of sequence reads obtained from mock2 with 300 bp PE using Greengenes2.
domain	phylum	class	order	family	genus	species	Mock1-V1-V2-1	Mock1-V1-V2-2	Mock1-V1-V2-3	Mock1-V1-V3-1	Mock1-V1-V3-2	Mock1-V1-V3-3	Mock1-V3-1	Mock1-V3-2	Mock1-V3-3	Mock1-V3-V4-1	Mock1-V3-V4-2	Mock1-V3-V4-3	Mock1-V3-V5-1	Mock1-V3-V5-2	Mock1-V3-V5-3	Mock1-V4-1	Mock1-V4-2	Mock1-V4-3	Mock1-V4-V5-1	Mock1-V4-V5-2	Mock1-V4-V5-3	Mock1-V5-V6-1	Mock1-V5-V6-2	Mock1-V5-V6-3	Mock1-V6-V8-1	Mock1-V6-V8-2	Mock1-V6-V8-3
Bacteria	Fusobacteriota	Fusobacteriia	Fusobacteriales_993521	Fusobacteriaceae_993521	Fusobacterium_C	Fusobacterium_C nucleatum_993238	0	0	0	0	0	0	0	0	0	0	0	0	0	0	0	0	0	0	59	0	0	0	0	0	0	0	0
Bacteria	Bacteroidota	Bacteroidia	Bacteroidales	Porphyromonadaceae	Porphyromonas_A_859423	Porphyromonas_A_859423 gingivalis	0	0	0	0	0	0	8467	9587	12985	6175	6646	6745	0	0	0	12562	18116	14743	11965	9624	9727	6191	6063	6345	0	0	0
Bacteria	Bacteroidota	Bacteroidia	Bacteroidales	Bacteroidaceae	Prevotella	Prevotella intermedia	6642	6863	6514	492	472	434	5382	6273	8317	2499	2677	2577	0	0	0	0	0	0	8250	6308	6829	4620	4595	4575	0	0	0
Bacteria	Fusobacteriota	Fusobacteriia	Fusobacteriales_993521	Fusobacteriaceae_993521	Fusobacterium_C	Fusobacterium_C simiae	0	0	0	0	0	0	0	0	0	0	0	0	0	0	0	0	0	0	0	0	0	0	0	0	11235	11243	9986
Bacteria	Fusobacteriota	Fusobacteriia	Fusobacteriales_993521	Fusobacteriaceae_993521	Fusobacterium_C	Fusobacterium_C nucleatum_993250	4921	5259	4941	1788	1802	1734	12949	15381	20023	13699	14115	14082	1320	1735	1491	29354	41086	33871	17229	13545	14982	0	0	0	0	0	0
Bacteria	Thermotogota	Thermotogae	Petrotogales	Petrotogaceae	Petrotoga	Petrotoga sibirica	0	0	0	0	0	0	0	0	0	9	7	0	0	0	0	0	0	0	0	0	0	0	0	0	0	0	0
Bacteria	Proteobacteria	Gammaproteobacteria	Burkholderiales_592522	Burkholderiaceae_A_592522	Pelomonas	Pelomonas aquatica	0	0	0	0	0	0	0	0	0	0	0	2	0	0	0	0	0	0	0	0	0	0	0	0	0	0	0
Bacteria	Firmicutes_A	Clostridia_258483	Tissierellales	Peptoniphilaceae	Parvimonas	Parvimonas micra	0	0	0	0	0	0	0	0	0	0	0	0	0	0	0	0	0	0	0	0	0	0	0	0	7252	7641	7623
Archaea	Halobacteriota	Methanosarcinia	Methanotrichales	Methanotrichaceae	Methanothrix_B	Methanothrix_B thermoacetophila	0	0	0	0	0	0	0	0	0	12	0	0	0	0	0	14	0	0	0	0	0	0	0	0	0	0	0
Bacteria	Synergistota	Synergistia	Synergistales	Acetomicrobiaceae	Acetomicrobium	Acetomicrobium thermoterrenum	0	0	0	0	0	0	0	0	0	24	18	0	0	0	0	0	0	0	0	0	0	0	0	0	0	0	0
Bacteria	Fusobacteriota	Fusobacteriia	Fusobacteriales_993521	Fusobacteriaceae_993521	Fusobacterium_C	Fusobacterium_C nucleatum_993250	5620	5832	5401	1777	1793	1865	0	0	0	0	0	0	0	0	0	0	0	0	0	0	0	0	0	0	0	0	0
Bacteria	Bacteroidota	Bacteroidia	Bacteroidales	Porphyromonadaceae	Porphyromonas_A_859423	Porphyromonas_A_859423 gingivalis	9525	9822	9217	3168	3212	3401	0	0	0	0	0	0	0	0	0	0	0	0	0	0	0	0	0	0	5230	5025	5213
Archaea	Halobacteriota	Archaeoglobi	Archaeoglobales	Archaeoglobaceae	Archaeoglobus_C_2692	Archaeoglobus_C_2692 fulgidus	0	0	0	0	0	0	0	0	0	0	0	8	0	0	0	20	0	0	0	0	0	0	0	0	0	0	0
Archaea	Halobacteriota	Methanoliparia	Methanoliparales	Methanoliparaceae	Methanoliparum	Methanoliparum thermophilum	0	0	0	0	0	0	0	0	0	7	7	0	0	0	0	0	0	0	0	0	0	0	0	0	0	0	0
Bacteria	Chloroflexota	Anaerolineae	UBA7937	B3-Chlor	B3-Chlor	Unassigned	0	0	0	0	0	0	0	0	0	0	0	0	0	0	0	4	0	0	0	0	0	0	0	0	0	0	0
Bacteria	Nitrospirota_A_437815	Thermodesulfovibrionia	Thermodesulfovibrionales	Thermodesulfovibrionaceae	Thermodesulfovibrio_437286	Thermodesulfovibrio thiophilus	0	0	0	0	0	0	0	0	0	6	0	0	0	0	0	0	0	0	0	0	0	0	0	0	0	0	0
Bacteria	Deferribacterota	Deferribacteres	Deferribacterales	Deferribacteraceae_445456	Petrothermobacter	Petrothermobacter organivorans	0	0	0	0	0	0	0	0	0	0	0	7	0	0	0	11	0	2	0	0	0	0	0	0	0	0	0
Bacteria	Fusobacteriota	Fusobacteriia	Fusobacteriales_993521	Fusobacteriaceae_993521	Fusobacterium_C	Fusobacterium_C nucleatum_993238	0	0	0	0	0	0	0	0	0	0	0	0	0	0	0	0	0	0	0	0	0	16311	16989	17008	0	0	0
Bacteria	Bacteroidota	Bacteroidia	Bacteroidales	Porphyromonadaceae	Porphyromonas_A_859423	Porphyromonas_A_859423 gingivalis	0	0	0	0	0	0	0	0	0	0	0	0	0	0	0	367	530	421	0	0	0	0	0	0	0	0	0
Bacteria	Fusobacteriota	Fusobacteriia	Fusobacteriales_993521	Fusobacteriaceae_993521	Fusobacterium_C	Fusobacterium_C nucleatum_993250	0	0	22	0	0	0	0	0	0	0	0	0	0	0	0	0	0	0	0	0	0	0	0	0	0	0	0
Bacteria	Bacteroidota	Bacteroidia	Bacteroidales	Bacteroidaceae	Prevotella	Prevotella intermedia	0	0	0	0	0	0	0	0	0	0	0	0	0	0	0	4987	7286	5437	106	129	0	0	0	0	0	0	0
Bacteria	Bacteroidota	Bacteroidia	Bacteroidales	Bacteroidaceae	Prevotella	Prevotella intermedia	0	0	0	0	0	0	0	0	0	0	0	0	0	0	0	0	0	0	0	0	0	0	0	0	2231	2076	2051
Bacteria	Bacteroidota	Bacteroidia	Bacteroidales	Bacteroidaceae	Prevotella	Prevotella intermedia	2241	2365	2218	0	0	0	0	0	0	0	0	0	0	0	0	0	0	0	0	0	0	0	0	0	0	0	0
Bacteria	Bacteroidota	Bacteroidia	Bacteroidales	Bacteroidaceae	Prevotella	Prevotella intermedia	0	0	0	0	0	0	0	0	0	0	0	0	0	0	0	1627	2368	1916	2723	2052	2286	0	0	0	0	0	0
Bacteria	Firmicutes_D	Bacilli	Lactobacillales	Streptococcaceae	Streptococcus	Streptococcus sanguinis_H	10391	10722	9847	2255	2276	2394	0	0	0	0	0	0	0	0	0	0	0	0	0	0	0	0	0	0	0	0	0
Bacteria	Firmicutes_D	Bacilli	Lactobacillales	Streptococcaceae	Streptococcus	Streptococcus sanguinis_H	0	0	0	0	0	0	0	0	0	7351	8020	8132	0	0	0	16128	22159	17463	10339	7963	8550	0	0	0	0	0	0
Bacteria	Firmicutes_D	Bacilli	Lactobacillales	Streptococcaceae	Streptococcus	Streptococcus sanguinis_H	0	0	0	0	0	0	9185	10016	14170	0	0	0	0	0	0	0	0	0	0	0	0	6659	6398	6615	4619	4351	4497
Bacteria	Firmicutes_A	Clostridia_258483	Tissierellales	Peptoniphilaceae	Parvimonas	Parvimonas micra	10732	11613	10843	3531	3856	3834	7960	9888	12917	9002	9451	9607	709	1006	793	17238	22410	17926	11783	9863	10409	10783	10169	10257	40	130	75
Archaea	Methanobacteriota_B	Thermococci	Thermococcales	Thermococcaceae	Thermococcus_A_6027	Unassigned	0	0	0	0	0	0	0	0	0	0	0	0	0	0	0	6	0	0	0	0	0	0	0	0	0	0	0
Bacteria	Proteobacteria	Gammaproteobacteria	Enterobacterales_A_737866	Pasteurellaceae	Aggregatibacter_736224	Aggregatibacter actinomycetemcomitans	14101	14453	13004	2639	2607	2586	0	0	0	0	0	0	0	0	0	0	0	0	0	0	0	0	0	0	0	0	0
Bacteria	Proteobacteria	Gammaproteobacteria	Enterobacterales_A_737866	Pasteurellaceae	Aggregatibacter_736224	Aggregatibacter actinomycetemcomitans	0	0	0	0	0	0	13090	14637	19664	9175	9711	9647	0	0	0	18381	24587	20895	15143	11246	12086	62	51	69	10513	10331	10194
Bacteria	Proteobacteria	Gammaproteobacteria	Enterobacterales_A_737866	Pasteurellaceae	Aggregatibacter_736224	Aggregatibacter actinomycetemcomitans	0	0	0	0	0	0	0	0	0	0	0	0	0	0	0	0	0	0	0	0	0	13347	13781	14764	0	0	0
Bacteria	Proteobacteria	Gammaproteobacteria	Enterobacterales_A_737866	Pasteurellaceae	Aggregatibacter_736224	Aggregatibacter actinomycetemcomitans	0	0	0	0	0	0	0	0	0	0	0	0	0	0	0	0	0	0	0	0	0	0	120	0	0	0	0
Bacteria	Bacteroidota	Bacteroidia	Bacteroidales	Bacteroidaceae	Prevotella	Prevotella intermedia	0	0	0	192	183	177	1823	2083	2871	862	941	909	0	0	0	0	0	0	0	0	0	0	0	0	2232	2113	2144
Bacteria	Thermotogota	Thermotogae	Thermotogales	DSM-5069	Pseudothermotoga_A	Pseudothermotoga_A hypogea	0	0	0	0	0	0	0	0	0	0	0	10	0	0	0	0	0	0	0	0	0	0	0	0	0	0	0
Unassigned	Unassigned	Unassigned	Unassigned	Unassigned	Fusobacterium_C	Fusobacterium_C nucleatum_993250	0	0	0	0	0	0	0	0	0	0	0	0	0	0	0	0	0	0	0	0	0	0	0	0	0	0	0
Unassigned	Unassigned	Unassigned	Unassigned	Unassigned	Prevotella	Prevotella intermedia	0	0	0	0	0	0	0	0	0	0	0	0	0	0	0	0	0	0	0	0	0	0	0	0	0	0	0
Unassigned	Unassigned	Unassigned	Unassigned	Unassigned	Porphyromonas_A_859423	Porphyromonas_A_859423 gingivalis	0	0	0	0	0	0	0	0	0	0	0	0	0	0	0	0	0	0	0	0	0	0	0	0	0	0	0
Unassigned	Unassigned	Unassigned	Unassigned	Unassigned	Streptococcus	Streptococcus sanguinis_H	0	0	0	0	0	0	0	0	0	0	0	0	0	0	0	0	0	0	0	0	0	0	0	0	0	0	0
Unassigned	Unassigned	Unassigned	Unassigned	Unassigned	Parvimonas	Parvimonas micra	0	0	0	0	0	0	0	0	0	0	0	0	0	0	0	0	0	0	0	0	0	0	0	0	0	0	0
Unassigned	Unassigned	Unassigned	Unassigned	Unassigned	Aggregatibacter_736224	Aggregatibacter actinomycetemcomitans	0	0	0	0	0	0	0	0	0	0	0	0	0	0	0	0	0	0	0	0	0	0	0	0	0	0	0

## Sheet: Mock2-300-HOMD
Supplementary Table S13. Raw abundance data of sequence reads obtained from mock2 with 300 bp PE using HOMD.
kingdom	phylum	class	order	family	genus	species	Mock1-V1-V2-1	Mock1-V1-V2-2	Mock1-V1-V2-3	Mock1-V1-V3-1	Mock1-V1-V3-2	Mock1-V1-V3-3	Mock1-V3-1	Mock1-V3-2	Mock1-V3-3	Mock1-V3-V4-1	Mock1-V3-V4-2	Mock1-V3-V4-3	Mock1-V3-V5-1	Mock1-V3-V5-2	Mock1-V3-V5-3	Mock1-V4-1	Mock1-V4-2	Mock1-V4-3	Mock1-V4-V5-1	Mock1-V4-V5-2	Mock1-V4-V5-3	Mock1-V5-V6-1	Mock1-V5-V6-2	Mock1-V5-V6-3	Mock1-V6-V8-1	Mock1-V6-V8-2	Mock1-V6-V8-3
k__Bacteria	p__Firmicutes	c__Clostridia	o__Clostridiales	f__Peptoniphilaceae	g__Parvimonas	s__micra	0	0	0	0	0	0	0	0	0	0	0	0	0	0	0	0	0	0	0	0	0	0	0	0	29	31	25
k__Bacteria	Unassigned	Unassigned	Unassigned	Unassigned	Unassigned	Unassigned	0	0	0	0	0	0	0	0	0	0	0	0	0	0	6	0	0	0	0	0	0	0	0	0	0	0	0
k__Bacteria	p__Bacteroidetes	c__Bacteroidia	o__Bacteroidales	f__Prevotellaceae	g__Prevotella	s__intermedia	0	0	0	0	0	0	106	0	0	0	0	0	0	0	0	0	0	0	0	0	0	0	0	0	0	0	0
k__Bacteria	p__Firmicutes	c__Bacilli	o__Lactobacillales	f__Streptococcaceae	g__Streptococcus	Unassigned	0	0	0	0	0	0	0	0	0	0	0	0	0	0	0	0	0	0	0	0	0	140	131	151	0	0	0
k__Bacteria	p__Proteobacteria	c__Gammaproteobacteria	o__Pasteurellales	f__Pasteurellaceae	g__Aggregatibacter	s__actinomycetemcomitans	0	0	0	0	0	0	737	0	1141	0	0	0	0	0	0	0	0	0	0	0	0	0	0	0	0	0	0
k__Bacteria	p__Firmicutes	c__Bacilli	o__Lactobacillales	f__Streptococcaceae	g__Streptococcus	Unassigned	0	0	0	0	0	0	0	0	0	0	0	0	0	0	0	466	616	465	0	0	0	0	0	0	0	0	0
k__Bacteria	p__Bacteroidetes	c__Bacteroidia	o__Bacteroidales	f__Prevotellaceae	g__Prevotella	s__intermedia	0	0	0	0	0	0	0	0	0	67	76	0	0	0	0	0	0	0	0	0	0	0	0	0	0	0	0
k__Bacteria	p__Proteobacteria	c__Gammaproteobacteria	o__Pasteurellales	f__Pasteurellaceae	g__Aggregatibacter	s__actinomycetemcomitans	0	0	0	0	0	0	0	0	0	0	0	0	0	0	0	0	0	0	0	0	0	0	243	0	0	0	0
k__Bacteria	Unassigned	Unassigned	Unassigned	Unassigned	Unassigned	Unassigned	0	0	0	0	0	0	0	0	0	24	0	0	0	0	0	0	0	0	0	0	0	0	0	0	0	0	0
k__Bacteria	p__Bacteroidetes	c__Bacteroidia	o__Bacteroidales	f__Prevotellaceae	g__Prevotella	s__intermedia	0	0	0	0	0	0	0	0	0	0	0	0	0	0	0	0	0	0	106	129	0	0	0	0	0	0	0
k__Bacteria	Unassigned	Unassigned	Unassigned	Unassigned	Unassigned	Unassigned	0	0	0	0	0	0	0	0	0	0	7	0	0	0	0	0	0	0	0	0	0	0	0	0	0	0	0
k__Bacteria	p__Firmicutes	c__Clostridia	o__Clostridiales	f__Peptoniphilaceae	g__Parvimonas	s__micra	0	45	0	0	0	0	0	0	0	0	0	0	0	0	0	0	0	0	0	0	0	0	0	0	0	0	0
k__Bacteria	p__Proteobacteria	c__Betaproteobacteria	o__Burkholderiales	f__Comamonadaceae	g__Delftia	s__acidovorans	0	0	0	0	0	0	0	0	0	0	0	2	0	0	0	0	0	0	0	0	0	0	0	0	0	0	0
k__Bacteria	p__Firmicutes	c__Clostridia	o__Clostridiales	f__Peptoniphilaceae	g__Parvimonas	Unassigned	0	0	0	0	0	0	0	37	76	0	0	0	0	0	0	0	0	0	0	0	0	0	0	0	0	0	0
k__Bacteria	p__Fusobacteria	c__Fusobacteriia	o__Fusobacteriales	f__Fusobacteriaceae	g__Fusobacterium	s__nucleatum_subsp._nucleatum	127	0	0	0	0	0	0	0	0	0	0	0	0	0	0	0	0	0	0	0	0	0	0	0	0	0	0
k__Bacteria	p__Firmicutes	c__Bacilli	o__Lactobacillales	f__Streptococcaceae	g__Streptococcus	Unassigned	0	0	0	0	0	0	112	0	0	0	0	0	0	0	0	0	0	0	0	0	0	0	0	0	0	0	0
k__Bacteria	p__Bacteroidetes	c__Bacteroidia	o__Bacteroidales	f__Porphyromonadaceae	g__Porphyromonas	s__gingivalis	60	0	0	0	0	0	0	0	0	0	0	0	0	0	0	0	0	0	0	0	0	0	0	0	0	0	0
k__Bacteria	p__Proteobacteria	c__Gammaproteobacteria	o__Pasteurellales	f__Pasteurellaceae	g__Aggregatibacter	s__actinomycetemcomitans	0	0	0	0	0	0	0	0	0	0	0	0	0	0	0	0	0	0	0	0	0	0	0	0	0	346	377
k__Bacteria	p__Firmicutes	c__Clostridia	o__Clostridiales	f__Peptoniphilaceae	g__Parvimonas	s__micra	0	0	0	0	0	0	0	0	0	0	0	0	0	0	0	484	644	491	0	0	0	0	0	0	0	0	0
k__Bacteria	Unassigned	Unassigned	Unassigned	Unassigned	Unassigned	Unassigned	0	0	0	0	0	0	0	0	0	0	0	0	0	0	0	14	0	0	0	0	0	0	0	0	0	0	0
k__Bacteria	p__Bacteroidetes	c__Bacteroidia	o__Bacteroidales	f__Prevotellaceae	g__Prevotella	s__intermedia	6577	6802	6454	0	0	0	0	0	0	0	0	0	0	0	0	0	0	0	0	0	0	0	0	0	0	0	0
k__Bacteria	p__Bacteroidetes	c__Bacteroidia	o__Bacteroidales	f__Porphyromonadaceae	g__Porphyromonas	s__gingivalis	0	0	0	0	0	0	0	0	0	5902	6401	6477	0	0	0	0	0	0	0	0	0	0	0	0	0	0	0
k__Bacteria	p__Firmicutes	Unassigned	Unassigned	Unassigned	Unassigned	Unassigned	0	0	0	0	0	0	0	0	0	0	0	7	0	0	0	0	0	0	0	0	0	0	0	0	0	0	0
k__Bacteria	p__Firmicutes	c__Bacilli	o__Lactobacillales	f__Streptococcaceae	g__Streptococcus	Unassigned	0	0	0	0	0	0	0	0	0	0	0	0	0	0	0	0	0	0	0	0	0	5003	4783	4934	0	0	0
k__Bacteria	p__Firmicutes	c__Clostridia	o__Clostridiales	f__Peptoniphilaceae	g__Parvimonas	s__micra	0	0	0	60	62	64	0	0	0	0	0	0	0	0	0	0	0	0	0	0	0	0	0	0	0	0	0
k__Bacteria	p__Firmicutes	c__Bacilli	o__Lactobacillales	f__Streptococcaceae	g__Streptococcus	s__sanguinis	55	67	68	0	0	0	0	0	0	0	0	0	0	0	0	0	0	0	0	0	0	0	0	0	0	0	0
k__Bacteria	p__Bacteroidetes	c__Bacteroidia	o__Bacteroidales	f__Prevotellaceae	g__Prevotella	s__intermedia	0	0	0	0	0	0	0	0	0	0	0	0	0	0	0	0	0	0	158	126	215	0	0	0	0	0	0
k__Bacteria	p__Firmicutes	c__Clostridia	o__Clostridiales	f__Peptoniphilaceae	g__Parvimonas	s__micra	0	40	0	0	0	0	0	0	0	0	0	0	0	0	0	0	0	0	0	0	0	0	0	0	0	0	0
k__Bacteria	Unassigned	Unassigned	Unassigned	Unassigned	Unassigned	Unassigned	0	0	0	0	0	0	0	0	0	0	0	0	0	0	0	6	0	0	0	0	0	0	0	0	0	0	0
k__Bacteria	p__Actinobacteria	c__Actinobacteria	Unassigned	Unassigned	Unassigned	Unassigned	0	0	0	0	0	0	0	0	0	0	0	0	0	0	0	5	0	0	0	0	0	0	0	0	0	0	0
k__Bacteria	p__Fusobacteria	c__Fusobacteriia	o__Fusobacteriales	f__Fusobacteriaceae	g__Fusobacterium	Unassigned	0	0	0	0	0	0	0	0	0	0	0	0	0	0	0	0	0	0	16565	12958	14333	0	0	0	0	0	0
k__Bacteria	p__Proteobacteria	c__Gammaproteobacteria	o__Pasteurellales	f__Pasteurellaceae	g__Aggregatibacter	s__actinomycetemcomitans	0	45	65	0	0	0	0	0	0	0	0	0	0	0	0	0	0	0	0	0	0	0	0	0	0	0	0
k__Bacteria	p__Firmicutes	c__Bacilli	o__Lactobacillales	f__Streptococcaceae	g__Streptococcus	Unassigned	0	0	0	0	0	0	0	0	0	0	0	0	0	0	0	14794	20432	16030	0	0	0	0	0	0	0	0	0
k__Bacteria	p__Firmicutes	c__Bacilli	o__Lactobacillales	f__Streptococcaceae	g__Streptococcus	s__sanguinis	36	0	0	0	0	0	0	0	0	0	0	0	0	0	0	0	0	0	0	0	0	0	0	0	0	0	0
k__Bacteria	p__Proteobacteria	c__Gammaproteobacteria	o__Pasteurellales	f__Pasteurellaceae	g__Aggregatibacter	s__actinomycetemcomitans	0	0	0	0	0	0	0	0	0	0	0	0	0	0	0	0	0	0	0	0	0	0	0	0	401	396	0
k__Bacteria	p__Firmicutes	c__Clostridia	o__Clostridiales	f__Peptoniphilaceae	g__Parvimonas	s__micra	0	0	0	0	0	168	0	0	0	0	0	0	0	0	0	0	0	0	0	0	0	0	0	0	0	0	0
k__Bacteria	p__Fusobacteria	c__Fusobacteriia	o__Fusobacteriales	f__Fusobacteriaceae	g__Fusobacterium	s__nucleatum_subsp._nucleatum	0	0	0	1788	1802	1734	0	0	0	0	0	0	0	0	0	0	0	0	0	0	0	0	0	0	0	0	0
k__Bacteria	p__Fusobacteria	c__Fusobacteriia	o__Fusobacteriales	f__Fusobacteriaceae	g__Fusobacterium	Unassigned	0	0	0	0	0	0	0	0	0	0	0	0	0	0	0	0	0	0	0	0	0	440	0	0	0	0	0
k__Bacteria	p__Fusobacteria	c__Fusobacteriia	o__Fusobacteriales	f__Fusobacteriaceae	g__Fusobacterium	Unassigned	0	0	0	0	0	0	0	0	0	0	0	0	0	11	0	0	0	0	0	0	0	0	0	0	0	0	0
k__Bacteria	p__Proteobacteria	c__Gammaproteobacteria	o__Pasteurellales	f__Pasteurellaceae	g__Aggregatibacter	s__actinomycetemcomitans	0	0	0	0	0	0	0	0	0	36	0	0	0	0	0	0	0	0	0	0	0	0	0	0	0	0	0
k__Bacteria	p__Proteobacteria	c__Gammaproteobacteria	o__Pasteurellales	f__Pasteurellaceae	g__Aggregatibacter	s__actinomycetemcomitans	0	0	0	0	0	0	0	0	0	0	0	0	0	0	0	0	0	0	13285	10343	11156	0	0	0	0	0	0
k__Bacteria	p__Firmicutes	c__Clostridia	o__Clostridiales	f__Peptoniphilaceae	g__Parvimonas	s__micra	0	0	0	0	0	0	0	0	0	38	46	46	0	0	0	0	0	0	0	0	0	0	0	0	0	0	0
k__Bacteria	p__Bacteroidetes	c__Bacteroidia	o__Bacteroidales	f__Prevotellaceae	g__Prevotella	s__intermedia	0	0	0	0	0	0	0	0	34	0	0	0	0	0	0	0	0	0	0	0	0	0	0	0	0	0	0
k__Bacteria	p__Proteobacteria	c__Gammaproteobacteria	o__Pasteurellales	f__Pasteurellaceae	g__Aggregatibacter	s__actinomycetemcomitans	0	0	0	0	0	0	0	0	0	0	0	0	0	0	0	513	661	614	0	0	0	0	0	0	0	0	0
k__Bacteria	p__Fusobacteria	c__Fusobacteriia	o__Fusobacteriales	f__Fusobacteriaceae	g__Fusobacterium	Unassigned	0	0	0	0	0	0	203	251	309	0	0	0	0	0	0	0	0	0	0	0	0	0	0	0	0	0	0
k__Bacteria	p__Bacteroidetes	c__Bacteroidia	o__Bacteroidales	f__Prevotellaceae	g__Prevotella	s__intermedia	0	0	0	0	0	0	0	0	0	0	0	0	0	0	0	0	0	0	189	126	162	0	0	0	0	0	0
k__Bacteria	p__Firmicutes	c__Clostridia	o__Clostridiales	f__Peptoniphilaceae	g__Parvimonas	s__micra	0	0	0	0	0	0	0	0	0	0	115	123	0	0	0	0	0	0	0	0	0	0	0	0	0	0	0
k__Bacteria	p__Firmicutes	Unassigned	Unassigned	Unassigned	Unassigned	Unassigned	0	0	0	0	0	0	0	0	2	0	0	0	0	0	0	0	0	0	0	0	0	0	0	0	0	0	0
k__Bacteria	p__Firmicutes	c__Clostridia	o__Clostridiales	f__Syntrophomonadaceae_[VIII]	g__Syntrophomonadaceae_[VIII][G-1]	s__bacterium_HMT_435	0	0	0	0	0	0	0	0	0	3	0	0	0	0	0	0	0	0	0	0	0	0	0	0	0	0	0
k__Bacteria	Unassigned	Unassigned	Unassigned	Unassigned	Unassigned	Unassigned	0	0	0	0	0	0	0	0	0	0	6	0	0	0	0	0	0	0	0	0	0	0	0	0	0	0	0
k__Bacteria	p__Proteobacteria	c__Gammaproteobacteria	o__Pasteurellales	f__Pasteurellaceae	g__Aggregatibacter	s__actinomycetemcomitans	0	0	0	0	0	0	0	0	0	0	0	0	0	0	0	0	0	0	0	0	0	0	67	0	0	0	0
k__Bacteria	p__Firmicutes	c__Clostridia	o__Clostridiales	f__Peptoniphilaceae	g__Parvimonas	s__micra	0	0	0	0	0	0	0	0	0	0	0	0	0	0	0	0	0	0	37	0	0	0	0	0	0	0	0
k__Bacteria	p__Fusobacteria	c__Fusobacteriia	o__Fusobacteriales	f__Fusobacteriaceae	g__Fusobacterium	Unassigned	0	0	0	0	0	0	0	0	0	836	0	760	0	0	0	0	0	0	0	0	0	0	0	0	0	0	0
k__Bacteria	p__Proteobacteria	c__Gammaproteobacteria	o__Pasteurellales	f__Pasteurellaceae	g__Aggregatibacter	s__actinomycetemcomitans	0	0	0	0	0	0	0	0	90	0	0	0	0	0	0	0	0	0	0	0	0	0	0	0	0	0	0
k__Bacteria	p__Firmicutes	c__Bacilli	o__Lactobacillales	f__Streptococcaceae	g__Streptococcus	Unassigned	0	0	0	0	0	0	0	0	0	8	0	0	0	0	0	0	0	0	0	0	0	0	0	0	0	0	0
k__Bacteria	p__Firmicutes	c__Bacilli	o__Lactobacillales	f__Streptococcaceae	g__Streptococcus	Unassigned	0	0	0	0	0	0	0	0	0	29	0	0	0	0	0	0	0	0	0	0	0	0	0	0	0	0	0
k__Bacteria	p__Fusobacteria	c__Fusobacteriia	o__Fusobacteriales	f__Fusobacteriaceae	g__Fusobacterium	s__nucleatum_subsp._nucleatum	5390	5681	5284	0	0	0	0	0	0	0	0	0	0	0	0	0	0	0	0	0	0	0	0	0	0	0	0
k__Bacteria	p__Proteobacteria	c__Gammaproteobacteria	o__Pasteurellales	f__Pasteurellaceae	g__Aggregatibacter	s__actinomycetemcomitans	0	0	0	0	0	0	0	0	0	0	0	0	0	0	0	0	0	0	0	0	0	0	0	114	0	0	0
k__Bacteria	p__Proteobacteria	c__Gammaproteobacteria	o__Pasteurellales	f__Pasteurellaceae	g__Aggregatibacter	s__actinomycetemcomitans	0	0	0	0	0	0	137	105	184	0	0	0	0	0	0	0	0	0	0	0	0	0	0	0	0	0	0
k__Bacteria	p__Fusobacteria	c__Fusobacteriia	o__Fusobacteriales	f__Fusobacteriaceae	g__Fusobacterium	Unassigned	0	0	0	0	0	0	0	0	0	0	0	0	0	0	0	0	0	0	0	0	0	269	272	287	0	0	0
k__Bacteria	p__Fusobacteria	c__Fusobacteriia	o__Fusobacteriales	f__Fusobacteriaceae	g__Fusobacterium	Unassigned	0	0	0	0	0	0	0	0	116	0	0	0	0	0	0	0	0	0	0	0	0	0	0	0	0	0	0
k__Bacteria	p__Proteobacteria	c__Gammaproteobacteria	o__Pasteurellales	f__Pasteurellaceae	g__Aggregatibacter	s__actinomycetemcomitans	0	0	0	0	0	0	0	0	0	0	0	0	0	0	0	0	0	0	0	161	186	0	0	0	0	0	0
k__Bacteria	p__Firmicutes	c__Bacilli	o__Lactobacillales	f__Streptococcaceae	g__Streptococcus	Unassigned	0	0	0	0	0	0	0	0	0	0	0	0	0	0	0	0	0	0	347	280	332	0	0	0	0	0	0
k__Bacteria	p__Proteobacteria	c__Gammaproteobacteria	o__Pasteurellales	f__Pasteurellaceae	g__Aggregatibacter	s__actinomycetemcomitans	122	0	0	0	0	0	0	0	0	0	0	0	0	0	0	0	0	0	0	0	0	0	0	0	0	0	0
k__Bacteria	p__Bacteroidetes	c__Bacteroidia	o__Bacteroidales	f__Prevotellaceae	g__Prevotella	s__intermedia	0	0	0	0	0	0	0	0	0	0	0	0	0	0	0	0	0	0	2674	2052	2220	0	0	0	0	0	0
k__Bacteria	p__Bacteroidetes	c__Bacteroidia	o__Bacteroidales	f__Prevotellaceae	g__Prevotella	s__intermedia	0	0	0	0	0	0	0	0	0	0	0	0	0	0	0	0	0	0	0	0	0	4620	4595	4575	0	0	0
k__Bacteria	p__Proteobacteria	c__Gammaproteobacteria	o__Pasteurellales	f__Pasteurellaceae	g__Aggregatibacter	s__actinomycetemcomitans	0	0	0	0	0	0	0	0	0	0	0	0	0	0	9	0	0	0	0	0	0	0	0	0	0	0	0
k__Bacteria	p__Actinobacteria	Unassigned	Unassigned	Unassigned	Unassigned	Unassigned	0	0	0	0	0	0	0	0	0	7	7	0	0	0	0	0	0	0	0	0	0	0	0	0	0	0	0
k__Bacteria	Unassigned	Unassigned	Unassigned	Unassigned	Unassigned	Unassigned	0	0	0	0	0	0	0	0	0	0	0	0	0	0	0	11	0	2	0	0	0	0	0	0	0	0	0
k__Bacteria	p__Firmicutes	c__Bacilli	o__Lactobacillales	f__Streptococcaceae	g__Streptococcus	Unassigned	0	0	0	0	0	0	0	0	0	0	0	0	0	0	0	0	0	0	9655	7431	7919	0	0	0	0	0	0
k__Bacteria	p__Bacteroidetes	c__Bacteroidia	o__Bacteroidales	f__Porphyromonadaceae	g__Porphyromonas	s__gingivalis	0	0	0	0	0	0	0	0	0	0	39	0	0	0	0	0	0	0	0	0	0	0	0	0	0	0	0
k__Bacteria	p__Fusobacteria	c__Fusobacteriia	o__Fusobacteriales	f__Fusobacteriaceae	g__Fusobacterium	Unassigned	0	0	0	0	0	0	0	0	0	0	0	0	0	0	0	0	0	0	0	0	0	0	0	0	0	4	0
k__Bacteria	Unassigned	Unassigned	Unassigned	Unassigned	Unassigned	Unassigned	0	0	0	0	0	0	0	0	4	0	0	0	0	0	0	0	0	0	0	0	0	0	0	0	0	0	0
k__Bacteria	p__Firmicutes	c__Clostridia	o__Clostridiales	f__Peptoniphilaceae	g__Parvimonas	s__micra	0	0	0	0	0	0	0	0	0	0	0	0	0	0	0	0	0	0	0	0	0	9910	10169	10069	0	0	0
k__Bacteria	p__Bacteroidetes	c__Bacteroidia	o__Bacteroidales	f__Prevotellaceae	g__Prevotella	s__intermedia	0	0	0	0	0	0	0	0	0	0	0	0	0	0	0	157	209	148	0	0	0	0	0	0	0	0	0
k__Bacteria	p__Proteobacteria	c__Gammaproteobacteria	o__Pasteurellales	f__Pasteurellaceae	g__Aggregatibacter	s__actinomycetemcomitans	0	0	0	0	0	0	0	0	0	0	0	0	0	14	9	0	0	0	0	0	0	0	0	0	0	0	0
k__Bacteria	p__Proteobacteria	c__Gammaproteobacteria	o__Pasteurellales	f__Pasteurellaceae	g__Aggregatibacter	s__actinomycetemcomitans	0	0	0	0	0	0	0	0	0	0	0	0	0	0	0	0	0	0	0	0	0	0	65	0	0	0	0
k__Bacteria	p__Fusobacteria	c__Fusobacteriia	o__Fusobacteriales	f__Fusobacteriaceae	g__Fusobacterium	Unassigned	0	0	0	0	0	0	0	0	0	0	0	0	0	0	0	0	0	0	341	285	336	0	0	0	0	0	0
k__Bacteria	p__Proteobacteria	c__Gammaproteobacteria	o__Pasteurellales	f__Pasteurellaceae	g__Aggregatibacter	s__actinomycetemcomitans	0	0	0	0	0	0	0	0	0	0	0	0	0	0	0	17868	23926	20281	0	0	0	0	0	0	0	0	0
k__Bacteria	p__Firmicutes	c__Bacilli	o__Lactobacillales	f__Streptococcaceae	g__Streptococcus	Unassigned	0	0	0	0	0	0	0	0	0	0	0	0	0	0	0	0	0	0	0	0	0	1516	1484	1530	0	0	0
k__Bacteria	p__Proteobacteria	c__Gammaproteobacteria	o__Pasteurellales	f__Pasteurellaceae	g__Aggregatibacter	s__actinomycetemcomitans	0	0	0	0	0	0	0	0	0	0	0	0	0	0	0	0	0	0	0	0	0	0	0	1204	0	0	0
k__Bacteria	Unassigned	Unassigned	Unassigned	Unassigned	Unassigned	Unassigned	0	0	0	0	0	0	0	0	0	12	0	0	0	0	0	0	0	0	0	0	0	0	0	0	0	0	0
k__Bacteria	Unassigned	Unassigned	Unassigned	Unassigned	Unassigned	Unassigned	0	0	0	0	0	0	0	0	0	0	0	0	0	0	0	0	0	0	0	0	4	0	0	0	0	0	0
k__Bacteria	p__Fusobacteria	c__Fusobacteriia	o__Fusobacteriales	f__Fusobacteriaceae	g__Fusobacterium	Unassigned	0	0	0	0	0	0	0	0	0	0	0	0	1320	1735	1491	0	0	0	0	0	0	0	0	0	0	0	0
k__Archaea	p__Euryarchaeota	c__Methanobacteria	o__Methanobacteriales	f__Methanobacteriaceae	g__Methanobrevibacter	s__oralis	0	0	0	0	0	0	0	0	0	0	0	0	0	0	0	20	0	0	0	0	0	0	0	0	0	0	0
k__Bacteria	p__Proteobacteria	c__Gammaproteobacteria	o__Pasteurellales	f__Pasteurellaceae	g__Aggregatibacter	s__actinomycetemcomitans	0	0	0	0	0	0	0	0	0	0	0	0	0	0	0	0	0	0	0	0	0	13347	13538	13560	0	0	0
k__Bacteria	p__Firmicutes	c__Bacilli	o__Lactobacillales	f__Streptococcaceae	g__Streptococcus	s__sanguinis	0	0	0	2255	2276	2394	0	0	0	0	0	0	0	0	0	0	0	0	0	0	0	0	0	0	0	0	0
k__Bacteria	p__Bacteroidetes	c__Bacteroidia	o__Bacteroidales	f__Prevotellaceae	g__Prevotella	s__intermedia	0	0	0	0	0	0	0	0	0	0	0	0	0	0	0	0	0	0	0	0	0	40	0	0	0	0	0
k__Bacteria	p__Bacteroidetes	c__Bacteroidia	o__Bacteroidales	f__Prevotellaceae	g__Prevotella	s__intermedia	0	0	0	0	0	0	0	0	0	0	0	0	0	0	0	0	0	0	0	0	0	0	0	0	2231	2076	2051
k__Bacteria	p__Bacteroidetes	c__Bacteroidia	o__Bacteroidales	f__Prevotellaceae	g__Prevotella	s__intermedia	65	61	60	0	0	0	0	0	0	0	0	0	0	0	0	0	0	0	0	0	0	0	0	0	0	0	0
k__Bacteria	p__Proteobacteria	c__Gammaproteobacteria	o__Pasteurellales	f__Pasteurellaceae	g__Aggregatibacter	s__actinomycetemcomitans	0	0	0	0	0	0	13090	14637	19664	0	0	0	0	0	0	0	0	0	0	0	0	0	0	0	0	0	0
k__Bacteria	p__Proteobacteria	c__Gammaproteobacteria	o__Pasteurellales	f__Pasteurellaceae	g__Aggregatibacter	s__actinomycetemcomitans	0	0	0	0	0	0	0	0	0	0	0	0	0	0	0	0	0	0	0	0	0	0	0	0	101	0	0
k__Bacteria	p__Proteobacteria	c__Gammaproteobacteria	o__Pasteurellales	f__Pasteurellaceae	g__Aggregatibacter	s__actinomycetemcomitans	0	39	32	0	0	0	0	0	0	0	0	0	0	0	0	0	0	0	0	0	0	0	0	0	0	0	0
k__Bacteria	p__Firmicutes	c__Negativicutes	Unassigned	Unassigned	Unassigned	Unassigned	0	0	0	0	0	0	0	0	0	0	0	0	0	11	0	0	0	0	0	0	0	0	0	0	0	0	0
k__Bacteria	p__Bacteroidetes	c__Bacteroidia	o__Bacteroidales	f__Porphyromonadaceae	g__Porphyromonas	s__gingivalis	0	0	0	0	0	0	0	0	0	0	0	0	0	0	0	0	0	0	0	0	0	6191	6016	6345	0	0	0
k__Bacteria	p__Firmicutes	c__Bacilli	o__Lactobacillales	f__Streptococcaceae	g__Streptococcus	Unassigned	0	0	0	0	0	0	8880	9738	13767	0	0	0	0	0	0	0	0	0	0	0	0	0	0	0	0	0	0
k__Bacteria	p__Firmicutes	c__Bacilli	o__Lactobacillales	f__Streptococcaceae	g__Streptococcus	Unassigned	0	0	0	0	0	0	0	0	0	0	0	0	0	0	0	0	0	0	0	0	0	0	0	0	3476	3309	3498
k__Bacteria	p__Bacteroidetes	c__Bacteroidia	o__Bacteroidales	f__Prevotellaceae	g__Prevotella	s__intermedia	0	0	0	492	472	434	0	0	0	0	0	0	0	0	0	0	0	0	0	0	0	0	0	0	0	0	0
k__Bacteria	p__Bacteroidetes	c__Bacteroidia	o__Bacteroidales	f__Prevotellaceae	g__Prevotella	s__intermedia	0	0	0	0	0	0	0	0	287	0	0	0	0	0	0	0	0	0	0	0	0	0	0	0	0	0	0
k__Bacteria	p__Bacteroidetes	c__Bacteroidia	o__Bacteroidales	f__Porphyromonadaceae	g__Porphyromonas	s__gingivalis	0	0	0	0	56	49	0	0	0	0	0	0	0	0	0	0	0	0	0	0	0	0	0	0	0	0	0
k__Bacteria	p__Bacteroidetes	c__Bacteroidia	o__Bacteroidales	f__Porphyromonadaceae	g__Porphyromonas	s__gingivalis	0	0	0	3168	3156	3352	0	0	0	0	0	0	0	0	0	0	0	0	0	0	0	0	0	0	0	0	0
k__Bacteria	p__Bacteroidetes	c__Bacteroidia	o__Bacteroidales	f__Prevotellaceae	g__Prevotella	s__intermedia	0	0	0	0	0	0	0	0	93	0	0	0	0	0	0	0	0	0	0	0	0	0	0	0	0	0	0
k__Bacteria	p__Proteobacteria	c__Gammaproteobacteria	o__Pasteurellales	f__Pasteurellaceae	g__Aggregatibacter	s__actinomycetemcomitans	0	94	90	0	0	0	0	0	0	0	0	0	0	0	0	0	0	0	0	0	0	0	0	0	0	0	0
k__Bacteria	p__Bacteroidetes	c__Bacteroidia	o__Bacteroidales	f__Prevotellaceae	g__Prevotella	s__intermedia	0	0	0	0	0	0	0	0	0	862	941	909	0	0	0	0	0	0	0	0	0	0	0	0	0	0	0
k__Bacteria	p__Proteobacteria	c__Gammaproteobacteria	o__Pasteurellales	f__Pasteurellaceae	g__Aggregatibacter	s__actinomycetemcomitans	604	619	588	0	0	0	0	0	0	0	0	0	0	0	0	0	0	0	0	0	0	0	0	0	0	0	0
k__Bacteria	p__Proteobacteria	c__Gammaproteobacteria	o__Pasteurellales	f__Pasteurellaceae	g__Aggregatibacter	s__actinomycetemcomitans	0	0	0	0	0	0	0	0	0	0	0	0	0	0	0	0	0	0	0	0	0	0	0	0	8825	8307	8539
k__Bacteria	p__Fusobacteria	c__Fusobacteriia	o__Fusobacteriales	f__Fusobacteriaceae	g__Fusobacterium	Unassigned	0	0	0	0	0	0	0	0	0	12863	13309	13322	0	0	0	0	0	0	0	0	0	0	0	0	0	0	0
k__Bacteria	p__Actinobacteria	c__Actinobacteria	Unassigned	Unassigned	Unassigned	Unassigned	0	0	0	0	0	0	0	0	0	0	10	0	0	0	0	0	0	0	0	0	0	0	0	0	0	0	0
k__Bacteria	p__Bacteroidetes	c__Bacteroidia	o__Bacteroidales	f__Porphyromonadaceae	g__Porphyromonas	s__gingivalis	0	0	0	0	0	0	0	0	0	0	0	0	0	0	0	0	0	0	11026	8931	9003	0	0	0	0	0	0
k__Bacteria	p__Firmicutes	c__Clostridia	o__Clostridiales	f__Peptoniphilaceae	g__Parvimonas	s__micra	0	0	0	0	0	0	0	0	0	0	0	0	0	0	0	0	0	0	0	0	0	0	0	0	106	0	0
k__Bacteria	p__Proteobacteria	c__Gammaproteobacteria	o__Pasteurellales	f__Pasteurellaceae	g__Aggregatibacter	s__actinomycetemcomitans	0	0	0	2639	2607	2586	0	0	0	0	0	0	0	0	0	0	0	0	0	0	0	0	0	0	0	0	0
k__Bacteria	p__Bacteroidetes	c__Bacteroidia	o__Bacteroidales	f__Porphyromonadaceae	g__Porphyromonas	s__gingivalis	0	0	0	0	0	0	8467	9587	12985	0	0	0	0	0	0	0	0	0	0	0	0	0	0	0	0	0	0
k__Bacteria	p__Proteobacteria	c__Gammaproteobacteria	o__Pasteurellales	f__Pasteurellaceae	g__Aggregatibacter	s__actinomycetemcomitans	0	0	0	0	0	0	0	0	0	255	279	293	0	0	0	0	0	0	0	0	0	0	0	0	0	0	0
k__Bacteria	p__Firmicutes	c__Clostridia	o__Clostridiales	f__Peptoniphilaceae	g__Parvimonas	s__micra	0	0	0	0	0	0	0	0	0	0	0	0	0	0	0	0	0	0	11266	9467	9908	0	0	0	0	0	0
k__Bacteria	p__Firmicutes	c__Bacilli	o__Lactobacillales	f__Streptococcaceae	g__Streptococcus	Unassigned	0	0	0	0	0	0	0	0	0	7107	7815	7891	0	0	0	0	0	0	0	0	0	0	0	0	0	0	0
k__Bacteria	p__Bacteroidetes	c__Bacteroidia	o__Bacteroidales	f__Prevotellaceae	g__Prevotella	s__intermedia	0	0	0	0	0	0	0	73	0	0	0	0	0	0	0	0	0	0	0	0	0	0	0	0	0	0	0
k__Bacteria	p__Proteobacteria	c__Gammaproteobacteria	o__Pasteurellales	f__Pasteurellaceae	g__Aggregatibacter	Unassigned	0	0	0	0	0	0	0	11	17	0	0	0	0	0	0	0	0	0	0	0	0	0	0	0	0	0	0
k__Bacteria	p__Bacteroidetes	c__Bacteroidia	o__Bacteroidales	f__Prevotellaceae	g__Prevotella	s__intermedia	0	0	0	0	0	0	0	0	0	0	0	0	0	0	0	0	380	0	0	0	0	0	0	0	0	0	0
k__Bacteria	p__Fusobacteria	c__Fusobacteriia	o__Fusobacteriales	f__Fusobacteriaceae	g__Fusobacterium	Unassigned	0	0	0	0	0	0	0	0	0	0	0	0	0	0	0	0	0	0	0	0	0	886	1128	1125	0	0	0
k__Bacteria	p__Bacteroidetes	c__Bacteroidia	o__Bacteroidales	f__Prevotellaceae	g__Prevotella	s__intermedia	0	0	0	0	0	0	0	122	0	0	0	0	0	0	0	0	0	0	0	0	0	0	0	0	0	0	0
k__Bacteria	p__Firmicutes	c__Bacilli	o__Lactobacillales	f__Streptococcaceae	g__Streptococcus	Unassigned	0	0	0	0	0	0	0	0	0	0	0	0	0	0	0	0	0	0	0	0	0	0	0	0	2	0	0
k__Bacteria	p__Proteobacteria	c__Gammaproteobacteria	o__Pasteurellales	f__Pasteurellaceae	g__Aggregatibacter	s__actinomycetemcomitans	0	0	0	0	0	0	0	0	0	0	0	0	0	0	0	0	0	0	408	328	331	0	0	0	0	0	0
k__Bacteria	p__Fusobacteria	c__Fusobacteriia	o__Fusobacteriales	f__Fusobacteriaceae	g__Fusobacterium	Unassigned	0	0	0	0	0	0	0	0	0	0	0	0	0	0	0	0	0	0	0	0	0	0	0	0	421	332	323
k__Bacteria	p__Firmicutes	c__Clostridia	o__Clostridiales	f__Peptoniphilaceae	g__Parvimonas	s__micra	0	0	0	0	0	0	0	0	0	0	0	0	0	0	0	0	0	0	0	0	0	873	0	0	0	0	0
k__Bacteria	p__Proteobacteria	c__Gammaproteobacteria	o__Pasteurellales	f__Pasteurellaceae	g__Aggregatibacter	s__actinomycetemcomitans	0	0	0	0	0	0	0	0	0	0	0	0	0	0	0	0	0	0	0	0	0	0	120	0	0	0	0
k__Bacteria	p__Fusobacteria	c__Fusobacteriia	o__Fusobacteriales	f__Fusobacteriaceae	g__Fusobacterium	Unassigned	0	0	0	0	0	0	0	0	0	0	0	0	0	0	13	0	0	0	0	0	0	0	0	0	0	0	0
k__Bacteria	p__Proteobacteria	c__Gammaproteobacteria	o__Pasteurellales	f__Pasteurellaceae	g__Aggregatibacter	s__actinomycetemcomitans	0	0	0	0	0	0	0	0	0	0	0	0	0	0	0	0	0	0	937	0	0	0	0	0	0	0	0
k__Bacteria	p__Bacteroidetes	c__Bacteroidia	o__Bacteroidales	f__Prevotellaceae	g__Prevotella	s__intermedia	0	0	0	192	183	177	0	0	0	0	0	0	0	0	0	0	0	0	0	0	0	0	0	0	0	0	0
k__Bacteria	p__Firmicutes	c__Bacilli	o__Lactobacillales	f__Streptococcaceae	g__Streptococcus	Unassigned	0	0	0	0	0	0	0	0	0	0	0	0	0	0	0	0	0	0	0	0	0	0	0	0	1143	1042	999
k__Bacteria	p__Firmicutes	c__Clostridia	o__Clostridiales	f__Peptoniphilaceae	g__Parvimonas	s__micra	0	0	0	0	0	0	0	0	0	0	0	0	0	0	0	0	0	0	0	0	0	0	0	0	0	130	0
k__Bacteria	p__Bacteroidetes	c__Bacteroidia	o__Bacteroidales	f__Prevotellaceae	g__Prevotella	s__intermedia	0	0	0	0	0	0	0	0	0	0	0	0	0	0	0	4830	6508	5289	0	0	0	0	0	0	0	0	0
k__Bacteria	p__Bacteroidetes	c__Bacteroidia	o__Bacteroidales	f__Prevotellaceae	g__Prevotella	s__intermedia	0	0	0	0	0	0	46	0	0	0	0	0	0	0	0	0	0	0	0	0	0	0	0	0	0	0	0
k__Bacteria	p__Fusobacteria	c__Fusobacteriia	o__Fusobacteriales	f__Fusobacteriaceae	g__Fusobacterium	s__nucleatum_subsp._nucleatum	0	0	0	1742	1749	1730	0	0	0	0	0	0	0	0	0	0	0	0	0	0	0	0	0	0	0	0	0
k__Bacteria	p__Bacteroidetes	c__Bacteroidia	o__Bacteroidales	f__Porphyromonadaceae	g__Porphyromonas	s__gingivalis	0	0	0	0	0	0	0	0	0	41	0	41	0	0	0	0	0	0	0	0	0	0	0	0	0	0	0
k__Bacteria	p__Fusobacteria	c__Fusobacteriia	o__Fusobacteriales	f__Fusobacteriaceae	g__Fusobacterium	s__nucleatum_subsp._nucleatum	0	60	0	0	0	0	0	0	0	0	0	0	0	0	0	0	0	0	0	0	0	0	0	0	0	0	0
k__Bacteria	p__Firmicutes	c__Clostridia	o__Clostridiales	f__Peptoniphilaceae	g__Parvimonas	s__micra	0	0	0	0	0	0	0	0	0	0	0	0	0	0	0	0	0	0	0	0	0	0	0	0	40	0	75
k__Bacteria	p__Bacteroidetes	c__Bacteroidia	o__Bacteroidales	f__Porphyromonadaceae	g__Porphyromonas	s__gingivalis	0	0	0	0	0	0	0	0	0	65	0	0	0	0	0	0	0	0	0	0	0	0	0	0	0	0	0
k__Bacteria	p__Bacteroidetes	c__Bacteroidia	o__Bacteroidales	f__Prevotellaceae	g__Prevotella	s__intermedia	0	0	0	0	0	0	0	0	0	0	0	0	0	9	0	0	0	0	0	0	0	0	0	0	0	0	0
k__Bacteria	p__Firmicutes	c__Clostridia	o__Clostridiales	f__Peptoniphilaceae	g__Parvimonas	Unassigned	0	0	0	0	0	0	7960	9888	12917	0	0	0	0	0	0	0	0	0	0	0	0	0	0	0	0	0	0
k__Bacteria	p__Bacteroidetes	c__Bacteroidia	o__Bacteroidales	f__Porphyromonadaceae	g__Porphyromonas	s__gingivalis	0	0	0	0	0	0	0	0	0	0	0	0	0	0	0	0	0	0	495	383	374	0	0	0	0	0	0
k__Bacteria	p__Bacteroidetes	c__Bacteroidia	o__Bacteroidales	f__Porphyromonadaceae	g__Porphyromonas	s__gingivalis	0	0	0	0	0	0	0	0	0	0	0	0	0	0	0	0	0	0	205	159	169	0	0	0	0	0	0
k__Bacteria	Unassigned	Unassigned	Unassigned	Unassigned	Unassigned	Unassigned	0	0	0	0	0	0	0	0	4	0	0	0	0	0	0	0	0	0	0	0	0	0	0	0	0	0	0
k__Bacteria	p__Fusobacteria	c__Fusobacteriia	o__Fusobacteriales	f__Fusobacteriaceae	g__Fusobacterium	s__nucleatum_subsp._nucleatum	0	0	0	0	0	52	0	0	0	0	0	0	0	0	0	0	0	0	0	0	0	0	0	0	0	0	0
k__Bacteria	p__Firmicutes	c__Bacilli	o__Lactobacillales	f__Streptococcaceae	g__Streptococcus	Unassigned	0	0	0	0	0	0	0	0	0	215	205	241	0	0	0	0	0	0	0	0	0	0	0	0	0	0	0
k__Bacteria	p__Bacteroidetes	c__Bacteroidia	o__Bacteroidales	f__Prevotellaceae	g__Prevotella	s__intermedia	0	0	0	0	0	0	0	0	0	0	0	0	0	0	0	1627	2368	1916	0	0	0	0	0	0	0	0	0
k__Bacteria	p__Bacteroidetes	c__Bacteroidia	o__Bacteroidales	f__Porphyromonadaceae	g__Porphyromonas	s__gingivalis	9296	9648	9061	0	0	0	0	0	0	0	0	0	0	0	0	0	0	0	0	0	0	0	0	0	0	0	0
k__Bacteria	p__Firmicutes	c__Bacilli	o__Lactobacillales	f__Streptococcaceae	g__Streptococcus	Unassigned	0	0	0	0	0	0	0	0	0	0	0	0	0	0	0	868	1111	968	0	0	0	0	0	0	0	0	0
k__Bacteria	p__Firmicutes	c__Clostridia	o__Clostridiales	f__Peptoniphilaceae	g__Parvimonas	s__micra	0	0	0	0	0	0	0	0	0	0	0	0	0	0	0	0	0	0	0	0	0	0	0	166	0	0	0
k__Bacteria	p__Firmicutes	c__Clostridia	o__Clostridiales	f__Peptoniphilaceae	g__Parvimonas	s__micra	0	144	125	0	0	0	0	0	0	0	0	0	0	0	0	0	0	0	0	0	0	0	0	0	0	0	0
k__Bacteria	p__Firmicutes	c__Clostridia	o__Clostridiales	f__Syntrophomonadaceae_[VIII]	g__Syntrophomonadaceae_[VIII][G-1]	s__bacterium_HMT_435	0	0	0	0	0	0	0	0	0	0	5	0	0	0	0	0	0	0	0	0	0	0	0	0	0	0	0
k__Bacteria	p__Fusobacteria	c__Fusobacteriia	o__Fusobacteriales	f__Fusobacteriaceae	g__Fusobacterium	Unassigned	0	0	0	0	0	0	0	0	0	0	0	0	0	0	0	0	0	0	0	0	0	0	438	442	0	0	0
k__Bacteria	p__Firmicutes	c__Clostridia	o__Clostridiales	f__Peptoniphilaceae	g__Parvimonas	Unassigned	0	0	0	0	0	0	0	0	0	0	0	0	0	0	0	0	0	0	0	0	0	0	0	188	0	0	0
k__Bacteria	Unassigned	Unassigned	Unassigned	Unassigned	Unassigned	Unassigned	0	0	0	0	0	0	0	0	8	0	0	0	0	0	0	0	0	0	0	0	0	0	0	0	0	0	0
k__Bacteria	p__Bacteroidetes	c__Bacteroidia	o__Bacteroidales	f__Porphyromonadaceae	g__Porphyromonas	s__gingivalis	0	0	0	0	0	0	0	0	0	0	0	0	0	0	0	0	0	0	0	0	0	0	47	0	0	0	0
k__Bacteria	Unassigned	Unassigned	Unassigned	Unassigned	Unassigned	Unassigned	0	0	0	0	0	0	0	9	6	0	0	0	0	0	0	0	0	0	0	0	0	0	0	0	0	0	0
k__Bacteria	p__Firmicutes	c__Clostridia	o__Clostridiales	f__Peptoniphilaceae	g__Parvimonas	s__micra	0	0	0	0	0	0	0	0	0	0	33	0	0	0	0	0	0	0	0	0	0	0	0	0	0	0	0
k__Bacteria	Unassigned	Unassigned	Unassigned	Unassigned	Unassigned	Unassigned	0	0	0	0	0	0	0	0	0	0	0	0	0	0	0	4	0	0	0	0	0	0	0	0	0	0	0
k__Bacteria	p__Fusobacteria	c__Fusobacteriia	o__Fusobacteriales	f__Fusobacteriaceae	g__Fusobacterium	Unassigned	0	0	0	0	0	0	0	0	0	0	0	0	0	0	0	0	0	0	59	0	0	0	0	0	0	0	0
k__Bacteria	p__Proteobacteria	c__Gammaproteobacteria	o__Pasteurellales	f__Pasteurellaceae	g__Aggregatibacter	s__actinomycetemcomitans	0	0	0	0	0	0	0	0	0	0	0	0	0	0	0	0	0	0	0	0	0	62	51	69	0	0	0
k__Bacteria	p__Proteobacteria	c__Gammaproteobacteria	o__Pasteurellales	f__Pasteurellaceae	g__Aggregatibacter	s__actinomycetemcomitans	0	0	0	0	0	0	0	0	0	0	0	0	13	0	0	0	0	0	0	0	0	0	0	0	0	0	0
k__Bacteria	p__Firmicutes	c__Clostridia	o__Clostridiales	f__Peptoniphilaceae	g__Parvimonas	s__micra	0	0	0	0	0	0	0	0	0	0	47	0	0	0	0	0	0	0	0	0	0	0	0	0	0	0	0
k__Bacteria	p__Bacteroidetes	c__Bacteroidia	o__Bacteroidales	f__Prevotellaceae	g__Prevotella	s__intermedia	0	0	0	0	0	0	0	0	0	0	0	0	0	0	0	0	189	0	0	0	0	0	0	0	0	0	0
k__Bacteria	p__Fusobacteria	c__Fusobacteriia	o__Fusobacteriales	f__Fusobacteriaceae	g__Fusobacterium	Unassigned	0	0	0	0	0	0	124	118	174	0	0	0	0	0	0	0	0	0	0	0	0	0	0	0	0	0	0
k__Bacteria	p__Firmicutes	Unassigned	Unassigned	Unassigned	Unassigned	Unassigned	0	0	0	0	0	0	0	0	0	0	0	0	0	0	0	16	0	0	0	0	0	0	0	0	0	0	0
k__Bacteria	p__Fusobacteria	c__Fusobacteriia	o__Fusobacteriales	f__Fusobacteriaceae	g__Fusobacterium	Unassigned	0	0	0	0	0	0	0	0	0	0	0	0	0	0	0	0	0	0	0	0	0	134	62	58	0	0	0
k__Bacteria	p__Bacteroidetes	c__Bacteroidia	o__Bacteroidales	f__Prevotellaceae	g__Prevotella	s__intermedia	0	0	0	0	0	0	0	0	0	0	0	0	0	3	0	0	0	0	0	0	0	0	0	0	0	0	0
k__Bacteria	Unassigned	Unassigned	Unassigned	Unassigned	Unassigned	Unassigned	0	0	0	0	0	0	0	0	0	9	0	0	0	0	0	0	0	0	0	0	0	0	0	0	0	0	0
k__Bacteria	p__Bacteroidetes	c__Bacteroidia	o__Bacteroidales	f__Porphyromonadaceae	g__Porphyromonas	s__gingivalis	0	0	0	0	0	0	0	0	0	0	0	0	0	0	0	367	530	421	0	0	0	0	0	0	0	0	0
k__Bacteria	p__Firmicutes	c__Clostridia	o__Clostridiales	f__Peptoniphilaceae	g__Parvimonas	s__micra	0	0	0	0	0	0	0	0	0	291	254	257	0	0	0	0	0	0	0	0	0	0	0	0	0	0	0
k__Bacteria	p__Bacteroidetes	c__Bacteroidia	o__Bacteroidales	f__Porphyromonadaceae	g__Porphyromonas	s__gingivalis	169	174	156	0	0	0	0	0	0	0	0	0	0	0	0	0	0	0	0	0	0	0	0	0	0	0	0
k__Bacteria	p__Fusobacteria	c__Fusobacteriia	o__Fusobacteriales	f__Fusobacteriaceae	g__Fusobacterium	Unassigned	0	0	0	0	0	0	0	0	0	0	0	0	0	0	0	0	0	0	0	0	0	0	0	0	0	1	0
k__Bacteria	p__Fusobacteria	c__Fusobacteriia	o__Fusobacteriales	f__Fusobacteriaceae	g__Fusobacterium	s__nucleatum_subsp._nucleatum	0	0	33	0	0	0	0	0	0	0	0	0	0	0	0	0	0	0	0	0	0	0	0	0	0	0	0
k__Bacteria	p__Firmicutes	c__Clostridia	o__Clostridiales	f__Peptoniphilaceae	g__Parvimonas	s__micra	0	0	0	0	183	0	0	0	0	0	0	0	0	0	0	0	0	0	0	0	0	0	0	0	0	0	0
k__Bacteria	p__Proteobacteria	c__Gammaproteobacteria	o__Pasteurellales	f__Pasteurellaceae	g__Aggregatibacter	s__actinomycetemcomitans	0	0	0	0	0	0	0	0	0	0	0	0	0	0	0	0	0	0	0	0	0	0	0	0	32	0	0
k__Bacteria	p__Bacteroidetes	c__Bacteroidia	o__Bacteroidales	f__Prevotellaceae	g__Prevotella	s__intermedia	0	0	0	0	0	0	0	0	0	2432	2601	2577	0	0	0	0	0	0	0	0	0	0	0	0	0	0	0
k__Bacteria	p__Firmicutes	c__Clostridia	o__Clostridiales	f__Peptoniphilaceae	g__Parvimonas	s__micra	0	0	0	0	0	0	0	0	0	24	0	0	0	0	0	0	0	0	0	0	0	0	0	0	0	0	0
k__Bacteria	p__Bacteroidetes	c__Bacteroidia	o__Bacteroidales	f__Porphyromonadaceae	g__Porphyromonas	s__gingivalis	0	0	0	0	0	0	0	0	0	0	0	0	0	0	0	0	0	0	0	0	0	56	0	0	0	0	0
k__Bacteria	p__Bacteroidetes	c__Bacteroidia	o__Bacteroidales	f__Prevotellaceae	g__Prevotella	s__intermedia	2241	2365	2218	0	0	0	0	0	0	0	0	0	0	0	0	0	0	0	0	0	0	0	0	0	0	0	0
k__Bacteria	p__Firmicutes	c__Bacilli	o__Lactobacillales	f__Streptococcaceae	g__Streptococcus	Unassigned	0	0	0	0	0	0	0	0	0	0	0	0	0	0	0	0	0	0	337	252	299	0	0	0	0	0	0
k__Bacteria	p__Firmicutes	c__Bacilli	o__Lactobacillales	f__Streptococcaceae	g__Streptococcus	Unassigned	0	0	0	0	0	0	69	77	123	0	0	0	0	0	0	0	0	0	0	0	0	0	0	0	0	0	0
k__Bacteria	p__Firmicutes	c__Clostridia	o__Clostridiales	f__Peptoniphilaceae	g__Parvimonas	s__micra	0	0	0	23	0	29	0	0	0	0	0	0	0	0	0	0	0	0	0	0	0	0	0	0	0	0	0
k__Bacteria	p__Fusobacteria	c__Fusobacteriia	o__Fusobacteriales	f__Fusobacteriaceae	g__Fusobacterium	Unassigned	0	0	0	0	0	0	0	0	0	0	0	0	0	0	0	0	0	0	323	302	313	0	0	0	0	0	0
k__Bacteria	p__Bacteroidetes	c__Bacteroidia	o__Bacteroidales	f__Porphyromonadaceae	g__Porphyromonas	s__gingivalis	0	0	0	0	0	0	0	0	0	0	0	0	0	0	0	0	0	0	239	151	181	0	0	0	0	0	0
k__Bacteria	p__Fusobacteria	c__Fusobacteriia	o__Fusobacteriales	f__Fusobacteriaceae	g__Fusobacterium	Unassigned	0	0	0	0	0	0	0	0	0	0	0	0	0	0	0	0	0	0	0	0	0	0	0	0	10814	10911	9663
k__Bacteria	Unassigned	Unassigned	Unassigned	Unassigned	Unassigned	Unassigned	0	0	0	0	0	0	0	0	0	6	0	0	0	0	0	0	0	0	0	0	0	0	0	0	0	0	0
k__Bacteria	p__Bacteroidetes	c__Bacteroidia	o__Bacteroidales	f__Prevotellaceae	g__Prevotella	s__intermedia	0	0	0	0	0	0	0	0	0	0	0	0	0	0	0	0	0	0	0	0	0	0	0	0	2232	2113	2144
k__Bacteria	p__Fusobacteria	c__Fusobacteriia	o__Fusobacteriales	f__Fusobacteriaceae	g__Fusobacterium	Unassigned	0	2	0	0	0	0	0	0	0	0	0	0	0	0	0	0	0	0	0	0	0	0	0	0	0	0	0
k__Bacteria	p__Fusobacteria	c__Fusobacteriia	o__Fusobacteriales	f__Fusobacteriaceae	g__Fusobacterium	s__nucleatum_subsp._nucleatum	0	0	0	35	44	83	0	0	0	0	0	0	0	0	0	0	0	0	0	0	0	0	0	0	0	0	0
k__Bacteria	p__Firmicutes	Unassigned	Unassigned	Unassigned	Unassigned	Unassigned	0	0	0	0	0	0	0	0	0	12	0	0	0	0	0	0	0	0	0	0	0	0	0	0	0	0	0
k__Bacteria	p__Bacteroidetes	c__Bacteroidia	o__Bacteroidales	f__Prevotellaceae	g__Prevotella	s__intermedia	0	0	0	0	0	0	0	0	0	0	0	0	0	0	0	0	0	0	49	0	66	0	0	0	0	0	0
k__Bacteria	p__Fusobacteria	c__Fusobacteriia	o__Fusobacteriales	f__Fusobacteriaceae	g__Fusobacterium	Unassigned	0	0	0	0	0	0	133	99	107	0	0	0	0	0	0	0	0	0	0	0	0	0	0	0	0	0	0
k__Bacteria	p__Fusobacteria	c__Fusobacteriia	o__Fusobacteriales	f__Fusobacteriaceae	g__Fusobacterium	Unassigned	0	0	0	0	0	0	143	112	0	0	0	0	0	0	0	0	0	0	0	0	0	0	0	0	0	0	0
k__Bacteria	p__Firmicutes	c__Negativicutes	o__Selenomonadales	f__Selenomonadaceae	Unassigned	Unassigned	0	0	0	0	0	0	0	0	0	0	0	0	0	0	0	2	0	0	0	0	0	0	0	0	0	0	0
k__Bacteria	p__Fusobacteria	c__Fusobacteriia	o__Fusobacteriales	f__Fusobacteriaceae	g__Fusobacterium	s__nucleatum_subsp._nucleatum	4921	5259	4941	0	0	0	0	0	0	0	0	0	0	0	0	0	0	0	0	0	0	0	0	0	0	0	0
k__Bacteria	p__Bacteroidetes	c__Bacteroidia	o__Bacteroidales	f__Porphyromonadaceae	g__Porphyromonas	s__gingivalis	0	0	0	0	0	0	0	0	0	0	0	0	0	0	0	331	462	395	0	0	0	0	0	0	0	0	0
k__Bacteria	p__Firmicutes	c__Clostridia	o__Clostridiales	f__Peptoniphilaceae	g__Parvimonas	s__micra	0	0	0	0	0	0	0	0	0	0	0	0	0	0	0	0	0	0	480	396	501	0	0	0	0	0	0
k__Bacteria	p__Bacteroidetes	c__Bacteroidia	o__Bacteroidales	f__Prevotellaceae	g__Prevotella	s__intermedia	0	0	0	0	0	0	0	0	0	0	0	0	0	0	0	0	0	0	7903	6056	6452	0	0	0	0	0	0
k__Bacteria	p__Firmicutes	c__Clostridia	o__Clostridiales	f__Peptoniphilaceae	g__Parvimonas	s__micra	0	0	0	0	0	0	0	0	0	0	0	0	709	1006	793	0	0	0	0	0	0	0	0	0	0	0	0
k__Bacteria	p__Fusobacteria	c__Fusobacteriia	o__Fusobacteriales	f__Fusobacteriaceae	g__Fusobacterium	s__nucleatum_subsp._nucleatum	103	91	117	0	0	0	0	0	0	0	0	0	0	0	0	0	0	0	0	0	0	0	0	0	0	0	0
k__Bacteria	p__Firmicutes	c__Clostridia	o__Clostridiales	f__Peptoniphilaceae	g__Parvimonas	s__micra	0	0	0	0	0	0	0	0	0	0	0	0	0	0	0	0	0	0	0	0	0	0	0	0	0	0	146
k__Bacteria	p__Proteobacteria	c__Gammaproteobacteria	o__Pasteurellales	f__Pasteurellaceae	g__Aggregatibacter	s__actinomycetemcomitans	0	0	0	0	0	0	0	799	0	0	0	0	0	0	0	0	0	0	0	0	0	0	0	0	0	0	0
k__Bacteria	p__Fusobacteria	c__Fusobacteriia	o__Fusobacteriales	f__Fusobacteriaceae	g__Fusobacterium	Unassigned	0	0	0	0	0	0	0	0	0	0	806	0	0	0	0	0	0	0	0	0	0	0	0	0	0	0	0
k__Bacteria	p__Fusobacteria	c__Fusobacteriia	o__Fusobacteriales	f__Fusobacteriaceae	g__Fusobacterium	Unassigned	0	0	0	0	0	0	12949	15381	20023	0	0	0	0	0	0	0	0	0	0	0	0	0	0	0	0	0	0
k__Bacteria	p__Bacteroidetes	c__Bacteroidia	o__Bacteroidales	f__Prevotellaceae	g__Prevotella	s__intermedia	0	0	0	0	0	0	1823	2083	2871	0	0	0	0	0	0	0	0	0	0	0	0	0	0	0	0	0	0
k__Bacteria	Unassigned	Unassigned	Unassigned	Unassigned	Unassigned	Unassigned	0	0	0	0	0	0	0	0	0	0	0	7	0	0	0	0	0	0	0	0	0	0	0	0	0	0	0
k__Bacteria	p__Proteobacteria	c__Gammaproteobacteria	o__Pasteurellales	f__Pasteurellaceae	g__Aggregatibacter	Unassigned	0	0	0	0	0	0	8	2	0	0	0	0	0	0	0	0	0	0	0	0	0	0	0	0	0	0	0
k__Bacteria	p__Bacteroidetes	c__Bacteroidia	o__Bacteroidales	f__Porphyromonadaceae	g__Porphyromonas	s__gingivalis	0	0	0	0	0	0	0	0	0	0	0	0	0	0	0	0	0	0	0	0	0	0	0	0	28	0	0
k__Bacteria	Unassigned	Unassigned	Unassigned	Unassigned	Unassigned	Unassigned	0	0	0	0	0	0	0	0	0	0	0	10	0	0	0	0	0	0	0	0	0	0	0	0	0	0	0
k__Bacteria	p__Firmicutes	c__Clostridia	o__Clostridiales	f__Peptoniphilaceae	g__Parvimonas	s__micra	216	199	202	0	0	0	0	0	0	0	0	0	0	0	0	0	0	0	0	0	0	0	0	0	0	0	0
k__Bacteria	p__Bacteroidetes	c__Bacteroidia	o__Bacteroidales	f__Porphyromonadaceae	g__Porphyromonas	s__gingivalis	0	0	0	0	0	0	0	0	0	0	0	0	0	0	0	12231	17654	14348	0	0	0	0	0	0	0	0	0
k__Bacteria	p__Bacteroidetes	c__Bacteroidia	o__Bacteroidales	f__Prevotellaceae	g__Prevotella	s__intermedia	0	0	0	0	0	0	5382	6273	8317	0	0	0	0	0	0	0	0	0	0	0	0	0	0	0	0	0	0
k__Bacteria	p__Firmicutes	c__Clostridia	o__Clostridiales	f__Peptoniphilaceae	g__Parvimonas	s__micra	0	0	0	0	0	0	0	0	0	0	0	0	0	0	0	0	0	0	0	0	0	0	0	0	0	0	5
k__Bacteria	p__Bacteroidetes	c__Bacteroidia	o__Bacteroidales	f__Porphyromonadaceae	g__Porphyromonas	s__gingivalis	0	0	0	0	0	0	0	0	0	0	0	0	0	0	0	0	0	0	0	0	0	0	0	0	5202	5025	5213
k__Bacteria	p__Firmicutes	c__Bacilli	o__Lactobacillales	f__Streptococcaceae	g__Streptococcus	Unassigned	0	0	0	0	0	0	305	278	403	0	0	0	0	0	0	0	0	0	0	0	0	0	0	0	0	0	0
k__Bacteria	p__Firmicutes	c__Clostridia	o__Clostridiales	f__Peptoniphilaceae	g__Parvimonas	s__micra	0	0	0	184	0	0	0	0	0	0	0	0	0	0	0	0	0	0	0	0	0	0	0	0	0	0	0
k__Bacteria	p__Proteobacteria	c__Gammaproteobacteria	o__Pasteurellales	f__Pasteurellaceae	g__Aggregatibacter	s__actinomycetemcomitans	0	0	0	0	0	0	0	0	0	0	0	0	0	0	0	0	0	0	0	0	0	0	0	0	1287	1282	1278
k__Bacteria	p__Firmicutes	c__Clostridia	o__Clostridiales	f__Peptoniphilaceae	g__Parvimonas	Unassigned	0	0	0	0	0	0	0	0	0	0	0	0	22	20	21	0	0	0	0	0	0	0	0	0	0	0	0
k__Bacteria	p__Fusobacteria	c__Fusobacteriia	o__Fusobacteriales	f__Fusobacteriaceae	g__Fusobacterium	Unassigned	0	0	0	0	0	0	0	0	0	0	0	0	0	0	0	0	0	0	0	0	0	14582	15089	15096	0	0	0
k__Bacteria	p__Firmicutes	c__Clostridia	o__Clostridiales	f__Peptoniphilaceae	g__Parvimonas	s__micra	0	0	0	0	0	0	0	0	0	0	0	0	0	0	0	16754	21766	17435	0	0	0	0	0	0	0	0	0
k__Archaea	p__Euryarchaeota	c__Methanobacteria	o__Methanobacteriales	f__Methanobacteriaceae	g__Methanobrevibacter	s__oralis	0	0	0	0	0	0	0	0	0	0	0	8	0	0	0	0	0	0	0	0	0	0	0	0	0	0	0
k__Bacteria	p__Actinobacteria	c__Actinobacteria	Unassigned	Unassigned	Unassigned	Unassigned	0	0	0	0	0	0	0	0	0	17	0	0	0	0	0	0	0	0	0	0	0	0	0	0	0	0	0
k__Bacteria	p__Firmicutes	c__Clostridia	o__Clostridiales	f__Peptoniphilaceae	g__Parvimonas	Unassigned	0	0	0	0	0	0	0	0	0	0	0	0	0	0	0	0	0	0	0	0	0	171	0	0	0	0	0
k__Bacteria	p__Fusobacteria	c__Fusobacteriia	o__Fusobacteriales	f__Fusobacteriaceae	g__Fusobacterium	Unassigned	0	0	0	0	0	0	0	0	0	0	0	0	0	0	22	0	0	0	0	0	0	0	0	0	0	0	0
k__Bacteria	p__Proteobacteria	c__Gammaproteobacteria	o__Pasteurellales	f__Pasteurellaceae	g__Aggregatibacter	s__actinomycetemcomitans	13375	13750	12319	0	0	0	0	0	0	0	0	0	0	0	0	0	0	0	0	0	0	0	0	0	0	0	0
k__Bacteria	p__Fusobacteria	c__Fusobacteriia	o__Fusobacteriales	f__Fusobacteriaceae	g__Fusobacterium	Unassigned	0	0	0	0	0	0	0	0	762	0	0	0	0	0	0	0	0	0	0	0	0	0	0	0	0	0	0
k__Bacteria	p__Firmicutes	c__Clostridia	o__Clostridiales	f__Peptoniphilaceae	g__Parvimonas	s__micra	10516	11185	10516	0	0	0	0	0	0	0	0	0	0	0	0	0	0	0	0	0	0	0	0	0	0	0	0
k__Bacteria	p__Firmicutes	c__Bacilli	o__Lactobacillales	f__Streptococcaceae	g__Streptococcus	s__sanguinis	10300	10655	9779	0	0	0	0	0	0	0	0	0	0	0	0	0	0	0	0	0	0	0	0	0	0	0	0
k__Bacteria	p__Fusobacteria	c__Fusobacteriia	o__Fusobacteriales	f__Fusobacteriaceae	g__Fusobacterium	Unassigned	0	0	0	0	0	0	0	0	0	0	0	0	16	14	14	0	0	0	0	0	0	0	0	0	0	0	0
k__Bacteria	p__Firmicutes	c__Bacilli	o__Lactobacillales	f__Streptococcaceae	g__Streptococcus	Unassigned	0	0	0	0	0	0	0	0	0	0	0	0	0	6	0	0	0	0	0	0	0	0	0	0	0	0	0
k__Bacteria	Unassigned	Unassigned	Unassigned	Unassigned	Unassigned	Unassigned	0	0	0	0	0	0	9	11	5	0	0	0	0	0	0	0	0	0	0	0	0	0	0	0	0	0	0
k__Bacteria	p__Proteobacteria	c__Gammaproteobacteria	o__Pasteurellales	f__Pasteurellaceae	g__Aggregatibacter	s__actinomycetemcomitans	0	0	0	0	0	0	0	0	0	8884	9432	9354	0	0	0	0	0	0	0	0	0	0	0	0	0	0	0
k__Bacteria	p__Bacteroidetes	c__Bacteroidia	o__Bacteroidales	f__Prevotellaceae	g__Prevotella	s__intermedia	0	0	0	0	0	0	0	0	9	0	0	0	0	0	0	0	0	0	0	0	0	0	0	0	0	0	0
k__Bacteria	p__Bacteroidetes	c__Bacteroidia	o__Bacteroidales	f__Porphyromonadaceae	g__Porphyromonas	s__gingivalis	0	0	0	0	0	0	0	0	0	167	206	227	0	0	0	0	0	0	0	0	0	0	0	0	0	0	0
k__Bacteria	p__Firmicutes	Unassigned	Unassigned	Unassigned	Unassigned	Unassigned	0	0	0	0	0	0	0	0	0	0	0	0	0	0	0	1	0	0	0	0	0	0	0	0	0	0	0
k__Bacteria	p__Firmicutes	c__Clostridia	o__Clostridiales	f__Peptoniphilaceae	g__Parvimonas	s__micra	0	0	0	0	0	0	0	0	0	8581	8956	9090	0	0	0	0	0	0	0	0	0	0	0	0	0	0	0
k__Bacteria	p__Firmicutes	c__Clostridia	o__Clostridiales	f__Peptoniphilaceae	g__Parvimonas	s__micra	0	0	0	3448	3611	3573	0	0	0	0	0	0	0	0	0	0	0	0	0	0	0	0	0	0	0	0	0
k__Bacteria	p__Firmicutes	c__Clostridia	o__Clostridiales	f__Peptoniphilaceae	g__Parvimonas	s__micra	0	0	0	0	0	0	0	0	0	0	17	0	0	0	0	0	0	0	0	0	0	0	0	0	0	0	0
k__Bacteria	p__Proteobacteria	c__Gammaproteobacteria	o__Pasteurellales	f__Pasteurellaceae	g__Aggregatibacter	s__actinomycetemcomitans	0	0	0	0	0	0	0	0	0	0	0	0	0	0	0	0	0	0	513	414	413	0	0	0	0	0	0
k__Bacteria	p__Firmicutes	c__Clostridia	o__Clostridiales	f__Peptoniphilaceae	g__Parvimonas	s__micra	0	0	0	0	0	0	0	0	0	0	0	0	0	0	0	0	0	0	0	0	0	0	0	0	7117	7610	7452
k__Bacteria	p__Firmicutes	c__Bacilli	o__Lactobacillales	f__Streptococcaceae	g__Streptococcus	Unassigned	0	0	0	0	0	0	0	0	0	0	0	0	0	0	0	0	0	0	0	0	0	44	31	26	0	0	0
k__Bacteria	p__Fusobacteria	c__Fusobacteriia	o__Fusobacteriales	f__Fusobacteriaceae	g__Fusobacterium	Unassigned	0	0	0	0	0	0	0	0	0	0	0	0	0	0	0	29354	41086	33871	0	0	0	0	0	0	0	0	0
k__Bacteria	p__Firmicutes	c__Clostridia	o__Clostridiales	f__Peptoniphilaceae	g__Parvimonas	s__micra	0	0	0	0	0	0	0	0	0	92	0	91	0	0	0	0	0	0	0	0	0	0	0	0	0	0	0
k__Bacteria	p__Bacteroidetes	c__Bacteroidia	o__Bacteroidales	f__Porphyromonadaceae	g__Porphyromonas	s__gingivalis	0	0	0	0	0	0	0	3	0	0	0	0	0	0	0	0	0	0	0	0	0	0	0	0	0	0	0
k__Bacteria	Unassigned	Unassigned	Unassigned	Unassigned	Unassigned	Unassigned	0	0	0	0	0	0	0	0	0	0	18	0	0	0	0	0	0	0	0	0	0	0	0	0	0	0	0
k__Bacteria	p__Firmicutes	Unassigned	Unassigned	Unassigned	Unassigned	Unassigned	0	0	0	0	0	0	0	0	0	0	0	0	0	0	0	10	0	0	0	0	0	0	0	0	0	0	0
k__Bacteria	p__Fusobacteria	c__Fusobacteriia	o__Fusobacteriales	f__Fusobacteriaceae	g__Fusobacterium	s__nucleatum_subsp._nucleatum	0	0	22	0	0	0	0	0	0	0	0	0	0	0	0	0	0	0	0	0	0	0	0	0	0	0	0

## Sheet: Calculus-300-SILVA
Supplementary Table S14. Raw abundance data of sequence reads obtained from dental calculus samples with 300 bp PE using SILVA.
domain	phylum	class	order	family	genus	species	V1-V2-1	V1-V2-2	V1-V2-3	V1-V2-4	V1-V2-5	V1-V3-1	V1-V3-2	V1-V3-3	V1-V3-4	V1-V3-5	V3-1	V3-2	V3-3	V3-4	V3-5	V3-V4-1	V3-V4-2	V3-V4-3	V3-V4-4	V3-V4-5	V3-V5-1	V3-V5-2	V3-V5-3	V3-V5-4	V3-V5-5	V4-1	V4-2	V4-3	V4-4	V4-5	V4-V5-1	V4-V5-2	V4-V5-3	V4-V5-4	V4-V5-5	V5-V6-1	V5-V6-2	V5-V6-3	V5-V6-4	V5-V6-5	V6-V8-1	V6-V8-2	V6-V8-3
d__Bacteria	p__Proteobacteria	c__Gammaproteobacteria	o__Burkholderiales	f__Rhodocyclaceae	g__Propionivibrio	s__Propionibacter_sp.	0	0	0	0	0	0	0	0	0	0	0	0	0	0	0	0	9	40	13	9	0	0	0	0	0	0	0	0	0	0	0	0	0	0	0	0	0	0	0	0	0	0	0
d__Bacteria	p__Bacteroidota	c__Bacteroidia	o__Bacteroidales	f__Prevotellaceae	g__Prevotella	s__Prevotella_intermedia	0	0	0	0	0	0	0	0	0	0	0	0	0	0	0	0	1	0	97	5216	0	0	0	0	0	0	0	0	0	0	0	0	0	0	0	0	0	0	0	0	0	0	0
d__Bacteria	p__Firmicutes	c__Bacilli	o__Erysipelotrichales	f__Erysipelotrichaceae	g__Erysipelotrichaceae_UCG-006	s__uncultured_Erysipelotrichaceae	0	0	0	0	0	0	0	0	0	0	0	0	0	0	0	0	0	0	121	0	0	0	0	0	0	0	0	0	0	0	0	0	0	0	0	0	0	0	0	0	0	0	0
d__Bacteria	p__Firmicutes	c__Bacilli	o__Lactobacillales	f__Streptococcaceae	g__Streptococcus	Unassigned	0	0	0	0	0	0	0	0	0	0	0	0	0	0	0	0	918	0	0	0	0	0	0	0	0	0	0	0	0	0	0	0	0	0	0	0	0	0	0	0	0	0	0
d__Bacteria	p__Firmicutes	c__Negativicutes	o__Veillonellales-Selenomonadales	f__Selenomonadaceae	Unassigned	Unassigned	0	0	0	0	0	0	0	0	0	0	0	0	0	52	0	0	0	0	0	0	0	0	0	0	0	0	0	0	0	0	0	0	0	0	0	0	0	0	0	0	0	0	0
d__Bacteria	p__Patescibacteria	c__Saccharimonadia	o__Saccharimonadales	f__Saccharimonadaceae	g__TM7a	s__uncultured_bacterium	0	0	0	0	0	0	0	0	0	0	0	0	0	0	0	0	0	0	0	0	0	0	0	0	0	0	0	0	0	0	65	0	0	0	0	0	0	0	0	0	0	0	0
d__Bacteria	p__Bacteroidota	c__Bacteroidia	o__Bacteroidales	f__Prevotellaceae	g__Prevotella	s__Prevotella_oulorum	0	0	0	0	0	0	0	0	0	0	0	0	0	0	0	382	0	0	0	0	0	0	0	0	0	0	0	0	0	0	0	0	0	0	0	0	0	0	0	0	0	0	0
d__Bacteria	Unassigned	Unassigned	Unassigned	Unassigned	Unassigned	Unassigned	0	0	0	0	0	0	0	0	0	0	9	0	0	0	0	0	0	0	0	0	0	0	0	0	0	0	0	0	0	0	0	0	0	0	0	0	0	0	0	0	0	0	0
d__Bacteria	p__Spirochaetota	c__Spirochaetia	o__Spirochaetales	f__Spirochaetaceae	g__Treponema	s__Treponema_socranskii	0	0	0	0	70	0	0	0	0	0	0	0	0	0	0	0	0	0	0	0	0	0	0	0	0	0	0	0	0	0	0	0	0	0	0	0	0	0	0	0	0	0	0
d__Bacteria	p__Bacteroidota	c__Bacteroidia	o__Flavobacteriales	f__Flavobacteriaceae	g__Capnocytophaga	s__Capnocytophaga_leadbetteri	0	0	0	0	0	179	0	0	0	0	0	0	0	0	0	0	0	0	0	0	0	0	0	0	0	0	0	0	0	0	0	0	0	0	0	0	0	0	0	0	0	0	0
d__Bacteria	p__Bacteroidota	c__Bacteroidia	o__Flavobacteriales	f__Flavobacteriaceae	g__Capnocytophaga	s__Capnocytophaga_leadbetteri	0	0	0	0	0	334	0	0	0	0	0	0	0	0	0	0	0	0	0	0	0	0	0	0	0	0	0	0	0	0	0	0	0	0	0	0	0	0	0	0	0	0	0
d__Bacteria	p__Bacteroidota	c__Bacteroidia	o__Flavobacteriales	f__Flavobacteriaceae	g__Capnocytophaga	s__Capnocytophaga_sputigena	1101	0	0	0	0	0	0	0	0	0	0	0	0	0	0	0	0	0	0	0	0	0	0	0	0	0	0	0	0	0	0	0	0	0	0	0	0	0	0	0	0	0	0
d__Bacteria	p__Fusobacteriota	c__Fusobacteriia	o__Fusobacteriales	f__Leptotrichiaceae	g__Leptotrichia	Unassigned	0	0	0	0	0	0	0	0	300	0	0	0	0	0	0	0	0	0	0	0	0	0	0	0	0	0	0	0	0	0	0	0	0	0	0	0	0	0	0	0	0	0	0
d__Bacteria	p__Patescibacteria	c__Gracilibacteria	o__Absconditabacteriales_(SR1)	f__Absconditabacteriales_(SR1)	g__Absconditabacteriales_(SR1)	s__SR1_bacterium	0	0	0	0	0	0	0	0	0	0	0	0	0	0	0	0	0	0	0	0	0	0	0	0	0	0	0	0	0	0	0	0	0	0	0	0	0	96	0	0	0	0	0
d__Bacteria	p__Actinobacteriota	c__Actinobacteria	o__Bifidobacteriales	f__Bifidobacteriaceae	g__Bifidobacterium	s__Bifidobacterium_dentium	0	0	0	0	0	0	0	0	0	0	0	0	0	0	0	0	0	0	0	135	0	0	0	0	0	0	0	0	0	0	0	0	0	0	0	0	0	0	0	0	0	0	0
d__Bacteria	p__Bacteroidota	c__Bacteroidia	o__Bacteroidales	f__Porphyromonadaceae	g__Porphyromonas	s__Porphyromonas_gingivalis	0	0	0	0	0	0	0	0	0	0	0	0	0	0	0	0	0	0	0	0	0	0	0	0	0	0	0	0	0	0	0	0	0	0	0	0	0	0	0	0	0	0	0
d__Bacteria	p__Firmicutes	c__Clostridia	o__Lachnospirales	f__Lachnospiraceae	g__Oribacterium	s__Porphyromonas_sp.	0	0	0	0	0	0	0	0	0	0	0	0	0	0	0	0	0	0	0	0	0	0	0	0	0	0	0	0	0	0	0	0	0	0	0	0	0	0	0	0	0	39	0
d__Bacteria	p__Actinobacteriota	c__Actinobacteria	o__Corynebacteriales	f__Corynebacteriaceae	g__Corynebacterium	s__Corynebacterium_matruchotii	10322	0	0	0	0	0	0	0	0	0	0	0	0	0	0	0	0	0	0	0	0	0	0	0	0	0	0	0	0	0	0	0	0	0	0	0	0	0	0	0	0	0	0
d__Bacteria	p__Synergistota	c__Synergistia	o__Synergistales	f__Synergistaceae	g__Fretibacterium	s__Fretibacterium_fastidiosum	0	0	20	39	45	0	0	0	0	0	0	0	0	0	0	0	0	0	0	0	0	0	0	0	0	0	0	0	0	0	0	0	0	0	0	0	0	0	0	0	0	0	0
d__Bacteria	p__Patescibacteria	c__Saccharimonadia	o__Saccharimonadales	f__Saccharimonadales	g__Saccharimonadales	Unassigned	0	0	0	0	0	0	0	0	0	0	0	0	0	0	0	0	0	0	0	0	0	0	0	0	0	0	0	0	0	0	0	0	0	0	0	0	0	0	0	0	0	0	98
d__Bacteria	p__Proteobacteria	c__Gammaproteobacteria	o__Burkholderiales	f__Neisseriaceae	g__Kingella	s__uncultured_bacterium	0	0	0	0	0	0	0	0	0	0	0	0	0	0	0	0	0	0	0	0	0	0	0	0	0	26	262	0	0	32	0	0	0	0	0	0	0	0	0	0	0	0	0
d__Bacteria	p__Proteobacteria	c__Gammaproteobacteria	o__Burkholderiales	Unassigned	Unassigned	Unassigned	0	0	0	0	0	0	0	0	0	0	0	0	0	0	0	0	0	0	0	0	0	0	0	0	0	0	0	0	0	0	0	0	0	0	0	0	0	18	0	0	0	0	0
d__Bacteria	p__Firmicutes	c__Negativicutes	o__Veillonellales-Selenomonadales	f__Selenomonadaceae	Unassigned	Unassigned	0	0	0	0	0	0	0	0	0	0	0	0	0	0	0	0	0	0	31	0	0	0	0	0	0	0	0	0	0	0	0	0	0	0	0	0	0	0	0	0	0	0	0
d__Bacteria	p__Spirochaetota	c__Spirochaetia	o__Spirochaetales	f__Spirochaetaceae	g__Treponema	Unassigned	0	0	0	0	0	0	0	0	0	0	0	0	0	0	0	0	0	0	0	3	0	0	0	0	0	0	0	0	0	0	0	0	0	0	0	0	0	0	0	0	0	0	0
d__Bacteria	p__Bacteroidota	c__Bacteroidia	o__Bacteroidales	f__Prevotellaceae	g__Prevotella	s__Prevotella_salivae	0	135	0	0	0	0	0	0	0	0	0	0	0	0	0	0	0	0	0	0	0	0	0	0	0	0	0	0	0	0	0	0	0	0	0	0	0	0	0	0	0	0	0
d__Bacteria	p__Actinobacteriota	c__Actinobacteria	o__Propionibacteriales	f__Propionibacteriaceae	g__Pseudopropionibacterium	Unassigned	0	0	0	0	0	0	0	0	0	0	0	0	0	0	0	0	307	131	0	0	0	0	0	0	0	0	0	0	0	0	0	0	0	0	0	0	0	0	0	0	0	0	0
d__Bacteria	p__Fusobacteriota	c__Fusobacteriia	o__Fusobacteriales	f__Fusobacteriaceae	g__Fusobacterium	Unassigned	0	0	0	0	0	0	0	0	0	0	0	0	0	0	0	0	0	0	0	0	0	0	0	0	0	0	0	0	0	0	0	0	0	0	0	0	0	0	0	0	0	318	0
d__Bacteria	p__Bacteroidota	c__Bacteroidia	o__Bacteroidales	f__Porphyromonadaceae	g__Porphyromonas	s__Porphyromonas_catoniae	0	0	0	0	0	0	0	0	0	0	0	0	0	0	0	0	0	0	0	0	0	0	0	0	0	0	0	0	0	0	0	0	0	0	0	0	0	0	0	0	0	0	177
d__Bacteria	p__Firmicutes	c__Clostridia	o__Lachnospirales	f__Lachnospiraceae	g__Lachnoanaerobaculum	Unassigned	0	0	0	0	0	0	0	0	0	0	0	0	0	0	0	0	0	0	0	0	0	0	0	0	0	0	0	0	0	0	0	0	0	0	0	0	0	0	0	0	0	58	0
d__Bacteria	p__Firmicutes	c__Negativicutes	o__Veillonellales-Selenomonadales	f__Selenomonadaceae	g__Selenomonas	s__Selenomonas_sputigena	0	748	0	0	0	0	0	0	0	0	0	0	0	0	0	0	0	0	0	0	0	0	0	0	0	0	0	0	0	0	0	0	0	0	0	0	0	0	0	0	0	0	0
d__Bacteria	p__Firmicutes	c__Negativicutes	o__Veillonellales-Selenomonadales	f__Selenomonadaceae	Unassigned	Unassigned	0	0	0	0	0	0	0	0	0	0	0	870	0	0	0	0	0	0	0	0	0	0	0	0	0	0	0	0	0	0	0	0	0	0	0	0	0	0	0	0	0	0	0
d__Bacteria	p__Bacteroidota	c__Bacteroidia	o__Bacteroidales	f__Prevotellaceae	g__Prevotella	s__Prevotella_loescheii	0	0	68	0	0	0	0	0	0	0	0	0	0	0	0	0	0	0	0	0	0	0	0	0	0	0	0	0	0	0	0	0	0	0	0	0	0	0	0	0	0	0	0
d__Bacteria	p__Firmicutes	c__Clostridia	o__Clostridia_UCG-014	f__Clostridia_UCG-014	g__Clostridia_UCG-014	s__Clostridiales_bacterium	0	0	0	0	0	0	0	0	0	0	34	0	0	0	0	0	0	0	0	0	0	0	0	0	0	0	0	0	0	0	0	0	0	0	0	0	0	0	0	0	0	0	0
d__Bacteria	p__Fusobacteriota	c__Fusobacteriia	o__Fusobacteriales	f__Leptotrichiaceae	g__Leptotrichia	Unassigned	0	0	0	0	0	0	0	0	0	0	0	0	0	0	0	0	0	0	0	0	0	0	0	0	0	0	0	0	0	0	0	0	0	0	0	527	0	0	0	0	0	0	0
d__Bacteria	p__Synergistota	c__Synergistia	o__Synergistales	f__Synergistaceae	g__Fretibacterium	Unassigned	0	0	0	0	0	0	0	0	0	0	0	0	0	0	0	0	0	0	0	0	0	0	0	0	0	0	0	0	0	0	0	0	0	0	0	0	0	0	0	0	0	1	0
d__Bacteria	p__Bacteroidota	c__Bacteroidia	o__Sphingobacteriales	f__Lentimicrobiaceae	g__Lentimicrobium	s__unidentified	0	0	0	0	0	0	0	0	0	0	0	0	0	0	0	0	0	0	0	0	0	0	0	0	0	0	0	142	272	0	0	0	0	0	0	0	0	0	0	0	0	0	0
d__Bacteria	p__Patescibacteria	c__Saccharimonadia	o__Saccharimonadales	f__Saccharimonadaceae	g__Saccharimonadaceae	s__uncultured_bacterium	0	0	0	0	0	0	0	0	0	0	0	0	0	0	0	58	530	0	319	759	0	0	0	0	0	0	0	0	0	0	0	0	0	0	0	0	0	0	0	0	0	0	0
d__Bacteria	p__Bacteroidota	c__Bacteroidia	o__Bacteroidales	f__Porphyromonadaceae	g__Porphyromonas	Unassigned	0	0	0	0	0	0	0	0	0	0	0	0	0	0	0	0	0	0	0	0	0	0	0	0	0	0	0	221	564	5057	0	0	0	0	0	0	0	0	0	0	0	0	0
d__Bacteria	p__Actinobacteriota	c__Actinobacteria	o__Bifidobacteriales	f__Bifidobacteriaceae	g__Bifidobacterium	s__Bifidobacterium_dentium	0	0	0	0	0	0	0	0	0	0	0	0	0	0	0	0	28	0	0	0	0	0	0	0	0	0	0	0	0	0	0	0	0	0	0	0	0	0	0	0	0	0	0
d__Bacteria	p__Proteobacteria	c__Gammaproteobacteria	o__Burkholderiales	f__Comamonadaceae	Unassigned	Unassigned	0	0	0	0	0	0	0	0	0	0	0	0	0	0	0	0	4	0	0	8	0	0	0	0	0	0	0	0	0	0	0	0	0	0	0	0	0	0	0	0	0	0	0
d__Bacteria	p__Actinobacteriota	c__Actinobacteria	o__Micrococcales	f__Micrococcaceae	g__Rothia	Unassigned	0	0	0	0	0	0	0	0	0	0	0	0	0	0	0	0	0	0	0	0	0	0	0	0	0	0	0	0	0	0	0	0	0	0	0	0	0	0	1617	0	0	0	0
d__Bacteria	p__Fusobacteriota	c__Fusobacteriia	o__Fusobacteriales	f__Leptotrichiaceae	g__Leptotrichia	s__unidentified	0	0	0	0	0	0	0	0	0	0	0	0	0	0	0	0	39	0	0	0	0	0	0	0	0	0	0	0	0	0	0	0	0	0	0	0	0	0	0	0	0	0	0
d__Bacteria	p__Firmicutes	c__Clostridia	o__Lachnospirales	f__Defluviitaleaceae	g__Defluviitaleaceae_UCG-011	s__Lachnospiraceae_bacterium	0	0	0	0	0	0	0	0	0	20	0	0	0	0	0	0	0	0	0	0	0	0	0	0	0	0	0	0	0	0	0	0	0	0	0	0	0	0	0	0	0	0	0
d__Bacteria	p__Firmicutes	c__Clostridia	o__Peptococcales	f__Peptococcaceae	g__Peptococcus	s__uncultured_Peptococcus	0	83	0	0	0	0	0	0	0	0	0	0	0	0	0	0	0	0	0	0	0	0	0	0	0	0	0	0	0	0	0	0	0	0	0	0	0	0	0	0	0	0	0
d__Bacteria	p__Firmicutes	c__Bacilli	o__Erysipelotrichales	f__Erysipelotrichaceae	g__Erysipelotrichaceae_UCG-006	s__uncultured_Erysipelotrichaceae	0	0	0	0	0	0	0	0	15	0	0	0	0	0	0	0	0	0	0	0	0	0	0	0	0	0	0	0	0	0	0	0	0	0	0	0	0	0	0	0	0	0	0
d__Bacteria	p__Firmicutes	c__Clostridia	o__Lachnospirales	f__Lachnospiraceae	g__Catonella	Unassigned	0	0	0	0	0	0	0	0	0	0	0	0	0	0	0	0	0	0	0	0	0	0	0	0	0	0	0	0	0	0	0	0	0	0	0	0	0	0	0	0	0	188	0
d__Bacteria	p__Bacteroidota	c__Bacteroidia	o__Flavobacteriales	f__Flavobacteriaceae	g__Capnocytophaga	Unassigned	0	0	0	59	0	0	0	0	0	0	0	0	0	0	0	0	0	0	0	0	0	0	0	0	0	0	0	0	0	0	0	0	0	0	0	0	0	0	0	0	0	0	0
d__Bacteria	p__Bacteroidota	c__Bacteroidia	o__Bacteroidales	f__Prevotellaceae	g__Prevotella	Unassigned	0	0	0	0	0	0	0	0	0	0	0	0	0	0	0	0	0	0	0	0	0	0	0	0	0	0	0	0	0	0	0	0	0	0	0	0	0	0	0	0	0	0	0
d__Bacteria	p__Bacteroidota	c__Bacteroidia	o__Bacteroidales	f__Prevotellaceae	g__Prevotella	s__Prevotella_micans	0	0	0	0	0	0	0	0	0	0	0	0	0	0	0	0	0	0	0	0	0	0	0	0	0	120	0	8	65	0	0	0	0	0	0	0	0	0	0	0	0	0	0
d__Bacteria	p__Bacteroidota	c__Bacteroidia	o__Bacteroidales	f__Prevotellaceae	Unassigned	Unassigned	0	0	0	0	0	0	0	0	0	0	0	0	0	0	0	0	0	0	0	0	0	0	0	0	0	0	0	0	0	0	0	0	0	0	0	0	319	0	0	0	0	0	0
d__Bacteria	p__Firmicutes	c__Clostridia	o__Lachnospirales	f__Lachnospiraceae	Unassigned	Unassigned	0	0	0	0	0	0	0	0	0	0	0	0	0	0	0	0	0	0	0	0	0	0	0	0	0	0	0	0	0	0	0	0	0	0	0	0	0	0	109	202	0	0	0
d__Bacteria	p__Bacteroidota	c__Bacteroidia	o__Bacteroidales	f__Prevotellaceae	g__Alloprevotella	s__uncultured_Bacteroidetes	0	0	0	0	77	0	0	0	0	0	0	0	0	0	0	0	0	0	0	0	0	0	0	0	0	0	0	0	0	0	0	0	0	0	0	0	0	0	0	0	0	0	0
d__Bacteria	p__Bacteroidota	c__Bacteroidia	o__Bacteroidales	f__Prevotellaceae	g__Prevotella	s__Prevotella_denticola	164	0	0	0	0	0	0	0	0	0	0	0	0	0	0	0	0	0	0	0	0	0	0	0	0	0	0	0	0	0	0	0	0	0	0	0	0	0	0	0	0	0	0
d__Bacteria	p__Firmicutes	c__Negativicutes	o__Veillonellales-Selenomonadales	f__Veillonellaceae	g__Anaeroglobus	s__Anaeroglobus_geminatus	0	0	0	0	0	0	0	0	0	0	0	0	0	0	0	0	0	0	0	0	0	0	0	0	0	0	283	24	0	0	0	0	0	0	0	0	0	0	0	0	0	0	0
d__Bacteria	p__Bacteroidota	c__Bacteroidia	o__Flavobacteriales	f__Flavobacteriaceae	g__Capnocytophaga	s__Capnocytophaga_ochracea	0	0	0	0	0	0	0	0	0	0	0	0	0	0	0	0	0	0	0	0	0	0	0	0	0	0	0	0	0	0	0	0	0	0	0	0	0	0	0	0	0	0	0
d__Bacteria	p__Fusobacteriota	c__Fusobacteriia	o__Fusobacteriales	f__Fusobacteriaceae	g__Fusobacterium	Unassigned	0	0	0	0	0	0	0	0	0	0	0	0	0	0	0	0	0	0	0	0	0	0	0	0	0	0	0	0	0	0	0	0	0	0	221	0	0	0	0	0	0	0	0
d__Bacteria	p__Bacteroidota	c__Bacteroidia	o__Bacteroidales	f__Prevotellaceae	g__Prevotella	s__Prevotella_shahii	0	0	0	0	0	0	0	0	0	0	0	0	0	0	0	0	0	0	0	343	0	0	0	0	0	0	0	0	0	0	0	0	0	0	0	0	0	0	0	0	0	0	0
d__Bacteria	p__Actinobacteriota	c__Actinobacteria	o__Actinomycetales	f__Actinomycetaceae	g__Actinomyces	s__Actinomyces_genomosp.	0	0	0	0	0	0	0	0	0	0	0	0	0	0	0	0	46	0	69	275	0	0	0	0	0	0	0	0	0	0	0	0	0	0	0	0	0	0	0	0	0	0	0
d__Bacteria	p__Spirochaetota	c__Spirochaetia	o__Spirochaetales	f__Spirochaetaceae	g__Treponema	s__Treponema_medium	0	0	0	0	0	0	0	0	0	0	0	0	0	0	0	0	0	0	0	0	0	0	0	0	0	0	0	0	0	0	0	0	0	154	0	0	0	0	0	0	0	0	0
d__Bacteria	p__Firmicutes	c__Negativicutes	o__Veillonellales-Selenomonadales	f__Veillonellaceae	g__Dialister	Unassigned	0	0	0	0	0	0	0	0	0	0	0	0	0	0	0	647	1579	91	2107	4286	0	0	0	0	0	0	0	0	0	0	0	0	0	0	0	0	0	0	0	0	0	0	0
d__Bacteria	p__Proteobacteria	c__Gammaproteobacteria	o__Cardiobacteriales	f__Cardiobacteriaceae	g__Cardiobacterium	Unassigned	0	0	0	0	0	0	0	0	0	0	0	0	0	0	0	0	0	0	0	0	0	0	0	0	0	0	0	0	0	0	0	0	0	0	0	0	0	0	0	0	0	0	0
d__Bacteria	p__Actinobacteriota	c__Actinobacteria	o__Corynebacteriales	Unassigned	Unassigned	Unassigned	0	0	0	0	0	2	0	0	0	0	0	0	0	0	0	0	0	0	0	0	0	0	0	0	0	0	0	0	0	0	0	0	0	0	0	0	0	0	0	0	0	0	0
d__Bacteria	p__Desulfobacterota	c__Desulfobulbia	o__Desulfobulbales	f__Desulfobulbaceae	g__Desulfobulbus	s__unidentified	0	0	0	0	0	0	0	0	0	0	0	562	39	353	848	0	0	0	0	0	0	0	0	0	0	0	0	0	0	0	0	0	0	0	0	0	0	0	0	0	0	0	0
d__Bacteria	p__Proteobacteria	c__Gammaproteobacteria	o__Cardiobacteriales	f__Cardiobacteriaceae	g__Cardiobacterium	s__Cardiobacterium_valvarum	0	0	0	0	0	0	0	0	0	0	0	0	0	0	0	0	0	0	0	0	0	0	0	0	0	0	0	0	0	0	0	332	230	237	76	0	0	0	0	0	0	0	0
d__Bacteria	Unassigned	Unassigned	Unassigned	Unassigned	Unassigned	Unassigned	0	0	0	0	0	0	0	0	0	0	0	0	0	9	0	0	0	0	0	0	0	0	0	0	0	0	0	0	0	0	0	0	0	0	0	0	0	0	0	0	0	0	0
d__Bacteria	p__Bacteroidota	c__Bacteroidia	o__Bacteroidales	f__Prevotellaceae	g__Prevotella	Unassigned	0	0	0	0	0	0	0	0	0	0	0	0	0	0	0	0	0	0	0	0	0	0	0	0	0	0	0	0	0	0	0	0	0	0	0	0	0	0	0	0	0	0	0
d__Bacteria	p__Firmicutes	c__Clostridia	o__Lachnospirales	f__Lachnospiraceae	g__Lachnoanaerobaculum	s__uncultured_bacterium	0	0	0	0	0	0	0	0	0	0	0	0	0	0	0	0	0	0	0	0	0	0	0	0	0	0	0	0	0	0	0	0	0	0	0	0	0	0	0	0	155	0	0
d__Bacteria	p__Bacteroidota	c__Bacteroidia	o__Bacteroidales	f__Prevotellaceae	g__Prevotella	s__Prevotella_marshii	0	0	0	0	0	0	0	0	0	0	0	0	0	0	0	0	0	0	0	0	0	0	0	0	0	0	0	0	0	0	0	0	0	0	348	0	0	0	0	0	0	0	0
d__Bacteria	p__Bacteroidota	c__Bacteroidia	o__Flavobacteriales	f__Flavobacteriaceae	g__Capnocytophaga	Unassigned	0	0	0	0	0	0	0	0	0	0	0	0	212	233	241	0	0	0	0	0	0	0	0	0	0	0	0	0	0	0	0	0	0	0	0	0	0	0	0	0	0	0	0
d__Bacteria	p__Bacteroidota	c__Bacteroidia	o__Bacteroidales	f__Prevotellaceae	g__Prevotella	s__Prevotella_oulorum	0	0	0	0	0	0	0	0	0	0	0	0	0	0	0	0	279	0	0	0	0	0	0	0	0	0	0	0	0	0	0	0	0	0	0	0	0	0	0	0	0	0	0
d__Bacteria	p__Proteobacteria	c__Gammaproteobacteria	o__Cardiobacteriales	f__Cardiobacteriaceae	g__Cardiobacterium	s__Cardiobacterium_valvarum	0	0	0	0	0	0	0	0	0	0	0	0	0	0	0	0	0	426	364	0	0	0	0	0	0	0	0	0	0	0	0	0	0	0	0	0	0	0	0	0	0	0	0
d__Bacteria	p__Fusobacteriota	c__Fusobacteriia	o__Fusobacteriales	f__Leptotrichiaceae	g__Leptotrichia	s__Leptotrichia_hongkongensis	0	0	0	0	0	0	0	0	0	0	0	0	0	0	0	0	0	0	0	0	0	0	0	0	0	0	0	0	0	0	0	543	0	0	0	0	0	0	0	0	0	0	0
d__Bacteria	p__Bacteroidota	c__Bacteroidia	o__Bacteroidales	f__Rikenellaceae	g__Rikenellaceae_RC9_gut_group	s__Porphyromonas-like_sp.	0	0	0	110	0	0	0	0	0	0	0	0	0	0	0	0	0	0	0	0	0	0	0	0	0	0	0	0	0	0	0	0	0	0	0	0	0	0	0	0	0	0	0
d__Bacteria	p__Bacteroidota	c__Bacteroidia	o__Flavobacteriales	f__Flavobacteriaceae	g__Capnocytophaga	s__Capnocytophaga_gingivalis	0	0	0	0	31	0	0	0	0	0	0	0	0	0	0	0	0	0	0	0	0	0	0	0	0	0	0	0	0	0	0	0	0	0	0	0	0	0	0	0	0	0	0
d__Bacteria	p__Firmicutes	c__Bacilli	o__Lactobacillales	f__Streptococcaceae	g__Streptococcus	Unassigned	0	0	25	0	0	0	0	0	0	0	0	0	0	0	0	0	0	0	0	0	0	0	0	0	0	0	0	0	0	0	0	0	0	0	0	0	0	0	0	0	0	0	0
d__Bacteria	p__Bacteroidota	c__Bacteroidia	o__Bacteroidales	f__Prevotellaceae	g__Prevotella	s__Prevotella_dentalis	0	89	28	290	833	0	0	0	0	0	0	0	0	0	0	0	0	0	0	0	0	0	0	0	0	0	0	0	0	0	0	0	0	0	0	0	0	0	0	0	0	0	0
d__Bacteria	p__Firmicutes	c__Clostridia	o__Lachnospirales	f__Lachnospiraceae	Unassigned	Unassigned	0	0	0	0	0	0	0	0	0	0	0	0	0	0	95	0	0	0	0	0	0	0	0	0	0	0	0	0	0	0	0	0	0	0	0	0	0	0	0	0	0	0	0
Unassigned	Unassigned	Unassigned	Unassigned	Unassigned	Unassigned	Unassigned	0	0	0	0	0	0	0	0	0	0	2	0	0	0	0	0	0	0	0	0	0	0	0	0	0	0	0	0	0	0	0	0	0	0	0	0	0	0	0	0	0	0	0
d__Bacteria	p__Firmicutes	c__Negativicutes	o__Veillonellales-Selenomonadales	f__Selenomonadaceae	g__Selenomonas	Unassigned	0	0	0	298	609	0	0	0	0	0	0	0	0	0	0	0	0	0	0	0	0	0	0	0	0	0	0	0	0	0	0	0	0	0	0	0	0	0	0	0	0	0	0
d__Bacteria	p__Firmicutes	c__Clostridia	o__Lachnospirales	f__Lachnospiraceae	g__Oribacterium	s__uncultured_organism	0	0	0	0	0	0	0	0	0	0	0	0	0	0	0	0	16	0	0	0	0	0	0	0	0	0	0	0	0	0	0	0	0	0	0	0	0	0	0	0	0	0	0
d__Bacteria	p__Firmicutes	c__Bacilli	o__Staphylococcales	f__Gemellaceae	g__Gemella	Unassigned	0	0	0	0	0	0	0	0	0	0	0	0	0	0	0	0	0	0	0	0	0	0	0	0	0	0	0	0	0	0	0	0	0	0	0	0	0	0	0	0	0	16	0
d__Bacteria	p__Firmicutes	c__Clostridia	o__Peptostreptococcales-Tissierellales	f__Peptostreptococcales-Tissierellales	g__W5053	s__Peptostreptococcaceae_bacterium	0	199	0	0	1628	0	0	0	0	0	0	0	0	0	0	0	0	0	0	0	0	0	0	0	0	0	0	0	0	0	0	0	0	0	0	0	0	0	0	0	0	0	0
d__Bacteria	p__Firmicutes	c__Clostridia	o__Peptostreptococcales-Tissierellales	f__Anaerovoracaceae	g__Mogibacterium	s__Mogibacterium_timidum	0	0	0	0	0	0	0	0	0	0	0	0	0	0	0	0	0	0	0	0	0	0	0	0	0	0	0	0	0	0	0	0	0	0	0	0	0	0	0	0	0	53	36
d__Bacteria	p__Spirochaetota	c__Spirochaetia	o__Spirochaetales	f__Spirochaetaceae	g__Treponema	s__Treponema_pectinovorum	0	0	0	0	0	0	0	0	0	0	0	0	0	0	0	0	0	0	0	0	0	0	0	0	0	0	0	0	0	0	0	0	0	0	0	0	0	0	7	0	0	0	0
d__Bacteria	p__Firmicutes	c__Bacilli	o__Staphylococcales	f__Gemellaceae	g__Gemella	Unassigned	0	0	0	0	0	0	0	0	0	0	0	0	0	0	0	0	0	0	0	0	0	0	0	0	0	0	0	0	0	0	0	0	0	0	0	0	0	0	0	0	0	0	0
d__Bacteria	p__Firmicutes	c__Clostridia	o__Peptostreptococcales-Tissierellales	f__Anaerovoracaceae	g__[Eubacterium]_brachy_group	s__Eubacterium_sp.	0	0	0	0	0	0	0	0	0	0	0	0	0	158	79	0	0	0	0	0	0	0	0	0	0	0	0	0	0	0	0	0	0	0	0	0	0	0	0	0	0	0	0
d__Bacteria	p__Firmicutes	c__Negativicutes	o__Veillonellales-Selenomonadales	f__Veillonellaceae	g__Veillonella	Unassigned	0	0	0	0	0	0	0	0	0	0	101	0	0	0	0	0	0	0	0	0	0	0	0	0	0	0	0	0	0	0	0	0	0	0	0	0	0	0	0	0	0	0	0
d__Bacteria	p__Bacteroidota	c__Bacteroidia	o__Flavobacteriales	f__Flavobacteriaceae	g__Capnocytophaga	s__Capnocytophaga_gingivalis	0	0	0	0	0	0	241	0	0	0	0	0	0	0	0	0	0	0	0	0	0	0	0	0	0	0	0	0	0	0	0	0	0	0	0	0	0	0	0	0	0	0	0
d__Bacteria	p__Fusobacteriota	c__Fusobacteriia	o__Fusobacteriales	f__Leptotrichiaceae	g__Leptotrichia	Unassigned	0	0	0	0	0	0	0	0	0	0	0	0	0	0	0	0	0	0	0	0	0	0	0	0	0	0	0	0	0	0	0	0	0	0	0	20	0	0	0	0	0	0	0
d__Bacteria	p__Patescibacteria	c__Saccharimonadia	o__Saccharimonadales	f__Saccharimonadaceae	g__Saccharimonadaceae	s__uncultured_bacterium	0	0	0	0	0	0	0	0	0	0	0	0	0	0	0	0	0	0	0	0	0	0	0	0	0	0	0	0	0	0	0	0	9	0	0	0	0	0	0	0	0	0	0
d__Bacteria	p__Firmicutes	c__Clostridia	o__Lachnospirales	f__Lachnospiraceae	g__Catonella	s__Catonella_morbi	0	0	0	0	0	0	0	0	0	0	0	0	0	0	0	0	0	0	0	0	0	0	0	0	0	0	0	0	117	0	0	0	0	0	0	0	0	0	0	0	0	0	0
d__Bacteria	p__Bacteroidota	c__Bacteroidia	o__Bacteroidales	f__Bacteroidales_Incertae_Sedis	g__Phocaeicola	s__Phocaeicola_abscessus	0	0	0	0	0	0	0	0	0	0	0	0	0	0	0	0	79	0	294	0	0	0	0	0	0	0	0	0	0	0	0	0	0	0	0	0	0	0	0	0	0	0	0
d__Bacteria	p__Bacteroidota	c__Bacteroidia	o__Flavobacteriales	f__Flavobacteriaceae	g__Capnocytophaga	Unassigned	0	0	0	0	0	0	0	0	0	0	0	0	0	0	0	0	0	0	8	0	0	0	0	0	0	0	0	0	0	0	0	0	0	0	0	0	0	0	0	0	0	0	0
d__Bacteria	p__Bacteroidota	c__Bacteroidia	o__Bacteroidales	f__Porphyromonadaceae	g__Porphyromonas	Unassigned	0	0	0	0	0	0	0	0	0	0	0	0	0	0	0	0	0	0	31	0	0	0	0	0	0	0	0	0	0	0	0	0	0	0	0	0	0	0	0	0	0	0	0
d__Bacteria	p__Spirochaetota	c__Spirochaetia	o__Spirochaetales	f__Spirochaetaceae	g__Treponema	s__Treponema_maltophilum	0	34	0	99	0	0	0	0	0	0	0	0	0	0	0	0	0	0	0	0	0	0	0	0	0	0	0	0	0	0	0	0	0	0	0	0	0	0	0	0	0	0	0
d__Bacteria	p__Fusobacteriota	c__Fusobacteriia	o__Fusobacteriales	f__Fusobacteriaceae	g__Fusobacterium	Unassigned	0	0	0	0	0	0	0	0	0	0	0	0	0	0	0	0	0	0	0	0	0	0	0	0	0	0	0	0	0	0	0	0	0	0	0	0	0	0	0	0	0	1008	0
d__Bacteria	p__Bacteroidota	c__Bacteroidia	o__Bacteroidales	f__Prevotellaceae	g__Prevotella	s__Prevotella_micans	0	0	0	0	0	0	0	0	0	0	0	0	0	0	0	0	0	0	0	0	0	0	0	0	0	0	0	0	0	0	0	0	0	0	0	0	0	0	0	0	0	0	0
d__Bacteria	p__Firmicutes	c__Bacilli	o__Lactobacillales	f__Aerococcaceae	g__Abiotrophia	s__uncultured_bacterium	0	0	0	53	0	0	0	0	0	0	0	0	0	0	0	0	0	0	0	0	0	0	0	0	0	0	0	0	0	0	0	0	0	0	0	0	0	0	0	0	0	0	0
d__Bacteria	p__Fusobacteriota	c__Fusobacteriia	o__Fusobacteriales	f__Leptotrichiaceae	g__Leptotrichia	s__Leptotrichia_sp.	0	0	0	0	0	813	16	0	0	0	0	0	0	0	0	0	0	0	0	0	0	0	0	0	0	0	0	0	0	0	0	0	0	0	0	0	0	0	0	0	0	0	0
d__Bacteria	p__Firmicutes	c__Clostridia	o__Lachnospirales	f__Lachnospiraceae	g__Johnsonella	Unassigned	0	0	0	0	0	0	0	0	0	0	0	0	0	0	0	0	0	0	0	0	0	0	0	0	0	0	0	0	0	0	0	102	0	0	0	0	0	0	0	0	0	0	0
d__Bacteria	p__Fusobacteriota	c__Fusobacteriia	o__Fusobacteriales	f__Leptotrichiaceae	g__Leptotrichia	Unassigned	0	0	0	0	0	0	0	0	0	0	0	0	0	0	0	0	0	0	0	0	0	0	0	0	0	0	0	0	0	0	0	0	0	0	0	0	0	0	0	0	0	0	90
d__Bacteria	p__Fusobacteriota	c__Fusobacteriia	o__Fusobacteriales	f__Leptotrichiaceae	g__Leptotrichia	s__Leptotrichia_sp.	0	0	0	322	14	0	0	0	0	0	0	0	0	0	0	0	0	0	0	0	0	0	0	0	0	0	0	0	0	0	0	0	0	0	0	0	0	0	0	0	0	0	0
d__Bacteria	p__Firmicutes	c__Clostridia	o__Lachnospirales	f__Lachnospiraceae	Unassigned	Unassigned	0	0	0	0	0	0	0	0	0	0	0	0	0	0	0	0	0	0	0	0	0	0	0	0	0	0	0	0	0	0	0	0	0	0	0	0	0	0	0	0	0	0	0
d__Bacteria	p__Fusobacteriota	c__Fusobacteriia	o__Fusobacteriales	f__Leptotrichiaceae	g__Leptotrichia	Unassigned	0	0	0	0	0	0	0	0	0	0	0	0	0	0	0	4498	0	0	0	0	0	0	0	0	0	0	0	0	0	0	0	0	0	0	0	0	0	0	0	0	0	0	0
d__Bacteria	p__Firmicutes	c__Clostridia	o__Peptostreptococcales-Tissierellales	f__Peptostreptococcaceae	g__Peptostreptococcus	Unassigned	0	0	0	0	0	0	0	0	0	0	0	0	0	0	0	0	0	0	0	0	0	0	0	0	0	0	0	0	0	0	0	0	0	0	0	0	450	42	2958	26693	0	0	0
d__Bacteria	p__Fusobacteriota	c__Fusobacteriia	o__Fusobacteriales	f__Leptotrichiaceae	g__Leptotrichia	Unassigned	0	0	0	0	0	0	0	0	0	0	283	0	143	936	0	0	0	0	0	0	0	0	0	0	0	0	0	0	0	0	0	0	0	0	0	0	0	0	0	0	0	0	0
Unassigned	Unassigned	Unassigned	Unassigned	Unassigned	Unassigned	Unassigned	0	0	0	0	0	0	0	0	0	0	0	0	0	2	0	0	0	0	0	0	0	0	0	0	0	0	0	0	0	0	0	0	0	0	0	0	0	0	0	0	0	0	0
d__Bacteria	p__Patescibacteria	c__Saccharimonadia	o__Saccharimonadales	f__Saccharimonadaceae	g__TM7x	Unassigned	0	0	0	0	0	0	0	0	0	0	224	131	1425	1591	805	0	0	0	0	0	0	0	0	0	0	0	0	0	0	0	0	0	0	0	0	0	0	0	0	0	0	0	0
d__Bacteria	p__Patescibacteria	c__Saccharimonadia	o__Saccharimonadales	f__Saccharimonadaceae	g__Saccharimonadaceae	Unassigned	0	0	0	0	0	0	0	0	0	0	0	0	0	0	0	0	0	0	0	0	0	0	0	0	0	0	0	0	0	0	0	0	0	0	474	0	0	0	0	0	0	0	0
d__Bacteria	p__Actinobacteriota	c__Actinobacteria	o__Actinomycetales	f__Actinomycetaceae	g__Actinomyces	Unassigned	0	0	0	0	0	0	0	0	0	0	0	0	0	0	0	0	0	0	0	0	0	0	0	0	0	0	0	0	0	0	0	0	0	0	0	494	1437	243	370	1440	0	0	0
d__Bacteria	p__Fusobacteriota	c__Fusobacteriia	o__Fusobacteriales	f__Leptotrichiaceae	g__Leptotrichia	s__Leptotrichia_sp.	4859	138	0	0	0	0	0	0	0	0	0	0	0	0	0	0	0	0	0	0	0	0	0	0	0	0	0	0	0	0	0	0	0	0	0	0	0	0	0	0	0	0	0
d__Bacteria	p__Firmicutes	c__Clostridia	o__Peptococcales	f__Peptococcaceae	g__Peptococcus	s__uncultured_bacterium	0	0	0	0	0	0	0	0	0	0	0	0	0	0	26	0	0	0	0	0	0	0	0	0	0	0	0	0	0	0	0	0	0	0	0	0	0	0	0	0	0	0	0
d__Bacteria	p__Proteobacteria	c__Gammaproteobacteria	o__Pasteurellales	f__Pasteurellaceae	Unassigned	Unassigned	0	0	0	0	0	0	0	0	0	0	0	0	0	0	0	0	0	0	0	0	0	0	0	0	0	8084	0	20986	5491	0	0	0	0	0	0	0	0	0	0	0	0	0	0
d__Bacteria	p__Bacteroidota	c__Bacteroidia	o__Bacteroidales	f__Paludibacteraceae	g__F0058	s__uncultured_bacterium	0	0	0	0	0	0	0	0	0	0	0	0	0	0	0	0	0	0	0	0	0	0	0	0	0	0	0	0	0	0	0	0	0	0	0	0	0	0	0	0	0	0	0
d__Bacteria	p__Actinobacteriota	c__Actinobacteria	o__Actinomycetales	f__Actinomycetaceae	g__Actinomyces	s__Schaalia_odontolytica	0	0	0	0	0	0	0	0	0	0	0	0	0	0	0	0	0	0	0	0	0	0	0	0	0	0	0	0	0	0	0	0	0	0	0	0	0	0	0	0	0	84	0
d__Bacteria	p__Firmicutes	c__Clostridia	o__Lachnospirales	f__Lachnospiraceae	g__Oribacterium	s__Lachnospiraceae_oral	31	86	0	0	0	0	0	0	0	0	0	0	0	0	0	0	0	0	0	0	0	0	0	0	0	0	0	0	0	0	0	0	0	0	0	0	0	0	0	0	0	0	0
d__Bacteria	p__Firmicutes	c__Negativicutes	o__Veillonellales-Selenomonadales	f__Selenomonadaceae	g__Selenomonas	s__Schwartzia_sp.	0	0	0	0	0	0	0	0	0	0	0	0	0	0	0	0	0	0	0	0	0	0	0	0	0	0	0	0	0	311	0	0	0	0	0	0	0	0	0	0	0	0	0
d__Bacteria	p__Firmicutes	c__Negativicutes	o__Veillonellales-Selenomonadales	f__Veillonellaceae	g__Dialister	Unassigned	0	0	0	0	0	0	0	0	0	0	0	0	0	0	0	0	0	0	0	0	0	0	0	0	0	0	0	0	0	0	0	55	0	134	177	0	0	0	0	0	0	0	0
d__Bacteria	p__Fusobacteriota	c__Fusobacteriia	o__Fusobacteriales	f__Leptotrichiaceae	g__Leptotrichia	Unassigned	0	0	0	0	0	47	0	0	0	0	0	0	0	0	0	0	0	0	0	0	0	0	0	0	0	0	0	0	0	0	0	0	0	0	0	0	0	0	0	0	0	0	0
d__Bacteria	p__Patescibacteria	c__Saccharimonadia	o__Saccharimonadales	f__Saccharimonadales	g__Saccharimonadales	Unassigned	0	0	0	0	0	0	0	0	0	0	0	0	0	0	0	0	0	0	0	0	0	0	0	0	0	0	0	0	0	0	0	0	0	0	0	0	0	0	0	0	0	4470	219
d__Bacteria	p__Bacteroidota	c__Bacteroidia	o__Flavobacteriales	f__Flavobacteriaceae	g__Capnocytophaga	Unassigned	0	0	0	0	0	0	0	0	0	0	0	0	0	0	0	0	0	0	0	0	0	0	0	0	0	95	0	92	0	0	0	0	0	0	0	0	0	0	0	0	0	0	0
d__Bacteria	p__Firmicutes	c__Bacilli	o__Lactobacillales	f__Carnobacteriaceae	g__Granulicatella	Unassigned	0	0	0	0	0	0	0	0	0	0	0	0	0	0	0	0	0	0	0	0	0	0	0	0	0	0	0	0	0	0	15	0	0	0	0	0	0	0	0	0	0	0	0
d__Bacteria	p__Bacteroidota	c__Bacteroidia	o__Bacteroidales	f__Prevotellaceae	g__Prevotella	Unassigned	0	0	0	0	0	0	0	0	0	0	0	0	0	0	0	0	0	0	0	0	0	0	0	0	2	0	0	0	0	0	0	0	0	0	0	0	0	0	0	0	0	0	0
d__Bacteria	p__Firmicutes	c__Clostridia	o__Lachnospirales	f__Lachnospiraceae	Unassigned	Unassigned	0	0	0	0	0	0	0	0	0	0	0	0	0	0	0	0	0	0	0	0	0	0	0	0	0	0	0	0	0	0	0	0	0	0	0	0	0	0	0	0	0	0	77
d__Bacteria	p__Firmicutes	c__Negativicutes	o__Veillonellales-Selenomonadales	f__Veillonellaceae	g__Dialister	s__Dialister_invisus	0	0	0	647	1060	0	0	0	0	0	0	0	0	0	0	0	0	0	0	0	0	0	0	0	0	0	0	0	0	0	0	0	0	0	0	0	0	0	0	0	0	0	0
d__Bacteria	p__Firmicutes	c__Clostridia	o__Lachnospirales	f__Lachnospiraceae	g__Oribacterium	s__Lachnospiraceae_oral	0	0	0	0	106	0	0	0	0	0	0	0	0	0	0	0	0	0	0	0	0	0	0	0	0	0	0	0	0	0	0	0	0	0	0	0	0	0	0	0	0	0	0
d__Bacteria	p__Firmicutes	c__Bacilli	o__Lactobacillales	f__Streptococcaceae	g__Streptococcus	s__Streptococcus_intermedius	0	16	0	159	14	0	0	0	0	0	0	0	0	0	0	0	0	0	0	0	0	0	0	0	0	0	0	0	0	0	0	0	0	0	0	0	0	0	0	0	0	0	0
Unassigned	Unassigned	Unassigned	Unassigned	Unassigned	Unassigned	Unassigned	0	0	0	0	0	0	0	0	0	0	0	3	0	0	0	0	0	0	0	0	0	0	0	0	0	0	0	0	0	0	0	0	0	0	0	0	0	0	0	0	0	0	0
d__Bacteria	p__Spirochaetota	c__Spirochaetia	o__Spirochaetales	f__Spirochaetaceae	g__Treponema	s__Treponema_Group	510	58	0	0	0	0	0	0	0	0	0	0	0	0	0	0	0	0	0	0	0	0	0	0	0	0	0	0	0	0	0	0	0	0	0	0	0	0	0	0	0	0	0
d__Bacteria	p__Fusobacteriota	c__Fusobacteriia	o__Fusobacteriales	f__Fusobacteriaceae	g__Fusobacterium	Unassigned	0	0	0	0	0	0	0	0	0	0	0	0	0	0	0	0	797	0	130	1388	0	0	0	0	0	0	0	0	0	0	0	0	0	0	0	0	0	0	0	0	0	0	0
d__Bacteria	p__Firmicutes	c__Bacilli	o__Lactobacillales	f__Aerococcaceae	g__Abiotrophia	s__uncultured_bacterium	0	0	0	0	0	0	0	0	0	0	0	0	0	0	0	0	0	0	0	0	0	0	0	0	0	0	0	0	0	0	0	0	0	0	0	0	0	0	0	0	90	0	247
d__Bacteria	p__Proteobacteria	c__Gammaproteobacteria	o__Burkholderiales	f__Comamonadaceae	g__Brachymonas	s__unidentified	0	0	0	20	0	0	0	0	0	0	0	0	0	0	0	0	0	0	0	0	0	0	0	0	0	0	0	0	0	0	0	0	0	0	0	0	0	0	0	0	0	0	0
d__Bacteria	p__Firmicutes	c__Clostridia	o__Peptostreptococcales-Tissierellales	f__Anaerovoracaceae	g__Mogibacterium	s__Mogibacterium_timidum	0	54	0	0	0	0	0	0	0	0	0	0	0	0	0	0	0	0	0	0	0	0	0	0	0	0	0	0	0	0	0	0	0	0	0	0	0	0	0	0	0	0	0
d__Bacteria	p__Firmicutes	c__Negativicutes	o__Veillonellales-Selenomonadales	f__Selenomonadaceae	g__Centipeda	s__uncultured_bacterium	0	0	0	0	0	0	0	0	0	0	0	0	0	0	0	0	0	0	0	0	0	0	0	0	0	0	0	0	0	0	0	0	0	70	199	0	0	0	0	0	0	0	0
d__Bacteria	p__Spirochaetota	c__Spirochaetia	o__Spirochaetales	f__Spirochaetaceae	g__Treponema	s__Treponema_socranskii	0	0	0	112	0	0	0	0	0	0	0	0	0	0	0	0	0	0	0	0	0	0	0	0	0	0	0	0	0	0	0	0	0	0	0	0	0	0	0	0	0	0	0
d__Bacteria	p__Bacteroidota	c__Bacteroidia	o__Bacteroidales	f__Paludibacteraceae	g__F0058	s__uncultured_bacterium	0	0	0	0	0	0	0	0	0	0	0	0	0	0	0	0	0	0	0	0	0	0	0	0	0	0	0	0	0	0	0	0	0	0	0	0	711	304	0	417	0	0	0
d__Bacteria	p__Proteobacteria	c__Gammaproteobacteria	o__Burkholderiales	f__Comamonadaceae	Unassigned	Unassigned	0	0	0	0	0	0	0	0	0	0	0	0	0	0	0	0	0	0	0	0	0	0	0	0	0	0	0	0	0	0	0	0	0	0	0	145	0	17	122	358	0	0	0
d__Bacteria	p__Bacteroidota	c__Bacteroidia	o__Flavobacteriales	f__Flavobacteriaceae	g__Capnocytophaga	Unassigned	0	0	0	0	0	0	0	0	0	0	0	0	0	0	0	0	0	0	0	0	0	0	0	0	0	0	0	0	0	0	0	0	0	0	0	0	0	0	0	0	7	0	0
d__Bacteria	p__Actinobacteriota	c__Actinobacteria	o__Corynebacteriales	f__Corynebacteriaceae	g__Corynebacterium	s__Corynebacterium_matruchotii	0	0	0	0	0	0	0	0	0	0	0	0	0	0	0	0	0	0	0	0	0	0	0	0	0	0	0	0	0	0	956	0	0	0	0	0	0	0	0	0	0	0	0
d__Bacteria	p__Actinobacteriota	c__Coriobacteriia	o__Coriobacteriales	f__Atopobiaceae	g__Olsenella	Unassigned	0	0	0	0	0	0	0	0	0	0	0	0	0	0	0	0	0	0	0	0	0	0	0	0	0	0	0	0	0	0	0	778	0	0	0	0	0	0	0	0	0	0	0
d__Bacteria	p__Proteobacteria	c__Gammaproteobacteria	o__Burkholderiales	f__Neisseriaceae	g__Neisseria	s__Neisseria_elongata	0	0	0	0	0	0	0	0	0	0	2064	53	6948	19598	321	0	0	0	0	0	0	0	0	0	0	0	0	0	0	0	0	0	0	0	0	0	0	0	0	0	0	0	0
d__Bacteria	p__Firmicutes	c__Bacilli	o__RF39	f__RF39	g__RF39	s__uncultured_bacterium	0	0	0	0	0	0	0	0	0	0	0	0	0	0	0	0	0	0	0	0	0	0	0	0	0	0	0	0	0	0	0	0	0	20	0	0	0	0	0	0	0	0	0
d__Bacteria	p__Firmicutes	c__Negativicutes	o__Veillonellales-Selenomonadales	f__Veillonellaceae	g__Megasphaera	s__Megasphaera_micronuciformis	0	0	0	0	0	0	0	0	0	0	0	0	0	0	0	0	0	0	0	9	0	0	0	0	0	0	0	0	0	0	0	0	0	0	0	0	0	0	0	0	0	0	0
d__Bacteria	p__Firmicutes	c__Clostridia	o__Peptostreptococcales-Tissierellales	f__Peptostreptococcales-Tissierellales	g__Parvimonas	Unassigned	0	0	0	0	0	0	0	0	0	0	0	0	0	0	0	0	0	0	0	0	0	0	0	0	0	0	0	0	0	0	0	0	0	0	0	0	0	0	0	148	0	0	0
d__Bacteria	p__Fusobacteriota	c__Fusobacteriia	o__Fusobacteriales	f__Leptotrichiaceae	g__Leptotrichia	s__Leptotrichia_sp.	977	0	0	0	0	0	0	0	0	0	0	0	0	0	0	0	0	0	0	0	0	0	0	0	0	0	0	0	0	0	0	0	0	0	0	0	0	0	0	0	0	0	0
d__Bacteria	p__Proteobacteria	c__Gammaproteobacteria	o__Cardiobacteriales	f__Cardiobacteriaceae	g__Cardiobacterium	s__uncultured_Cardiobacterium	0	0	104	293	0	0	0	0	0	0	0	0	0	0	0	0	0	0	0	0	0	0	0	0	0	0	0	0	0	0	0	0	0	0	0	0	0	0	0	0	0	0	0
d__Bacteria	p__Synergistota	c__Synergistia	o__Synergistales	f__Synergistaceae	g__Fretibacterium	Unassigned	0	0	0	0	0	0	0	0	0	0	0	0	0	0	0	0	0	0	0	0	0	0	0	0	0	0	0	0	0	0	0	0	0	0	0	0	0	0	0	8	0	0	0
d__Bacteria	p__Bacteroidota	c__Bacteroidia	o__Bacteroidales	f__Prevotellaceae	g__Prevotella	s__unidentified_eubacterium	0	0	0	0	302	0	0	0	0	0	0	0	0	0	0	0	0	0	0	0	0	0	0	0	0	0	0	0	0	0	0	0	0	0	0	0	0	0	0	0	0	0	0
d__Bacteria	p__Patescibacteria	c__Saccharimonadia	o__Saccharimonadales	f__Saccharimonadaceae	g__Saccharimonadaceae	Unassigned	0	0	0	0	0	0	0	0	0	0	0	0	0	0	0	0	0	0	0	0	0	0	0	0	0	540	0	48	299	0	0	0	0	0	0	0	0	0	0	0	0	0	0
d__Bacteria	p__Bacteroidota	c__Bacteroidia	o__Bacteroidales	f__Bacteroidales_Incertae_Sedis	g__Phocaeicola	s__Phocaeicola_abscessus	0	0	0	0	304	0	0	0	0	0	0	0	0	0	0	0	0	0	0	0	0	0	0	0	0	0	0	0	0	0	0	0	0	0	0	0	0	0	0	0	0	0	0
d__Bacteria	p__Spirochaetota	c__Spirochaetia	o__Spirochaetales	f__Spirochaetaceae	g__Treponema	s__Treponema_maltophilum	0	0	0	0	0	0	0	0	0	0	0	0	0	0	0	0	0	0	0	90	0	0	0	0	0	0	0	0	0	0	0	0	0	0	0	0	0	0	0	0	0	0	0
d__Bacteria	p__Bacteroidota	c__Bacteroidia	o__Bacteroidales	f__Prevotellaceae	g__Prevotella	s__Prevotella_shahii	0	0	0	0	0	0	0	0	0	0	0	0	0	0	0	0	0	0	0	0	0	0	0	0	0	0	0	0	0	0	0	0	0	0	480	0	0	0	0	0	0	0	0
d__Bacteria	p__Proteobacteria	c__Gammaproteobacteria	o__Burkholderiales	f__Neisseriaceae	Unassigned	Unassigned	0	0	0	0	0	0	0	0	0	0	0	0	0	0	0	0	0	0	0	0	0	0	0	0	0	0	0	0	0	0	0	0	0	0	0	0	0	0	0	0	0	18	0
d__Bacteria	p__Firmicutes	c__Bacilli	o__Lactobacillales	f__Carnobacteriaceae	g__Granulicatella	Unassigned	0	0	0	0	0	0	0	0	0	0	0	0	0	0	0	0	0	0	0	0	0	0	0	0	0	0	0	0	0	0	0	0	0	0	0	1010	1404	2275	2385	187	0	0	0
d__Bacteria	p__Firmicutes	c__Clostridia	o__Peptostreptococcales-Tissierellales	f__Anaerovoracaceae	g__uncultured	s__Peptostreptococcaceae_bacterium	0	0	0	0	0	0	0	0	0	0	0	0	0	0	0	0	0	0	0	0	0	0	0	0	0	0	0	0	0	0	0	0	0	0	0	0	0	0	0	0	0	20	0
d__Bacteria	p__Firmicutes	c__Bacilli	o__Lactobacillales	f__Streptococcaceae	g__Streptococcus	Unassigned	0	0	0	0	0	0	0	0	0	0	0	0	0	0	0	0	0	0	0	0	0	0	0	0	0	2823	5329	11800	11138	10563	0	0	0	0	0	0	0	0	0	0	0	0	0
d__Bacteria	p__Fusobacteriota	c__Fusobacteriia	o__Fusobacteriales	f__Leptotrichiaceae	g__Leptotrichia	s__Leptotrichia_sp.	0	28	0	0	0	0	0	0	0	0	0	0	0	0	0	0	0	0	0	0	0	0	0	0	0	0	0	0	0	0	0	0	0	0	0	0	0	0	0	0	0	0	0
d__Bacteria	p__Firmicutes	c__Clostridia	o__Lachnospirales	f__Lachnospiraceae	g__Lachnoanaerobaculum	Unassigned	0	0	0	0	0	0	0	0	0	0	0	0	0	0	0	0	0	0	0	0	0	0	0	0	0	0	0	0	0	0	0	35	0	0	0	0	0	0	0	0	0	0	0
d__Bacteria	p__Proteobacteria	c__Gammaproteobacteria	o__Burkholderiales	f__Neisseriaceae	g__Kingella	s__uncultured_bacterium	0	0	0	0	0	0	0	0	0	0	19	239	0	0	0	0	0	0	0	0	0	0	0	0	0	0	0	0	0	0	0	0	0	0	0	0	0	0	0	0	0	0	0
d__Bacteria	p__Chloroflexi	c__Anaerolineae	o__Anaerolineales	f__Anaerolineaceae	g__Flexilinea	s__Anaerolineaceae_bacterium	0	0	0	0	0	0	0	0	0	0	0	0	0	0	0	0	0	0	0	0	0	0	0	0	0	0	0	0	0	0	0	0	0	0	0	0	0	0	0	0	0	0	0
d__Bacteria	p__Fusobacteriota	c__Fusobacteriia	o__Fusobacteriales	f__Fusobacteriaceae	g__Fusobacterium	Unassigned	0	0	0	0	0	0	0	0	0	0	0	0	0	0	0	0	0	0	0	0	0	0	0	0	0	0	0	0	0	0	0	0	0	0	289	0	0	0	0	0	0	0	0
d__Bacteria	p__Bacteroidota	c__Bacteroidia	o__Bacteroidales	f__Bacteroidales_Incertae_Sedis	g__Phocaeicola	s__Phocaeicola_abscessus	0	1038	0	0	0	0	0	0	0	0	0	0	0	0	0	0	0	0	0	0	0	0	0	0	0	0	0	0	0	0	0	0	0	0	0	0	0	0	0	0	0	0	0
Unassigned	Unassigned	Unassigned	Unassigned	Unassigned	Unassigned	Unassigned	0	0	0	0	0	0	0	0	0	0	0	0	0	4	0	0	0	0	0	0	0	0	0	0	0	0	0	0	0	0	0	0	0	0	0	0	0	0	0	0	0	0	0
d__Bacteria	p__Firmicutes	c__Clostridia	o__Peptostreptococcales-Tissierellales	f__Anaerovoracaceae	g__[Eubacterium]_nodatum_group	s__[Eubacterium]_minutum	0	0	0	0	0	0	0	0	0	0	0	0	0	0	0	0	0	0	0	0	0	0	0	0	0	0	0	0	0	0	0	278	0	213	317	0	0	0	0	0	0	0	0
d__Bacteria	p__Actinobacteriota	c__Coriobacteriia	o__Coriobacteriales	f__Atopobiaceae	g__Atopobium	s__Olsenella_sp.	0	0	0	0	13	0	0	0	0	0	0	0	0	0	0	0	0	0	0	0	0	0	0	0	0	0	0	0	0	0	0	0	0	0	0	0	0	0	0	0	0	0	0
d__Bacteria	p__Firmicutes	c__Clostridia	o__Peptostreptococcales-Tissierellales	f__Peptostreptococcaceae	g__Peptostreptococcus	Unassigned	0	0	0	0	0	0	0	0	0	0	0	0	0	0	0	0	0	0	0	0	0	0	0	0	0	0	0	0	0	0	0	0	0	0	0	0	0	0	0	29	0	0	0
d__Bacteria	p__Actinobacteriota	c__Actinobacteria	o__Micrococcales	f__Micrococcaceae	g__Rothia	Unassigned	1327	1308	1881	15522	1037	0	0	0	0	0	0	0	0	0	0	0	0	0	0	0	0	0	0	0	0	0	0	0	0	0	0	0	0	0	0	0	0	0	0	0	0	0	0
d__Bacteria	p__Firmicutes	c__Bacilli	o__Erysipelotrichales	f__Erysipelotrichaceae	g__Erysipelotrichaceae_UCG-006	Unassigned	0	0	0	0	0	0	0	0	0	0	0	0	0	0	0	0	0	0	0	0	0	0	0	0	0	0	69	0	140	174	0	0	0	0	0	0	0	0	0	0	0	0	0
d__Bacteria	p__Fusobacteriota	c__Fusobacteriia	o__Fusobacteriales	f__Leptotrichiaceae	g__Leptotrichia	s__uncultured_bacterium	0	0	0	0	0	0	0	11	0	0	0	0	0	0	0	0	0	0	0	0	0	0	0	0	0	0	0	0	0	0	0	0	0	0	0	0	0	0	0	0	0	0	0
d__Bacteria	p__Proteobacteria	c__Gammaproteobacteria	o__Burkholderiales	f__Comamonadaceae	g__Comamonas	s__Ottowia_sp.	0	0	0	0	0	0	0	0	0	0	0	0	0	0	0	0	0	1913	2126	0	0	0	0	0	0	0	0	0	0	0	0	0	0	0	0	0	0	0	0	0	0	0	0
d__Bacteria	p__Proteobacteria	c__Gammaproteobacteria	o__Cardiobacteriales	f__Cardiobacteriaceae	g__Cardiobacterium	Unassigned	0	0	0	0	0	0	0	0	0	0	0	0	0	0	0	0	0	0	0	0	0	0	0	0	0	0	0	0	0	0	0	0	0	0	0	0	0	0	0	0	170	0	0
d__Bacteria	p__Proteobacteria	c__Gammaproteobacteria	o__Burkholderiales	f__Neisseriaceae	g__Neisseria	Unassigned	0	0	0	0	0	0	0	0	0	0	0	0	0	0	0	0	0	0	0	0	0	0	14	19	0	0	0	0	0	0	0	0	0	0	0	0	0	0	0	0	0	0	0
d__Bacteria	p__Bacteroidota	c__Bacteroidia	o__Bacteroidales	f__Paludibacteraceae	g__F0058	s__uncultured_bacterium	0	0	0	0	0	0	0	0	0	0	0	0	0	0	0	0	0	134	189	0	0	0	0	0	0	0	0	0	0	0	0	0	0	0	0	0	0	0	0	0	0	0	0
d__Bacteria	p__Bacteroidota	c__Bacteroidia	o__Bacteroidales	f__Prevotellaceae	g__Prevotella	s__Prevotella_salivae	0	0	0	0	0	0	0	0	0	0	0	0	0	0	0	0	0	0	0	0	0	0	0	0	0	0	0	0	0	0	0	0	0	0	0	0	0	0	0	40	0	0	0
d__Bacteria	p__Firmicutes	c__Clostridia	o__Lachnospirales	f__Lachnospiraceae	g__Lachnoanaerobaculum	Unassigned	0	0	0	0	0	0	0	0	0	0	0	0	0	0	0	0	0	0	0	0	0	0	0	0	0	0	0	0	0	0	0	0	0	0	0	0	0	0	0	0	0	45	0
d__Bacteria	p__Firmicutes	c__Clostridia	o__Peptococcales	f__Peptococcaceae	g__Peptococcus	Unassigned	0	0	0	0	0	0	0	0	0	0	0	0	0	0	0	0	0	0	0	0	0	0	0	0	0	0	0	0	0	0	0	0	0	0	0	0	0	0	54	0	0	0	0
d__Bacteria	p__Bacteroidota	c__Bacteroidia	o__Bacteroidales	f__Prevotellaceae	g__Alloprevotella	s__Alloprevotella_tannerae	0	0	0	0	0	0	0	0	0	0	0	0	0	0	0	0	469	0	0	0	0	0	0	0	0	0	0	0	0	0	0	0	0	0	0	0	0	0	0	0	0	0	0
d__Bacteria	p__Bacteroidota	c__Bacteroidia	o__Flavobacteriales	f__Flavobacteriaceae	g__Capnocytophaga	Unassigned	0	0	0	0	0	0	0	0	0	0	0	0	0	0	0	0	0	0	0	0	0	0	0	0	0	0	380	0	0	0	0	0	0	0	0	0	0	0	0	0	0	0	0
d__Bacteria	p__Bacteroidota	c__Bacteroidia	o__Bacteroidales	f__Tannerellaceae	g__Tannerella	Unassigned	0	0	0	0	0	0	0	0	0	0	0	0	0	0	0	6	19	0	0	160	0	0	0	0	0	0	0	0	0	0	0	0	0	0	0	0	0	0	0	0	0	0	0
d__Bacteria	p__Actinobacteriota	c__Actinobacteria	o__Actinomycetales	f__Actinomycetaceae	g__Actinomyces	Unassigned	0	0	0	0	37	0	0	0	0	0	0	0	0	0	0	0	0	0	0	0	0	0	0	0	0	0	0	0	0	0	0	0	0	0	0	0	0	0	0	0	0	0	0
d__Bacteria	p__Bacteroidota	c__Bacteroidia	o__Bacteroidales	f__Prevotellaceae	g__Prevotellaceae	s__Prevotella_sp.	0	0	0	0	0	0	0	0	0	0	0	0	12	0	0	0	0	0	0	0	0	0	0	0	0	0	0	0	0	0	0	0	0	0	0	0	0	0	0	0	0	0	0
d__Bacteria	p__Actinobacteriota	c__Actinobacteria	o__Corynebacteriales	f__Corynebacteriaceae	g__Corynebacterium	s__Corynebacterium_matruchotii	0	0	0	0	0	0	0	0	0	0	0	0	0	0	0	0	0	0	0	0	0	0	0	0	0	0	0	0	0	0	0	0	0	0	0	0	0	0	0	0	2528	0	0
d__Bacteria	p__Proteobacteria	c__Gammaproteobacteria	o__Pasteurellales	f__Pasteurellaceae	g__Haemophilus	Unassigned	0	0	0	0	0	0	0	0	0	0	0	0	0	134	0	0	0	0	0	0	0	0	0	0	0	0	0	0	0	0	0	0	0	0	0	0	0	0	0	0	0	0	0
Unassigned	Unassigned	Unassigned	Unassigned	Unassigned	Unassigned	Unassigned	0	0	0	0	0	0	0	0	0	0	3	0	0	0	0	0	0	0	0	0	0	0	0	0	0	0	0	0	0	0	0	0	0	0	0	0	0	0	0	0	0	0	0
d__Bacteria	p__Firmicutes	c__Clostridia	o__Clostridia_vadinBB60_group	f__Clostridia_vadinBB60_group	g__Clostridia_vadinBB60_group	s__Clostridiales_bacterium	0	0	0	0	0	0	0	0	0	0	0	0	0	108	0	0	0	0	0	0	0	0	0	0	0	0	0	0	0	0	0	0	0	0	0	0	0	0	0	0	0	0	0
d__Bacteria	p__Fusobacteriota	c__Fusobacteriia	o__Fusobacteriales	f__Leptotrichiaceae	g__Leptotrichia	s__Leptotrichia_hofstadii	0	0	0	0	0	0	0	0	0	0	0	0	0	0	0	0	0	0	0	0	0	0	0	0	0	0	0	0	0	0	0	0	0	0	0	0	0	0	0	0	206	0	0
d__Bacteria	p__Actinobacteriota	c__Coriobacteriia	o__Coriobacteriales	f__Atopobiaceae	g__Olsenella	Unassigned	0	0	0	0	0	0	0	0	0	0	0	0	0	0	0	0	0	0	0	0	0	0	0	0	0	0	593	0	0	910	0	0	0	0	0	0	0	0	0	0	0	0	0
d__Bacteria	p__Actinobacteriota	c__Actinobacteria	o__Actinomycetales	f__Actinomycetaceae	g__Actinomyces	s__Actinomyces_oris	0	0	64	0	352	0	0	0	0	0	0	0	0	0	0	0	0	0	0	0	0	0	0	0	0	0	0	0	0	0	0	0	0	0	0	0	0	0	0	0	0	0	0
d__Bacteria	p__Actinobacteriota	c__Actinobacteria	o__Corynebacteriales	f__Corynebacteriaceae	g__Corynebacterium	s__Corynebacterium_durum	746	0	584	0	0	0	0	0	0	0	0	0	0	0	0	0	0	0	0	0	0	0	0	0	0	0	0	0	0	0	0	0	0	0	0	0	0	0	0	0	0	0	0
d__Bacteria	p__Patescibacteria	c__Saccharimonadia	o__Saccharimonadales	f__Saccharimonadales	g__Saccharimonadales	s__Candidatus_Saccharibacteria	0	7332	245	33	1529	0	0	0	0	0	0	0	0	0	0	0	0	0	0	0	0	0	0	0	0	0	0	0	0	0	0	0	0	0	0	0	0	0	0	0	0	0	0
d__Bacteria	p__Firmicutes	c__Negativicutes	o__Veillonellales-Selenomonadales	f__Selenomonadaceae	g__Selenomonas	s__Selenomonas_artemidis	0	0	0	0	0	0	0	0	0	0	0	0	0	0	0	0	0	0	0	0	0	0	0	0	0	0	0	0	0	0	0	0	0	0	0	0	0	0	0	0	115	0	0
d__Bacteria	p__Firmicutes	c__Bacilli	o__Acholeplasmatales	f__Acholeplasmataceae	g__Acholeplasma	s__Acholeplasma_sp.	0	210	0	0	0	0	0	0	0	0	0	0	0	0	0	0	0	0	0	0	0	0	0	0	0	0	0	0	0	0	0	0	0	0	0	0	0	0	0	0	0	0	0
d__Bacteria	p__Bacteroidota	c__Bacteroidia	o__Bacteroidales	f__Prevotellaceae	g__Prevotella	s__Prevotella_genomosp.	0	0	0	0	0	0	0	0	0	0	0	0	0	0	0	0	0	0	0	0	0	0	0	0	0	0	0	0	0	0	0	0	0	0	0	730	0	0	0	0	0	0	0
d__Bacteria	p__Bacteroidota	c__Bacteroidia	o__Bacteroidales	f__Paludibacteraceae	g__F0058	Unassigned	0	0	0	0	0	0	0	0	0	0	0	0	0	667	0	0	0	0	0	0	0	0	0	0	0	0	0	0	0	0	0	0	0	0	0	0	0	0	0	0	0	0	0
d__Bacteria	p__Fusobacteriota	c__Fusobacteriia	o__Fusobacteriales	f__Leptotrichiaceae	g__Leptotrichia	Unassigned	0	0	0	0	0	0	0	0	2	0	0	0	0	0	0	0	0	0	0	0	0	0	0	0	0	0	0	0	0	0	0	0	0	0	0	0	0	0	0	0	0	0	0
d__Bacteria	p__Firmicutes	c__Clostridia	o__Peptostreptococcales-Tissierellales	f__Anaerovoracaceae	g__Family_XIII_UCG-001	s__Eubacterium_sp.	0	0	0	0	0	0	0	0	0	0	0	0	0	0	0	0	0	0	0	0	0	0	0	0	0	0	0	0	0	0	0	0	0	0	0	0	213	0	49	621	0	0	0
d__Bacteria	p__Patescibacteria	c__Gracilibacteria	o__Absconditabacteriales_(SR1)	f__Absconditabacteriales_(SR1)	g__Absconditabacteriales_(SR1)	s__SR1_bacterium	0	0	0	0	0	0	0	0	0	0	0	0	0	0	0	0	0	0	0	0	0	0	0	0	0	0	0	0	0	0	0	0	0	0	0	0	0	0	40	0	0	0	0
d__Bacteria	p__Bacteroidota	c__Bacteroidia	o__Bacteroidales	f__Prevotellaceae	g__Prevotella	s__Prevotella_denticola	0	0	0	0	0	0	0	0	0	0	0	0	0	0	0	0	0	0	0	0	0	0	0	0	0	0	89	0	0	192	0	0	0	0	0	0	0	0	0	0	0	0	0
d__Bacteria	p__Synergistota	c__Synergistia	o__Synergistales	f__Synergistaceae	g__Fretibacterium	s__Fretibacterium_fastidiosum	0	0	0	42	0	0	0	0	0	0	0	0	0	0	0	0	0	0	0	0	0	0	0	0	0	0	0	0	0	0	0	0	0	0	0	0	0	0	0	0	0	0	0
d__Bacteria	p__Firmicutes	c__Clostridia	o__Lachnospirales	f__Lachnospiraceae	g__Johnsonella	s__Johnsonella_ignava	0	0	0	0	0	0	0	0	0	0	0	0	0	0	0	0	0	0	0	0	0	0	0	0	0	0	0	0	0	0	0	166	91	163	0	0	0	0	0	0	0	0	0
d__Bacteria	p__Proteobacteria	c__Gammaproteobacteria	o__Burkholderiales	f__Neisseriaceae	g__Neisseria	Unassigned	0	0	0	0	0	0	0	0	0	0	0	0	0	0	0	0	0	0	0	0	0	0	0	0	0	0	0	0	0	0	0	0	0	0	0	0	0	0	0	0	1819	1577	0
d__Bacteria	p__Firmicutes	c__Bacilli	o__RF39	f__RF39	g__RF39	s__uncultured_bacterium	0	0	0	0	0	0	0	0	0	0	0	0	0	0	0	0	0	12	6	0	0	0	0	0	0	0	0	0	0	0	0	0	0	0	0	0	0	0	0	0	0	0	0
d__Bacteria	p__Actinobacteriota	c__Actinobacteria	o__Actinomycetales	f__Actinomycetaceae	g__Actinomyces	Unassigned	0	0	0	0	0	0	0	0	0	0	0	0	0	0	0	0	0	0	0	0	0	0	0	0	0	0	0	0	0	0	0	0	0	0	0	4036	2795	0	2495	3287	0	0	0
d__Bacteria	p__Proteobacteria	c__Gammaproteobacteria	o__Cardiobacteriales	f__Cardiobacteriaceae	g__Cardiobacterium	s__uncultured_Cardiobacterium	0	0	0	0	0	0	0	0	0	0	0	0	0	0	0	0	0	0	0	0	0	0	0	0	0	0	0	0	0	0	0	0	0	161	0	0	0	0	0	0	0	0	0
d__Bacteria	p__Patescibacteria	c__Gracilibacteria	o__JGI_0000069-P22	f__JGI_0000069-P22	g__JGI_0000069-P22	s__Gracilibacteria_bacterium	0	0	0	0	0	0	0	0	0	0	0	0	0	0	0	0	0	0	0	0	0	0	0	0	0	0	0	159	0	0	0	0	0	0	0	0	0	0	0	0	0	0	0
d__Bacteria	p__Firmicutes	c__Clostridia	o__Lachnospirales	f__Lachnospiraceae	g__Oribacterium	s__Porphyromonas_sp.	0	0	0	0	0	0	6	0	0	0	0	0	0	0	0	0	0	0	0	0	0	0	0	0	0	0	0	0	0	0	0	0	0	0	0	0	0	0	0	0	0	0	0
d__Bacteria	p__Spirochaetota	c__Spirochaetia	o__Spirochaetales	f__Spirochaetaceae	g__Treponema	s__Treponema_socranskii	0	0	0	0	0	0	0	0	0	0	0	0	0	0	0	0	0	0	0	0	0	0	0	0	0	49	209	0	337	0	0	0	0	0	0	0	0	0	0	0	0	0	0
d__Bacteria	p__Spirochaetota	c__Spirochaetia	o__Spirochaetales	f__Spirochaetaceae	g__Treponema	s__Treponema_vincentii	0	0	0	162	0	0	0	0	0	0	0	0	0	0	0	0	0	0	0	0	0	0	0	0	0	0	0	0	0	0	0	0	0	0	0	0	0	0	0	0	0	0	0
d__Bacteria	p__Patescibacteria	c__Saccharimonadia	o__Saccharimonadales	f__Saccharimonadales	g__Saccharimonadales	s__Candidatus_Saccharibacteria	0	0	0	0	0	0	0	0	0	0	0	0	0	0	0	0	0	0	0	0	0	0	0	0	0	0	0	0	64	0	0	0	0	0	0	0	0	0	0	0	0	0	0
d__Bacteria	p__Bacteroidota	c__Bacteroidia	o__Bacteroidales	f__Prevotellaceae	g__Prevotella	s__Prevotella_enoeca	0	0	0	0	0	0	0	0	0	0	0	0	0	0	0	0	0	0	0	0	0	0	0	0	0	0	0	0	0	0	0	0	0	0	0	13	0	0	0	0	0	0	0
d__Bacteria	p__Fusobacteriota	c__Fusobacteriia	o__Fusobacteriales	f__Leptotrichiaceae	g__Leptotrichia	s__uncultured_bacterium	0	0	0	0	0	0	0	0	0	0	0	0	0	0	0	0	0	0	0	0	0	0	0	0	0	0	0	0	0	0	0	0	0	0	0	153	0	0	0	0	0	0	0
d__Bacteria	p__Firmicutes	c__Negativicutes	o__Veillonellales-Selenomonadales	f__Selenomonadaceae	g__Selenomonas	s__Selenomonas_sputigena	0	0	0	0	0	0	0	0	0	0	0	0	0	0	0	0	0	0	0	0	0	0	0	0	0	0	0	0	0	0	0	0	0	0	0	0	0	0	0	0	0	359	0
d__Bacteria	p__Bacteroidota	c__Bacteroidia	o__Bacteroidales	f__Rikenellaceae	g__Rikenellaceae_RC9_gut_group	s__uncultured_eubacterium	0	0	0	0	0	0	0	0	0	0	0	0	0	39	0	0	0	0	0	0	0	0	0	0	0	0	0	0	0	0	0	0	0	0	0	0	0	0	0	0	0	0	0
d__Bacteria	p__Firmicutes	c__Clostridia	o__Lachnospirales	f__Lachnospiraceae	g__Catonella	Unassigned	0	0	0	0	0	0	0	0	0	0	0	0	0	0	0	0	0	0	0	0	0	0	0	0	0	0	0	0	0	0	0	0	0	0	0	0	0	0	0	0	0	0	0
d__Bacteria	p__Actinobacteriota	c__Actinobacteria	o__Corynebacteriales	f__Corynebacteriaceae	g__Corynebacterium	s__Corynebacterium_matruchotii	145	0	0	0	0	0	0	0	0	0	0	0	0	0	0	0	0	0	0	0	0	0	0	0	0	0	0	0	0	0	0	0	0	0	0	0	0	0	0	0	0	0	0
d__Bacteria	p__Proteobacteria	c__Gammaproteobacteria	o__Cardiobacteriales	f__Cardiobacteriaceae	g__Cardiobacterium	s__Cardiobacterium_valvarum	0	0	0	0	0	0	0	0	0	0	0	0	0	0	0	0	852	69	0	145	0	0	0	0	0	0	0	0	0	0	0	0	0	0	0	0	0	0	0	0	0	0	0
d__Bacteria	p__Patescibacteria	c__Saccharimonadia	o__Saccharimonadales	f__Saccharimonadaceae	g__Saccharimonadaceae	Unassigned	0	0	0	0	0	0	0	0	0	0	0	0	0	0	0	0	0	0	0	0	0	0	0	0	0	0	0	0	0	0	739	247	0	262	1188	0	0	0	0	0	0	0	0
d__Bacteria	p__Bacteroidota	c__Bacteroidia	o__Flavobacteriales	f__Flavobacteriaceae	g__Capnocytophaga	s__Capnocytophaga_leadbetteri	0	0	0	0	0	0	0	0	0	0	0	1744	0	316	109	0	0	0	0	0	0	0	0	0	0	0	0	0	0	0	0	0	0	0	0	0	0	0	0	0	0	0	0
d__Bacteria	p__Patescibacteria	c__Gracilibacteria	o__Absconditabacteriales_(SR1)	f__Absconditabacteriales_(SR1)	g__Absconditabacteriales_(SR1)	s__SR1_bacterium	0	0	0	0	0	0	0	0	0	0	0	0	0	0	0	0	0	93	43	0	0	0	0	0	0	0	0	0	0	0	0	0	0	0	0	0	0	0	0	0	0	0	0
d__Bacteria	p__Spirochaetota	c__Spirochaetia	o__Spirochaetales	f__Spirochaetaceae	g__Treponema	s__Treponema_maltophilum	0	48	0	0	0	0	0	0	0	0	0	0	0	0	0	0	0	0	0	0	0	0	0	0	0	0	0	0	0	0	0	0	0	0	0	0	0	0	0	0	0	0	0
d__Bacteria	p__Fusobacteriota	c__Fusobacteriia	o__Fusobacteriales	f__Leptotrichiaceae	g__Leptotrichia	s__uncultured_Leptotrichia	0	0	0	55	0	0	0	0	0	0	0	0	0	0	0	0	0	0	0	0	0	0	0	0	0	0	0	0	0	0	0	0	0	0	0	0	0	0	0	0	0	0	0
d__Bacteria	p__Bacteroidota	c__Bacteroidia	o__Bacteroidales	Unassigned	Unassigned	Unassigned	0	0	0	0	0	0	0	0	0	0	0	0	0	0	0	0	0	0	0	0	0	0	0	0	1	0	0	0	0	0	0	0	0	0	0	0	0	0	0	0	0	0	0
d__Bacteria	p__Proteobacteria	c__Gammaproteobacteria	o__Pasteurellales	f__Pasteurellaceae	g__Haemophilus	Unassigned	0	0	0	0	0	0	0	0	0	0	0	0	0	0	0	0	0	0	0	0	0	0	0	0	0	0	0	0	0	0	0	0	0	274	37	0	0	0	0	0	0	0	0
d__Bacteria	p__Patescibacteria	c__Saccharimonadia	o__Saccharimonadales	f__Saccharimonadales	g__Saccharimonadales	Unassigned	0	0	0	0	0	0	0	0	0	0	0	0	154	129	0	0	0	0	0	0	0	0	0	0	0	0	0	0	0	0	0	0	0	0	0	0	0	0	0	0	0	0	0
d__Bacteria	p__Proteobacteria	c__Gammaproteobacteria	o__Pasteurellales	f__Pasteurellaceae	g__Haemophilus	Unassigned	0	0	0	0	0	0	0	0	0	0	0	0	0	0	0	0	0	0	0	0	0	0	0	0	0	0	0	0	0	0	0	0	0	0	0	0	0	0	0	0	0	0	0
d__Bacteria	p__Bacteroidota	c__Bacteroidia	o__Bacteroidales	f__Prevotellaceae	g__Prevotella	Unassigned	0	0	0	0	0	0	0	0	0	0	0	0	0	0	0	0	0	0	0	0	0	0	0	0	0	0	0	0	0	0	0	0	0	0	0	0	0	0	0	0	0	0	0
d__Bacteria	p__Fusobacteriota	c__Fusobacteriia	o__Fusobacteriales	f__Fusobacteriaceae	g__Fusobacterium	Unassigned	0	0	0	0	0	0	0	0	0	0	0	0	0	0	0	0	0	0	0	0	0	0	0	0	0	0	0	0	0	0	0	0	0	0	0	23	0	0	25	0	0	0	0
d__Bacteria	p__Firmicutes	c__Clostridia	o__Peptostreptococcales-Tissierellales	f__Peptostreptococcales-Tissierellales	g__Parvimonas	s__Peptostreptococcaceae_bacterium	0	0	0	0	0	0	0	0	0	0	0	0	0	0	0	0	0	0	0	0	0	0	0	0	0	0	0	0	0	0	0	70	0	0	0	0	0	0	0	0	0	0	0
d__Bacteria	p__Patescibacteria	c__Saccharimonadia	o__Saccharimonadales	f__Saccharimonadaceae	g__TM7x	Unassigned	0	0	0	0	0	0	0	0	0	0	0	0	0	0	0	0	0	0	0	0	0	0	0	0	0	0	0	0	0	0	0	0	0	0	0	66	0	0	0	0	0	0	0
Unassigned	Unassigned	Unassigned	Unassigned	Unassigned	Unassigned	Unassigned	0	0	0	0	0	0	0	0	0	0	0	0	0	2	0	0	0	0	0	0	0	0	0	0	0	0	0	0	0	0	0	0	0	0	0	0	0	0	0	0	0	0	0
d__Bacteria	p__Spirochaetota	c__Spirochaetia	o__Spirochaetales	f__Spirochaetaceae	g__Treponema	Unassigned	0	0	0	0	0	0	0	0	0	0	0	0	0	74	0	0	0	0	0	0	0	0	0	0	0	0	0	0	0	0	0	0	0	0	0	0	0	0	0	0	0	0	0
d__Bacteria	p__Bacteroidota	c__Bacteroidia	o__Bacteroidales	f__Prevotellaceae	g__Prevotella	Unassigned	0	0	0	0	0	0	0	0	0	0	0	0	0	0	0	0	0	0	0	0	0	0	0	0	0	0	234	0	0	0	0	0	0	0	0	0	0	0	0	0	0	0	0
d__Bacteria	p__Firmicutes	c__Clostridia	o__Peptostreptococcales-Tissierellales	f__Anaerovoracaceae	g__Mogibacterium	Unassigned	0	0	0	0	0	0	0	0	0	0	0	1011	0	159	401	0	0	0	0	0	0	0	0	0	0	0	0	0	0	0	0	0	0	0	0	0	0	0	0	0	0	0	0
d__Bacteria	p__Bacteroidota	c__Bacteroidia	o__Bacteroidales	f__Tannerellaceae	g__Tannerella	Unassigned	0	0	0	0	0	0	0	0	0	0	0	0	0	0	0	0	0	0	0	0	0	0	0	0	0	0	0	0	0	0	0	0	0	0	0	0	0	0	0	0	0	18	0
d__Bacteria	p__Actinobacteriota	c__Actinobacteria	o__Bifidobacteriales	f__Bifidobacteriaceae	g__Scardovia	s__Scardovia_wiggsiae	0	0	0	0	0	0	0	0	0	0	0	0	0	0	0	0	0	0	0	0	0	0	0	0	0	0	33	0	0	19	0	0	0	0	0	0	0	0	0	0	0	0	0
d__Bacteria	p__Bacteroidota	c__Bacteroidia	o__Bacteroidales	f__Prevotellaceae	g__Prevotella	s__Prevotella_enoeca	0	0	0	0	0	0	0	0	0	0	0	0	0	0	0	0	0	0	12	0	0	0	0	0	0	0	0	0	0	0	0	0	0	0	0	0	0	0	0	0	0	0	0
d__Bacteria	p__Proteobacteria	c__Gammaproteobacteria	o__Burkholderiales	f__Neisseriaceae	Unassigned	Unassigned	0	0	0	0	0	0	0	0	0	0	0	0	0	0	0	0	0	0	0	0	13	0	0	0	0	0	0	0	0	0	0	0	0	0	0	0	0	0	0	0	0	0	0
d__Bacteria	p__Firmicutes	c__Clostridia	o__Peptostreptococcales-Tissierellales	f__Anaerovoracaceae	g__[Eubacterium]_brachy_group	Unassigned	0	0	0	0	0	0	0	0	0	0	0	0	0	0	0	0	0	0	0	0	0	0	0	0	0	15	2897	143	626	231	0	0	0	0	0	0	0	0	0	0	0	0	0
d__Bacteria	p__Synergistota	c__Synergistia	o__Synergistales	f__Synergistaceae	g__Fretibacterium	Unassigned	0	0	0	0	0	0	0	0	0	0	0	0	0	0	0	0	0	0	0	0	0	0	0	0	0	0	0	0	0	0	0	0	0	0	0	0	0	0	0	0	0	0	0
d__Bacteria	p__Bacteroidota	c__Bacteroidia	o__Bacteroidales	f__Prevotellaceae	g__Prevotellaceae	s__Prevotella_sp.	0	0	0	0	0	0	0	0	0	0	0	0	0	45	72	0	0	0	0	0	0	0	0	0	0	0	0	0	0	0	0	0	0	0	0	0	0	0	0	0	0	0	0
d__Bacteria	p__Bacteroidota	c__Bacteroidia	o__Bacteroidales	f__Prevotellaceae	g__Alloprevotella	s__Alloprevotella_tannerae	0	0	0	54	0	0	0	0	0	0	0	0	0	0	0	0	0	0	0	0	0	0	0	0	0	0	0	0	0	0	0	0	0	0	0	0	0	0	0	0	0	0	0
d__Bacteria	p__Firmicutes	c__Negativicutes	o__Veillonellales-Selenomonadales	f__Selenomonadaceae	g__Selenomonas	s__Selenomonas_genomosp.	0	0	0	0	0	0	0	0	0	0	0	0	0	0	0	0	0	0	31	0	0	0	0	0	0	0	0	0	0	0	0	0	0	0	0	0	0	0	0	0	0	0	0
d__Bacteria	p__Fusobacteriota	c__Fusobacteriia	o__Fusobacteriales	f__Leptotrichiaceae	g__Leptotrichia	Unassigned	0	0	0	0	0	0	0	0	0	0	404	0	0	0	0	0	0	0	0	0	0	0	0	0	0	0	0	0	0	0	0	0	0	0	0	0	0	0	0	0	0	0	0
d__Bacteria	p__Bacteroidota	c__Bacteroidia	o__Bacteroidales	f__Tannerellaceae	g__Tannerella	Unassigned	0	0	0	0	0	0	0	0	0	0	0	0	0	0	0	0	0	0	0	0	0	0	0	0	0	1626	0	0	0	0	0	0	0	0	0	0	0	0	0	0	0	0	0
d__Bacteria	p__Proteobacteria	c__Gammaproteobacteria	o__Cardiobacteriales	f__Cardiobacteriaceae	g__Cardiobacterium	s__uncultured_Cardiobacterium	0	0	0	0	0	0	0	0	0	0	0	0	0	0	0	0	0	0	0	0	0	0	0	0	0	0	0	0	503	0	0	0	0	0	0	0	0	0	0	0	0	0	0
d__Bacteria	p__Firmicutes	c__Clostridia	o__Lachnospirales	f__Lachnospiraceae	g__Johnsonella	s__uncultured_bacterium	0	255	0	0	0	0	0	0	0	0	0	0	0	0	0	0	0	0	0	0	0	0	0	0	0	0	0	0	0	0	0	0	0	0	0	0	0	0	0	0	0	0	0
d__Bacteria	p__Bacteroidota	c__Bacteroidia	o__Flavobacteriales	f__Weeksellaceae	g__Bergeyella	s__uncultured_bacterium	0	0	0	0	0	0	0	0	0	0	0	0	0	0	0	0	0	0	0	0	0	0	0	0	0	2015	1361	11824	4381	66	0	0	0	0	0	0	0	0	0	0	0	0	0
d__Bacteria	p__Proteobacteria	c__Gammaproteobacteria	o__Pasteurellales	f__Pasteurellaceae	g__Haemophilus	Unassigned	0	0	0	0	0	0	0	0	0	0	0	0	236	12	0	0	0	0	0	0	0	0	0	0	0	0	0	0	0	0	0	0	0	0	0	0	0	0	0	0	0	0	0
d__Bacteria	p__Bacteroidota	c__Bacteroidia	o__Bacteroidales	f__Prevotellaceae	g__Alloprevotella	Unassigned	0	0	0	0	0	0	0	0	0	0	0	0	0	0	0	0	0	0	0	0	0	0	0	0	0	0	0	0	69	0	0	0	0	0	0	0	0	0	0	0	0	0	0
[truncated: 6,646 more rows]
[truncated: 2 more columns]

[truncated: 2 more sheets: Calculus-300-Greengenes2, Calculus-300-HOMD]
