# Supplementary material for: Optimal 16S rRNA gene amplicon sequencing analysis for oral microbiota to avoid the potential bias introduced by trimming length, primer, and database
Source: Microbiol Spectr. 2024 Oct 22;12(12):e03512-23. doi: 10.1128/spectrum.03512-23 (PMC11619299; doi:10.1128/spectrum.03512-23)
Supplement: Table S17 — Results of the similarity analysis with Greengenes using Spearman's correlation coefficient. [file spectrum.03512-23-s0006.xlsx]

## Sheet: Sheet1
Supplementary Table S17. Results of the similarity analysis with Greengenes using Spearman’s correlation coefficient.
a Mock1 - 250 bp PE - Genus				b Mock1 - 250 bp PE - Species
Database	Greengenes			Database	Greengenes
Number of registered bacteria	15/15			Number of registered bacteria	15/15
Value	r	p		Value	r	p
ideal	1	**		ideal	1	**
V1-V2	0.496873	-		V1-V2	-0.188196	-
V3	0.361685	-		V3	-0.16158	-
V3-V4	0.462543	-		V3-V4	0.145656	-
V4	0.282114	-		V4	-0.0244851	-
V4-V5	0.278497	-		V4-V5	-0.0244851	-
V5-V6	0.267647	-		V5-V6	-0.264439	-
V6-V8	0.444475	-		V6-V8	-0.0081617	-
Primer
c Mock1 - 300 bp PE - Genus				d Mock1 - 300 bp PE - Species
Primer	Greengenes			Database	Greengenes
Number of registered bacteria	15/15			Number of registered bacteria	15/15
Value	r	p		Value	r	p
ideal	1	**		ideal	1	**
V1-V2	0.496873	-		V1-V2	0.0828948	-
V1-V3	0.332453	-		V1-V3	0.178753	-
V3	0.383386	-		V3	0.0942111	-
V3-V4	0.607088	*		V3-V4	0.221053	-
V4	0.329133	-		V4	0.0628074	-
V4-V5	0.303815	-		V4-V5	0.240275	-
V5-V6	0.267647	-		V5-V6	-0.0275822	-
V6-V8	0.471577	-		V6-V8	0.232594	-
Primer				Primer
e Mock2 - 300 bp PE - Genus				f Mock2 - 300 bp PE - Species
Primer	Greengenes			Database	Greengenes
Number of registered bacteria	1900-06-06 11:12:00			Number of registered bacteria	1900-06-06 11:12:00
Value	r	p		Value	r	p
ideal	1	**		ideal	1	**
V1-V2	0.922172	**		V1-V2	0.809524	*
V1-V3	0.833333	*		V1-V3	0.619048	-
V3	0.263478	-		V3	-0.411476	-
V3-V4	> 0.999	**		V3-V4	-0.19518	-
V4	> 0.999	**		V4	-0.19518	-
V4-V5	0.928571	**		V4-V5	-0.19518	-
V5-V6	0.335335	-		V5-V6	-0.19518	-
V6-V8	0.97619	**		V6-V8	-0.19518	-
Primer				Primer
