# Supplementary material for: Optimal 16S rRNA gene amplicon sequencing analysis for oral microbiota to avoid the potential bias introduced by trimming length, primer, and database
Source: Microbiol Spectr. 2024 Oct 22;12(12):e03512-23. doi: 10.1128/spectrum.03512-23 (PMC11619299; doi:10.1128/spectrum.03512-23)
Supplement: Table S18 to S19 — List of bacterial species and raw sequenced reads in mock2. [file spectrum.03512-23-s0007.xlsx]

## Sheet: mock2
Supplementary Table S18. List of bacterial species in the mock2 community.
Mock2 community
Bacterial species	ATCC No.	Theoritical value (%)	The number of 16S rRNA gene copy	Length (nt)
Fusobacterium nucleatum	25586	22.7503	5	2177851
Prevotella intermedia	25611	15.2027	4	2607249
Porhyromonas gingivalis	33277	16.5191	4	2399479
Parvimonas micra	33270	9.6714	3	1677405
Aggregatibacter actinomycetemcomitans	43718	17.7226	4	2185821
Streptococcus sanguinis	10556	18.1338	4	2297406

## Sheet: raw read
Supplementary Table S19. List of raw sequenced reads obtained from individual bacteria consisting of mock2 community.
Genus	Fusobacterium nucleatum	Prevotella intermedia	Porhyromonas gingivalis	Parvimonas micra	Aggregatibacter actinomycetemcomitans	Streptococcus sanguinis
Aggregatibacter 736224	0	0	0	0	84308	0
Fusobacterium C	119621	0	0	0	0	0
Parvimonas	0	0	0	104078	0	0
Porphyromonas A 859423	0	0	102383	0	0	0
Prevotella	0	91320	0	0	0	0
Streptococcus	0	8	0	0	0	152448
Species	Fusobacterium nucleatum	Prevotella intermedia	Porhyromonas gingivalis	Parvimonas micra	Aggregatibacter actinomycetemcomitans	Streptococcus sanguinis
Aggregatibacter actinomycetemcomitans	0	0	0	0	84308	0
Fusobacterium C nucleatum 993250	119621	0	0	0	0	0
Parvimonas micra	0	0	0	104078	0	0
Porphyromonas A 859423 gingivalis	0	0	102383	0	0	0
Prevotella intermedia	0	91320	0	0	0	0
Streptococcus sanguinis H	0	8	0	0	0	152448
