# Supplementary material for: Optimal 16S rRNA gene amplicon sequencing analysis for oral microbiota to avoid the potential bias introduced by trimming length, primer, and database
Source: Microbiol Spectr. 2024 Oct 22;12(12):e03512-23. doi: 10.1128/spectrum.03512-23 (PMC11619299; doi:10.1128/spectrum.03512-23)
Supplement: Table S20 — Sample metadata. [file spectrum.03512-23-s0008.xlsx]

## Sheet: Sheet1
Table S20. Sample metadata including age, sex, and average pocket depth (PD) for each subject.
Sample No.	Age	Sex	PD (mm)
1	76	M	4.30702
2	83	M	3.68889
3	68	M	2.22222
4	46	M	2.47024
5	70	F	3.28947
