# Supplementary material for: Optimal 16S rRNA gene amplicon sequencing analysis for oral microbiota to avoid the potential bias introduced by trimming length, primer, and database
Source: Microbiol Spectr. 2024 Oct 22;12(12):e03512-23. doi: 10.1128/spectrum.03512-23 (PMC11619299; doi:10.1128/spectrum.03512-23)
Supplement: Table S21 — List of the primer number and nucleotide sequence for each target region. [file spectrum.03512-23-s0009.xlsx]

## Sheet: Sheet1
Table S21. List of the primer number and nucleotide sequence for each target region.
Hypervariable region	Primer number	Nucleotide sequence (5`-3`)
V1–V2	27F	AGAGTTTGATCMTGGCTCAG
	338R	GCTGCCTCCCGTAGGAGT
V1–V3	27F	AGAGTTTGATCMTGGCTCAG
	518R	ATTACCGCGGCTGCTGGG
V3	341F	CCTACGGGNGGCWGCAG
	518R	ATTACCGCGGCTGCTGG
V3–V4	341F	CCTACGGGNGGCWGCAG
	806R	GGACTACHVGGGTWTCTAAT
V3–V5	341F	CCTACGGGGAGGCAGCAG
	907R	CCGTCAATTCMTTTRAGTTT
V4	515F	GTGCCAGCMGCCGCGGTAA
	806R	GGACTACHVGGGTWTCTAAT
V4–V5	515F	GTGCCAGCMGCCGCGGTAA
	907R	CCGTCAATTCMTTTRAGTTT
V5–V6	799F	AACMGGGATTAGATACCCKG
	1115R	AGGGTTGCGCTCGTTG
V6–V8	968F	AACGCGAAGAACCTTAC
	1401R	CGGTGTGTACAAGACCC.
