# Supplementary material for: Optimal 16S rRNA gene amplicon sequencing analysis for oral microbiota to avoid the potential bias introduced by trimming length, primer, and database
Source: Microbiol Spectr. 2024 Oct 22;12(12):e03512-23. doi: 10.1128/spectrum.03512-23 (PMC11619299; doi:10.1128/spectrum.03512-23)
Supplement: Table S22 to S24 — Abundance of potential functional genes. [file spectrum.03512-23-s0010.xlsx]

## Sheet: SILVA
Supplementary Table S22. Abundance of potential functional genes predicted from the sequence data of dental calculus samples using 300 bp PE, SILVA and PICRUSt2.
#OTU ID	V1-V2-1	V1-V2-2	V1-V2-3	V1-V2-4	V1-V2-5	V3-1	V3-2	V3-3	V3-4	V3-5	V3-V4-1	V3-V4-2	V3-V4-3	V3-V4-4	V3-V4-5	V4-1	V4-2	V4-3	V4-4	V4-5	V4-V5-1	V4-V5-2	V4-V5-3	V4-V5-4	V4-V5-5	V5-V6-1	V5-V6-2	V5-V6-3	V5-V6-4	V5-V6-5	V6-V8-1	V6-V8-2	V6-V8-3	V6-V8-4	V6-V8-5
K00001	72842.8	38634.3	19844.2	32554	28099.5	129719	176313	43182.2	35650	40349.9	58650.8	58359.8	9967	20179.2	16047	163111	99028.5	26523.5	56605.6	36258	91005.5	73733	12817.5	35055.6	18569.2	14772.8	13727.8	27584	1942	12084	44396.8	20544.5	10047.2	18392.6	11007.5
K00002	1036	1238.5	1188.5	1758	4924.5	1232.5	2403.5	1895	2476	6757	573.5	823.5	432.5	1147	2215.5	1367	2056	2336.5	3218	6050	647.5	1743.5	626.5	1929	2513.5	780	1063.5	1826.5	1510	4043.5	419	570.5	490	743	1920
K00003	155739	149291	106270	139959	158834	230939	313466	208678	196578	221366	93520.8	95437	61226.7	77340.9	79152	270652	261401	235893	238306	210482	147725	199185	112079	133499	108703	201008	172707	189059	218630	175744	89810.2	92315.1	72988.8	102147	81726.5
K00004	46344.5	68897.1	6009	49568	22135.8	73623.5	91652.8	7164.5	55612.8	28692.5	32942	32820	7354.25	22234.6	13476.6	90989	109449	11176	63518	28848	57466	96823	4017	39095	16934.8	39509.8	41925.2	10069.5	51869	19441.5	9521.25	18446.3	3705	19732	7772.17
K00005	49507.5	34580.6	21678	43241.8	37529.2	62330.5	83672.5	47557.5	50219	60452.8	39394	31245.8	21353	23727	22753	108936	84944	58176	65190.2	47757	53638	62298.7	40609	36019.9	27989.5	51232.1	37809.5	68825.4	55504	35798.7	22514.9	21078.7	28733.5	26705.3	21458.5
K00007	0	0	0	0	0	0	0	0	0	0	0	0	0	0	0	0	0	0	0	0	0	0	0	0	0	0	0	0	0	0	0	0	0	410	0
K00008	4325.5	6140	13110.5	7009.83	17381.5	33590.2	25455.7	35869.9	13639	23992.4	704	3333.5	7679	973.5	5263.5	1023.5	9673	29678.5	1899	13511	2930	11053.2	24615	9383.67	15682.3	6579.5	31096.8	25414	7267.17	15216.5	2765	4723.67	6899.5	8097	7942.33
K00009	3315	4420.67	7749	13264.2	13652.4	29843	14540.5	31652.8	20792.5	23312.2	1515	2443.66	5450.75	4593.92	5538.08	23870	11717	12272.8	19272.3	11259.8	1237	5628	10578	9758.6	8870	28485	10240.6	4786.2	15381	3880	896	2653	11909	8147.8	9793
K00010	44539	30702.8	27260	14588.3	41391.6	41819	98895	67211	67789	83224.5	7026	17992	7288	10554	17635	26272	35192	55665	40396	66462	16167	28387	16041	31614.7	34937.3	35165	40910.3	59630	86032.7	97593.5	7411	15888	17560	26129	32121.3
K00012	145659	88653.3	103353	109223	124149	122408	178662	182837	156874	168939	56689.8	48997.7	43017.7	54645	48297.2	227159	124822	146836	176575	110149	96922	103846	117346	113256	83513.3	158605	112706	145967	148953	124548	68952.4	45473.8	53811	71235.8	62224.9
K00013	139181	114924	81172.1	128895	133198	242046	273749	156564	157223	182497	86472.8	80761.2	35246.2	59653.1	62434.8	248725	202218	136163	237942	171728	144310	171112	72549.5	137252	92884.8	186645	143587	118428	206336	146104	80765.4	68103.5	46524.5	89800.4	64093.3
K00014	227247	219559	188942	219535	231488	331600	455310	331894	284606	312157	126633	130295	89225.3	105230	104614	354219	361856	352912	345048	283200	207154	284644	190573	218619	161696	268397	248080	284930	301722	240123	129198	131130	111720	140933	105543
K00015	438	2032	6574	309	9776	146	449	1651.5	3579	4506.5	61	444	1535	142	807	191	1142	6094	1876	4609	348	2186	6520	1996	4503	2454	20072	2148	1912	1718	16	212	1337	375	405
K00016	75596.5	88530.7	84509.7	64401.2	103072	160424	217063	174016	119652	165570	52996.2	63053.1	44985.1	34349.6	53844.3	148330	177836	187950	118696	148169	73795.3	121221	68997.9	66230.5	74267.9	109250	118469	130833	103260	119880	45986.6	61845.4	55365.8	53726.1	60690.8
K00018	61576.1	71413	83319.1	112527	98751.8	71948.5	111160	108579	95127.8	91722.9	26305.2	35009.2	32650	50163.6	40746.8	69134.6	87486.7	123164	118531	94930.3	52605	96252.2	86365.5	103783	69108.2	152139	96419.4	79653.8	135171	84447.9	38718.2	51566.2	40381.3	69087.9	48906.2
K00019	54854	24684.5	9171	26473	21685.5	64350.5	72576.5	16868	22070	25603.5	28130	23407	4510.5	15050	10657	87964	38336	16096	49206	28112.5	50677.5	31278	8417.5	28324	15272	84897.5	54241	19781	45295	30157.5	40812.5	16939.5	6857.5	20052	5682
K00020	110988	70991.2	51423	75951.1	81077.5	122773	138088	79909.8	93537.5	95200.8	47841	38255.2	21054.5	31623.9	31263.1	175268	102006	102459	132655	106217	90433	87101	52638.5	83212.2	64791.3	92366	86895.8	56057.5	121945	87883.5	61078.3	34132.5	31999.5	46723.5	31073.3
K00021	928	517	21	662	81	0	0	0	0	0	1070	692	175	478	917.5	2787	1908	1240	1418	2402.5	594	519	297	302	413.5	2160	1289	455	1082	1299	688	809	155	534	821
K00023	54660	23472	7962	25963	20944	62733	38623	10532	20440	24792	27044	12687	3612	14289	9607	87241	37275	14739	48105	27493	50595	29371	7258	27706	14734	82135	32291	15826	43436	27494	40483	13506	6051	19582	4850
K00024	141497	128401	122282	137284	150986	175925	239035	210923	182139	196786	64110.8	61997.4	40884.9	60201.3	54625	189676	180826	160628	209741	156068	122344	160313	112484	145547	100215	199274	154682	149393	193221	153943	87827.1	78864.6	59085	89644.4	66607.1
K00025	10597	11263.2	8	8871	3131.8	1833	217	358	3684.8	283.2	2237	557.6	0	4222.6	1522.6	17587	17703	26	14642	5125	12131	16405	0	7976	2248	20885	17852	0	12324	4317	0	0	0	0	0
K00027	37892.9	66211.9	74365.5	86310.9	107612	72580.3	140382	171549	125582	146896	13881.3	36336.2	47424.7	43636.3	48925.8	60746	100176	157381	123384	132640	29004.3	78234.6	95803.6	69373.4	74276.2	63591.3	107148	140969	112747	115417	16627	38320.4	58894.2	54928.9	59005.3
K00029	174918	110898	85102.4	125628	110129	205887	189224	132380	132656	132226	84328.5	55381.2	29628	57275.3	45408.2	253709	157834	103585	177796	112566	159208	146657	85047.2	129874	76752.8	255817	133556	97237.9	164540	113378	121998	71376.3	38797.5	78273.4	41625.1
K00030	2811	10884	19625	27073	26463	284.5	10797.5	27021.5	331	13094.5	652	5772	11723	12825	10094	1497	10530	37276	35362	29954	1698	13892	35037	18173	16651	2857	15398	47966	35701	18885	1831	8778	19751	17197	11710
K00031	138606	105904	58103.3	112404	110853	238090	273149	109294	184074	158306	84221.8	79216	20794.2	54739.6	49213.2	253875	194684	83220.2	204420	138897	146575	174134	35180.5	132670	74871.2	172179	136520	117755	194759	150095	74219.4	61893.5	32113.5	74546.2	52822.6
K00033	116402	113263	63678.6	81202.1	90300.1	182631	250722	171843	124768	148396	72452.1	74490.8	39234.3	39572.4	44665	202856	206376	106947	146785	119231	111038	160286	61736.7	85751.2	59707.2	149662	143476	116939	131816	92622.5	50200.7	60070.9	50502.7	45051.7	41397.2
K00034	76	134	142.5	0	78.5	9543	2801	45	1602	885	261	37	42	0	27	35	70.5	134	0	50	6367	4708.5	278	1013	736	10916	5019	51	1625	1146	4076.5	1988	262	345	432
K00035	0	0	0	0	0	0	0	0	0	0	0	0	0	0	0	0	0	0	0	0	0	0	0	0	0	0	21	0	0	0	0	0	0	0	0
K00036	165401	123819	52459.8	98502.6	81793.7	238625	254880	82108.7	134451	118588	97135.8	80837.4	29599.8	50798	39600.9	280320	221417	86536.8	184779	114808	155228	171322	50067.2	105320	56228.7	224233	163716	107986	167558	103100	96974.1	75861.6	36408.7	66746	39035.5
K00038	0	0	0	0	0	0	0	0	0	2	0	0	0	0	2	381	334	175	452	565	7	0	0	0	0	0	0	0	0	0	0	0	0	0	0
K00039	0	0	0	0	0	0	0	0	0	0	0	0	0	0	0	0	0	0	0	0	0	0	0	0	0	0	21	0	0	0	0	0	0	410	0
K00040	789	2957.5	4527	2419.83	8314.86	3892.84	41411.2	12205.7	4108	12670.7	1714	11996.5	2949	3072	5051	1887.33	6149.67	9455.83	8234.67	11661.8	1028.5	4847.5	6453.67	4559	7523.16	1497.5	5613.93	9986.2	5899.17	12389.5	1041	4863	3094	2204.5	5568.33
K00041	675.6	1737.75	3664.1	2491.5	6198.93	1098.5	7422.5	2447	1505	5594.5	580	1327.15	1897.7	2021	3273.4	1360.7	3432	6905.8	5235	7742.7	887	2958	4843	3887	5802	1261.5	3757.1	6154.7	5095.5	8805.5	4103.1	3795.55	2408.97	2444.9	4897.6
K00042	6795.5	12712	16584	13763.1	28627.5	9880.5	51033	20692.8	8126	22035.8	3538	14698	7775.25	5378.75	10374.8	8082.5	14500	25019.2	10171.8	26252.8	4478	13854.2	19632.5	13884.7	20016.8	84712.5	54316	24766.9	46790.2	33459	4046	9457.67	13416	10300	8066.33
K00045	9350	11519	6296	5782.33	11426	14581	26133	18281	32215	28532	2546	3510	1602	4601	6264	11869	15015	16216	8767	21190	5951	11210	4170	14142.7	13603.3	12598	15881.3	15289	39510.7	37088	830	3711	4018	11323	10466.3
K00046	9855.1	20573.8	30064.1	15359	37916	10005.5	36523.5	61796	16683.5	52661	4095	10515.4	14949.2	11421	17998.4	31311.2	30820	51515.8	27806	37455.7	5363.5	24042	30175.5	15362	26123.5	87588	65529	49992.5	64434	60885.5	8468.26	13480.8	15709.8	16955.4	14615.1
K00048	11240.8	17927	15286.2	34634.5	27381	2107	10887	21217	29520	31102	2130.25	7088.25	11457.8	14067	18868.2	4214	14637.7	51301.4	52459.6	32052.6	2349.5	11955.4	13777.2	30243.5	16238.5	3488.1	15799.1	29649.8	47826.8	35796.9	2576.08	8862.67	8258.25	32666	20112.8
K00050	55741	26757	20670.5	37889.2	41386	62003	37912.5	12883.2	29339.5	26316.8	27296	13524	7953.75	18187.2	13220.8	88002	39545.5	30415.8	49692.8	37226.8	51532	33520.5	20486	36749	23878	79848	32415	18726	27811	29190	40670.5	14825	14454	26306	12001
K00052	150339	147453	90040.4	146303	154221	250442	303744	168678	197348	205653	88142.5	90149.7	45669.2	74184.1	72017.7	268580	257768	204010	251947	201433	155647	205317	84625.5	145491	107054	196981	164868	136464	226711	169195	87734.2	86318.8	51702	100670	74920.7
K00053	149908	146775	89874.9	147663	155500	252974	318433	234147	206345	225661	94212.5	93566.2	47046.2	81596.1	77031.7	268472	258289	188294	257496	204330	155324	204383	84928.4	148206	109176	196870	165513	139400	227750	171921	88454.4	87831.3	52543.7	105511	79298.2
K00054	74077.9	45407.8	20205.1	75571.8	40992.3	126072	112261	20377.9	93722.2	45701.9	53712	37782.4	9664.3	28949.4	17712.5	142609	101985	29531.7	76241.4	41262	80602	79678.2	16833.5	65284.9	27859.5	72506.5	41757.9	22595.5	67526.2	32296.2	31440.1	21069.8	7281	34864.6	14706.8
K00055	0	0	0	87	109	0	0	0	0	0	0	0	0	0	0	0	0	0	0	0	7	0	0	0	0	0	0	31	0	0	0	0	0	0	0
K00057	198493	181907	161392	190769	196305	280680	373885	313113	254658	284006	111896	109855	80072.9	92446.2	93739.3	317039	302328	287720	286018	241993	185455	249942	169093	187917	143233	253289	209063	251852	255204	213883	112188	109149	97636.6	121965	98612.6
K00058	206309	171328	198023	235824	273304	292332	382488	380047	255482	352561	108251	102796	91187.9	102020	113292	304450	270522	355305	312106	308875	192214	241136	217586	214373	188772	258446	208713	280141	306409	254266	108703	95287.8	124278	137504	110483
K00059	552476	414351	280321	427507	406626	804876	964844	539682	535292	581898	308531	281537	140477	206192	187644	863692	673233	492866	582472	463882	518442	564910	296496	436552	292098	670593	511819	479317	639633	451909	349327	257390	167920	276779	177165
K00060	3767	2185	1896	4132	8893.43	18550	23643	6790	7249	16076	3117	3248	770	1651	3496	1718	2319	1018	3670	6040	2250	3669	715	3450	4143	4557	4362.6	3172.2	4865	9107	2631	2666	1149	2296	4608
K00064	22	0	0	0	0	0	0	0	0	306	0	0	0	0	0	0	0	0	0	0	0	0	0	0	0	0	21	0	0	0	3382	1774	21	625	298
K00065	328	350.5	313	82.75	631.61	1726	3570	2285.5	8509	8196	1107	2070	1747	5381	4054	124	495	806	101	473	312	992	540	63.75	524.75	0	284.85	74.95	94	208.5	825	1626	1479	4560	3840.25
K00067	135364	120054	129908	155367	149116	214512	281459	219305	197428	204886	85022.8	78236	57902.2	77421.6	69447.9	245335	226748	205032	195272	156408	146259	183596	135775	147091	105922	170054	123421	135995	180145	121554	81486.9	72619.9	62384.8	90891.2	66881.9
K00068	25145.5	21669.2	20106	18909.2	27714.5	2745.17	9657	28660.8	13870.5	21429.2	893	2720.16	8769.25	5577.92	9487.08	26094.8	16149.2	29300.6	35275	33806.1	2074.5	7604.5	16577.7	10096.9	13756.8	3825	5350.1	27701.7	1880	17655	1775.5	4121.5	18010	8302.8	14401.5
K00073	123	1274	2167	34	1312	2400	4388	2893	819	2414	15	495	1039	18	585	5866	8563	5705	2396	4993	2721	5790	3283	1201	1853	2540	4941.6	8299.2	2220	3632	36	1063	2484	6	1271
K00074	68396.2	59848.6	69443.5	40838.2	84645.3	108055	116592	119523	57961.5	120543	43473.5	37077.8	32849.2	30082.8	43512	127661	101496	144483	79161.7	111388	77989	81054.9	52098	44694.8	55614.3	122342	118648	106257	70094.3	95956.2	54660.8	37635.2	36464.5	32062.5	29594.3
K00075	199315	188074	176830	193398	216526	285305	382868	326129	260030	294885	111895	111074	84011.9	93392.9	96155.8	316378	305728	304423	285881	251570	185660	254758	184188	189567	150505	254531	214369	265938	262895	220361	111219	110569	101223	121927	99749.3
K00076	777	2398.5	1267	3659	5760	1174	3966	2950	8929.5	7361	601	1531	1324	5173	4254	1503	4715	4175	11609	8189	431.5	2006.5	1281	3772	2558.5	1205	3086.6	4463.2	11209	8904	593	1549	1333	5494	4325
K00077	119282	95637.5	99251	75954	140372	158450	154012	180115	117219	165114	54152.2	43619.9	41798.3	39466.9	54281.8	160867	115890	162597	140181	136914	84448.5	92026.5	88491.8	71634.9	78328	80305.2	79237.6	131491	92833	130415	72642.2	49812	49416.2	57333.8	43629.5
K00086	0	0	0	0	0	0	0	0	0	0	0	0	0	0	0	0	0	0	0	0	0	0	0	0	0	0	0	0	0	0	0.33	0	0	0	0
K00087	933	2888.75	2564	424	2838.5	150	432	1682.5	0	233	251	1172.25	725.5	572	567	426	2496	2272	1871	1598.5	352	2724.5	1777.5	927	1469.5	414	2203.85	5143.45	1729	4233	315.5	1819.75	1646	474	1628.25
K00088	219565	224211	203746	220912	256109	329943	481994	385493	341524	375446	119414	129700	89151.9	107123	112304	348925	370328	362453	353964	321190	203621	296992	196717	231645	184018	296143	297483	326902	361324	318006	120933	133814	119159	156788	132851
K00090	4989	7743	7704	4437	14466.4	6180	12428	9839	4906	14675	2109	3373	3487	2283	6312	7223	11163	14220	7384	17268	3511	7943	7019	3948	9579	7447	9869.6	15304.2	6919	17956	3473	5090	5861	3422	473
K00091	30879.5	26157.5	2276.5	9542	7828	260	744	3505	0	313	34	74	84	50	50	70	141	268	15.6	100	218	601	512	12.6	220	0	21	0	0	0	118	419	371	172.8	265
K00094	0	0	0	0	0	0	0	0	0	0	0	0	0	0	0	21565	6746	0	8324	0	0	0	0	0	0	0	7.2	30.4	0	0	0	0	0	0	0
K00096	2705	6138	15836	2437.66	20343.5	256.67	5635.66	25409.7	818	22853.2	185	2645	4099	281	5968.5	1915	7020.5	24566.8	22527	30487.2	2414	7331.5	11862.8	1849.34	9812.91	3925	6752.66	28490	3773.34	22547.5	2280	3401	7399	1574	8282.66
K00097	100268	82588.5	90454.1	90223.2	94754.1	121662	151402	173644	103417	131306	47746.8	39745.5	31043.2	34924.8	33834.5	164725	120623	108252	119702	89245.2	94560	114350	94866	95288.2	68209.6	144821	95008.3	101639	106890	87409.7	69340.4	54499.8	40296	48965.9	36098.9
K00098	198	498	28	105.33	1197	19.67	1100	0	159	3150	0	252	18	30.5	782	21975.3	9093.67	1536.33	10523.7	3871.33	95	621	52.67	143	1007.66	2435	20779.3	1861	1891.67	3330	0	270	5	23	407.33
K00099	123332	136857	145346	102960	158787	186847	271200	291857	162055	239950	56922.8	70425.5	66928.7	59214.5	72156	174099	201100	258826	208296	196918	105236	170348	154544	114332	112180	178632	166002	228154	186057	178060	79982.2	86767.9	85172.1	79771.3	77477.7
K00100	39092	64812.2	76242.2	58757	104905	110050	153432	147751	107638	149696	34917.6	47364.6	46141.2	46639.9	56018	92996.7	126946	175385	105280	128606	47576.8	93920.4	85211.9	43320.2	68795.6	98509.6	83309.9	129956	113373	110898	12541.6	31388.5	59951.4	40958.7	44615.2
K00101	82126.5	94714.1	36804	89130.8	83359.7	65794	142020	45274.5	109867	97286.4	21271.2	39415.3	13695.2	30878.6	31894.1	95620.4	135296	66102.1	108935	98947	51154	107500	28830.5	89484.7	62044.6	184872	136402	68018.2	171569	123284	38042.5	60845	23373.7	52765.8	21842.6
K00102	54660	23556	8918	25963	21599	61803	37345	11871	20167	24010	27044	12741	4196	14289	9965	87241	37389	16795	48105	28329	50595	29452	7884	27706	15114	9781	10106	17461	23011	19206	40429	13544	6619	19529	5169
K00104	60481.5	47909	64303.8	37224.1	91281.8	82826.2	92437.2	92449.7	46350.5	101537	33702.2	31538	31700.2	21933	41495.8	92370.5	70354.5	120654	74547	108263	59600.5	72036.4	67859.2	39682.4	57643.1	90372.5	62299.9	47185.7	63351.7	53858	42020.8	24476.9	34837.5	23941	29302.4
K00105	24675.8	20515.2	581.58	6058	4513.33	55051.5	57641.5	4689.5	7879	12886.8	25771	21648.8	398	4023	5472	68881	57638	1557	11400	12826	36362	40888	882	9665	7044.75	2764.5	1931.25	2328.5	541.25	1131	0.83	576	906	201	380
K00108	54660	23472	7962	25963	20944.4	63745	38953	10562	20985	24794	27388.2	12944	3899	14750.8	9651.5	87622	37609	14914	48557	28058	50595	29371	7258	27706	14734	82135	32294.6	15841.2	43436	27494	40429	13570	6039	19529	4828
K00111	99722.2	87648.7	87700.7	71872.9	114366	162098	173335	130280	112382	137142	44744.2	44929.9	36531.6	38455.5	45282.2	137420	131462	167493	145900	135023	86458.2	103821	80593.1	76394.1	71800.1	153703	121126	131594	135965	128275	73885.2	60025.7	40786.2	61318.9	46791.7
K00112	4403	5839.25	34100.2	6761.5	38730.7	6950.67	20645.5	28312	13892	31296	9118	1325.5	6087	3041	7554.5	24457.3	14509.2	41763.3	39168.2	37269.5	17004	13679.5	28552.7	14416.8	20703.7	33756	16327.6	34094.9	19664.5	25954.1	3291	5209	12016.7	4898.25	13787.8
K00113	4403	5792.25	34100.2	6761.5	38730.7	6950.67	20575.5	28312	13892	31296	9118	1298.5	6087	3041	7554.5	24457.3	14447.2	41763.3	39168.2	37269.5	17004	13641.5	28552.7	14416.8	20703.7	33756	16327.6	34094.9	19664.5	25954.1	3291	5184	12016.7	4898.25	13787.8
K00116	14989.5	34000	11302	25182	13564.2	18772	46806.8	11799	30604.3	15871.2	4668.25	14294.8	3570.75	14097.9	7750.1	23863	53832.5	11918.5	50881	20960	20982	40873	2893	24386.5	8291.5	37173	50763.6	11530.2	36882.5	16735.5	6329.5	14476.3	3579.67	14685	6787.67
K00117	0	0	0	0	0.86	0	0	0	0	0	0	0	0	0	0	0	0	0	0	0	0	0	0	0	0	0	45.6	15.2	0	0	0	0	0	410	0
K00121	65812.5	35943.2	11812.5	37617	26371.7	72094	44451.5	11516	39616.8	30094.2	33242	18940.1	3630.25	18518.6	11129.6	105405	57663	20337	63425.6	35286	68372	62236	7566	38073.6	16982	82135	32336.6	15841.2	43436	27494	40429	13529	6039	19546	4855
K00122	0	0	0	0	0	0	0	0	0	0	0	0	0	0	0	0	0	0	0	0	0	0	0	0	0	0	0	0	0	0	0	0	0	0	0
K00123	150239	84304.9	52930.2	110277	107239	218182	164723	92002.6	96269.3	114874	70377	52137	31920.4	58288.2	50096.2	142252	84215.2	85774.1	110794	99330.8	114249	83706.7	46540.2	81111.3	50495.8	232438	132844	91976	193513	135758	93620.5	49857.7	40248.8	74147.2	40316.8
K00124	83262.5	43932.8	29433	61515.2	58185.1	107988	85637	33146.2	57302	60922.2	41473.5	25007.5	13855.2	35030.2	29506.8	119174	65570.5	50050.2	101529	69066.8	70067.5	50482.5	24433	56307	37375	119551	56128.1	43753.7	83663.5	63825	56991.5	26955.5	23174.7	45542.5	22132
K00125	0	0	0	0	0	0	0	0	0	0	0	0	60	0	25	0	0	1532	0	495	0	0	442	0	81	0	0	278	0	122	0	0	0	0	0
K00126	4989	7723	7659	4437	14466	6180	12383	9779	4065	14675	2109	3357	3458	1967	6308	6583	11118	14142	6283	17268	3511	7904	6966	3330	9579	9781	9931	15215	23011	17956	3473	5056	5825	2602	473
K00127	82577.5	42390.2	27035.5	60381.2	53373.3	94419	70577	49059.2	53749.5	67089.2	38461	21420	13726.8	29766.2	25252.2	118426	64937.5	45424.8	95949.2	62965.8	70001	51235	24537.5	54623	35748.5	118416	53586.6	36850.7	76254.5	56092.5	56407	26108	24875.7	41226.5	18877
K00128	102238	64336.2	42635.2	46142.3	73783	98964.5	100467	64377.8	38821.3	83638.7	49473	28251	17782.7	23976	29420.5	150450	90262.7	82477.8	79194	82658.2	78884.7	66437.7	32797.7	41203.3	45084.7	234003	146773	84986.8	119549	98785.5	71475.5	37591.2	24054.5	31808.2	12100.8
K00130	51649	35063.5	3871	22898	8320.43	59965	61176	6754	17945	12217	26434.2	21527	2953	13280.8	4714.5	83549	59896	10431	44077	14298	48411	40891	3247	24615	6664	5061	44328.6	11515.2	3636	4585	37831	18377	1818	17126	4949
K00131	40584.2	33411.2	5420.75	67546	26972.5	86074	97508.8	16547.9	84208.2	43066.7	34704	31667.8	4483.3	24118.8	14838.2	91142.4	81320.5	15354.6	61331.4	33549	57712	67445.8	8352.5	59330.9	23583.8	13461.2	16227.6	6393	55366.8	21833.2	7092	8300	2183	30025.5	10041.2
K00132	163	191	0	0	2.5	0	0	0	0	0	0	91	1143	0	98	0	153	0	0	0	0	0	0	0	0	94	716	1767	1200	1389	0	0	0	0	0
K00133	198535	181201	166728	191086	206989	284890	375859	314580	257895	286494	111867	108725	79275.6	92555.2	92846.8	316985	300628	298112	286364	244741	185510	247165	176267	188351	145344	253055	205765	249030	255132	210486	112148	108789	96368.9	121931	98459.4
K00134	225640	233340	195179	213957	238376	314799	460712	357269	293029	322749	121270	133790	96186.2	103616	106376	343617	371648	359662	334725	289360	208324	317939	211312	214213	165877	281121	263297	311434	285218	233242	114881	128870	124678	131142	109989
K00135	164469	128892	47435.5	121954	103270	234170	335172	118478	161271	160542	82439.2	94105.8	18117.2	62795.3	45317.6	270152	196330	78684.5	221665	127136	148063	154766	34683	133240	74960.5	257529	203345	90607.2	259726	154558	123898	99508.8	29030.7	98487.8	40232.7
K00137	0	0	0	0	0.43	0	0	0	0	0	0	0	0	0	0	0	0	0	0	0	0	0	0	0	0	0	24.6	15.2	0	0	0	0	0	0	0
K00138	11	151	66	1368	0.43	15614.5	43011.5	8386	7550.5	4731	1748.25	10442	844	1595.75	871.5	13860	7034	345	4941	1954	6258	4447	75	1631	626	89035.5	47579.6	2527.2	40529.5	12239	4328.5	4454	432	868	816
K00140	92427.5	50666.3	36472	44413	64511.1	124930	130886	70422	73743.5	90998	33374	30357	12603	22037.5	27082	107960	66150	62814	85799	87998.5	62525	51957	24932	47001	43343	113114	84156.5	75687.5	112102	102026	48147	28309.5	24214.5	35817.5	24067.5
K00141	0	0	0	87	109	0	0	0	0	0	0	0	0	316	0	640	45	78	1101	0	7	0	0	618	0	0	36	74	0	0	0	34	36	820	0
K00145	118247	104416	75341.6	118609	128884	218585	271712	162080	160556	184332	77047.2	76797.2	32505.5	58058.1	60149.4	243610	193518	111528	209138	146497	128289	158810	60059.5	129263	86672.8	183443	136210	88289.6	201144	128006	69108.4	63816.5	45490.5	86480.4	65567.9
K00146	0	0	0	0	0	0	0	0	0	0	0	0	0	0	0	0	0	0	0	0	0	0	0	0	0	0	24.6	15.2	0	0	0	0	0	0	0
K00147	171570	129856	94300.8	143214	147191	255197	311225	156902	206930	200184	101063	93353.1	47530	81934.8	74058.9	286001	224863	167180	253772	188457	160004	182788	84026.2	142625	102419	224692	162743	135067	225266	162161	99702	82251.3	55473.1	105659	78148.1
K00150	76	134	142.5	0	289	0	0	0	0	9.5	17	37	72	0	56.5	35	70.5	900	0	349.5	109	300.5	477	0	344.5	0	0	139	0	178.5	48.5	131	130	0	75
K00151	0	0	0	0	0	2483	34685	6056	1903	1812	1075	10143	510	780	805	21565	6746	0	8324	0	0	0	0	0	0	2423	20020.6	1865.2	1818	1555	312	2646	375	96	496
K00153	1978	19358.3	3613	2740	1437	4127.5	37633.8	7983	4289.5	1973	1510.25	12063.7	2202	1293.25	1022.5	3078	32357	7496	2904	2663	1270	17868	1532	857	740	2557	25478	6824	1818	1946	863.5	10234.3	1529	609	562.67
K00154	4989	7743	7704	4437	14466	8122	14166	10144	5724	16242	2109	3373	3487	2283	6312	7223	11163	14220	7384	17268	3511	7943	7019	3948	9579	9763	9967	15289	23011	17956	3473	5090	5861	3029	495
K00156	16821	10052.9	2941	37628.5	17927.4	45227.5	78668.6	13525.5	45446.5	23060.2	7379.25	16229.4	1652.5	7427	6033.5	19750.3	14191.5	2498.65	17979.8	10202.7	18595	19269.8	3206.5	34323.5	11835.1	25396.2	35604.8	6045.87	17759.2	13136.6	10117.5	9897.33	1631	12987.8	6486.92
K00158	27140.3	23020.9	13613.6	11444.8	10375.8	94782.5	80062.5	13958.9	22930.2	20437.2	32164	28207.8	3822.8	6501	8756.2	82339	69067	12905	14409	18474	43512	48958	5909	11194.8	9812.75	14603.8	10789.2	15359.5	7082	6657	6713.58	6029	5505	1075	3145.5
K00161	102030	87767.9	33541.8	86900.1	56739.8	138136	202860	44304.9	105230	63117.9	57106.5	62333.3	16102.1	31850.4	24354	150820	143764	52852.2	85264	49531	86279.2	108937	30287.7	70384.8	36061	82327.2	92235.1	39479.7	75298.6	43233.9	36480.6	37961.5	14521	37931.2	24874.8
K00162	102017	87533.9	31895.8	86581.1	55045.3	140607	236948	47692.9	106730	60610.9	58181.5	72476.3	16612.1	32630.4	25159	150820	143764	52804.2	85264	49531	86235.2	108831	29899.7	70384.8	34850	82097.2	91997.1	39479.7	75298.6	42712.9	36792.6	40530.5	14883	38027.2	25359.8
K00163	117658	101409	42126	78522.8	81266.9	146232	216094	77156	106660	108962	54850.2	60290.3	15179.8	40421.3	34246.1	150551	134748	76153.8	148288	108891	99908	118989	28277.7	89875.5	56140.2	179099	131498	84836.2	174184	119854	78994.5	69998.3	26881.7	64108	31770
K00164	130800	104390	41365.5	100833	77430.4	164086	196980	72813.5	128647	114467	59902.2	50771	11520.8	40572.1	29486.1	178609	153558	61410	142703	97953.3	114979	130279	21786.2	105588	52329.4	188394	134590	68417.2	150562	107718	83450.5	67982.3	20415.2	64142.8	32959.2
K00166	0	0	0	0	0	27943	6338	60	7064	215	0	16	21	0	2	0	0	0	0	0	0	39	53	0	0	0	0	0	0	0	0	0	0	0	0
K00167	0	0	0	0	0	27943	6338	60	7064	215	0	16	21	0	2	0	0	0	0	0	0	39	53	0	0	0	0	0	0	0	0	0	0	0	0
K00169	3113	1953	666.5	889	92	7965	9060	5172.5	10435.5	9763	2360	3113	4121.5	7235	4818	1355	1615	3698.5	540.5	1104.5	1543	2118	1620	525	531.5	300.5	1281	4829.5	101.5	5758.5	728	1329	1131	4559.5	3662
K00170	3113	1953	666.5	889	92	6369	5950	3213.5	1926.5	2709	1287	1128	2458.5	1854	968.5	1301	1405	3160.5	439.5	1720.5	1543	1877	1620	525	856.5	300.5	1032	4829.5	14.5	6251.5	0	1	7	3.5	334
K00171	0	354	616	0	52	1602	2659	3171	224	1797	0	306	740	0	312.5	0	698	3108	0	1697.5	0	577	1523	0	779.5	0	690	3049	0	1205	0	0	0	0	330
K00172	3025	1926	652.5	855	72	7965	9060	5172.5	10435.5	10549	2360	3113	4121.5	7235	4940.5	1355	1615	3698.5	540.5	1715.5	1496	2094	1606	495	844.5	300.5	1281	4829.5	101.5	6251.5	728	1328	1131	4559.5	3823
K00174	17526.4	50260.5	159937	42211.4	131280	23715.8	94716.6	283636	66820.2	160580	6562.83	23541.4	62965.3	22389.6	43349.8	15114.9	56654.3	204293	54778.1	96482.6	12880.2	69320	191924	42912.7	82344.7	16662.3	48195.7	195088	38094	86141.3	8416.93	28366.6	87223.8	23900.6	57044.3
K00175	17187.4	49778.5	157940	42211.4	123683	23641.8	93562.6	279269	66820.2	160420	6510.83	23469.4	62470.3	22389.6	43194.8	14993.9	56539.3	204146	54778.1	96113.6	12803.2	69228	191832	42912.7	82520.7	16590.3	48142.7	195016	38094	86015.8	8371.93	28323.6	87192.8	23900.6	56892.3
K00176	6094	26519.6	87150.2	24550.8	73267	6393.17	44795.7	152261	36413.5	85152.2	2645	12704.5	37128.2	13965.2	24475.5	6335	30091.5	119000	32155	55071.7	4962.5	38097	111346	25077	45199.6	4286.5	23227	108863	18619	44981.1	2495.5	16279	56201	16606.2	30724.8
K00177	6129	27885.6	89644.2	26014.2	74622	6498.17	47369.7	159328	36413.5	86332.2	2660	13162.5	37886.2	13965.2	24962.5	6432	32384.5	124821	34311	57422.7	4994.5	39860	114427	25086	45634.6	4348.5	25379	115154	18629	45820.1	2531.5	17375	58796	16921.2	32004.8
K00179	5773.1	20984.1	37212.3	5243.5	37413	7364.67	26751.7	49261.2	7847	33904.4	2413.5	10618.4	20133.2	3270	15482.1	7858.2	25171.5	58117.1	6661.5	40883.6	4326	25580.5	48177.8	6625.5	22998.6	8247	23628.5	78956.7	8595	36865.8	3755.6	13089.8	30150.8	3010.25	8390.35
K00180	5786.1	21171.1	38858.3	5562.5	39110	7364.67	27072.7	51952.2	8271	37314.4	2413.5	10591.4	20133.2	3270	15482.1	7930.2	25538.5	60342.1	15019.5	43308.6	4326	25542.5	48177.8	6625.5	22998.6	8247	23628.5	78956.7	8595	36865.8	3755.6	13064.8	30150.8	3010.25	8390.35
K00183	0	61.5	832.5	12	106.5	0	48	588	18	105	0	16.5	258.5	4	31.5	0	59	890	15	114	0	51	448.5	0	55.5	0	28	611.5	7	81	0	0	129.5	7	18
K00184	19693.5	11773.2	7416	31269	20757.5	26875	29506.8	16292.5	41240.5	27865.8	8322.5	4371.25	1994	6315.75	4327	19905.3	15477	6381.15	15340.3	9651	19992.5	21457.2	3408.5	32299.5	11049.8	22003.2	15085.1	6625.5	15131.8	16849.2	9119	6645.5	1255.5	11416.2	4358.25
K00185	19725.5	11967.7	7677	31263	21237	26914	29843.8	16938	41233	28390.8	8343.5	4510.75	2309	6313.75	4655.5	19962.3	15751.5	7333.15	15332.8	10466	20019.5	21609.2	3864	32299.5	11370.2	22043.2	15262.1	7531	15128.2	17383.2	9131	6708.5	1432	11412.8	4520.25
K00186	0	0	0	0	0	0	0	0	0	786	0	0	30	0	135	0	0	766	0	887.5	0	0	221	0	365.5	0	0	139	0	554	0	0	0	0	165
K00187	0	0	0	0	0	0	0	0	0	0	0	0	30	0	12.5	0	0	766	0	247.5	0	0	221	0	40.5	0	0	139	0	61	0	0	0	0	0
K00188	0	0	0	0	0	0	0	0	0	0	0	0	30	0	12.5	0	0	766	0	247.5	0	0	221	0	40.5	0	0	139	0	61	0	0	0	0	0
K00194	0	258	616	0	52	0	0	0	0	0	0	306	710	0	55	0	698	2342	0	119	0	577	1302	0	71	0	0	0	0	0	10	5	0	12	12
K00196	3	93	28	11	205	108.67	1665.66	5320.66	0	1915.17	0	574	1354	0	573	0	812	5164	0	1687	0	1136	2149	0	563	0	1266	5221	0	1514	10	493	604	12	533
K00197	0	258	616	0	52	44.5	158.5	0	0	0	32	690	1420	0	251.5	0	1396	4684	0	238	37	1281	2604	0	289	0	0	17.5	0	0	31.5	56	0	12	125
K00198	350.5	2819	11194	7195	12924	100.5	3622	18630.8	4383.5	12667.2	66	1214	4506.5	1584	3674.5	184	3285	18815	7102	9683	148	1725	11434	4364	7563	215.5	1814.5	5125.5	5629.5	5771	254	1521	5352	2524	4755
K00200	0	0	0	0	0	0	0	0	0	0	0	0	30	0	12.5	0	0	766	0	247.5	0	0	221	0	40.5	0	0	139	0	61	0	0	0	0	0
K00201	0	0	0	0	0	0	0	0	0	0	0	0	30	0	12.5	0	0	766	0	247.5	0	0	221	0	40.5	0	0	139	0	61	0	0	0	0	0
K00202	0	0	0	0	0	0	0	0	0	0	0	0	30	0	12.5	0	0	766	0	247.5	0	0	221	0	40.5	0	0	139	0	61	0	0	0	0	0
K00203	0	0	0	0	0	0	0	0	0	0	0	0	30	0	12.5	0	0	766	0	247.5	0	0	221	0	40.5	0	0	139	0	61	0	0	0	0	0
K00204	0	0	0	0	0	0	0	0	0	0	0	0	30	0	12.5	0	0	766	0	247.5	0	0	221	0	40.5	0	0	139	0	61	0	0	0	0	0
K00205	0	0	0	0	0	0	0	0	0	0	0	0	60	0	25	0	0	1532	0	495	0	0	442	0	81	0	0	278	0	122	0	0	0	0	0
K00208	124752	86296.6	63658.6	103874	89738.4	180214	164895	130124	151714	127845	61402.5	45191.2	23552.5	45904.3	36320	181926	136317	92264.2	142472	102546	117624	129765	74505	118421	71627.1	192129	117402	89188.4	163948	106288	84357.9	60713.8	33173.5	61775.2	41491.8
K00209	3303.5	7481	6367.5	27142.5	12405.5	5618.5	13346	6833.5	31668.5	13010	882	3491.5	2103	13003.5	5108	2134	5562.5	7305.5	35398	11143.5	2060.5	8375.5	4752	17863	7402.5	4078.5	9973	9398.5	36427.5	14760	2188	4347	1621.5	17245	6371
K00210	399	2702	1061	2152	6734	475	4496	1427	2340	4256	153	1242	465.25	406	1416	0	0	1497	0	1162	191	1446	1023	616	2134	21283	20241	1011	14544	4927	183	1259	275	899	268
K00215	198692	193763	166247	190547	212900	344085	438403	331033	269161	305761	125560	127527	77526.5	93566.2	98055.5	350105	347120	297373	285765	254650	209367	284749	174482	194569	151375	226688	203055	253982	250813	215386	102129	108405	98886.6	120654	100927
K00216	1967	19246.3	3683	1372	2584.43	0	1273.33	7	0	0	51	1650.67	1396	33	166	3333	32966	7629	28564	8472	1315	17949	1646	10884	4084	120	5430.6	4989.2	0	391	571	7852.33	1194	5657	66.67
K00217	0	0	0	0	0	0	0	0	0	0	0	0	0	0	0	0	0	0	0	0	0	0	0	0	0	0	0	0	0	0	0	64	0	0	0
K00219	0	0	0	0	0.43	3078.5	1738	608	2800	1567	0	0	0	0	0	1280	90	156	2202	0	0	0	0	1236	0	0	3.6	15.2	0	0	0	0	0	837	22
K00220	0	19	0	0	0	0	0	0	0	0	0	19	0	0	0	0	40	0	0	0	0	0	0	0	0	0	21	0	0	0	0	0	0	0	0
K00226	45310.3	51747.8	35644.3	52139.8	49979.1	77846	101660	46222.9	57197	44166.1	36446	36378	16282.8	25812.3	19985.4	105057	101324	48653.8	68956.6	43750.4	61322.5	81268.5	28877.2	42251.4	27914.3	45723.8	49268.2	43049.2	64029	38094.3	12609.1	15913.5	11625	23448.8	14861
K00228	74460.5	51307.2	15082.5	42966	30362.7	89216.5	84295.5	14565	38609.8	32980.2	43464	27597.1	4054	24511.6	13668.6	119439	79445	17576	78215	41456	72069	69274	7941	48308	21011	117379	61719.2	17402.4	73069	38772	57697	39155	6599.17	32599	10233
K00230	33192	21279.8	21287	16502	27007.1	44911.2	46289.5	42148.5	43990	47911.5	11637	7184.5	5177	9186	10427.5	36351.3	27061.7	35207.3	46094.7	43947.8	22941	22235	10649.7	24264.3	19193.8	46302	30833.6	42394.2	57839	55242	15622	11132	11796.2	18611	17970
K00231	19625.1	42747.1	29628.8	30850	47300.5	55167.2	90216.3	90727	69576	79051.2	5523.75	19894.1	14284.7	12889.8	13381.6	24580.5	62374.2	58324.9	74902.2	64017.8	13794.5	41914.5	26635.4	39995.8	33728.1	25501.5	55565	94033	65269.5	79887.5	6319.1	20077.1	11697.8	25450.7	21309.5
K00232	11	0	0	0	0	3619.5	34845	6359	5639	2118	1075	10143	510	780	805	381	334	175	452	565	0	0	0	0	0	2437	20051	1850	1818	1555	318	2646	375	96	496
K00239	142783	144290	132399	142036	172621	163120	248445	239271	220076	245002	58286.8	63255	46598.4	70978.7	68265.9	182298	191931	177721	214556	171555	121277	175409	120238	152341	112495	194611	170418	163603	198939	181351	79246.1	82198.6	67889.5	102613	83768.1
K00240	132072	131175	130942	135141	171762	166892	261260	229214	209969	228945	55679.8	59386.9	42116.4	63664.6	60263.8	176182	191738	167121	213086	162735	110538	156170	115510	150154	108527	176254	152841	160273	194205	179275	88444.6	90731.6	64068	105006	81042.1
K00241	129135	129630	130859	132355	169199	162787	239309	227682	206860	228570	53903.8	58564.9	40314.9	59292.6	58631.8	162851	169251	165502	198102	155702	113846	159255	115167	144302	106292	184467	156668	159356	187648	174234	82496.6	81248.6	63835	98268.4	78494.1
K00242	77260.5	71075.5	16278.5	47542	34341.7	92051.5	119852	17662	42871.8	38057.2	38462	38488.8	5863.25	24052.6	14142.6	119329	108632	23354	79275	41203	71548	86073	9498	48717	22714	118149	87957.6	23804.2	76025	39380	58018	49245.3	8033.17	33573	9990.67
K00243	61086	57604.6	105593	46822.3	82893.3	116088	150033	202408	70933.2	131116	53112.6	47630.4	51571.2	26965.6	40794.7	127620	119074	185262	57751	96629	70947.3	99125.1	129328	44644.2	66667.4	63060.9	48826.4	124355	31866.1	49198.8	27277.3	29588	62771	25747.3	39577.3
K00244	48583	28453.6	42213.2	28733	33619.2	58206.5	40836.5	30863.5	35718.5	34292.5	25537.2	16516.8	28358.8	22830	24365.2	67146	43061.7	106638	52890.8	52096.6	32088.5	31440.2	39689.8	24843.7	22940	76600.9	45898.7	67743.2	46934.1	44778.9	33016.8	22095	21875.2	23426.8	20869.8
K00245	21254	9358.84	2296	13636	6909.1	24965	14934.5	4684	16401.5	8743	10164	5258.5	2065	9852	5749	26195	14030	5985	25969	11014	15594	10013	1814	12372	3349	30937	12806.6	7088.2	26416	11544	13004	6562	2098.17	11482	5652
K00246	21254	9358.84	2296	13636	6909.1	24965	14934.5	4684	16401.5	8743	10164	5258.5	2065	9852	5749	26195	14030	5985	25969	11014	15594	10013	1814	12372	3349	30937	12806.6	7088.2	26416	11544	13004	6562	2098.17	11482	5652
K00247	20481	6853.84	73	9977	289.1	23791	10768.5	120	7472	332	9563	3646.5	157	4679	1025	24936	10175	583	14531	2450	15173	8149	144	8600	513	29732	9534.6	468.2	15207	1390	12411	4950	185.17	5988	843
K00248	8490.84	29359.7	48645.2	11989.9	48505.7	10798	50801.3	108898	14367.7	62872.1	6272.58	19842.1	36963.6	15409.7	31346.3	13521.7	43473.2	139435	20618.5	68808	6765.17	33771.1	57236.5	12832.9	31615.3	11321	34696.8	98920.9	16831.6	49438.3	6785.08	22676.2	41206	15081.2	21853.5
K00249	109631	49542	16198	52769	47583	130362	80940	22132	50281	51201	54201	26582	7312	29913	20103	178307	76355	30587	101773	57811	101381	60141	14737	57882	30888	257907	107087	32411	121841	68891	81041	28275	12138	40811	9716
K00252	59042.2	27828.5	22288.8	28150	25369.5	104492	173882	46174	41612.5	49254	41670.2	50152	8780	20424.2	15379.5	126657	63202	26957	58076	36734	71611	48077	12212	31957	18798	112304	102678	34253	52709.5	37361	49430.5	25273	11096	20804	8270
K00253	4989	7762	7704	4437	14466	8122	14166	10144	5724	16242	2149	3405	3496	2302	6321	7223	11203	14220	7384	17268	3511	7943	7019	3948	9579	82135	32291	15826	43436	27494	3473	5090	5861	3012	473
K00254	133314	105734	42742	112928	83529.9	165612	194633	66298.5	148441	112772	60545.2	51465.5	12818.2	48732.1	33764.1	183184	160200	71707.1	184485	111449	116550	132726	23976.5	121954	56853.1	191961	136171	75078.2	175010	120437	85959.5	69494.3	23689.7	77353.8	44385.2
K00255	0	0	0	0	0	0	0	0	0	0	0	0	0	0	0	0	0	0	0	0	0	0	0	0	0	0	0	0	0	0	0	0	0	0	0
K00257	123858	121405	91796	105376	164204	155672	209235	154738	124122	183914	61058.5	59762.8	38329.8	47170.3	69570.4	189520	181787	151105	149894	193938	109679	149673	77899.2	109894	111119	402561	231556	151414	231563	215770	86977	81860	55569	64682.8	23601.8
K00259	70451.2	45318.4	40912.1	70684.6	57533	140424	175700	82553.4	96306	97543.9	59970.5	50478.6	21836	27874.2	29639.5	143460	105114	59202.7	79194.1	58554.1	80770.5	87311.8	38951	71859	45008.3	152560	92202.9	61756.7	73451.2	70420.6	32232.2	27265.3	23732.8	40988	33098.1
K00260	15914.2	25126.2	10149.4	42600.1	25017.1	7655.5	26851.7	40738.3	40468.1	27578.4	4765.75	10310.8	14195.7	23891.3	15679.2	23044	37771.9	55908.7	56365.6	32428.6	15593.2	34702.9	23938.4	30960.1	16556.1	27259.3	36658	44836.5	52893.1	23496.1	3979.25	12454.9	18560.5	24357.2	13892.9
K00261	67442.8	40667.5	21285.5	33596	45299.5	74150	56515	24381.5	52017	49373.5	29054	16960	9783	22172	17439	89724.8	46472.5	31794	55733	43299	52597	39364.5	19446	32250	22121	86034	40440	29709	55865	38754	43577.5	17882	11869	34530	13638
K00262	156708	148275	148740	136759	173997	242161	360117	258138	195811	242698	106854	108486	60848.2	61851.8	80130.1	279605	269289	231356	198938	215714	167633	235009	153124	146006	132772	165821	157760	188209	168681	173560	70006.3	82216.8	80402.3	80099.9	82405.5
K00263	0	0	2117	0	232	2055	5737	305	818	1714	0	0	0	0	2	20	1324	1462	0	549	0	577	1302	0	71	0	0	0	0	0	0	0	0	0	0
K00265	61542.5	31155.5	20477.2	44069.5	42056.9	101270	101208	58167	44442.5	63734	29378.2	27110	12158.5	17388.2	20492.5	90112	45682	32447	53306.6	49433	53293	41665	18366	47272.6	25596	89528.5	58838.6	32347.7	61679	54710.5	53492.3	31924	15357	34631.4	18539
K00266	75464.7	73947.2	137686	85653	156931	121391	188361	279226	101840	207550	36007.2	50813.6	61215.7	41445	63051.3	114492	106025	210536	103601	153395	69626.5	102563	161261	85982.4	104315	101966	104769	185264	96724.5	123144	59770.4	57782.7	79272.8	59806.4	72556.4
K00271	0	0	0	0	0	0	0	0	0	0	0	0	0	0	0	381	334	175	452	565	0	0	0	0	0	0	0	0	0	0	0	0	0	0	0
K00273	0	0	0	0	0	0	0	0	0	0	0	0	0	0	0	0	0	0	0	0	0	0	0	0	0	0	0	0	0	0	0	64	0	0	0
K00274	2573	756	979	995	4226	4234	4724	1730	3396	5711	185	121	69	204	307	381	334	175	452	565	1616	1943	634	1521	1799	3783	3256	2042	3353	5432	2212	2030	775	1536	2750
K00275	120019	77037.2	30902.5	94262	62113.9	148874	175472	77116.5	98990.8	74771.7	57651.5	48248.8	9382.75	37821.3	22125.3	142860	101285	31935.9	105843	59343.8	108590	105380	18963.2	95151.5	38936	172408	94294.8	36120.7	111474	63937.2	82085	56995	11087.2	53442.8	20221.8
K00276	0	0	0	0	0	0	0	0	0	0	0	0	0	0	0	0	0	0	0	0	0	0	0	0	0	0	3.6	15.2	0	0	0	64	0	0	0
K00278	93654	83798.5	86643	65734.5	88990.9	144420	149943	187377	90218.1	134034	49297.8	41155.7	40357.2	40129.4	38975.4	154504	129695	143557	121026	97516.8	95011.5	117573	96664	69031.2	57449.8	158011	128330	137147	106878	86939	54479.8	40845.4	49324.2	33099.7	32819.8
K00281	86861.8	85833.9	35870.5	63337.3	55613.2	115922	150478	92278	65050.3	78591.4	49265.2	47996.3	13231.2	32754.8	22700.3	141052	129648	48747.2	120739	63433.4	84461.5	105106	24034.2	70463.2	35811.4	140364	105951	49234.9	102058	62822.8	66905	57792.8	13930.7	46020	19185.5
K00282	5254.27	15730.1	57201.5	3920.83	38132.5	35119.2	27555.8	51040.5	15716.3	38223.8	1775.5	4965.4	18312.4	2403	9224.9	2660.7	13068.7	62605.9	2218.75	23400.7	3451.17	21765.7	65193.2	2828.33	24780.8	1602.17	12318.4	53529.4	1144.33	19451.4	683.1	7591.47	26083.8	1067.42	12501.4
K00283	5287.27	15754.1	57500.5	3920.83	38201.5	35119.2	27555.8	51040.5	15716.3	38223.8	1778.5	4965.4	18370.4	2403	9237.9	2669.7	13095.7	62847.9	2218.75	23450.7	3472.17	21810.7	65417.2	2828.33	24854.8	1617.17	12332.4	53666.4	1144.33	19492.4	683.1	7591.47	26142.8	1067.42	12501.4
K00284	8817.5	12593.5	12404	9594.5	24132	13628	24339	20609	12272	32950	3921	6269	8526	6273	12362	9270	18070	26889	12733	32091	5804	13450.7	13075	8888	17998	8064	11885	17817	9949	20202	3739	6945.67	9081.5	4605.5	4422
K00285	133660	75884.2	35331.5	77817	80163.7	156836	126299	42323	66405.8	86575.2	66227	38955.6	14339.2	41041.6	36138.6	221035	138010	59686	142323	104970	128305	112447	29189	83544	55548	279567	127032	63330.2	160428	117094	115592	74646	24794	69147	21399
K00286	175946	157636	105853	149526	160722	266392	334023	221889	209802	236593	108001	100879	57110.5	84420.4	79942.3	306166	275991	207853	262853	209216	170483	218385	110918	147705	113594	240975	187832	188643	234919	179416	105975	99388.1	74687.1	108871	84548.1
K00287	196483	173332	145453	174546	174629	280928	358388	271357	232328	254507	110408	103465	66402.7	82707.9	78099	314628	289927	259192	264282	217914	183495	236660	145928	173388	125418	247171	196119	221102	234994	186684	111303	103876	83156.6	108367	84319
K00288	0	0	0	0	0	130	328	326.5	0	156.5	0	0	0	0	0	0	0	0	0	0	0	0	0	0	0	0	0	0	0	0	0	0	0	0	0
K00290	6849.7	26752	77829.9	51452.6	67588	18777.5	55007	136334	45373	85747	8290.5	16696.9	29756	18341.2	26304.4	20850.2	34811.5	103998	73415.5	62788.4	12150.5	37738.5	92854.8	46132	48197.6	4407.5	17907	66603.2	50848	40012.6	2631.1	11941.3	36553.3	30121.7	29433.3
K00293	0	0	0	0	88	0	0	0	0	128	0	0	0	0	18	0	0	0	0	58	0	0	0	0	72	0	757	0	0	0	0	0	0	0	0
K00294	15761.5	11795	16732.5	27837	15104.5	23139	29867.8	21918	35619	22154	7558	5315.75	4255	5220.75	3355.25	18428.3	15772	14429.4	13136.8	8705.42	16943	20173.2	9590.75	28040.5	7796.83	20559.8	15360.6	15740.7	11600.2	11351.6	7957	6387.5	3004	9823.75	3379.75
K00297	164701	147654	86328.7	159833	132600	249304	323998	248193	221360	231745	97364	93037.2	44504	76344.1	69323.9	275721	255149	179639	249272	183547	167354	208015	81809.8	163179	99280.7	218841	169418	138181	229582	162537	97066.4	89727.1	46460.2	101697	65697.4
K00299	13846	16373	9486	9337	18078.4	56118.5	78818.5	24709	46312.5	34158	6008.25	16434	4888	4649.25	8945.5	19133	24838	25389	15562	36051	9405	18261	10069	17795	22093	93846	63080.6	21757.2	62993	56002	4104.5	9094	7223	6186	4566
K00301	0	0	0	0	0	0	0	0	0	0	0	0	0	0	0	0	0	0	0	0	0	0	0	0	0	2423	20017	1850	1818	1555	0	64	0	410	0
K00302	0	258	616	0	96	0	0	0	0	64	0	0	0	0	9	0	80	0	0	29	0	577	1302	0	107	0	21	0	0	0	0	65	0	0	4
K00303	256	453	1556	0	7502.5	2483	34800	6056	1903	1940	1075	10216	510	780	823	0	200	0	0	58	0	119	0	0	72	32	142	0	0	0	312	2680	375	916	500
K00304	0	0	0	0	0	2483	34685	6056	1903	1812	1075	10143	510	780	805	0	40	0	0	0	0	0	0	0	0	0	0	0	0	0	312	2646	375	96	496
K00305	0	0	0	0	0	2483	34685	6056	1903	1812	1075	10143	510	780	805	0	40	0	0	0	0	0	0	0	0	0	0	0	0	0	312	2646	375	96	496
K00311	75127	51271.2	9555	45335	34165.8	90779	85998	13070	43444.8	42344.2	37894	27272.6	4032.25	24386.6	15143.6	117898	78338	16876	80041	44551	70966	69836	8061	49819	24330	116366	63471	18080	75717	41109	57577	39535	6881	33707	11263
K00313	2205.25	4999.25	18396.2	2833.33	18009.1	2077.67	4671	1527.5	4311.5	9236	623	1257.5	3873	1062	6346	2810.33	7933.17	21748.3	34064.2	30850.3	1204	3890	7503.17	5588	9586.16	2373	5815.13	25455.1	1366.17	17143.5	940.5	2909	10507.8	1834	8063.33
K00316	0	0	0	0	0.43	0	0	0	0	0	0	0	0	0	0	0	0	0	0	0	0	0	0	0	0	0	0	0	0	0	0	0	0	0	0
K00318	18163.5	8990.7	5889.5	28832	11810.5	27159	28391.8	19850	39015	25460.8	7661	3707.75	1596.5	5424.75	2455	18207.3	13754.5	4432.65	13126.8	5968	18417	20026.8	3489.5	29554.5	7694.75	24216.8	16166.6	4454	14942.2	11348.2	10118	7788	1704	11359.8	5051.25
K00319	0	0	0	0	0	0	0	0	0	0	0	0	60	0	25	0	0	766	0	327	0	0	221	0	81	0	0	139	0	61	0	0	0	0	0
K00320	0	0	0	0	0	130	328	326.5	0	156.5	0	0	30	0	12.5	0	0	766	0	247.5	0	0	221	0	40.5	0	0	139	0	61	0	0	0	0	0
K00322	0	0	0	0	0.43	1942	1738	305	818	1567	0	0	0	0	0	0	0	0	0	0	0	0	0	0	0	0	24.6	15.2	0	0	0	0	0	0	0
K00324	148838	84848.8	54143	75971.3	72320.6	176702	176942	50124	71962	75932.5	71907	54498.5	14502.2	37859	24159.5	207912	109228	50079.5	122987	60939.5	135797	109343	24305.5	83965.7	34413.8	227337	126499	57398.2	130630	72226	109921	59134	20110.2	57666	25716.3
K00325	98245.5	63451.3	38930.2	54346.3	54924.1	120820	149814	45908	56701	63279.2	46861	42585.5	10969.2	25519	19202.2	126881	78790.5	33864.8	81093	45069.8	88520	83675.5	15831.2	59589.7	26236.1	152375	99220.9	36853.2	93912.7	53934	72848	49797.5	16513.2	40654	19474.8
K00330	100435	86283.8	105160	82949.1	130595	130920	166677	177764	117615	166538	49515.5	40457	31670.7	44022.3	45340.2	150325	122589	135189	140639	135981	90997.5	110596	95794.2	86533	82011.5	155273	124316	124099	141378	130796	68069.1	56438.8	49307.5	62064.7	57019.7
K00331	100435	86395.8	105160	84317.1	130595	130263	160428	171266	117927	157421	49515.5	40457	31670.7	44022.3	45340.2	150263	121731	134050	140639	135516	90981.5	110492	95764.2	86533	82011.5	152850	104299	122249	139560	129241	68075.1	56438.8	49307.5	62064.7	57019.7
K00332	97453	75446.2	55706	74988.1	92710.8	131229	144597	78454.8	107160	118447	43382	35157.6	16693	39832.3	35283.8	147101	111193	81817.1	132221	107640	88829	95048	36615.7	77940	56897.7	151017	97346.8	79629	134708	111120	67097.5	51431	29468	59529	45097.3
K00333	97719	76075.2	57347	77022.1	100049	131889	151416	85108.8	108726	127635	43387	35385.1	16849	39832.3	35357.8	147234	112307	82956.1	132221	108105	88859	95271	36645.7	77940	56897.7	151042	97691.8	79942	134708	111268	67131.5	51671	29468	59529	45098.3
K00334	100545	87537.4	68663.7	68629.2	102792	132680	170243	153001	112271	162173	50265	44241.1	29614.4	43509.1	48148.1	148861	126230	122237	124205	123066	90742.2	108995	58100.8	70016.3	67934.3	153279	111316	102056	140522	127476	69580	60342.8	38128.2	62388.2	53909.7
K00335	112009	97968.6	67722.2	77245.7	104744	131309	159962	117311	111415	143501	47211	42093.2	28728.9	46223.7	47370.7	149098	122258	106238	131118	118646	103206	123955	57202.3	80471.3	68451.3	174850	129050	100946	158590	131156	69493	58588.3	36687.2	62420.2	51809.7
K00336	99795	88255.8	63622.5	76280.1	114044	128225	175905	168470	114881	178004	49936	46723.8	31894.1	45639.1	53998.6	148814	130642	124030	144272	141838	89774.5	113419	63841.7	78969.8	76429.6	156812	120344	133275	147392	136805	71134.5	65179.9	50175	67829.5	63118.1
K00337	100419	86235.8	105652	82949.1	130846	130263	160283	172880	116173	158471	49515.5	40457	32254.7	44022.3	45810.2	150263	121725	136106	140639	136757	90974.5	110454	96390.2	86533	82391.5	155239	124240	126732	140987	133804	68079.1	56448.8	49887.5	62076.7	57503.7
K00338	100419	86257.8	104723	82949.1	130480	134372	164534	172990	119569	163132	49515.5	40403	31670.7	44142.3	45340.2	150263	121611	134050	140639	135516	90974.5	110373	95764.2	86533	82011.5	152816	104129	122159	139442	129224	68069.1	56405.8	49307.5	62064.7	57019.7
K00339	100419	86173.8	104696	82949.1	130397	130263	160153	171266	116173	157421	49515.5	40403	31670.7	44022.3	45340.2	150263	121611	134050	140639	135516	90974.5	110373	95764.2	86533	82011.5	152816	104129	122159	139442	129224	68069.1	56405.8	49307.5	62064.7	57019.7
K00340	100419	86173.8	104696	82949.1	130397	130263	160268	171266	116173	157421	49515.5	40457	31670.7	44022.3	45340.2	150263	121731	134050	140639	135516	90974.5	110492	95764.2	86533	82011.5	152816	104237	122159	139442	129224	68069.1	56438.8	49307.5	62064.7	57019.7
K00341	100196	85975.3	104424	82949.1	130140	130901	166386	177340	117615	166257	49386	40155.5	31469.2	44022.3	45170.8	149378	120602	128801	137479	134502	90984	110340	95469.7	86533	81842	152796	103955	121587	139442	128916	66836.1	55772.3	47889.5	61707.7	51420.7
K00342	100758	86559.8	106352	82949.1	138142	131050	166775	178090	117615	166695	49567.5	40421	32165.7	44022.3	45514.2	150443	122464	135336	140639	136380	91074.5	110450	95887.2	86533	82011.5	155311	124091	124081	141260	131022	68114.1	56415.8	49338.5	62064.7	57171.7
K00343	100435	86187.8	105160	82949.1	130595	130263	160038	171266	116173	157421	49515.5	40349	31670.7	44022.3	45340.2	150263	121491	134050	140639	135516	90974.5	110254	95764.2	86533	82011.5	155273	124100	124099	141378	130796	68069.1	56372.8	49307.5	62064.7	57019.7
K00344	78714.5	88173.7	36429.5	43886.7	64670.9	80440.5	105567	41350	57069.5	77743	33000.2	34203.3	14744	24166.2	28273.5	107931	126835	60731	74979	73234	60688	84405	26208	41482.3	39869.7	250166	132332	64802.2	142244	103208	49611	44560.7	23101	37936	14374
K00346	49153.1	40590.8	60989.8	57893	48178	60354.5	79803.8	101810	72866.8	62400.7	24773	19584.8	18443.5	18647.3	14299.8	52161.6	47491	63830.4	50271.6	35116.6	47734.5	73795.2	68315.8	59115.5	35994.3	62239.2	45638.7	56333.7	45818.2	33861.3	18591.6	14972.8	22605.5	19334.4	15384.1
K00347	49153.1	40590.8	60989.8	57893	48598.5	60354.5	79935.8	101810	72866.8	62600.2	24773	19595.8	18443.5	18647.3	14318.8	52161.6	47635	63830.4	50271.6	35430.6	47734.5	74375.2	68315.8	59115.5	36300.3	62239.2	46096.7	56333.7	45818.2	34023.8	18591.6	15292.8	22605.5	19334.4	15421.1
K00348	49153.1	40590.8	60989.8	57893	48598.5	60354.5	79935.8	101810	72866.8	62600.2	24773	19595.8	18443.5	18647.3	14318.8	52161.6	47635	63830.4	50271.6	35430.6	47734.5	74375.2	68315.8	59115.5	36300.3	62239.2	46096.7	56333.7	45818.2	34023.8	18591.6	15292.8	22605.5	19334.4	15421.1
K00349	49153.1	40590.8	60989.8	57893	48598.5	60354.5	79935.8	101810	72866.8	62600.2	24773	19595.8	18443.5	18647.3	14318.8	52161.6	47635	63830.4	50271.6	35430.6	47734.5	74375.2	68315.8	59115.5	36300.3	62239.2	46096.7	56333.7	45818.2	34023.8	18591.6	15292.8	22605.5	19334.4	15421.1
K00350	49153.1	40590.8	60989.8	57893	48598.5	60354.5	79935.8	101810	72866.8	62600.2	24773	19595.8	18443.5	18647.3	14318.8	52161.6	47635	63830.4	50271.6	35430.6	47734.5	74375.2	68315.8	59115.5	36300.3	62239.2	46096.7	56333.7	45818.2	34023.8	18591.6	15292.8	22605.5	19334.4	15421.1
K00351	49153.1	40590.8	60989.8	57893	48598.5	60354.5	79935.8	101810	72866.8	62600.2	24773	19595.8	18443.5	18647.3	14318.8	52161.6	47635	63830.4	50271.6	35430.6	47734.5	74375.2	68315.8	59115.5	36300.3	62239.2	46096.7	56333.7	45818.2	34023.8	18591.6	15292.8	22605.5	19334.4	15421.1
K00354	706.67	2045.84	1423.67	1208.33	3640	29032.7	9705.66	2929.66	12883.5	5585.67	561	1265	798.33	3542	2644	1207	2688	2255	8674	5581	411.67	2309.67	1747.67	2847.33	2189	1139.67	3177.67	4477.67	7452.33	6145.67	601	2228.67	2013	5498.67	4624.34
K00355	26405.2	23184.5	12837	16156.3	13891.4	64125.5	82820.8	8788	28820	23430	35266	23106	765.5	7697.75	7844	72087.6	63203.7	6379.05	28407	19191.3	54220	53218.8	3723.5	26467.8	12157.4	41400.1	20665.8	21872.5	30442	15971	8412.08	8270	6252	8104.55	6452.08
K00356	51441	17484.7	946.5	21996	9001.5	55753	25153	744.5	15261	8706.5	25168	9650.66	263	12414.7	3647.33	82463	28722.5	1696	42834	12670	47979	23151.5	838	24763	6148	76074	23712	1360	36650	11300	37721.5	9304	614	16581	5336
K00360	0	0	0	0	0	0	0	0	0	0	0	0	0	0	0	381	334	175	452	565	0	0	0	0	0	2423	20017	1850	1818	1555	0	64	0	0	0
K00362	57912.5	44434.3	15616.5	29962	25807.4	67266.7	76937	18240.7	23161	29248.2	28170	24675.7	5518	15102	10601	90399	69641	22261	51081	30184	51858	47717	8790	28563	15505	84737	58181.6	22620.2	45314	29485	41337	24044.3	7544	20611	5437.67
K00363	57193.5	43890.3	15417.5	29962	24567.9	66228	74911.3	16625	22888	26910	28170	24461.7	5518	15102	10578	90399	69641	22261	51081	30184	51858	47239	8790	28563	15474	84719	57723.6	22620.2	45314	29440	41337	23724.3	7544	20201	5400.67
K00364	33612.8	18959.6	21308.6	18121.8	23848.4	112890	100900	27792.5	33735	41769.8	46747	34666.8	11546	12798	17531	126553	91774	40392	33915	43307	61607	62995	21525	21744	24735.8	65185.2	35629.8	33683.7	25437.5	28388	26976.6	17531	11786	10955	6547.5
K00365	11	0	0	0	0	0	0	0	0	0	0	0	0	0	0	381	334	175	452	565	0	0	0	0	0	2423	20017	1850	1818	1555	0	64	0	0	0
K00366	2221	3398	4253	7794	13213	1629	6256	9672	12419	19185	1352	3347	4337	6621	8475	704	4042	11002	2393	11519	1242	3270.67	4790	1326	6830	1682	1395	1806	6042	1196	2258	3355.67	4547	9607	9579
K00368	64097.5	80776.4	22813	74897.8	53502.3	67465	143270	42445	113582	81927.4	18484	33860.4	5097.75	26886.7	19136.2	53765	87465.5	43957.5	74626	59998	47821	94393	13661	93186.2	46312.8	124443	106005	45931	165408	104362	16387.5	38387.3	12616.5	41858	30770
K00370	25095	52142.8	27345.5	33432.6	47905.4	38755.5	106476	76250.8	71693.5	83884.2	9842.25	24078.2	9280.25	16095.5	15837.2	29954	74048.5	45661.2	59642.8	49043.8	18042	54467	25521	51421.2	37011.8	26709	31819.5	28092.4	86508.2	54878.5	15888.5	31980.3	18580.5	39374	28584
K00371	67959	55310.8	28843.5	58607.6	56080.4	80948.5	109157	79671.8	84923.5	93383.2	30807.2	27742.2	9506.25	29405.5	19605.2	110091	100718	51140.2	108722	63416.8	59480	59462	25452	72800.2	42166.8	26709	31819.5	28092.4	86508.2	54878.5	52844.5	40507.3	19799.5	56053	33601
K00372	5001.75	7723	7659	4437	14466.4	8205	14155	10109	4920	16262	2149	3380	3467	2302	6317	7605.75	11497	14395	7836	17833	3511	7904	6966	3948	9579	84572	52306	17602	45254	29049	3473	5133	5825	3012	473
K00373	18288	39600.8	28585.5	37081.6	49602.4	25272.5	82504.3	57581.8	69199.5	69654.2	5912.25	18470.2	9390.25	17418.5	16319.2	30073	74646.5	50621.2	68000.8	53191.8	12396	38034	25213	49042.2	37011.8	26709	31819.5	28092.4	86506.2	54876.5	15888.5	32085.3	19621.5	39536	29245
K00374	67959	55394.8	29799.5	58607.6	56940.4	80948.5	109287	81285.8	84923.5	94433.2	30807.2	27796.2	10090.2	29405.5	20075.2	110091	100832	53196.2	108722	64657.8	59480	59543	26078	72800.2	42546.8	26709	31937.5	30264.4	86508.2	56128.5	52844.5	40545.3	20379.5	56053	34085
K00375	33902.5	31447.3	42704.2	22381	56032.1	24660	51179.3	63495.3	24158	70926.7	16259.3	15318.1	29076.9	11976.4	26301.7	80367.7	63136.9	119825	72745.9	76294.6	27058.8	42209.3	54353.1	27115.8	39597.8	61587.8	48609.6	95500.6	84996	66817.9	23086.1	26271	40349.3	26531.8	25392.4
K00376	19025.5	18597.2	1926	20666	18073.8	6924	9896	2703	17872.8	12030.2	3746	3075.6	1448	12035.6	8517.1	20343	23796	3170	30884.5	12287	15835	22823	1816	19509	9376	24675.5	23285	5232	29103.5	18698.2	1891	2861	1529	7849	6395
K00380	112966	68950.6	16238	88768	52150.2	128983	102927	16174.5	87138.8	55127.4	49039	32251.3	5271.75	36123.3	19858.6	124305	87440.5	19752.7	101507	50749	98491	90973.8	10503.5	91155.5	32247.8	154966	82835.2	26779.2	121397	64135.2	74917	48695	8520	57107.8	19807.2
K00381	76770.2	54362.4	13391.8	58804.8	36915.8	89173	80474	11372	40867.6	33049.4	38499.2	29166.5	9179	24163.2	19645.5	120822	82722.2	49286.4	81673.6	58020.6	71487.8	72436	11176	66976.8	26160.8	117942	63146.4	24480	88869.8	45855.4	57829	40467	6864	39292	12869.6
K00382	403984	332330	181122	310224	268552	533785	614106	320127	392061	360969	196538	171106	64865.2	135511	106097	581751	491024	277397	480283	317342	353727	420038	154276	322025	187277	530297	397734	265036	457651	318624	238531	199667	87770	199729	120880
K00383	79394.4	47176.2	22022.1	32591.8	28726.4	157008	116646	26856.9	43911.2	38480.2	57367	39834.9	12601.8	17093.7	18428	153171	104524	41954	47880.2	45255.5	77415	72278	21313	27914	23420.2	86708.8	41484.8	35078.7	54581	30466	36087.9	21448	11917.2	14803.8	6303.5
K00384	330029	265233	245197	302357	316676	529418	598501	458898	455409	461888	204941	176291	120412	156258	143188	567449	473937	457937	412978	369729	332147	403104	265453	293615	223151	427202	325113	365884	368125	305062	190072	157126	154143	189344	150418
K00385	996	6243.25	5494.25	23803.8	9649.83	1623.5	6488.5	12800.5	8509	9012.5	1287.25	5858.25	13353.8	6989	10463.2	2070	7456.2	38397.4	38381.6	19025.6	744.5	9458.25	21225.2	19700.8	6087.75	852.6	10378.8	40224.8	32914.8	11355.4	1259.75	7279.5	16872	18281.5	8266.1
K00389	27	219.5	271.5	1368	257.93	3013	34946	8097	2219	2470	1474.75	10659	1163.5	1260.25	1100	482	661	902.5	452	1001	20.5	136.5	324.5	0	169.5	2518	20317.1	2437.7	1818	1862.5	324	2677.5	488.17	96	581
K00390	100457	70039.7	19789.5	91066	54807.7	133462	163255	38318.5	121335	78714.4	51152.2	45160.3	10786.2	40726.1	28529.1	154322	110949	37525.2	131065	78356.7	98228	101185	16351.5	107963	47111.6	155878	111105	32965.9	143959	86724.1	68719.5	51860	13249.7	63678.2	26380.2
K00392	16063.8	16003.5	5286.75	33137.8	26173.8	22497	62346.5	18231	43287	33686	4637.5	15857.8	7528.25	10206.8	14010.8	16811	21079.7	47660.9	42001.6	44379.6	10558.8	18351	8431	47598.2	24316.2	23432.6	40641.8	24421.8	81245.3	51441.9	5814.5	11183	5344.5	31681	20349.6
K00394	430	2992.5	2633.5	10313	6650.5	19.5	506.5	3652	0	2381	67.5	1669.5	1651.5	168	3874.5	142	521	5804.5	425	8721	268.5	2794.5	1955.5	17138	3462.5	100	794.5	5811.5	13816	6823.5	166	1973.5	1538	6573	3488
K00395	430	2992.5	2633.5	10313	6650.5	19.5	506.5	3652	0	2381	67.5	1669.5	1651.5	168	3874.5	142	521	5804.5	425	8721	268.5	2794.5	1955.5	17138	3462.5	100	794.5	5811.5	13816	6823.5	166	1973.5	1538	6573	3488
K00399	0	0	0	0	0	0	0	0	0	0	0	0	60	0	25	0	0	766	0	349	0	0	221	0	99	0	0	139	0	61	0	0	0	0	0
K00400	0	0	0	0	0	0	0	0	0	0	0	0	60	0	25	0	0	1532	0	517	0	0	442	0	99	0	0	278	0	122	0	0	0	0	0
K00401	0	0	0	0	0	0	0	0	0	0	0	0	60	0	25	0	0	766	0	349	0	0	221	0	99	0	0	139	0	61	0	0	0	0	0
K00402	0	0	0	0	0	0	0	0	0	0	0	0	60	0	25	0	0	766	0	349	0	0	221	0	99	0	0	139	0	61	0	0	0	0	0
K00404	75774	51402.2	9090	44723	31056.8	90740	87782	14609	49898.3	43229.2	39002	28760.6	5291.25	28887.6	18256.6	120607	82020	19853	89679	48561	71347	70532	9153	51964	24797	117788	63897	17281	76858	40435	58445	41354	7990	38992	14573
K00405	76445	52878.2	9343	45441	33892.8	90740	87782	14609	49898.3	43229.2	39002	28760.6	5291.25	28890.6	18256.6	120607	82020	19853	89679	48561	71347	70532	9153	51964	24797	118881	65981	19748	82733	44275	58445	41354	7990	38992	14573
K00406	84139	58675.9	12167	52127	40149.1	128136	130812	25415	73562.1	65948.4	49533	37373.7	5472.25	32289.2	20559.2	135679	93496	21816	97786	53538	94135	103770	9982	63261	29984	165340	95453	18383	98002.5	51811	67874	47285	8167	41853	16905
K00407	74487	49769.2	8963	44221	29825.8	90347	84223	14322	49287.3	40125.2	37843	27808.6	5087.25	28277.6	16487.6	117820	80112	19379	88261	46428	70562	69359	8935	51358	23076	116323	62363	19210	79431	42989	57574	39321	7775	37559	13736
K00410	0	19	0	0	0	0	0	0	0	0	0	19	0	0	0	0	0	0	0	0	0	0	0	0	0	0	0	0	0	0	0	0	0	0	0
K00411	76527	53575.2	10125	47898	36578.8	90740	87775	14549	49898.3	43229.2	39002	28744.6	5270.25	28890.6	18256.6	120607	82020	19853	89679	48561	71347	70493	9100	51964	24797	118971	66882	21729	86498	47576	58445	41369	7990	38992	14573
K00412	76543	53644.7	10396.5	47898	36836.3	90759.5	87951.5	14973	49898.3	43510.2	39012.5	28817.1	5471.75	28890.6	18426.1	120637	82211	20580.5	89679	48997	71360.5	70629.5	9424.5	51964	24966.5	118991	66984.5	22301.5	86498	47883.5	58451	41400.5	8101	38992	14657
K00413	76527	53537.2	10125	47898	36578.8	90740	87775	14549	49898.3	43229.2	39002	28744.6	5270.25	28890.6	18256.6	120607	82020	19853	89679	48561	71347	70493	9100	51964	24797	118971	66882	21729	86498	47576	58445	41369	7990	38992	14573
K00425	111703	94225.1	116974	106058	130437	171717	190323	200840	152878	174192	52506.5	47249.5	39643.4	44955.2	50357.7	159163	140196	159793	152783	140870	98656	116333	111105	109854	88440	158309	118732	133578	134312	139844	79679.6	62810.6	58961	74699.9	64418.1
K00426	111703	94225.1	116974	106058	130437	171717	190323	200840	152878	174192	52506.5	47249.5	39643.4	44955.2	50357.7	159163	140196	159793	152783	140870	98656	116333	111105	109854	88440	158309	118732	133578	134312	139844	79679.6	62810.6	58961	74699.9	64418.1
K00427	0	0	0	0	0.43	0	0	0	0	0	0	0	0	0	0	0	0	0	0	0	0	0	0	0	0	0	3.6	15.2	0	0	0	0	0	0	0
K00428	114933	64477.5	10363	85769	36732.5	151095	113045	11304	94871.3	46401.2	41067.5	27168.6	4436.5	35811.6	17442.1	156963	82717	8016.5	110231	35382	96514.5	81034.5	6599.5	81941	27300.5	182289	87891.7	8705.9	105239	40338.5	74143	38802.5	3560.17	45010	16782
K00432	133158	96704.7	136339	103424	118848	197082	209286	224612	121498	171036	83979.8	65015.4	63929.7	46225.7	58587.5	246463	198857	226316	129840	146749	134463	151706	166771	100270	95895	250569	154765	150698	120372	111722	82516.9	60629.6	68095.3	54934.4	49318.1
K00433	0	5	37	26	78	30	1738	9647.9	3.2	313.9	5	173.5	159.8	0	81.2	711	221	78	1101	0	0	0	5	621.8	12	10922	5124	180	1625	1249	4028	1886	152.17	345	443
K00435	0	0	0	0	0	0	0	0	0	0	0	0	0	0	0	0	0	0	0	0	0	0	0	0	0	0	0	0	0	0	0	0	0	0	0
K00436	227	1818.5	5623.5	34	3453.5	149.5	504.5	750.5	0	458.5	71.5	497.5	1736.5	0	995.5	213	1277	6488.5	0	2459	351.5	2297.5	6528.5	30	2251.5	33	136.5	838.5	0	378.5	22	244.5	1448	0	492
K00437	0	131	956	0	860	0	200	1614	0	1050	0	81	584	0	470	0	216	2056	0	1241	0	119	626	0	380	0	189	2172	0	1250	0	63	580	0	484
K00440	0	0	0	0	0	0	0	0	0	0	0	0	30	0	12.5	0	0	766	0	247.5	0	0	221	0	40.5	0	0	139	0	61	0	0	0	0	0
K00441	0	19	0	0	0	0	0	0	0	0	0	0	60	0	25	0	0	1532	0	495	0	0	442	0	81	0	0	278	0	122	0	0	0	0	0
K00442	16	107.5	271.5	0	257.5	19.5	176.5	424	0	281	10.5	72.5	261.5	0	194.5	30	191	1493.5	0	763	13.5	136.5	545.5	0	250.5	20	102.5	711.5	0	368.5	6	31.5	111	0	84
K00443	0	0	0	0	0	0	0	0	0	0	0	0	30	0	12.5	0	0	766	0	247.5	0	0	221	0	40.5	0	0	139	0	61	0	0	0	0	0
K00446	0	20	45	0	0	0	45	60	841	0	0	16	29	0	4	0	0	0	0	0	14	39	53	0	0	0	0	0	0	0	0	64	0	0	0
K00448	0	0	0	0	0	2483	34685	6056	1903	1812	1075	10143	510	780	805	0	0	0	0	0	0	0	0	0	0	2423	20038	1850	1818	1555	312	2646	375	96	496
K00449	0	0	0	0	0	2483	34685	6056	1903	1812	1075	10143	510	780	805	0	0	0	0	0	0	0	0	0	0	2423	20038	1850	1818	1555	312	2646	375	506	496
K00450	5002	7826	7659	4437	14466	6180	12383	9779	4065	14675	2109	3448	3739	2283	6406	7223	11118	14142	6283	17268	3511	7904	6966	3948	9579	7541	10546	16982	8119	19345	3473	5069	5825	3012	473
K00451	4330	3205.5	2138	1152	622.5	9666	7517	132	1602	1100	5460	1437	13	1208	617	13160	7868	1342	3768	2406	7585	6228	22	1745	716	14273.5	6164	364	18286.5	1294	4035	1981	21	642	320
K00452	0	0	2117	0	232	0	0	0	0	0	0	0	0	0	0	0	0	0	0	0	0	0	0	0	0	0	0	0	0	0	0	0	0	0	0
K00453	5000	7723	9776	4437	14698	6295	12726	9779	4065	14677	2109	3357	3458	2283	6310	7604	11497	14395	7836	17833	3511	7904	6966	3948	9579	82117	32291	15826	43436	27494	3473	5154	5861	3012	473
K00455	0	0	0	0	0	0	0	0	0	0	0	0	0	0	0	21565	6746	0	8324	0	0	0	0	0	0	0	3.6	15.2	0	0	0	0	0	0	0
K00457	58990	26658.5	10149	29074	23896.9	84048	97011	16508	26217	29261	37484	30696	4254	20229	11963	112690	66594	17039	66952	36096	59902	40274	7367	39239	18849	106222	48371	17045	61662.5	30514	51319	31086	6712	26089	7432
K00459	136316	84136.9	30288.8	112367	78983.1	177835	183776	33996	119171	78335.2	69290.5	53750.3	16755.5	62876.8	37274.3	221878	139123	77832.9	184245	101455	133514	116624	28827.2	112934	52061.2	244306	149280	51239.8	205320	106341	122587	87304.5	20499.5	91035.5	33552.1
K00462	0	0	0	0	0	0	0	0	0	0	0	0	0	0	0	0	0	0	0	0	7	0	0	0	0	0	0	0	0	0	0	0	0	0	0
K00467	0	0	0	0	0	0	0	0	0	0	0	0	0	0	0	0	0	0	0	0	0	0	0	0	0	0	0	0	0	0	0	0	0	0	0
K00469	0	0	0	0	0	0	0	0	0	0	0	0	0	0	0	0	0	0	0	0	0	0	0	0	0	0	0	0	0	0	0	0	111	0	0
K00472	4989	7723	7659	4437	14466	6180	12383	9779	4065	14675	2109	3357	3458	2283	6308	7223	11163	14220	7384	17268	3511	7904	6966	3948	9579	7447	9866	15289	6919	17956	3473	5090	5861	3012	473
K00477	0	0	0	0	0	0	0	0	0	0	0	0	0	0	0	0	0	0	0	0	0	0	0	0	0	18	0	0	0	0	54	0	12	36	0
K00479	0	0	0	0	0	0	0	0	0	0	0	0	0	0	0	0	0	0	0	0	0	0	0	0	0	0	0	0	0	0	0	0	0	0	0
K00480	4989	7743	7704	4437	14466	6180	12428	9839	4906	14675	2109	3373	3487	2283	6312	6583	11118	14142	6283	17268	3525	7943	7019	3330	9579	7447	9887	15289	6919	17956	3473	5090	5861	3012	473
K00481	4989	7723	7659	4437	14466	8663	47113	15895	6809	16487	3184	13500	3968	3063	7113	7223	11163	14220	7384	17268	3525	7904	6966	3948	9579	12186	29984	17139	24829	19511	3785	7736	6236	3108	969
K00483	0	0	0	0	0	0	0	0	0	0	0	0	0	0	0	21565	6746	0	8324	0	0	0	0	0	0	0	3.6	15.2	0	0	0	64	0	0	0
K00484	19048	24574.2	502	17022	5787.8	25428	41304	810	19372.8	7972.2	10198	13590.6	151.25	8815.6	2626.6	51069	46501	1350	37103	11827	19499	38219	619	19850	5874	33032	27872.6	903.2	28491	9892	16498	24261	391	12456	4551
K00486	0	0	2117	0	232	113	343	0	0	0	0	0	0	0	0	0	0	0	0	0	0	0	0	0	0	0	0	0	0	0	0	0	0	0	0
K00491	0	0	0	0	0	0	0	0	0	2	0	0	0	0	2	0	0	0	0	0	0	0	0	0	0	0	0	0	0	0	0	0	0	0	0
K00494	0	0	0	87	109	0	0	0	0	0	0	0	0	0	0	0	0	0	0	0	0	0	0	0	0	0	0	0	0	0	0	0	0	0	0
K00496	0	0	0	0	0	0	0	0	0	0	0	0	0	0	0	381	334	175	452	565	0	0	0	0	0	0	0	0	0	0	0	0	0	0	0
K00499	4989	7743	7704	4437	14466	6180	12428	9839	4906	14675	2109	3373	3487	1967	6312	6583	11118	14142	6283	17268	3511	7943	7019	3330	9579	7447	9830	15215	6919	17956	3527	5056	5837	3048	473
K00500	0	20	2162	0	232	115	388	60	841	0	0	16	29	316	4	640	45	78	1101	0	0	39	53	618	0	2334	894	74	16092	0	0	34	36	427	22
K00507	54660	23453	7962	25963	20944	61918	41169	10197	20167	23225	27044	12652	3591	14289	9607	87341	38040	15866	48177	27986	50595	29332	7205	27706	14734	82176	32255	15781	43496	27494	40483	13490	6015	19592	4838
K00508	0	0	0	666	0.86	13785.5	41672.5	8021	5891.5	2856	1319	10143	510	780	805	381	334	175	452	565	6251	4408	22	1013	626	13350	25239	2214	3443	2849	4350.5	4563	396	441	794
K00510	1967	19246.3	3613	1372	1437	1644.5	2948.83	1927	2386.5	467	435.25	1920.67	1692	513.75	217.5	2697	32023	7321	2452	2098	1263	17868	1532	857	740	120	5427	4974	0	391	545.5	7588.33	1154	513	66.67
K00517	1978	19358.3	3613	2740	1437	0	1273.33	7	0	0	51	1650.67	1396	349	166	4099	32736	7749	4457	3228	1270	17868	1532	1475	740	134	5461	4974	0	391	548	7665.33	1154	513	66.67
K00518	0	0	0	0	0	0	0	0	0	0	0	0	0	0	0	381	334	175	452	565	0	0	0	0	0	0	0	0	0	0	0	0	0	0	0
K00520	26926.5	21686.8	10054.5	5552	18724.2	6192.5	12445.5	13027.5	4094	15552.8	2109	3378.75	3516	2298	6552	6583	11118	14142	6283	17268	3518	7904	6966	3330	9579	7447	9833.6	15230.2	6919	17956	3473	5088	5825	3302	1229
K00523	84818.2	49973.7	9162	66220	32896.1	97286	88305	11642	51297.8	35851.2	39096.5	26463.8	3915.25	25901.3	13334.6	121313	79707	16567	82865	41855	79192	75197	8851	71289	25231.8	120938	65004	16960	78459.2	41546	58233	39537	6617	32928.8	10245.2
K00525	224411	197199	202091	190262	218526	290326	385723	323351	253860	292755	113378	110551	81290.5	89924.4	92410.9	323316	308529	319726	282230	251796	188659	256779	208624	184274	154322	260053	213602	275133	259044	223265	115453	112466	102915	116087	90536.7
K00526	209356	163904	87528.8	175310	141095	268811	317116	145219	228179	186883	108953	97113.9	46002.5	85626.3	70876.4	309961	271260	179434	266535	183184	179079	213769	83473.6	168543	100402	243291	180676	156809	243069	164917	107944	95994.8	57068.7	113357	71773.2
K00527	155747	159454	165632	163590	184311	254105	343065	306727	236046	268019	103801	103774	76520.2	77712.4	88002.8	284610	277340	297928	236142	233499	165362	243273	177894	160396	139048	138096	132790	222296	184825	175904	48703.8	60559.4	93510.6	89152	86580.6
K00528	136700	144011	88407.8	113657	128389	173266	247790	146818	145079	161123	56186	73428.6	38030	55924.2	50727.4	174815	202912	152938	224030	159127	105305	172193	83580.4	121223	84929.5	180212	174974	167080	197290	155277	91471.8	99540.2	51560	83425	51438.2
K00529	4989	7743	7704	4437	14466	6180	12428	9839	4906	14675	2109	3373	3487	2283	6312	7604	11537	14395	7836	17833	3525	7943	7019	3948	9579	7447	9833.6	15230.2	6919	17956	3473	5261	5825	3012	473
K00531	0	38	0	0	0	0	0	0	0	0	0	0	0	0	0	0	0	0	0	0	0	0	0	0	0	0	0	0	0	0	0	0	0	0	0
K00532	0	0	0	11	0	0	0	0	0	786	0	0	0	0	122.5	0	0	0	0	640	0	0	0	0	325	0	0	0	0	493	21	83	111	0	224
K00533	171	415	1213	3.75	1040.25	0	130	1614	0	1050	0	54	584	0	483	499	2223	3643	6912	1431	397	1295.67	1377	2461.75	1617.75	0	136.25	2279.75	7	1341	23	184.67	786	30	752.25
K00534	0	84	956	0	860	0	130	1614	0	1050	0	54	584	0	470	0	114	2056	0	1241	0	81	626	0	380	0	118	2172	0	1250	0	38	580	0	484
K00537	202895	149964	82540.5	178755	139772	312392	326072	147212	209183	187918	134967	107180	48623.4	86601.1	74870.5	401251	318718	181307	265690	187658	211646	236326	91227.9	170845	104620	244190	157499	129172	191637	127635	116275	92802.1	62835.7	103956	63172.4
K00545	0	0	0	0	0	0	0	0	0	0	0	0	0	0	0	0	0	0	0	0	0	0	0	0	0	0	0	0	0	0	0	0	0	0	0
K00547	33457.1	35366.8	20984.6	36652.2	40695.1	98650	94044.7	32818.4	59974.9	44690.4	28923.3	27070	7477.31	16536.8	17891	81760.7	76851	38235.5	28262	48948.5	43548.7	58653	22211	43644.7	38197	14762.3	22566.3	29940.9	42942	46595.7	2475.33	8587.33	15943.2	27995.8	25005
K00548	96587.1	72324.9	83565.1	111136	134696	137821	137172	171451	129758	178869	54911	42328.9	45666.7	57403.5	57722.9	134312	113223	183644	162684	141249	93468	102382	94357.2	104131	91317.6	132668	88784.4	97295.2	131819	116217	73064.9	49347.2	49071.5	75691.6	58684.9
K00549	187290	144845	68585	154776	134919	274653	355980	115752	248106	168390	114340	99512.8	27839.6	84116.1	55653.5	302553	250114	121970	189169	169786	189270	202099	50054.5	153859	90539.8	273574	179912	108808	248651	165367	106039	87479.7	37469.3	93372.7	60150.7
K00554	198825	184018	173059	191092	210074	285063	378178	315498	257895	288130	111928	109786	80154.9	92555.2	93758.3	317162	303561	300444	286374	246790	185628	251774	179581	188361	147038	253314	209075	253259	255143	212865	112274	110147	100329	121952	99862.6
K00555	0	0	0	0	0	0	0	0	0	0	0	0	30	0	12.5	0	0	766	0	269.5	0	0	221	0	58.5	0	0	139	0	61	0	0	0	0	0
K00556	19343.5	10050	4305.5	31251	13074.4	25945.5	21386.2	3561.5	39776	16953.2	8312	4210.25	1470.5	6309.75	3850	19813.3	14065.5	3745.65	15317.8	8641.67	19852.5	19527.2	3239.5	32299.5	9864.58	21817.8	14676.2	4379.87	15121.2	11491.1	9113	6237	1010.17	11405.8	4256.25
K00557	40525	35821.7	1988	31182	14571.4	52728	61290.5	4412	37203.3	20481.2	20667	19311.8	1766.25	18895.3	9096.93	57125	55409	6136	55555	23724	35976	50103	2211	32853	11068	64367	42815.6	6026.2	57127	20234	29685	31984	1969.17	24837	9735
K00558	164185	132565	121432	160484	176277	143104	262884	357188	157012	254489	64141.5	68361.2	48716.3	72861.5	68223.4	186722	163449	151895	207475	159478	108792	151524	119105	115883	117119	175120	156263	200189	185629	173991	89025.7	85794.3	67064.7	104400	79945.6
K00560	196427	171502	173512	172195	175311	279143	346096	249080	225553	228206	110004	101038	69013.1	79698.4	73924.6	312987	280368	263259	257186	212504	183463	232837	175229	168067	126752	245908	188465	213138	227795	174399	110776	100984	92725.8	105649	79482.9
K00561	920	1466	632	784	1400	0	3723	39822	0	4641	37	185	58	419	98	120	520	425	1790	399	102	404	247	974	239	1507	2067	1567	1769	2812	896	1192	552	513	1320
K00563	55820.8	34294.3	18428.1	29988.3	22570.3	108732	103441	25770.9	51872.2	45244.2	46339.2	34918.4	12577.8	19444.9	16913	124336	88307.5	36014	56589	35579.5	61746	62256.5	17549.5	30413.3	20446.8	53670.2	26311.3	22235.7	35340	20735.5	24063.6	16683.5	9899.5	20914	13952.5
K00564	77026.4	45398.9	23610.8	58559.6	32191.3	134218	123944	51133.9	75607.2	57948.2	55197.2	40449.7	17775	32686.7	22761.8	146467	103295	66859.9	78010.2	48552.1	77209.5	73824.8	21913.8	44716.2	24789	82650.4	41462.2	31202.7	72066.8	32215.9	37104.3	23991	12951.2	35396.3	19147.1
K00566	203733	196420	190840	225698	234640	294240	406916	379409	314238	334796	115579	119978	98928.9	121436	116349	323160	323206	381667	338773	285851	188751	263184	197592	212959	160889	259217	221868	279900	306321	239583	116664	119242	111382	154033	118935
K00567	196486	184435	180601	184133	218815	283094	368717	296901	247017	274740	111770	109200	79317.7	88721.2	93104.4	318283	304685	310895	277824	252219	183953	250082	185354	177536	148148	247027	211154	261346	255076	218902	109382	111177	102716	121193	93694.9
K00568	95553.5	57787.4	12714.5	52982	33025.7	89802	92780	11631	48344.8	35868.2	38401	27213.6	3946.25	25266.6	14002.6	141497	86474	16616	91330	41555	71256	69288	8107	48295	22477	145047	71949.6	17507.2	89385	38824	57959	40106	6712.17	33943	10248
K00569	0	0	0	0	0	1942	1738	305	818	1567	0	0	0	0	0	0	0	0	0	0	0	0	0	0	0	18	0	0	0	0	0	0	0	0	0
K00570	0	0	0	0	0	0	0	0	0	0	0	0	0	0	0	0	40	0	0	0	0	82	5056	57	1560	0	0	3152	33	293	0	0	2026	45	708
K00571	122056	107294	78586.9	111073	85308.6	224496	259267	94452.9	104118	111324	100354	89305.2	32145.1	46006.9	38914.4	282791	234620	108261	190424	103786	155074	177503	88435.7	95318.5	70651.2	68364.4	92481.9	109828	128953	83972.2	62826	45362.4	36030.3	57442.9	31690.4
K00573	154461	95067.9	33623.5	110052	82983.2	195008	181462	47175	118784	99689.4	75810.5	47645.3	15978.2	54008.3	37710.1	221144	139562	45947.2	152362	87844	145476	130146	27621	123262	58370.2	228091	121569	58166.2	162630	99935.2	124074	86528.5	17796.2	82827.8	28012.2
K00574	64878.5	38552	24518.5	45502	52100.9	71897	59169.5	31027	43566	54950	30719.8	19124.5	10354.5	21548.2	21191	98649	55752.5	43104	87462	62971	55486.5	41381.5	19935.5	46020.5	32070	94746.3	45722.8	39863.4	83023.5	51651.7	44869.5	20749.5	15694.7	32378	9805
K00575	54619.5	30846.8	33630	40945.5	43016.2	92600.7	69183.7	65009.9	56434.5	69940.9	26697.5	17036.2	14620.8	21056.8	19893.8	84855	48941	63493.8	62393.8	46088.2	49716.5	39944.3	35512	38966.8	29608.8	92921.5	47102.8	38370.4	55089	44815	42486.5	19282.6	19578.5	31546.5	23472.2
K00577	0	0	0	0	0	0	0	0	0	0	0	0	60	0	25	0	0	1532	0	495	0	0	442	0	81	0	0	278	0	122	0	0	0	0	0
K00578	0	0	0	0	0	0	0	0	0	0	0	0	30	0	12.5	0	0	766	0	247.5	0	0	221	0	40.5	0	0	139	0	61	0	0	0	0	0
K00579	0	0	0	0	0	0	0	0	0	0	0	0	30	0	12.5	0	0	766	0	247.5	0	0	221	0	40.5	0	0	139	0	61	0	0	0	0	0
K00580	0	0	0	0	0	0	0	0	0	0	0	0	30	0	12.5	0	0	766	0	247.5	0	0	221	0	40.5	0	0	139	0	61	0	0	0	0	0
K00581	0	0	0	0	0	0	0	0	0	0	0	0	30	0	12.5	0	0	766	0	247.5	0	0	221	0	40.5	0	0	139	0	61	0	0	0	0	0
K00582	0	0	0	0	0	0	0	0	0	0	0	0	30	0	12.5	0	0	766	0	247.5	0	0	221	0	40.5	0	0	139	0	61	0	0	0	0	0
K00583	0	0	0	0	0	0	0	0	0	0	0	0	30	0	12.5	0	0	766	0	247.5	0	0	221	0	40.5	0	0	139	0	61	0	0	0	0	0
K00584	0	0	0	0	0	0	0	0	0	0	0	306	770	0	80	0	698	3874	0	614	0	577	1744	0	152	0	0	278	0	122	0	0	0	0	0
K00586	0	0	0	0	0	0	0	0	0	0	0	0	30	0	12.5	0	0	766	0	269.5	0	0	221	0	58.5	0	0	139	0	61	0	0	0	0	0
K00588	15595.5	9477.95	6110.75	32288.8	14814.8	18530	24765.8	28192.5	46683	30329.2	3961.25	5268	6805.25	10528.8	9321.25	8399.35	11658.7	33370.1	15110.4	16965.6	12691.5	16413	5898.75	32201.2	10748.5	10310.9	9836.45	7601.8	14998.5	12004.6	5913.75	6174.5	4395	15472.2	7875.35
K00590	0	180.25	0	82	192.25	12.5	62.5	3248.5	29	877.75	0	21.75	0	0	0	0	0	0	0	0	0	0	0	0	0	0	0	0	0	0	0	0	0	0	0
K00595	56203	33937.8	32353.5	39056	50691	63453.5	50425	36220	35681	49162.2	27325.8	18838	15213.5	21327.2	19441.8	87186	48908.5	56843.8	84790	60303.4	52977.5	43217.2	29923.8	48229.5	34429.1	9633	20450.5	44808.2	30403.5	40423.3	42014	20812.7	17531	31395.5	23923.5
K00598	11	0	0	0	0	9543	2801	45	1602	1189	244	19	0	0	0	381	334	175	452	565	6251	4408	22	1013	626	13339	25075.6	1990.2	3443	2701	4007	1859	57	345	298
K00600	199111	183096	187358	211858	226254	287950	412209	337506	280164	301715	113328	117709	74573.9	100300	93682.3	317374	299321	291148	301235	247008	186270	249383	184650	202251	157433	252382	203097	213967	252595	205239	112679	110543	97125.1	135950	107179
K00602	200900	196149	236539	209183	256886	287034	402266	435346	279637	352352	112477	114633	102537	98829.9	109176	318561	316335	383102	300620	287935	187564	270545	260472	205378	185699	254227	214859	299451	258939	229221	112905	116636	133900	131814	120748
K00603	23503.2	32076.3	30508	9625.75	24477.1	56490.7	73409.7	21837.7	14457	27997.2	26332.8	28506.2	13821.8	5084	13943	71408	74419.7	64802.7	16565.6	37154.8	37726.5	57066.2	26290.5	13212.8	18393.8	13075.9	22603.8	34679.8	4206.55	19461.9	7102.5	12642.8	12579.5	1531.5	8093.2
K00604	259183	212075	181132	223842	227620	352615	420776	316292	276841	297027	139793	119883	81009.9	111267	99274.9	414804	348619	314253	342163	266452	246619	294621	189349	229758	161411	276813	228852	255155	275361	218647	155773	131521	100367	143776	105659
K00605	94026.5	108592	103470	73228.2	99941.7	157897	191072	158075	137764	147074	51734.8	56155.7	36858.6	40550.8	41586.8	156892	162239	139652	136835	112102	94274.7	141011	97830.4	89299.5	76214.2	161157	140850	138621	153226	126975	72099.1	70833.3	47141.5	66941.4	49140.9
K00606	118555	123016	115679	114035	136074	178199	235274	202686	168118	181688	54349	60108.8	45469.5	51173.6	51253.6	163865	173065	166587	167614	141070	105896	155368	118872	117211	88270.7	166064	148739	183108	174255	154229	73174.5	74420.5	62664.7	68743.6	56528.3
K00608	32	1100.5	1013	0	858.5	44	1095	0	0	1049.5	29	714	635	0	533	72	2072	2246	0	1152	64	2464	1476	0	1006	107	2083	2842	0	1471.5	6	272	110	0	81
K00609	178829	175625	171134	183812	206259	261172	364707	312947	250423	285391	103398	105798	79262.9	88332.2	92679.8	294690	293383	301354	271360	245042	170961	240339	176918	180062	145456	224505	196383	247965	235176	207388	100523	105598	100039	116494	99508.1
K00610	28298.3	56366.9	74510.3	57169.1	68554	34447.5	91652.7	117139	65989.6	79768.6	13602.5	27570.2	26429.1	28538.1	24818.8	37391.2	72542.7	97700.6	82619.8	65440.6	26186.7	75328.8	83368.9	52895.1	49223.7	41582.7	61362.5	87794.8	78882.8	61310.8	21276.6	43750.9	35180.8	36085.3	32448.4
K00611	113216	106920	87030.2	122730	131968	173626	219395	167190	169683	182650	66560.2	63710.1	38099	61819.1	59601.6	187032	182488	163773	201249	157649	102543	145941	76006.3	114257	88499.3	144511	140975	141204	199596	162796	58394.6	66838.6	51520.2	91533.5	76052.4
K00612	0	19	0	0	0	0	0	0	0	0	0	0	0	0	0	0	0	0	0	0	0	0	0	0	0	0	0	0	0	0	0	0	0	0	0
K00613	9328	11121.5	6382	5647.33	10402.5	981	6407	14292.5	24443.5	20847	177	876.5	1220	4292	4380.5	11858	14042.5	16646	8652.5	18852	5950	10711	4325.5	14127.7	13070.8	12586	15040.3	15274.5	39153.2	35526.5	830	3438	4063.5	11307.5	10105.3
K00615	284732	266371	252428	353467	331411	383312	537375	515666	530726	507901	131817	143644	140817	165742	157572	397937	404904	499070	454257	371449	221026	336845	284235	292863	229332	282110	276997	414641	399970	327840	125554	152230	180368	216564	174199
K00616	168126	139781	83064.2	155133	141974	214461	270176	183469	219522	194808	77376.6	69823.8	41575.4	73731.4	58559.2	250873	209486	148582	256034	160641	138562	169337	76794.9	157235	90707.2	237418	180907	165898	240370	176848	104172	91366.8	50200.8	104182	67808.8
K00619	10217.5	15832	38390	23564.8	51637.5	16419	33958	51032	51306.5	54193	3408.5	6202.5	12421.2	13774.8	19650.8	12616	18853	45245.2	23870.8	39431.8	6513.5	15924.5	24831.5	24483	27756.5	15613.5	37050	27077.5	47149.5	50473.5	1584	7647.5	24626	24418	28776
K00620	116666	95347.9	59793.8	113465	108068	203937	208493	126643	138574	152219	69657.2	61038.8	24646.3	51496.1	49549.1	206768	166505	84151.2	186497	119604	119340	138459	43123.5	120152	70489	143032	118910	75913.5	181584	117908	64075.8	55205.7	38307.5	82546.8	56405.5
K00622	0	0	0	0	0	0	0	0	0	0	0	0	0	0	0	0	0	0	0	0	0	0	0	0	0	0	0	0	0	0	0	0	0	0	0
K00625	110842	81551.7	101797	85406.1	99442.4	166427	180861	185123	104257	144000	74095.8	60651.8	51968.4	48925.2	50157.9	211683	154928	182011	129686	120785	112961	123948	119913	78356.2	75184.7	56512.5	59917	142263	69302.6	75960.1	62782.4	41947.4	55946.8	52005.1	46991
K00626	212591	122125	90875.5	114772	160191	305923	397411	224016	137084	209181	119781	111301	50313.8	72880.2	78075.1	362172	225225	183838	209300	187031	201124	160534	75591.8	116987	98590.2	490358	310426	158281	285837	200989	170989	109270	59495.7	94507	52636.1
K00627	201556	168303	64461.2	145141	104624	254237	304021	66101.9	155679	110259	104520	94676.4	25085.4	60003	43235.6	295546	264159	96240	203821	117214	172543	203304	46118.3	128095	63401.8	230293	171172	88405.6	166039	98052.9	107481	91122	29568.2	77727.7	40623.5
K00631	19814.5	9128.84	3117.5	9848.5	2299.1	26031.5	15915.5	3387.5	8560.5	4712.5	8597	4299	1554	4321.5	1238	22463	11897.5	5504.5	13513	2923.5	14766.5	12097.5	3819	8559	2078.5	28075.5	12072.6	7298.7	14510.5	3531.5	11808	5067	794.67	5454	484
K00632	64251	34879.5	19752	31552	43563.4	79723.5	59310.5	24033.5	26652	41494.5	34618	17670.5	7260	17464	16608	107853	57232	30354	63961	47269	61691	43542	14318	33412	25202	203392	98074.2	33933.4	88969.5	61756	58142	32486	12030.2	30735	8395
K00633	840	4956	53000	2691	27362.5	13463	19395	14527	4448	7438	2449	2923	7142	996	3676.5	816	3660	36297	1569	10063	505	4435.67	35811	2781	10393	323	7246.6	27926.2	724	13154.2	276.33	2019.67	14359	897	4183
K00634	2261	12639.3	56301.5	4562.5	32248	29660	24283	87448	14399	33872	873	4994	22158	1659	9646.5	2527	13933.5	75708.2	5038.25	25620.2	1975.5	21811.5	79422	4123.5	24738.8	1369	10728	66086.7	2607	14601.6	716	6891.5	32184.5	1780	11410
K00635	11	0	0	0	0	0	0	0	0	0	0	0	0	0	0	0	0	0	0	0	0	0	0	0	0	0	0	0	0	0	0	0	0	0	0
K00638	0	0	0	11	0	0	0	0	0	0	0	0	0	0	0	0	0	0	0	0	0	0	0	0	0	0	21	0	0	0	21	83	111	0	59
K00639	31000.2	37282.9	74301.4	47023.8	61801.4	56726	83350.2	97711.5	63360	73717	18093	16106.8	21887.3	13061.8	18211.8	37052.3	40789	73720.1	32573.5	39507.6	32890.7	55470.4	77000.9	47470.8	42566.7	40500.9	38390.4	63644.7	27127.6	39407.8	21166.5	21615.2	26858.7	18310.7	22915.8
K00640	202860	182879	142091	196282	223323	295266	375133	272885	262232	297826	111120	107209	68975.9	87480.6	92304.6	319821	299144	268850	291330	258256	192266	251073	148063	193807	155836	273499	213181	213018	278332	216051	114835	110135	87640.6	121357	95360.2
K00641	126978	103939	39114	109996	83141	166783	202011	74728.2	150839	125967	54308.8	50415	13020.8	47452.1	33362.6	179552	156891	67870.6	179907	109392	116227	133794	25181	122268	59496.6	190353	137205	76043.5	176421	120076	84144.5	69344.8	22409.5	77361.8	38176.2
K00643	0	38	0	0	0	0	38	0	0	0	0	19	0	0	0	0	40	0	0	0	0	0	0	0	0	0	21	0	0	0	0	0	0	0	0
K00645	184869	165030	145440	171244	174631	279596	359037	263186	216119	237091	110538	106068	70885.1	83731.8	80215.4	298447	276963	249334	222075	186729	176646	232263	162018	159906	122360	234101	184336	198484	196781	150693	108884	101582	83138.1	101675	78840
K00646	0	0	0	0	0	0	0	0	0	0	0	0	0	4	0	0	0	0	15.6	0	0	0	0	12.6	0	0	0	0	0	0	0	0	0	0	0
K00647	195112	128673	38886.5	193700	111534	228412	205382	75307.5	190213	123447	78651.5	53919.9	14698.5	66624.9	41178.7	199630	168108	54388.4	186690	101110	158566	154352	39838	184612	74799.8	209010	136387	55286.2	174871	101730	114824	69804.5	21043.2	88947.1	27468.8
K00648	274608	250071	200288	275320	245255	377832	482219	398016	322360	320055	146011	140921	96092.1	112907	109148	395769	397258	350271	290164	259690	253436	333463	232010	247835	177128	355772	310014	272582	275307	221764	156011	147924	116513	139513	101406
K00651	34422.2	52919.1	72301.2	67525.1	97421.8	79437.5	130357	131763	92225.7	131880	34345.8	41608.3	38709	30932.4	43802.9	92855.7	110726	153373	84830.9	116951	50582	91029.9	86329.2	57765.9	74136.2	24138.8	42710	81139.4	58904.3	65613.6	11762.4	26163.2	39694.1	34740.9	45470.2
K00652	88309	49372.9	50977.8	71341.8	52394.3	126672	153764	122532	87979.5	79364.8	38056.8	37609.5	22748	34203.8	25019.2	141038	91462.7	83438.1	97103.4	54210.8	72146.5	63631	34473.8	72940.2	32730.3	131401	76954.1	51065.9	80646.1	50493.5	77741.8	52720	15703.2	50876.2	28112.3
K00655	316697	295565	185816	278459	265080	416693	587876	319869	377298	358482	172159	177496	81261.9	134800	116101	483356	463561	299109	405987	310563	291883	393906	187938	291451	193064	428315	348107	282591	409479	298454	189168	187294	109414	185217	127656
K00656	128554	127217	145449	137795	155948	213179	283117	295893	186445	228777	90790.8	86965.2	69292.2	71202.5	76471	257874	242931	258952	207704	205832	138551	190473	156809	122678	119169	139992	129764	213475	184618	158140	49049.5	58528.7	87081.5	81164.9	76809.6
K00657	46971	50832.1	72757.4	56110.3	66399	33836	70784.8	121388	60419	73391	15305	17339.7	24225.8	13584.8	19616.2	25793.5	40155.5	83493.4	35399.6	45892.6	25844.9	51085.3	81099.7	47135.8	47367.1	17093.4	26817.2	70668	26408.8	39287	8322.18	13299.4	27460.5	18112.3	21951.4
K00658	157843	122253	47068.5	138115	91651.4	187462	216326	77787	174573	127488	67496.2	54073.3	11722.8	48331.8	32179.1	199998	169749	73783.1	187277	111651	132914	148166	23867.7	144954	61171.7	211310	147560	71934.2	176532	117462	93364.5	74760.3	22943.7	82735.5	42376.5
K00661	66812.7	82531.4	109315	62012.3	89282.8	129922	146388	145879	87937.2	99154.1	38607.2	45863.8	37961	20736.2	35765.6	129388	152477	139040	79334.8	92035.4	57496.5	109170	103178	69894.3	67689.6	49424.2	63525.3	125109	90491	87610.8	11970.2	29773.6	40981	34620.4	34551.5
K00662	176.6	667	2810.6	405	2174.25	171	1493	4174.5	621	1701	28	685.9	2621.7	370	1222.4	776.2	3081	11545	884	8205.45	135	1943.5	4776.25	295	2798.25	2780.5	2382.25	3376.5	653.25	1745.5	91.6	630.3	1777.8	256	1041.6
K00663	0	0	0	0	0	0	0	0	0	0	0	0	0	0	0	381	334	175	452	565	0	0	0	0	0	0	0	0	0	0	0	0	0	0	0
K00666	86359.8	54431.5	45419.5	86007.2	90865.5	104183	131008	70692.7	91656.5	105127	37190	34578.8	17440	34343.2	36501	120995	81219.5	75980.1	163311	120641	75427.5	66801.8	34260.5	96265.8	59513.2	265080	133521	88321.4	178174	129520	53333.5	34154.5	28674.5	47962.2	20827.4
K00672	0	0	0	0	0	0	0	0	0	0	0	0	60	0	25	0	0	1532	0	495	0	0	442	0	81	0	0	278	0	122	0	0	0	0	0
K00673	0	0	0	0	0.43	3884	3476	610	1636	3134	0	0	0	0	0	0	0	0	0	0	0	0	0	0	0	0	3.6	15.2	0	0	54	0	12	36	0
K00674	163077	138363	66333.8	161390	114008	238662	293254	129298	207806	158880	93258.5	84753.9	32097.5	72791	52350.6	269477	238278	111442	257226	154975	163478	194733	64105.7	163052	82200.5	212318	160930	133334	231473	143799	94689.6	83596.3	43455.7	106454	51461.8
K00675	0	0	0	22	0.43	0	0	0	0	0	0	0	0	0	0	0	0	0	0	0	0	0	0	0	0	0	24.6	15.2	0	0	0	0	0	0	0
K00677	126270	109658	157298	150957	157712	153429	198351	286731	180874	214053	60390.1	54631.2	59344.7	70102.3	64515.1	172895	149285	219211	191233	153424	114051	149460	175588	144305	114811	180285	119275	153250	173421	122733	85715.3	71586.4	74654.4	93031.2	70541.6
K00680	22479.2	24412.5	42321.4	45768.6	38792	49364	47556.8	123329	62256	59749.8	8731.5	14277.9	32939.8	22599.4	31898.3	41090.8	44131.4	169357	43962	72758.2	16072.7	28664.4	30610.7	41228.1	26130.5	19425.6	41965.7	52956.5	36197.2	38320.2	9541.91	15536.2	25504	27688.4	23186.9
K00681	161750	83606.9	41768.5	102342	73567.5	166446	150987	50207	98082.8	88331.2	70956	49143.8	12571.8	39641.6	29761.6	202604	111048	56999	125467	82309.5	139957	119761	30049.8	97021	48784.5	139524	97302.1	39508.2	95774.5	68803	102236	51350.8	22336.5	60262.5	26904.6
K00684	99892.5	68672.4	22188	83893.5	58660.7	120024	112230	20165.5	87783.8	62494.9	47671.5	33954.3	7622.75	34887.8	22847.1	141321	99075	29256.7	104304	59222	93660.5	96580.2	16883.5	85917.5	38242.8	145095	87019.2	35061.2	103849	66298.2	69446.5	48876.5	10467.2	48479.2	19588.2
K00685	55552.5	26357.5	10358	29195.5	27755.5	64018	41124	13837	24628	28752.5	27672.5	14473.5	5640	18876.5	13547.5	88666.5	41689.5	20709	58253	34359	51117.5	31754.5	9756	31386	17557	83421.5	35823	23075	53480.5	36022	40496.5	14122.5	7348	21562	6721
K00687	25235.3	22229.6	13581.1	11035.8	9447.33	66839.5	73857.5	16399.9	15768.2	20367.2	31079	26977.8	8668.8	6134	9563.2	82339	69256	25215	14357.6	21438	43555	48983	13573	11174.4	11708.8	14665.8	12208.2	18133.5	7681	7848	6713.58	6081	5505	2873.8	3382.5
K00688	226896	162349	159127	190911	183156	288005	356914	294515	226402	251853	127906	111825	73591.1	96264	85703.9	344467	277375	266355	289020	219169	212952	235187	164289	172444	130201	178995	163879	231503	230215	182153	101216	74764.6	89854.1	113855	94901
K00689	21980.5	19929.8	714.5	6646	4690.25	55051.5	57817.5	10412.3	7885.4	12933.5	25771	21648.8	405.6	4059	5486.4	68881	57638	1617	11569.4	12918	36362	40888	892	9786	7050	0	0	252	28	412	0	576	906	210.6	415
K00690	773.5	4048.33	4445.25	5427.5	6580.93	68829.5	76032.5	15365	16922.5	22505	31137	27307	4373	6828.5	8884	82543.5	69958.5	15467.5	16662.6	20397	43645	49617	7230.5	12357.6	11103.5	23765	20201.1	6721.7	4123	7741.5	13614.2	12084	3186	2424.8	4044
K00691	23569.5	17475.9	1711.5	33218	11430.8	44443	23072.8	5018.5	42628.8	10395.5	10484	5575.35	6139.75	8950.35	4587.6	25342.3	27716.5	17920.7	23046.8	11253	22521	31549.8	15763.5	32951.5	8596.75	31616.2	29432.7	29942	21259.8	10903.2	5063.33	6976	12169	9339.75	3064.25
K00692	8545	7636	1601	965	3456	0	88	2852	0	0	0	0	0	4	0	0	0	0	15.6	0	0	0	0	12.6	0	0	0	63	0	103	0	0	0	52.8	63
K00694	0	117	141.5	30.5	303.86	0	0	0	0	0	0	0	29	0	0	385.5	353	356	483	771.5	20	49	84	83	145	13	38.6	330.7	24.5	436	3.5	6.5	81.5	420.5	118.5
K00697	4491	4191	7528	11734	11398.9	8653.5	42015	10288	18966	11850	1791.75	11228	2642	5508.25	3115	4693	4437.5	9632	31915	9651	3233.5	5981.5	8183.5	15983.5	7528	11286	25123.1	7404.7	37044.5	11628	3427.5	5897.5	3292.5	10305	5348
K00700	169640	121327	138551	142777	149471	212649	282561	273636	184163	227751	98115.5	81813.3	62384.8	65376.6	68615.4	289155	215006	238804	214581	183104	168382	183601	150592	147977	112359	225461	161246	195874	183509	155180	88756.4	61593.2	79112	81435.2	77861.5
K00702	291.1	577	3190.35	468.5	2298.5	0	0	0	0	0	13	14.4	693.2	18	505.4	269.2	1160	3579.8	171	2417.2	52	3133	2469	190	1713	37.5	98.5	185	235.5	64.5	40.1	147.8	799.8	167.4	665.1
K00703	151044	102687	126080	138666	130195	198666	220578	227184	158477	177015	91838.2	69107.6	58928.3	62978.2	57764.2	254601	180307	203011	166142	131262	154375	161989	143794	127538	92817.4	196625	113818	158173	144949	105127	88636.4	56394.4	66802.5	76681.7	57631.9
K00705	167263	121793	148496	139484	164184	197122	239395	264442	201406	227796	86717.5	73210.1	65824.8	67375.4	70487.6	249749	191026	246122	217240	185619	144102	161578	156013	125986	112422	124798	126262	207361	157811	153444	83911.1	58415.2	80380	87526.4	77831.3
K00712	22468.5	20096.8	1376.5	9829	5450.75	55051.5	57641.5	4689.5	7879	12892.8	25771	21648.8	398	4023	5478	68881	57638	1557	11400	12826	36362	40888	882	9665	7044.75	11777.2	8770	356	741.75	2277	6683	6021	1615	1075	1816.5
K00720	22495.5	19873.1	5465.75	8073.75	7651.93	0	0	0	0	0	41.25	410.25	4950.75	46	2742.25	1362	4341.2	31814.4	3007.6	10979.6	364.5	1524.25	4344.25	1646.75	2230.75	503.6	1287.8	6510.8	1984.8	3215.4	107.75	682.5	2864	135.5	909.1
K00721	67351.4	88535.5	123207	120297	150309	88077.8	173865	224733	156351	192678	20946.3	38546.4	44964.2	36475.4	48009.4	55951.1	110608	176313	109679	127888	57988.2	112977	116566	128406	97281.2	74440.2	101240	134426	119765	122814	24515.2	43078	54377.5	52961.8	56430.7
K00728	0	390	0	348	150	0	0	0	0	0	34	185	0	401	83	111	430	183	1790	349	81	359	23	893	165	106	549	607	1636	1006	179	448	187	449	414
K00737	170	1284	8092	457	6052.5	0	0	0	0	0	0	0	0	0	0	279	1747	11908	607	5685	20	467	8505	467	3836	0	0	0	0	0	21	83	111	0	59
K00748	124718	102734	116816	145420	135528	153562	184457	202680	172774	177066	60107.1	52298.8	47029.5	68147.3	58263.2	172040	142672	174978	186033	136779	112844	138134	123034	137641	94316.6	179351	114065	113001	170197	108831	85206.7	67987.1	56533.1	91238.6	60948.2
K00752	8929	9141	14275	4980	11957	591	4807	24717	3644	16219	174	905	5504	1786	4202	447	2574	17393	932	9108	28	2593	12786	3027	6344	0	74	618	51	374	48	1719	10138	1787	6859
K00754	18560	40328.8	18086.5	19184.5	29448.7	7755	24446.3	65666	40097	51004	2520.5	7051.17	11037.5	11827	13587.5	19494	53097.4	54916.8	21676.2	38989.2	11890	37176.5	16951.5	24484.5	22618.5	17872.2	30903.6	40770.6	59971.6	55012.8	3736.5	14786.8	9949	18533.5	17210.9
K00756	56266.8	50963.6	53128.6	61283.1	64568.8	106785	130716	91212.3	87590.2	96104.6	46271.5	42851.2	32606	29049.4	32871.8	125004	111192	108523	78233.4	81333.8	62462	85762.7	70767	47755.4	50777.2	52050.8	44981.2	75328	55022	42136.5	23010.1	27313.9	41647.5	33570.3	31330
K00757	45059.1	39142.1	71924.3	53569.2	57930	55129.5	73426.6	137363	62065	77993.7	19094.3	16990	23515.4	17077.4	17791.1	47817.2	45865.2	79931.3	46317.9	44453.6	38992.8	56424.9	76459.4	55354.2	42185.9	53613.3	41084.3	75014.9	42481.6	45057.7	23310.9	20491.3	28969.1	22156.2	21771.2
K00758	12931.5	12032.5	16482.5	7239.83	24138.9	24490.7	66313	34952	33999	40230	4155	13952	4507	2542	8085	14040.3	17193.7	25014.3	32473.7	43825.3	7910	12919	7715.67	13397	16458.7	19900	37509.4	33152.2	35545.2	41128	3558	7285	9006	2652	12170.3
K00759	196733	177247	157361	188124	196879	284078	367041	305816	252802	278628	111229	106637	78555.7	90265.2	92163.8	316729	301526	310899	282813	247254	184503	245229	167146	184246	141040	252742	205673	242282	255013	203484	111773	108908	98062.6	119861	96535.9
K00760	131335	152628	163783	136207	184850	202190	310304	313991	220467	254437	82308.3	94982.2	80298.6	79616.9	79039.8	223182	259646	296068	217065	209331	124062	209301	182037	126520	124230	235880	193806	260873	214465	185579	68225.3	96504.5	105504	90157.5	93373.9
K00761	195143	181890	173093	190277	208492	278795	372889	314090	255849	286018	110630	108843	78248.4	90703.2	92511.3	315831	302577	300318	285932	245204	184153	249804	179047	187892	146106	253019	209017	252780	255130	206945	112268	110054	100140	121952	99302.3
K00762	194901	182313	172532	190898	209719	276329	377908	316588	257827	291538	112063	110096	80432.4	92641.2	94243.3	304492	295978	301742	276364	247623	179185	245917	178646	185096	145662	241445	204340	254558	252982	212555	108418	108760	100398	121311	99593.8
K00763	177381	173361	168497	178669	200883	257143	359706	306260	242534	274863	102748	105297	78712.9	86888.2	90563.8	291448	287420	287867	259961	232812	169972	238466	177566	175705	142052	223867	196991	250825	233639	203630	98883.3	104523	97990.5	115772	91517
K00764	201717	187947	181477	198493	219542	285417	382492	322295	258055	294310	112709	111444	83540.9	94254.2	97041.8	318770	306936	313278	288467	253773	187401	258016	189269	190435	153655	255632	212817	262525	263695	216596	113951	111751	102200	125942	103891
K00765	138051	112767	78191.1	124665	127027	239490	237817	149302	155313	179059	84230.8	68931.8	32624.2	57121.1	57321.2	245714	198423	131108	232041	164105	143596	168790	69978	133415	88690.3	184279	138443	114597	203957	141404	79717.1	63919.5	45029	87573.9	59575.3
K00766	148472	133648	78027.9	112307	125573	254745	292824	198012	156574	187187	91548.8	84588.4	35565	56271.6	57691.4	262719	238946	138626	200186	163000	152000	190275	69681.5	120632	90596.9	202692	153611	111802	171689	137366	88776.4	78927.3	45057.8	76182.7	59721.6
K00767	74577.5	62224	90331	52235.2	88823.1	145563	188548	192435	84436.8	129812	45077.5	45940.8	43212.5	35148.8	40260.6	137810	115434	151016	105596	100114	82996.5	105100	100398	61055.2	58176.8	127660	106296	142515	85218.3	87258	54864.8	46161.2	52161.2	33039.7	36019.8
K00768	90081.2	77840.6	78995.1	100564	122330	82059	113904	204422	113863	154691	33476.2	35832.7	47922.5	51979.8	52762.7	101726	91387.2	171084	163256	137140	60489.3	76900.9	93183	94682.1	81215.1	21384.3	46456.2	119453	89440.3	81933.1	46987.9	37982.1	57888.5	67593	50602.8
K00769	20449	10432.2	6657	12981	9144.1	24965	14934.5	4684	16401.5	8563	9202	5033	3455	9377	5567	23591	13134	11319	24551	10901.7	15291	11550	8102	12070	4782.33	28790	11454.6	5603.87	25334	9167.33	12332	5928	2700.17	10948	4755
K00772	21330.3	31669.9	23667.3	30722.9	39149	32524.5	56592.7	43224.2	37615	45530.9	11708.3	16711.9	12532.8	15758.5	13328.3	31693.7	49489	42478.8	43843.1	40807.3	21618.7	47625	27688	33284.7	25835.5	33584.8	30412.7	10634.7	29626	19101.7	16751.8	27947.3	16272.7	22269.7	17920
K00773	190103	174417	166763	182819	200015	270482	353145	297217	225835	262442	109382	106392	78539.9	87916.7	87877.3	304923	289128	283911	277267	226775	179665	240582	175032	174250	133954	241846	196558	241905	221528	181617	111444	106660	96232.6	110648	89504.3
K00782	58282.2	83478.4	90853.8	56014.8	84517.4	77850.2	164488	178671	99784.8	137548	24072.8	39371.8	27301.8	26735.8	30231.3	73368.3	116467	122618	125862	108300	47965.5	100050	87570.4	71075	63927.9	83931.5	76463.4	101659	109067	95110.2	34736.5	55363.8	46641.4	45696.9	41721.5
K00783	177687	142293	138423	165721	160586	252283	290096	242822	200072	212965	105692	91038.7	67683.4	80209.9	76974.3	295338	244163	242786	218117	182971	172933	210945	159064	156655	117199	228699	154961	190199	191584	142210	106498	91219.5	84398.6	99727.5	77669.3
K00784	76879.9	64273.8	87484.4	64741.6	72654.3	138317	176435	162709	86634	116263	55539	47309.7	40680	23312	31830.8	148127	127108	128312	87256.1	80529.6	83270	112243	110131	73437.6	62446.8	73342.5	58531.2	119441	43969.8	56899.8	31840.2	30990	50578.5	29595.2	29758.3
K00785	3020	3617.67	282	5893	3196.67	1224	14641.5	400	9735	3480	693	1645.5	90.25	2574	1086	23002	8701	166	14755	470	1056	2365	195	1694	1501	883	2749	274	2887	118	591	1584	95.17	1363	50
K00786	22156.8	18536.8	2482.75	6000	4524	55051.5	57641.5	4698.9	7882.2	12910.1	25788	21776.8	4800.8	4023	6910.2	68916	57708.5	1691	11400	12876	36518	41228.2	1168	9698.8	7178.75	2875.5	2724.25	4371.5	7540.25	3110	81.75	915.67	1242	201	702
K00788	117827	131983	191662	87366.9	146598	210600	278602	341896	162727	231508	58128.6	75088.7	84712.7	60121.4	72103.8	188484	205288	319572	161499	173770	106152	171605	215552	92457.2	105427	195088	167607	242736	179256	160298	85610.8	89865.3	107664	75553.6	85215.2
K00789	198875	184981	173010	191131	214901	285083	378282	317932	257895	288312	111928	109837	80222.9	92736.2	94592.3	317172	303817	302607	286412	247079	185634	252265	179423	188456	146753	253345	209740	255083	255141	212751	112274	110550	100270	121952	99551.3
K00790	249498	213625	186099	208567	220365	383309	468614	339596	283357	317900	156672	141731	89109.2	102222	104378	436706	385390	324994	311871	271030	243909	307067	193194	203832	160584	301579	251613	277364	273323	224907	131846	122040	106881	128653	104335
K00791	203104	201964	235719	201164	249146	289333	408016	417008	271694	337213	113556	117269	99335.1	97138.2	104763	321311	320879	366529	298679	274902	188890	274774	248005	199922	174960	256265	224000	315483	262011	237964	113839	117063	123281	125260	112811
K00793	142839	123898	132297	164858	169666	183224	269805	255894	223000	232708	66597.8	72012.8	59904.5	81360.5	72728.7	190271	173007	224184	229146	178476	124302	165103	147378	169673	120328	202844	169517	186496	235004	174845	90446.7	86440.3	81164.1	114412	85562.2
K00794	149348	149623	141721	167970	176767	189404	283272	265680	227065	247383	68757.8	77083.5	64754.5	83360.5	79202.7	198742	213065	240272	211582	189373	129024	190913	155762	163833	127303	210429	184939	206759	241923	193192	94432.7	98861.6	88139.1	112793	86101.9
K00795	96547.5	60903	13773.5	59806	38867.4	114531	98543.5	14669	57370.3	43561.2	47495	31699.1	5282.25	33091.6	18376.6	142257	88178	18375	95880	48694	85482	76900	8414	57774	23711	146543	75127.6	21881.2	100623	47728	70168	45495	8020.17	44420	14583
K00796	169648	168197	159104	166636	192737	279867	355780	295981	225850	264810	97289.6	99213.4	62385.4	74195.9	82499.3	276768	279265	272148	234327	225156	168052	230285	154547	180118	134010	216808	181573	192323	218120	182521	96682.3	96823.8	78268.1	105741	85850
K00797	110084	104528	47000.8	116889	94799.7	133798	170710	73909.4	115603	115779	56300.1	54837.5	24171.5	47320.9	41981.4	168318	147463	84293.1	193031	111310	101449	134060	52520.2	117080	66234.7	157731	106632	36256.4	156604	71769.2	76985.3	74702.8	27410.7	78608.2	34130.8
K00798	119274	96394.5	105881	107025	124036	115204	104177	150746	108177	118513	37099.6	27575.7	38531.8	42720.2	37032.7	112741	81645.7	158408	151471	106251	67773.7	74567	113450	89271.7	74888.1	107785	63491.8	98820.4	112602	80876.1	52760.4	32653.1	49987.6	60730.4	45926.7
K00799	317595	181549	79533	176306	188486	367953	299906	92885	148338	195273	157611	92281.1	32414	95176.6	80537.6	545512	325115	134712	342732	235154	291182	219112	65363	187977	125390	788553	366946	143981	394999	270745	244515	127818	54507	135003	35846
K00800	174433	175761	164619	184592	204922	285040	375907	312280	257274	286984	99409.8	105809	77200.6	89097.5	91727.4	281171	291598	289429	275125	240341	171397	242904	170408	184428	142975	223137	201424	251220	247348	210139	100059	105491	96571.6	118854	97499.9
K00803	2740	2733.5	1998.5	2374	4998	5532	6911	2944.5	5378	7146.5	246	1122.5	926	204	932	558	3037.5	3115.5	452	1933.5	1714	5941.5	4084.5	1521	2886.5	4056	6964.5	6084.5	3353	7199	2273	2617.5	1133.5	1536	2957.5
K00805	75224.9	73669.1	85113.2	74004.7	115455	96813.5	153538	181645	114556	161181	34674	39120.3	41924.4	34558.4	45683.1	104601	117053	182349	123571	139327	46277.7	81889.6	89558.6	67300.3	76430	94780.3	92990.1	122699	94322.3	101149	35867.4	48896.4	71204.8	57317.7	64694.2
K00806	198825	184099	173010	191092	209751	285172	380666	326230	257895	289280	111960	109976	80162.9	92555.2	93623.8	317162	303909	300287	286364	246164	185652	251705	179202	188357	146832	253345	209902	255028	255141	212735	112296	110964	101463	121952	99784.3
K00808	0	19	0	0	0	0	0	0	0	0	0	0	0	0	0	0	40	0	0	0	0	0	0	0	0	0	0	0	0	0	0	0	0	0	0
K00809	19416.5	10947.2	3349.5	31251	12003.5	26725.5	28554.2	8532.5	41218	25237.2	8312	4120.25	390.5	6309.75	3310.5	19872.3	14801.5	2950.65	15317.8	8072.5	19935	20875.8	1797.5	32299.5	9292.25	21817.8	14522.6	1594	15121.2	10144.2	9113	6174	428	11405.8	3772.25
K00812	53425.9	59141.8	85340.4	108707	118872	107617	141278	266125	164354	169311	22777.8	31036.5	49884.7	45157.5	49368.6	50557.8	82731.7	171132	102350	106968	52549.5	100405	122355	106630	84469.9	140373	101146	152818	117286	104856	27993	42599.6	61720.1	56564.8	58610.8
K00813	38513	31113.5	757.5	26303	6325.9	50149	53635.5	1367	27117.8	10182.2	18691	16606.6	261.75	13016.6	2826.6	51389	47970	1959.5	41759	12424.5	34031	45957.5	766.5	28118	6185.5	60604	36135.6	1007.2	42481	6195	18266	17174.5	374.17	10866	1867
K00817	254716	201648	129154	211010	219390	359529	416901	247056	257414	288179	127960	117932	51616.7	93590.9	92168.2	383974	319118	223789	382315	269474	222615	255540	116441	221576	153327	325346	248182	205021	350863	255194	141719	112464	77077	148102	99935.4
K00818	93229.6	64959.3	46006.6	59039.5	75990.2	181268	188882	95396.4	106191	112880	64442.8	56336.2	20659.5	37315.8	41571.6	187728	131340	68956.8	114208	92368.4	105105	104482	33093	75269	53348.3	117765	85513	61661.7	115410	97473.3	51199.9	30504.3	27161.8	48802.9	40253.8
K00819	18230.8	12005	16090.5	27368.5	18484.5	26533	29858.8	10361	36059	18104	7666	4786.75	3443	4551.75	3026.25	18183.6	14046	11733.4	10978.8	7292.42	18381	19704.2	7934.75	27660.5	8686.83	24190.8	17916.7	15590.7	13591.2	15527.6	10062	7591.5	3060	11050.8	5552.75
K00820	200316	178182	157138	187298	198002	289007	375711	305260	256450	285829	112560	106813	78331.4	92159.7	92068	317268	297735	290183	282926	244478	186037	244687	171327	183526	142733	252498	204515	237495	252644	206426	111827	108311	97870.1	120719	98062.9
K00821	20283	35954.7	27828.5	54780.2	44107.2	31691.2	73483.7	56379.4	48142.8	56807.6	11290	18877.6	11035.5	18611.3	17845.8	54566	60834.5	44709.8	94471.8	52849.2	21785.5	52050.7	28549	53247	32369	68101	51557.6	27531.7	101815	31151.5	17935	33156.7	18501.7	37279.5	25195.5
K00822	54660	23453	7962	25963	20944	63745	38953	10562	20985	24792	27004	12674	3603	14270	9598	87241	37275	14739	48105	27493	50595	29371	7258	27706	14734	82135	32312	15826	43436	27494	40429	13506	6039	19546	4850
K00823	1284.5	3671	20507.5	15253.2	26391.4	3431.5	42432	44441.2	15143.5	23837.8	1294	11057	6196.75	4987.25	5721.75	1031	3530	23240.8	11151.8	14441.8	518	4374	18838	9856	12008	2332	227.6	1095.2	16602	607	545	4428	11990	8228	9377
K00824	52918.3	22542.7	12167	29656.7	26422.2	85276	41482.3	32885.7	38889.2	37905.8	26641.3	12867.3	6775.34	19345.7	12976.3	87799.7	38755.3	23711	60042.3	30972.3	49562.7	30543	17635	33019.7	17813	79251.3	30862.7	14891.7	55411	25997.2	38367.3	12341.3	7552	25353.7	13932.7
K00826	229131	201582	180524	232049	235701	327334	414631	314475	302651	310834	123738	114088	75626.8	102433	99108.8	344943	317328	297292	307848	257831	212345	273526	169225	225317	162463	286010	227975	227669	280014	242259	126985	118436	86751.7	137216	102755
K00830	0	84	956	0	860	0	0	0	0	265	0	0	0	0	112	0	114	2056	0	1241	0	81	626	0	380	2423	20156	4022	1818	2805	54	102	592	446	484
K00831	159713	136731	131963	144103	165182	256077	313480	235343	194053	225525	89258.1	87138.6	48885.3	64589.5	69541.5	255712	220962	188019	223638	193422	157463	197094	129983	157335	119406	196942	159040	164741	192500	165289	87254.3	78856.8	69294	90901.4	75426.1
K00832	78405.8	62449.1	43900.6	66471.7	72417.7	94775.5	111015	99185.2	69949	97952.9	38906.6	34300.7	24319.3	34332.5	33816.6	118816	95155.2	100815	94575.7	88046.9	72939.2	84067.8	44940.8	64596.4	49886.2	120046	71863.1	39758.7	80755.8	51233.1	60469.1	48559.3	30718.7	49076.2	32200.1
K00833	105496	73638.6	54394.6	97138.4	71067.2	138568	138051	92371.2	118084	97482.9	46155.1	40370.4	26582	43819	33004.1	157825	110520	107164	123038	80401.2	89708.7	98997.5	50896.5	93982.9	49642.4	161514	103222	44346	102412	49943.5	77311.1	52520.8	28160.8	60616.9	37817.8
K00835	10613	11370.7	328.5	10830	5719.73	11948.5	17987.5	800	3684.8	564.2	2980.5	630.1	236.75	6724.6	2635.1	29266	39340	1633.5	28620	11758	13866.5	21042.5	430.5	17159	5989.5	23762	19579.1	798.7	20575	6264.5	6549	13035.5	388	5412	1872
K00836	0	80	0	7	210.93	2178	10709	305	8194	1576.5	142	247.5	12	1592	121	584	1347	109	4765	347	283	489	37	73	300	27281	8132	137	14096	269.5	0	120	0	0	0
K00839	0	0	0	0	0	2369	3167	193	819	1405	0	0	0	9	2	2901	3274	231	1194	1435	1321	2061	94	581	703	2374	2385	226	1010	1404	0	0	0	0	0
K00840	0	0	0	0	0.43	0	0	0	0	0	0	0	0	0	0	0	0	0	0	0	0	0	0	0	0	0	3.6	15.2	0	0	0	0	0	0	0
K00841	53566.3	34029.8	16209.6	43978.8	21734.8	104172	104548	45330.9	63303.2	46942.2	46491	36201.9	11966.3	28078.7	19188	122948	88639.5	31310.5	61178.6	35555	60679	61314	16696.5	33063.4	19746.2	49435.8	26823.2	23234	52560	22305	22339.6	15721	8230.5	27950.8	14176.5
K00842	3286	8696.5	6534.25	27426	13725	3020.5	7701	2411.5	30295	9277.5	898	3789.5	2797	12941	5852	2613	7572.7	10893.9	38018.6	14468.1	2113.75	9511.75	7304.75	17680	8955.5	4485.6	11846.3	18049.3	38227.8	19304.4	2224.25	4385	1830.25	17365	7058.6
K00844	794	7545	24647	13741.2	30963.5	1037	12296.5	38962	14308	32327	353	3578.5	9986.25	4540.25	9512.75	1088.5	10552	39376.8	11804.8	26411.2	760.5	11290.5	27080.5	10665	18364	562	5488.5	10672	1240	5280	282.5	3940	15098.5	8179	11433
K00845	179827	158058	160963	137241	182711	268683	373252	316409	257588	281940	108024	102423	67927.5	84181.3	87566.4	278480	246717	280386	260483	235009	167878	209195	143388	147324	128692	237466	211541	233639	255334	232998	97944.9	91007	75249.3	104295	99766.7
K00847	185563	151846	133795	170548	176820	250495	293918	227243	215478	228184	101269	86286	50999.7	77662.5	74624.9	291001	235537	206107	240216	188163	174878	206944	130595	165703	125413	235860	174431	162999	220533	176579	95353.8	74756.4	62472.8	96511.1	78498.3
K00848	17441.6	22498.2	30422.8	13586.2	38192.2	49942.7	44776	29396	46241	39773.5	4984	7945.4	9287.2	8539.5	15241.9	16360	26368.7	52647.6	40383.7	56379	9625	21851.7	21424.7	21491.6	27171.1	43768	45050.3	54183.4	54522.5	70167.5	18293.7	21070.5	17058.3	19335.7	26574.6
K00849	121030	120231	114277	117785	149739	185385	276843	199092	209003	209147	69468.5	70257.1	46750	60360.2	57088.8	187897	196556	208327	148980	154784	108151	155329	95425.7	106405	91966.9	121082	118903	140324	140546	138186	49073.4	57037.6	53112	63177.7	65888.6
K00850	193603	176809	218238	209927	264200	281969	385972	430203	294715	387148	104698	102010	97574.2	95699.6	111103	299981	289577	364348	286698	288145	175796	239697	220699	206841	184688	233842	202012	267314	251861	249536	99413.8	96805.1	134483	135467	133188
K00851	38537	27510.4	13364.2	36325.3	33489.2	57801.2	130626	70576.2	79973.3	73116.9	8738.25	28118.1	9483.75	17149.8	17593.1	39687.5	33180	32783	27894	34277	22680	38446	14862.5	28493.2	24651.3	76897.5	89503.9	27835.7	106445	60622.5	15824.3	26632	13597.7	25826	23523.3
K00852	72002.4	53935.3	58172.2	57121.8	95946.1	77474.3	148005	148322	131108	144719	21485.1	30420.7	27455.3	40886.7	38808.1	81510.7	71195.3	111443	113824	94310.3	34881.2	50234	39622.2	48464.2	49371	122375	108528	101605	122001	120087	36651.8	45369.6	39614.1	56238.2	57789.4
K00853	4097	3186.5	5117	6121.58	13319.4	2089.17	4784.16	3605.66	4511	11129.7	942	1541.5	2459.25	1593.25	4984.75	1406.5	3218	2438.25	4156.75	9275.75	2401.5	5306	3067	5669.67	6806.83	4617	5360.43	4160.7	5209.67	12014	2721	4038.5	7305	2897	9969.83
K00854	14523.1	35356.5	66834.9	27373	93953.9	33286.2	98534	155790	61413	144659	12115	19123.9	29494.7	16001	40546.4	48880	67210.2	118159	85723.7	130301	17062	57931.2	65301.7	33163.3	61152.3	31916.5	71145.3	116655	64755.5	119036	12640.9	25161.5	40668.5	22716.9	39627.3
K00855	807	590	213	34	1259.43	0	0	0	0	0	0	19	0	0	0	0	0	0	0	0	47	24	14	30	12	0	3.6	15.2	0	0	0	0	0	0	0
K00856	57761	25243	9096.5	26812	21902.5	66700	40964	12220.5	21865	25343.5	28348	13672	6232	16141	10856	89038	38509.5	17137	49061	29400	52200	31028.5	8205	28201	15289	82344	33163	19807	44707	30133	40531.5	13680	6761	19592	5397
K00857	105881	81666	95852.1	94642	97440.4	175364	234171	166122	147642	144456	66927.5	63430.3	35619.7	37889.4	36353.7	179629	147832	137676	105440	100399	102612	123390	93366.9	90793.9	71151.2	123275	108076	123334	126900	98254	46426.2	42149.7	39857	44313.4	39305.3
K00858	198825	184071	173010	191092	209751	313006	384471	315498	264959	288200	111928	109738	80222.9	92555.2	93486.3	317162	303475	301053	286364	246484	185615	251219	179423	188357	146753	253339	209447	255083	255141	212751	112274	110101	100251	121952	99551.3
K00859	199893	185947	196489	196796	214607	295322	363522	331457	238767	286684	109658	110638	88572.6	92374.2	92281.8	306027	293216	309389	281666	234771	180860	249422	215765	179609	147242	241536	197497	268807	219180	186309	123375	112735	112045	115923	96553.1
K00860	851.5	4590.83	13280	2823	10006.4	433	4885	11846	1483	9731	98.5	1514	4149.5	130	2993.5	378	3501	14182.5	434	6832.67	282.5	3795.17	8821.5	238	5033.83	159	2646.1	10115.4	20	4934.83	91	1149.17	2590.17	484	2604
K00863	7331	3634.66	11765.3	3102.33	9423.26	6295.67	9585	1730	4121	9921	640	1040	372	243	1488	3484.33	7917.67	19622.3	3606.67	10447.3	3176	4698	8584.67	2339	5463.66	6191	7005.33	18108	5548.67	12872	3048	3219	5154	1872	4983.33
K00864	150343	120457	99986.2	100892	131524	218681	249827	175811	152224	178412	84272	74449.8	49744.9	58420.9	58566.1	246204	213135	206615	207253	165905	139135	158655	105869	92731.8	90681.1	205878	155256	182611	181184	152471	87001.8	69776.2	64982.2	75954.9	59691.4
K00865	136385	104498	119939	86082.6	126110	215975	288075	214481	169415	213793	72259.2	76413.4	44941.6	53884.9	59092.8	236061	194717	176291	191558	163900	113380	135760	107313	102256	96691	99912.2	115718	153392	162219	158722	71443.6	69878.7	55429.2	80878.4	71995.1
K00867	87517.9	72136.8	40494.1	49270.6	46963.4	146355	170674	66561.9	83374.2	78447.1	57659.2	50862.4	16005.3	23620.8	23295.7	161644	144121	72937.8	103415	78941.3	83510	97148	26869.7	53379.9	36648.9	97449.8	78726.7	71918.7	92113.7	72830.5	36892.1	33390.3	20107.7	33651.8	24841.5
K00868	110175	93459.3	80362.7	103988	111883	207235	279026	222623	151841	198709	86932.6	87451.2	56088.7	56422.2	62139.5	236832	210610	195646	154603	156201	122782	159215	102458	105676	93319.5	102056	100080	145937	138674	108497	39032.3	44268.8	57807.6	65891.1	58986.3
K00869	85261.9	57341	26347.1	82514.8	51012.3	127052	118348	34467.9	118256	66513.9	56029	40032.2	11047.3	34195.4	23823	148768	107568	38796.7	85648.4	49265.5	82397	83829.2	20227.5	70876.9	32056	78115.5	49521.9	34784.5	80122.2	53678.2	33646.1	25992	11609	47236.6	24384.8
K00870	509	1736.25	4899.25	2189.75	3433.83	0	0	0	0	0	1114.25	2395.25	6613.75	5427	6714.25	1416	4551.2	32352.4	3108.6	11003.6	364.5	1765.25	4344.25	1646.75	2230.75	493.6	1536.8	6510.8	2071.8	3215.4	835.75	1981.5	3988	4691.5	4402.1
K00872	101645	98670.9	79405.8	108583	116376	175341	235671	175271	161454	172488	67991.3	67314.9	46415.1	53843.3	55462.4	172883	183438	179676	176686	151013	99483.2	137111	82181.9	99885.3	78897.2	121112	110480	133881	151730	118723	42818.7	51435.9	54812.9	68816.5	56506.3
K00873	222427	186965	168883	196631	211253	285530	377242	310954	259266	287764	124531	112769	77377.4	96017.4	94084.9	352584	311293	290225	296355	251935	199033	252945	171721	191606	147375	282863	210744	240643	260067	212424	125488	113059	97036.5	124366	100569
K00874	18305.2	29561	40795.2	22521.2	53442.1	73104.3	110402	124085	117614	115995	12777	19281	19172.4	24806	27554.8	56719.2	62807.7	76915.4	55985.7	71281.2	19314.5	49334.8	42505.2	34375.1	44652.1	37365.5	44838.8	52357.9	79085	74848	11726.9	19966.7	20133.3	25238.3	34252.4
K00876	128512	122528	189795	127082	169673	183017	254521	331131	162238	227883	69938.3	69667.8	80049.6	53532.3	66443.6	175450	170119	263896	129135	153714	105078	160071	219582	109514	121273	111360	101589	212228	103256	119413	60082.6	69052.8	97005.4	70027.7	75239.9
K00878	40207.3	36636.1	52810.7	45309.4	70444.4	65778.7	99887.8	88500.4	87132.2	100521	23364.3	23915.7	21762.8	22570.1	29432.1	89683.7	71328.5	108702	83975.6	81590.3	32602.7	51174.5	46204	48225.2	51500	80966.8	53132.3	47683.9	89160.5	73354.7	30134.2	35833.1	29237.3	43037.7	44628.5
K00879	804	1572	1130	1898.75	1898	236	8971	0	7376	0	193	469.5	181.25	2359.25	721.75	22299.5	8612.5	1157.75	15660.8	1779.25	476	1162.5	548	984	856	462.5	1526.35	1345.45	1781.5	1749.5	252	747	552.17	463.5	758.25
K00880	88	107	14	55.75	33.25	236	8976.5	0	7376	0	142	553.5	722	1592	161	22149	8791	2451	13089	442	330	1090	1353	104.75	211.75	27281	8011.6	152.2	14096	152	0	120	2.17	0	0
K00881	0	0	0	3.75	13.25	0	0	0	0	0	0	0	0	0	4	21565	6746	0	8324	6	0	0	0	1.75	4.75	10	3.6	15.2	0	0	0	0	0	0	0
K00882	93595.9	90629.7	71880.8	99994.6	97614.3	154380	213110	169587	148509	161938	61615.5	64357.3	45578.6	51375.2	51646.5	170317	175984	177673	144710	131975	88593	124617	84056.2	91787.3	75642.2	104967	99211.7	113395	140337	101174	41589.7	49193	53372.7	68373.8	54178.3
K00883	136.5	825	3486.5	355.5	6501.93	60.5	499.5	1490	270.5	811.5	24	163	509.5	436.5	314	722.5	506.5	1948.5	1501	865	88	464	1129.5	909	595.5	60.5	469.1	2214.7	344.5	962	28.5	181	322	410	236
K00884	19465	6290.84	38	9281	188.1	23791	10768.5	120	7472	332	8493	2954.5	12	4201	120	22149	8267	109	13113	317	14532	7606	54	8268	146	27572	8266.6	152.2	14125	152	11723	4141	30.17	5454	22
K00885	19465	6290.84	38	9281	187.67	23791	10768.5	120	7472	332	8493	2954.5	12	4201	120	22149	8267	109	13113	317	14532	7606	54	8268	146	27572	8245.6	152.2	14125	152	11723	4141	30.17	5454	22
K00886	28657	50401.8	45649.2	32330.3	61072	42178.3	104877	90255	85475	98078	7773.25	20671.2	12231	14609.2	23007.5	34189.7	73434.8	81077.2	98420.3	98940.7	17732	47378	23226.3	44593.8	41298.5	38945	68124.3	93386	102631	112948	7375.5	23375.3	25142.5	33727	35789
K00887	50540	30093	16680.8	18038.9	12076.6	97174.5	86500.5	22176.9	24272.2	23856.2	44439	31965.8	11113.1	10280	11125.7	119469	82007	32895	27640.6	25650	58145.7	56723.7	17487.7	16224.5	13760.5	46042.4	23295.2	26477.9	19193.3	13167.7	19683.6	11803.7	7805	6863.47	5442.09
K00891	176848	177915	168250	187260	213110	287916	381692	320776	263596	303935	100376	107083	80190.8	90907.2	97098.9	282665	294715	298677	281545	255109	172049	244044	178528	187598	151957	226272	203778	257131	251723	218635	101308	106426	100679	120981	102417
K00892	0	0	0	0	0.43	0	0	0	0	0	0	0	0	0	0	0	0	0	0	0	0	0	0	0	0	0	3.6	15.2	0	0	0	0	0	0	0
K00895	18104.1	33017.8	85731.9	22481.8	71164	25305.7	66283.5	146436	51101	100731	4825	11796.9	24877.2	9848.5	22837.2	18315	37164.2	105444	46307.4	76157.8	11697.5	39008.5	80086.4	27892	48824.4	21578	35898.3	103119	51141.7	82309.8	5480.1	14537.8	35934.8	16740.7	32124.2
K00897	22064.3	18782.9	10487.8	6003.8	4436.75	59273.5	62365.5	6413.5	11275	18903.8	25771	21648.8	5336	4143	6869	68881	57827	14345	11426	15872	36405	40913	8658	9665	8956	62	88	12738	5879	3352	20	702	4796	1995	1946
K00899	574.75	3992.5	6977.75	371.5	3080.68	410	4285.5	3113.5	270.5	2683.5	127	2466.75	2946	676.5	1517	636.5	6558	10932	2209	3537.5	383.5	7278.17	8000	1154	2590.5	643.5	5469.5	8023	1980.5	4207.5	329.5	1735.42	3803.75	464.5	1545
K00901	140729	88053.1	35897.2	124936	86956.1	148439	160142	134612	150373	118232	71142	49780.3	23337.4	65032.3	42412.1	183115	113570	66103.5	156277	82360	122510	120463	39305.2	120336	51862.8	202608	112042	76752.1	165706	89759.4	94561	66634.7	30397.7	82226.9	36117.8
K00906	49671	15730	352	23485	8808.43	75060	63950	1122	19611	10170	25668	9311	175	14824	4242	92307	47563	1477	55800	16422	48806	25968	398	33559	8727	77259	23508.6	870.2	44548	15027	53508	32711	617	29436	8928
K00912	124033	98769.7	96342.4	132793	115115	151253	177100	172750	158928	155020	59827.1	50959.8	39807.7	63940	52511.5	171207	138390	146151	175333	120850	112035	131797	98289.5	127785	80420.6	179216	113887	111655	169679	108153	85011.7	65913.1	43352.1	83054.6	51635.2
K00917	28181.8	29057.6	18165.6	34320.3	20078.8	69929.5	81967.5	28745	48075.5	34135.5	32766	31261.5	11796.5	19598.5	15305	83819.5	73030.5	34551.5	50622.6	33242	44326	54362	17721.5	29641.6	17121	19641.8	21966	31208.5	41348.8	25675.5	7366.58	9360	7060	16344.8	7069.5
K00918	859	3529	4678.5	4742	6558.5	935	6020	13111	5403	13957	123	647	1041	3289	3786	364	742.5	5341	919	627	569	2559.5	3122	2605	3532	1279	5186	11418	10432	17292	707.5	2740	3265	10620	6755
K00919	125724	140134	152857	113272	169726	188103	275465	297918	172056	243901	58230.8	72498.5	70445.6	63511.8	75431.7	157080	185153	270486	195272	199050	105740	173083	162386	123364	119142	181109	170961	234970	188033	181648	81401.5	89960.6	92874.6	87007.8	84722.5
K00924	55635	24530.7	8309	26433	22150	61803	37215	10257	20167	23225	27220	12954.7	3699	14362.7	9925.33	88931	39681	15678	49045	29860	51381	30794	7601	28093	15617	81205	33456	16649	27477	29256	41221	14333	6468	19629	5793
K00925	199149	185620	146349	188519	176672	279099	367947	276203	243182	253449	106944	103442	70210.9	91977.9	83915.1	307747	298411	253260	277339	216815	187767	252570	149565	190585	129811	257059	209825	225552	265335	192016	110095	112983	80387	115388	89919.3
K00926	80527.4	62270.4	57390.4	49657.9	66018.7	101166	118054	67099.3	74786.3	80691.4	50808.5	39225.8	23115.2	34494.5	31637.5	127353	114700	104843	67432.7	90651.5	77394.7	91074.3	47439.3	44382.1	47664.3	66083.9	64931.8	108671	80337.5	105032	35633.6	32335.3	33878.2	41010	41242.9
K00927	201838	185778	173161	191907	210040	289830	381354	315521	259593	289051	113232	110543	81947.9	94407.2	94171.8	318498	304133	301194	286796	246508	187173	252653	179730	188822	147051	253413	209377	255087	255152	212869	112323	110199	100042	121847	99591.3
K00928	212024	201300	179390	220357	230068	320636	408063	335066	307101	316541	118965	116322	87156.3	107806	101011	320688	310987	310684	324958	264093	189915	265687	201646	208647	158199	257855	220946	285747	292950	228696	114814	119041	111949	140411	109287
K00929	2628	17824.3	63636.5	4562.5	38183	29900	30870	99367	14399	39929	987	6939	25283	1659	12914.5	2928	22537.5	96094.2	5070.25	37085.2	2175.5	28883.5	91020	4159.5	27994.8	1838	22594	93145.7	3847	21840.6	882	11968.5	42656.5	1787	17808
K00930	118219	103220	75098.6	118609	127492	218392	268981	156883	158840	178850	77047.2	76600.2	32505.5	58058.1	59861.4	243585	192137	110588	209138	144918	128265	157604	60059.5	129263	85406.8	183432	135908	88256.4	201144	127433	69097.4	63453.5	45446.5	86070.4	65058.8
K00931	171447	128263	88966.2	143301	144192	255197	311225	156902	206930	200163	101002	92928.1	46857	81934.8	73251.9	285818	223930	161419	253772	186434	159713	180651	77836.2	142625	100349	224679	162709	134868	225266	162094	99686	82039.3	54136.1	105659	77744.1
K00932	0	0	0	0	0	0	0	0	0	0	0	0	0	0	0	0	0	0	0	0	0	0	0	0	0	0	3.6	15.2	0	0	0	0	0	0	0
K00936	179387	130093	63985.4	137911	105879	295862	306832	126688	129285	155835	136176	109136	41545.8	70313.4	70533.5	368890	288161	191863	176452	168012	202786	211161	50961.5	129231	85029.8	282512	127383	82387.7	165228	117795	67103.8	44380.7	38187.5	68084.1	50400.2
K00937	137933	121514	81923.1	111055	128448	144284	223757	187596	150539	178393	65659.8	62176.3	32128.1	50838.5	52337.8	196148	178806	127294	164825	142879	117273	150074	63746.2	117365	79300.4	192414	148348	115594	164226	139434	86167.8	78245.3	40500.3	73491.4	53745.2
K00938	63745.3	45918.8	21284.1	49939.8	31436.3	100980	97019.5	32193.9	78382.2	50525.2	45565	34655.4	10480.8	26929.7	18751.5	123417	89968	35865	67494.6	37357	61258	63344	18022	37973.4	22033.8	52039.8	32823.2	32871.5	62837	41206	23136.6	18276	10741	34762.8	18896.5
K00939	198829	184231	173010	191092	209998	285063	378395	315498	258405	288413	111928	109818	80192.9	92786.8	93605.4	317162	303475	301053	286364	246405	185626	251481	179660	188357	146815	253400	209607	255083	255141	212751	112274	110101	100251	121952	99551.3
K00940	143740	125319	89996.1	133626	134255	217866	255716	196785	202044	195411	69711.1	65503.9	38669.3	59896.3	55470	201177	189532	148686	206472	155687	127529	159374	73179.7	139704	88052.7	198402	152660	133700	193930	149091	87075.7	77151.8	48114.3	90574	63231.3
K00941	116501	129994	158431	101544	158821	203977	262036	263220	155085	210889	54594.8	73162.7	68313.3	58266.4	69923.3	185047	204078	265906	168918	174107	104583	170702	180927	105743	115556	197607	170448	213220	196062	167630	86754	90188.4	95151.6	78023	73092.4
K00942	200631	184440	177810	191422	214565	284751	373532	310510	257624	284886	112909	109634	78771.9	92805.7	92914.3	316883	300660	305970	286414	248608	185448	247337	184058	188570	148498	252860	205646	249916	254770	209782	112189	109328	100541	122118	99725.2
K00943	174301	155679	107509	147818	155077	253826	321572	211344	202786	219372	101490	98254.5	60910.2	79899.4	77233.1	291970	270534	233508	253830	205769	161600	207990	110129	141523	106500	230302	201816	196169	230363	173956	100907	95810.1	74879.8	105366	79001.9
K00945	184708	165894	160399	176395	180526	264701	341636	284334	218202	240651	107135	102562	74336.1	82054.7	78552.2	298135	277813	272099	264277	205973	176614	235445	172212	169245	124888	233359	184824	225631	200533	154310	108095	102784	92857.9	103927	89001.1
K00946	140528	129856	113468	127898	139764	177344	241077	199500	174870	193538	62900.1	62435.8	40352.5	56843.8	54314.7	186361	181275	154941	201805	154137	121348	159843	100981	138785	95238	219255	175264	159414	210467	165475	87024.9	77982	51946.6	82737.1	61305.1
K00947	0	38	0	0	0	0	0	0	0	0	0	0	0	0	0	0	0	0	0	0	0	0	0	0	0	0	0	0	0	0	0	0	0	0	0
K00948	231765	212449	189935	212170	233932	384441	464920	335279	284381	318114	145132	139424	90291.7	101565	107343	404537	380072	331522	308022	277786	234169	307622	196156	204758	167185	274554	228975	280486	276748	234012	123417	120667	108575	132149	112581
K00949	64713.5	66605.2	112991	72648.4	93771.9	119494	157958	205550	96470	134148	49959.8	51236.4	54178	39066.4	45959.3	144854	134891	194736	96507.2	109843	73180.7	106806	134320	60525.2	72048.2	68946	63930.5	142409	70342.1	71531.1	29901.8	37605.1	67708	42363.1	47465.9
K00950	118789	126754	159690	115664	153392	177722	233930	287597	131391	192399	59147.1	63445.1	58216	53067.9	57305.9	172004	173691	205094	174981	147592	106279	159363	177123	126398	107083	177753	142242	170977	158318	122758	82686.9	79907.9	75820.4	76898.4	65095.2
K00951	282569	245404	249944	239580	281073	353387	450726	451619	302178	376709	141632	132176	109799	117588	121969	409212	359797	408903	347240	313580	240040	305192	260783	229573	192819	338994	256438	338371	308110	273188	164161	143665	133650	156248	124598
K00952	89	0	450	8786	4239	0	0	0	0	0	57	1429	312	168	2682.5	112	0	1731	425	6072.5	186	2156	600	15665	2374.5	0	0	1034	11066	3667	0	0	267	4234	1650
K00954	196158	183807	173269	191011	209887	285083	378355	315922	257895	288411	111938	109810	80364.4	92555.2	93628.8	317192	303666	301014	286364	246571	185629	251356	179526	188357	146823	253359	209550	255517	255141	212998	112280	110132	100362	121952	99635.3
K00955	0	19	0	0	0	1942	1738	305	818	1567	0	19	0	0	0	381	374	175	452	565	0	0	0	0	0	0	21	0	0	0	0	0	0	410	0
K00956	101693	74955.7	26406.5	98231	66609.2	137960	171919	48242.5	126476	91889.4	50238.2	46967.3	12426.2	39382.1	31381.1	151512	111010	44531.2	130413	82985.7	99774	108553	24348.5	126558	55474.6	157754	115051	42333.9	160184	98288.1	70486.5	55826	14846.7	71155.8	32454.2
K00957	99222.8	74853.7	25496.5	98830	62472.2	134520	170983	53928.5	126280	96717.4	50239.2	48184.3	12519.2	39584.1	32142.1	151440	109035	39857.2	130226	81438.7	98553	108303	24043.5	125760	55666.6	153971	111846	40376.9	156831	92974.1	68274.5	53783	14076.7	69619.8	29704.2
K00958	134	1244	2513	2941	4299	1213	4519	5412	8929.5	9120	622	1757	2311	5170	5065	1700	4571	7032	11890	10001	448	2137	2319	3772	3175	152	1393	5298	5334	6929	605	1675	2135	5494	4977
K00962	198825	184099	173010	191129	209751	285063	378188	315525	258090	288189	111928	109738	80162.9	92555.2	93459.3	317162	303475	300287	286364	246135	185615	251361	179202	188357	146654	253339	210465	254944	255141	212690	112274	110101	100251	121952	99551.3
K00963	197260	151819	93626.3	162624	142074	252486	306847	182244	200284	194408	113555	98553.3	55268.9	82865.9	73941.9	325292	266003	205713	262279	194270	174690	202685	99261.6	161505	100016	255737	176737	171688	246569	163185	113472	95296.6	67618.8	112835	76464.1
K00965	88662.4	55698.4	45773.1	85074.6	57418.5	152739	167244	126582	141401	116360	58087	44525.2	29653.8	44699.2	30990.7	151062	114679	111279	68642.8	67442.4	84929	87246.7	52504.2	60680.9	36736	92720.6	70406.6	72012.8	69884.1	50197.2	39420.8	30851.7	36820.7	36373.6	29561.6
K00966	1991	1735	1211	9371	3996	2045.17	3146.66	3842.66	13667	5483.67	589.75	660	528	3892.25	1290.5	3766	4443.5	9200	32421	8739	1319.5	1782.5	1359.5	13226.5	3966	2737	1548.5	3231.5	15781.5	5063	1889.5	1217.5	1044.5	8620	2600.5
K00968	9203	14223.5	39833	3466.75	16658.8	13282	17751	19830	22653	16727.2	2627	5279	10221	2390	5243.25	11862	15441	38589	10254.8	23464.2	6136	14722.5	38309.2	14420.8	16125.5	11849.5	14259.8	42915.8	30752	28923.5	412	2835.5	15948.5	1229	7151.25
K00969	176239	175315	173476	153500	201295	258724	365176	316786	219558	282769	101662	104641	80322.9	75116.7	89059.3	291147	292379	302530	244147	236793	169137	243007	181033	164902	143164	221442	198171	256956	206387	202602	97845.3	102606	99605.1	98229.5	93274.3
K00970	120252	113961	71691.8	88664.8	102073	172277	205262	143833	110335	126726	54636.2	58494.8	24740.8	45152.3	36694.3	167894	161940	106214	168713	119607	100310	132160	45548.9	92704.5	61786.4	176242	143166	126205	163997	134106	89214	72385.8	29639.7	66486	43203.5
K00971	50291.8	82005.7	155466	108303	149754	66174.3	165077	272223	153347	188995	18197.5	36364.1	48932.8	43743	49790.7	48615.8	101407	188920	119582	137352	40545	99656.2	160199	100412	104156	56706.8	92594.8	174844	127908	138546	20516.3	41629.2	66847.1	63870.4	66626.8
K00972	178	421	437	1465	287.5	0	0	0	0	0	0	3	104	0	51	255	1076	869	171	928	11	2	36	0	62	0	7	48	0	0	10	0	25	0	60
K00973	163865	168266	156213	167701	192746	240314	315958	282243	236213	272679	92391.8	85166.9	59349.2	77253.9	76497.2	263188	265494	219339	245473	201689	161690	224891	142547	168695	128803	200997	180516	193149	219746	189942	89236.2	89500.6	71974.5	105855	83748.9
K00974	158613	120051	80276.3	129608	119683	229611	248103	143917	157073	160365	96361.2	79415.5	46146.4	70422	58603.6	273059	214275	169668	192045	144118	152854	174638	88581.8	115623	81085.1	208328	136052	139610	175518	119434	96265.8	78257.4	57406.2	85110.8	59574.8
K00975	145616	116574	122637	133591	150778	210779	326915	275749	186661	241404	107557	104083	78582.3	71734.1	82898.6	289995	248938	293016	206333	206486	153432	188117	141723	119337	110675	168528	146701	218291	172545	153638	67206.7	68395.2	94624.2	87944.6	84366
K00978	17242.2	14143.5	24394	43134.2	42789.2	14705	23291.5	13191.8	24682.5	24182.2	4830.5	6337.25	7937.25	10715	12569.8	13449.5	20353.5	41051.8	19233.8	38567.2	14037	21793.8	26293	39719.5	28660.2	14466.5	18934.8	23526.2	22226.8	34320.5	5604	9423.34	14263	12500.2	11710.5
K00979	124424	100383	109986	145434	133212	153182	183336	203262	172392	177694	59964.1	51583.8	44612.5	68182.3	57898.2	171636	140696	166092	186047	135997	112424	135567	114668	137740	92590.6	179212	113685	112375	170197	110010	85133.7	67657.1	54918.1	91238.6	61024.2
K00980	35607	59284.6	48850.2	25900.8	51711.3	30848.7	45838.3	53212	64099	56424.2	4799.25	13223.9	17669.2	13697	23611.5	33276.3	75264.9	96104.7	50074	89619.2	21813.5	54920.8	28579.2	47726.1	38666.8	43890.1	68500.4	78166	89785.3	88514.4	7357.08	19561.8	22489	22508.5	28033.3
K00981	245242	229432	189619	227475	247995	343722	452944	351471	286688	327578	130676	126960	88885.2	109788	108174	368792	351248	348647	334864	284426	213095	286558	192699	226628	171352	301245	258824	281103	307920	251862	135605	135483	109547	139287	104640
K00982	113224	94896.4	38530.2	78998.8	69009.9	138770	169026	61996	100790	92639.2	51666.2	46793.3	11258.2	37692.3	27147.1	161555	141333	62594.8	156769	96966.3	96397	111046	21374.7	86578.5	46595.2	169336	121673	70167.2	151363	102114	75209.5	62360.3	20821.7	61022	30862
K00983	3258.5	24513.9	6154	6594.5	8659.75	1022	19865.1	6966.75	11392	8230	5735.5	4790.67	2702.75	4040	3757	25031.6	42109	13906.6	20681.8	6961.67	2375	20632.2	6306.5	2100.5	4346.33	2123.25	11816.6	13582.7	10012.5	8883.58	1133.5	9895.33	3328	2468	2469.67
K00984	246	374	414.5	97	183.5	0	0	0	0	0	17	37	42	0	25	35	70.5	134	0	50	109	300.5	256	0	110	0	238	0	0	3	69.5	214	241	0	134
K00986	227.6	2351	193.6	5677	159.93	0	0	1078	0	170	0	108.4	345.2	0	142.4	163.2	758	3387.8	7499	2685.2	29.5	1167.5	1145	0	1221.5	6	1025	789	0	562	1.6	279.8	713.8	1545	67.6
K00989	120550	107419	67522.2	122568	114098	179714	204689	135535	164330	146949	55348.8	54825.3	25530.5	63648.6	44850.8	166740	156897	110352	211168	131337	100754	125292	52826.7	118456	72484.2	177403	135463	100276	197836	130739	79565.5	70840.8	39352.2	92889	58148.5
K00990	97332.5	61548	14426.2	66070	40187.9	116468	101066	17582	71135.3	47936.2	55191.8	31061.1	5146.75	34892.8	17020.6	143147	90661.5	22650	128469	52492	100836	85841.5	10262.5	80453.5	27617	147530	74868.1	25069.2	111726	52943	70476.5	45661.5	8692.67	54099	15533
K00991	152554	162608	182826	129787	183853	200836	289507	323140	173606	255758	63397	75623	76465.9	62328	73912.7	189172	210716	293066	207351	204675	114056	184355	203089	127645	132179	181887	168487	248265	179157	180785	80616.9	87866.7	101833	82698.6	84684.7
K00992	75754	51182.2	8858	44239	30818.8	89566	83771	11599	40968.8	35868.2	38401	27213.6	3946.25	23717.6	14002.6	119348	78381	16507	78241	41238	70926	68748	8056	48192	22341	117766	63799	17281	75289	38672	57852	39805	6657	33498	10248
K00993	156	2024.5	1694.5	0	1015	173.5	2187	917.5	0	1435.5	61	1001.5	857	0	625	177	2703.5	2940.5	0	1368.5	91	3421.5	2148.5	0	1016.5	259	3165.5	4042.5	0	1767	55	587.5	363.5	0	207.5
K00995	244126	219834	126368	210118	202844	357774	457374	252916	295718	284820	122444	119823	65385.2	100494	93085.6	354315	335206	278696	351495	267068	211675	266885	110038	220784	139250	313379	282357	257037	350872	275522	144121	140204	79462.2	149820	100955
K00996	20131.3	9771.83	17302.3	26362.7	21989.7	25246	11227.2	31418.8	18128.2	22750.2	9284.33	6105.33	8601.01	13287.7	8972.99	1272.67	8465	30056	20546.3	17025	15379.7	14640	22574	22423.7	15066	461.34	2662.67	9064.66	4808	5220.67	12464.3	7690.33	14681.8	19262.7	13501
K00997	162957	151566	100610	139686	153011	228453	302371	197707	192258	212970	93110.3	92589.8	55747.1	77090.4	74579.6	270396	255403	213605	245393	198615	147611	195065	100557	135787	104640	200882	168700	178667	218985	169573	89699.7	88706.2	69537.8	101721	78158.6
K00998	19553	6317.84	52	9315	208.1	23791	10768.5	120	7472	332	8493	2954.5	12	4201	120	22149	8267	109	13113	317	14579	7630	68	8298	158	27572	8245.6	152.2	14125	152	11723	4141	30.17	5454	22
K01000	198843	184114	173010	191261	209541	285063	378046	315498	257895	287940	111928	109727	80192.9	92555.2	93471.8	317162	303331	301053	286364	246099	185615	251117	179423	188357	146595	253339	209447	255083	255141	212751	112295	110184	100362	121952	99610.3
K01001	0	0	0	0	0	0	0	0	0	0	0	0	30	0	12.5	0	0	766	0	247.5	0	0	221	0	40.5	0	0	139	0	61	0	0	0	0	0
K01002	903.5	3390.5	2679	771.75	4547.18	104.5	1594.5	1490	270.5	1851.5	647	2449.5	2546	4603.5	4417	1209	7883.5	8562.5	17019	4599.5	1012	6005.5	4459.5	6127.75	4654.25	1339	4747.85	8176.95	6251	6814.5	17	861.5	1360	2010.5	2032.25
K01004	11066	14015	19640	6199	22521	3178.67	11444	35787	25502	37071	632	1571	4371	4484	8689	2877.33	6503.67	26448.3	30931.7	28210.3	1403	5138	8798.67	5326.33	7906.33	3640	8793	36564	11677	33590	1687	4938	10996	11621	13186
K01006	71585	78780.3	129886	45910.2	121343	96403.3	178218	237715	82291.3	176706	46833.2	50703.8	58854.6	27605.7	53871.2	128866	135768	213446	79448.5	139137	66993.7	113774	136577	47965.8	83865.8	74759.5	88082.1	210026	88552.6	133983	28874.9	40756.4	71795.8	31506.3	57468.9
K01007	127295	122304	37004.8	94973.9	77898.1	204029	221831	61531	102914	105889	91979.3	81935.9	24625.3	50823.3	46461.1	264257	242784	72784.5	150581	105860	148333	188948	44987	93328.4	60539.8	124593	89183	90756.1	125796	88538.7	63207.3	61508.8	35702.2	66632.2	39741.8
K01008	80315.2	51167.6	41228.2	50401.6	64596.3	95461.5	81365.2	54135.8	81897.3	74911.4	39074	29115.4	24870.7	44152.7	32025.1	115546	70749.7	64974.1	78461.5	71500.8	69410.2	63561.2	51496.9	45186.1	40137.3	118113	68116	90980.1	80597.3	72427.2	57210	33671.9	35039.7	42210.2	30566.6
K01011	68237	33407	17760	54244	49534.1	94977.5	139268	55139.5	101360	68019.5	31649.8	36854.8	16086.5	25524.1	15809.2	97908.5	51579	38523	112561	50069.5	63059	49009	39259	60406.5	29386.5	112093	94379.9	86782.6	84985	51191	51001.5	31021	32920.2	40367.5	16317.2
K01012	130313	111939	97094.1	141520	146455	167939	256230	275242	172607	219494	64606.8	73633.9	61240.8	68004.5	73909.3	177497	167447	216409	198539	166206	117713	156232	125556	153063	102657	187871	156647	174525	171657	127283	89626.6	87423.7	81343.8	99125.4	78181.1
K01023	1562	4709.5	2805.5	7318	11749.5	1981.5	5426.5	3602	11114	9267	1212.5	3134.5	2849.5	10346	8677.5	1840	7062	6751.5	22323	11672	855.5	3626.5	2412.5	7746	5081.5	2430	6268.5	9468.5	22418	18115.5	1195	3129.5	2777	10988	8734
K01026	239.75	4413.25	7387	519.33	12360	2184	12720	40422	9171	29684	1114	5783	11832	5565	10484	173	7506.5	21104	711	18259	266.75	8804.75	24230.2	624.67	9508.33	42	3417.33	29015	122.67	1451	870.75	6099.25	19098	5172.25	8204.33
K01028	59001	26294.5	10100	27115	21566.5	75588.5	79002.5	18278	26058.5	26387	28712.2	23122	4409	15530.2	10454.5	100381	44467	14980	51873	29434	58187	35718	7280	29451	15450	96511.5	58513	18040	47448.5	30343	44785.5	18166	6435	20250	5622
K01029	59124	28454.5	15438	28483	24698.5	75088.5	79532	16748	25742.5	26464	33984.2	24984	5957	16738.2	11897.5	100584	46309	21842	51873	31980	58478	37855	13470	29451	17520	96524.5	58547	18306	47448.5	30414	44798	18378	7772	20250	6026
K01031	4989	7723	7659	4437	14466	8663	47068	15835	5968	16487	3184	13500	3968	2747	7113	7223	11163	14220	7384	17268	3511	7904	6966	3948	9579	84558	52308	17676	45254	29049	3785	7723	6236	3108	969
K01032	4989	7723	7659	4437	14466	8663	47068	15835	5968	16487	3184	13500	3968	2747	7113	7223	11163	14220	7384	17268	3511	7904	6966	3948	9579	84558	52308	17676	45254	29049	3785	7723	6236	3108	969
K01034	1067.25	11417.6	39297	3579.75	21935.8	14332.5	29986.5	55563.5	16395	29766.8	6715.25	12017.8	16634.2	8093	13643.5	15559	22736.7	66645.1	7804.6	26357	8106.5	17066.8	25439.5	4032.75	11710.8	1022.6	10509.8	40699.5	3707.8	17866.7	1147.75	5395	13952	5140.5	9870.6
K01035	1067.25	11417.6	39297	3579.75	21935.8	14332.5	29986.5	55563.5	16395	29766.8	6715.25	12017.8	16634.2	8093	13643.5	15559	22736.7	66645.1	7804.6	26386	8106.5	17066.8	25439.5	4032.75	11710.8	1022.6	10509.8	40699.5	3707.8	17866.7	1147.75	5395	13952	5140.5	9870.6
K01039	971.5	4362.5	6522.75	2189.75	4929.33	908.5	6554.5	25805.5	0	9514	1352.75	4257.5	7602.75	5427	7672.25	1787.5	7825.7	35167.4	3118.6	13723.1	585.5	5423.25	6373.75	1653.75	3688.75	877.1	3638.3	9601.8	2082.8	5409.4	936.25	3963.25	4866.5	4691.5	5399.6
K01040	971.5	4362.5	6522.75	2189.75	4929.33	908.5	6554.5	25805.5	0	9514	1352.75	4257.5	7602.75	5427	7672.25	1787.5	7825.7	35167.4	3118.6	13723.1	585.5	5423.25	6373.75	1653.75	3688.75	877.1	3638.3	9601.8	2082.8	5409.4	936.25	3963.25	4866.5	4691.5	5399.6
K01042	25024.7	19725.1	14751.2	19490.6	22208.8	30394.7	32490.3	26301	56348.3	30750.8	11417.5	11383.9	13367.7	26595.7	13247.8	27180	25499.7	26780.8	27168.5	21319.5	18032.2	25149.7	29851.2	12873.1	11577.1	35474.7	27366.5	56354.6	38317.3	33632.2	15859.3	15478.4	22166.2	19712.7	15599.1
K01046	860	2428.75	5873.25	2455.75	3864.33	1012	368	30	545	10	41.25	410.25	4950.75	46	2742.25	2002	4386.2	31892.4	4108.6	10990.6	364.5	1524.25	4344.25	2264.75	2230.75	493.6	1287.8	6510.8	1984.8	3215.4	107.75	653.5	2864	545.5	909.1
K01048	19701	8016.34	4092.25	9293	2471.1	23857.5	12316	3654	7570	1941.5	8421	3264	2098	4179	877	21905.5	9099.5	6195.5	8478	2639	14480.5	9084.17	3682	8237	830.5	415	2444.1	7653.7	179	1528.5	11686.5	5012.17	2843	5447	1563.5
K01051	275.2	980.5	2575.2	1679	2394.86	0	678	0	0	199.5	40	244.8	632.4	659	511.8	135.4	854	7389.6	2311	5640.4	143	790	2583	1958	1812	151	636.6	2133.2	2135	1917	6946.2	4088.6	1142.6	1421.8	1658.2
K01053	10077	15495	15332	9574	28952	21903	27871	19603	9732	30233	4462	6779	6920	3934	12616	34904	31282	33351	21077	36631	7069	15832	13946	6690	19170	26836.5	24815	30555	16032.5	37058	10974	12003	11818	6779	1303
K01054	76	134	142.5	0	78.5	0	0	0	0	0	17	37	42	0	25	35	70.5	134	0	50	109	300.5	256	0	110	0	0	0	0	0	48.5	131	130	0	75
K01055	2573	751	979	995	4226	6705	39409	7780	5299	7523	1260	10264	579	984	1112	1021	379	253	1553	565	1616	1943	634	2139	1799	80894	45719	4429	41688	16525	2524	4676	1145	1649	3268
K01056	200695	186066	175180	200463	214160	285844	380493	317273	269580	291794	112388	110150	80489.4	96447.4	94476.8	320096	306521	305060	315625	253271	186921	252865	180237	201583	150283	256108	211134	258822	270922	217378	113198	111191	101463	130215	101372
K01057	112985	91064.7	33913.2	76752	58912	140665	177050	70043	107915	98982.7	52064.2	46283.8	13861.2	40681.8	25328.1	158617	136671	63100.8	159472	89412	95997	109106	22343.7	90716.8	43063.2	99736	96520	63304.7	112808	80398.3	76744.5	61117.3	18333.7	61305	35018.7
K01058	40373.5	45276.7	11843.5	57245	40516.2	49552	79864.8	18144.5	73507.3	48697.4	15921	21850.3	6007.5	22065.3	17000.6	65332.3	67266.5	21331.7	61928.8	42736.7	35701	63812.8	12194.5	57246.5	27130.1	52040.2	52047.2	24244.9	63116.8	46064.6	25910	36848	8688	32941.8	13113.2
K01060	6357.85	8455.64	5515.08	16603.8	9693.58	12381.7	19587.7	10785.7	14617	10554.7	5830	6804.66	4770	3945.67	5022.33	17517	17052	16014	6081	14070	9905	11855	7531	2534	8157.75	17759.8	13847.2	9454.5	14557	9644	8949.25	7221	2237	6718	6616
K01061	109419	47045	15938	53328	41908.4	123721	78429	20514	40334	46450	54048	25342	7215	28875	19205	175603	75734	30858	97835	56044	101244	58766	14530	56060	29480	166730	84658.2	33637.4	88750	56543	80972	27094	12102	39174	9688
K01066	5000	8344	7936	4474.33	16138	35279.2	19821	10142	14199.5	18401.5	2533.25	3963	3810	2812.25	7154.5	8513.33	16051.7	17518.3	16947.7	21899.3	3909	9789	7783.67	6489	11794.7	9775	10851.9	15613.2	23357.7	20131	3494	5464	6008	3061	963.33
K01067	88	27	2131	34	252	0	0	0	0	0	0	0	0	0	0	0	0	0	0	0	47	24	14	30	12	0	0	0	0	0	0	0	0	0	0
K01069	119236	66477.9	18085.5	67348.6	37393.5	115654	103786	44948.5	60036.8	53450.9	59510.2	36445.1	12689	36500.6	23396.8	174208	97370.2	48494.4	102479	50475.6	98819.5	82479.2	14341.2	62119.8	25282.8	175139	98611.4	25478	99868.8	42450.4	81252.8	48160.5	10526.2	45935.5	13851.1
K01070	84876.5	64106.4	21820.5	51206	40241.5	90841	79645.5	15435	42257.6	35030.7	40492	28087.7	5100.75	27514.2	15397.5	136855	97053.5	20527.8	92824.6	48085.8	82819	84871.5	10399.2	55534.6	24589.8	117327	63526.2	26794.4	73009	43346	57615	38977.5	7613	32536	10988.5
K01071	27140.3	24200.4	14613.6	11535.8	11151.3	69208.5	77024.5	16592.9	16587.2	21770.2	32164	28207.8	9622.8	6514	10151.2	85240	72683	25446	15551.6	22873	44876	51044	13667	11755.4	12411.8	17039.8	14593.2	18359.5	8691	9252	7968.58	7706	5565	3328.8	4081.5
K01073	887	1050.67	333	436	1186	0	0	0	0	0	216	299.66	96	92.67	327.33	1690	2446	939	940	2367	739	1399	329	357	871	1386	1266	823	133	1762	717	744	306	64	906
K01075	4989	7723	7659	4437	14466	8122	14121	10084	4883	16242	2109	3357	3458	2283	6308	7223	11163	14220	7384	17268	3511	7904	6966	3948	9579	7447	9830	15215	6919	17956	3473	5069	5825	2602	473
K01077	15851.5	17573.8	26970	33194.5	28536	17640	30340.8	23223.5	42656	28075	8315.5	8138.75	8880	7640.75	7909.75	7783.35	14202.5	26308.9	15252.3	15125.9	14252	24550.8	19351.2	34664	17134.8	10353.2	14743.8	24775.4	15110.2	18964.1	5330	8090	6359.17	12038	7902.5
K01079	139099	113866	107363	96623.1	109049	210078	267081	179508	139435	157358	85115.2	82048.4	37454.2	52570.6	51997.9	246984	198033	144063	192237	145604	142113	161232	92541.2	108510	77233.2	184483	138356	145753	172822	141151	84389.9	67590.3	48945	70278.4	52716.2
K01081	143610	102693	104081	120678	124821	193665	225585	175012	161661	178655	74201.2	60530.4	32592.8	50393.5	51216.6	208051	163730	133037	166807	151032	130647	156639	94299.8	122580	91818.8	85347.5	108907	148713	143625	145226	68676.9	50955.3	55764.3	73046.4	50987.4
K01082	34845	27671.2	10834.5	30450	23340.6	29324.5	25163.5	14127	29608	21547	10712.2	6969.5	5697.5	13874.2	8692.5	29743	19858.5	18315.5	56116	22091.7	29263.5	31706.5	10306	33782.5	13245.3	55119	36776.6	15152.9	56761.5	22298.8	14145.5	9669	4169.67	20718	8834
K01083	3636.5	1182	0	1152	390.5	9545.5	2986.5	45	1602	954	249	173.5	156	0	74	71	136	0	0	0	6251	4408	22	1013	626	1023.5	248	313	569.5	148	28	207	0	280	1
K01085	20768.5	8137.29	2294.25	22966	5765.17	30879	15450.8	1665.5	36710	11659.2	9881	4502.75	145.5	16677.8	1861.5	3000.35	4543	1614.65	38168.8	2199.5	19086	15506.2	2761.5	15310.5	3861.75	6123.25	8646.25	2354.2	21687.2	11406	12348	5014	1942.5	15214	2049
K01087	4378	2559	2232	11734	7081.43	8653.5	42124	10444	19090	11829	1730.75	10803	1107	5192.25	2289	3234	2363.5	3485	4702	1254	2890.5	3763.5	1879.5	5338.5	2114	11273	25089.1	7138.7	37044.5	11557	3382.5	5408.5	1915.5	5161	4944
K01089	20860.6	11368.2	10543.9	11853	10807.9	35396.5	23660	14175	13035	13179.5	14630	6330.4	4107.2	6574	4982.4	36652.2	21801.5	14626.8	19673.5	12940.4	22991	21745.5	10418	12369.5	7821.33	40550.5	16548.6	10510.9	18143	8784.83	16240.6	7734.8	3477.97	7293.65	4345.35
K01090	138354	141548	100920	92702.5	143302	213031	306797	186606	180230	201396	84635.6	88930.9	47941.2	49478.9	64853.9	264740	272930	206880	185916	207222	130049	179249	96208.5	95175.1	100790	169412	169746	191596	141629	178319	69906.4	74388.6	74430.2	64538.6	69419.1
K01091	286920	251814	212426	236078	288405	398355	530481	449427	277037	406536	164184	158346	97671.2	127958	133163	479939	412186	377354	411280	348502	282963	353499	238856	235782	207934	501693	338164	295431	375393	292125	208415	178150	120261	169838	130507
K01092	203254	144269	59266.8	127577	109811	267198	316339	112197	168082	150900	108646	94584.9	26799.8	63313.2	49923.4	312448	237494	85866	219672	125818	174815	195346	39084.5	135781	71341.4	250524	171949	86895.9	219754	124841	110707	92100	29277.7	87576.8	47207.8
K01093	0	84	956	0	860	0	130	1614	0	1050	0	54	584	0	470	0	114	2056	0	1241	0	81	626	0	380	0	121.6	2187.2	0	1250	0	38	580	0	484
K01095	97228.5	65039	26681.5	62082.2	48448.2	116683	106338	46688	68937.3	61803.2	49030.8	36451.3	17104.5	39053.6	30688.3	144465	97456.7	62605.9	106048	65504.1	86997	83708.2	23733.8	63103.2	31938.2	147585	77667.9	34055	102858	58373.4	71037.8	48024	15311.2	49180.2	20355.8
K01096	19465	6290.84	38	9281	188.1	23791	10768.5	120	7472	332	8493	2954.5	12	4201	120	22149	8267	109	13113	317	14532	7606	54	8268	146	27572	8245.6	152.2	14125	152	11723	4141	30.17	5454	22
K01101	51367.3	32271.6	11309.3	21902.5	21250.7	97297	85815	17081.4	23651.2	22260.7	44458.2	31783.5	9776.05	9710	11707.5	120719	85962.7	45549.9	27967.2	31230.1	58469.5	56680.2	10584.8	16673.2	12906	34571.1	14083	14096.3	21238	10877.4	12929.8	6025	4027	5411.3	2357.1
K01104	257003	237132	166670	219051	209931	417902	514852	306622	290457	306646	150076	149187	80260.8	100931	97863.6	472092	439912	300841	339990	265682	241552	330178	169681	213492	158936	309574	271374	262998	280852	225189	140887	141352	95239.1	125458	98427.5
K01113	1056	934	128	1307	118	4838.5	38133.5	8166	5167.5	2050	1952.25	10844	864	2184.25	921.5	2519	1791	457	2653	1264	718	1083	133	1696	81	564	652	200	667	70	723.5	2997	480	1380	530
K01114	0	19	0	0	0	9543	2801	45	1602	883	244	214	0	0	23	0	0	0	0	0	6251	4886	22	1013	657	13238	5683	117	17717	1191	4007	2094	21	345	335
K01118	86225	66983.5	15337	41780	26313.1	127008	87816	23403.5	41898	32326.5	37109	19722.2	6726	20298.7	12331.3	94957	74424	28583	58284	34912	68580	59970	12356	38704	19093	88677	39146.6	22660.2	60872	31048.5	57587.3	28013	8934.5	26241.5	6651
K01119	95056.3	60963.6	68197	67916.7	59348.3	108952	103102	97829.5	28926.5	61495.8	57771	40236.7	19959	30877.5	20547.2	128930	93400	70712.8	76489.8	46300.1	84124.2	86891.2	74636.4	59115	43563.2	92512.7	47242.6	71943	80127.5	42803.2	40027.8	22973.7	26562	35966.8	21770.5
K01121	509	1736.25	4899.25	2189.75	3433.83	0	0	0	0	0	41.25	410.25	4950.75	46	2742.25	1362	4341.2	31814.4	3007.6	10979.6	364.5	1524.25	4344.25	1646.75	2230.75	493.6	1287.8	6510.8	1984.8	3215.4	107.75	653.5	2864	135.5	909.1
K01126	188539	162757	137424	141472	188807	309489	394512	254483	256345	278963	106061	105732	69047.3	65089.4	87290	307105	282876	288596	237009	252404	173750	217133	126982	149780	129763	255114	230132	272866	227988	248674	105602	96670.4	86807.5	92288	81098.6
K01129	145407	141882	145131	153223	181568	183961	269082	262624	217806	243581	65100.1	68197.1	56275.3	71450.5	68723.7	211965	219464	208548	226224	199748	126567	179367	136489	151530	123916	203825	170072	192507	197563	185223	89145.9	87454.5	73057.1	92113.6	76766.7
K01130	733	1576.5	4055.5	2852.5	4513.5	0	0	0	1579	482	116	170	70	658	767	353	477	2734	86.5	2062	584	877	233	2127.5	1806	392	305.6	220.2	292	988	271	321	172	608	913
K01133	0	125	877	0	1013	0	0	0	0	9.5	0	34	412	0	526	0	0	1497	0	1162	0	125	908	0	714	0	60	789	0	562	42	201	437	0	370
K01134	0	0	0	0	0	0	0	0	0	0	0	0	0	0	0	0	0	0	0	0	0	0	0	0	0	0	0	0	0	0	21	83	111	0	59
K01138	163	191	0	0	0	1596	3110	1959	8509	7849.5	1073	1985	1663	5381	3972	21863	8032	1367	8596	890	0	241	0	0	0	0	256.2	30.4	87	0	791	1577	1457	4556	3670
K01139	39421	34676.3	5613.25	29084.8	12176.3	51742	62152.5	27447	35964.8	26788.2	19894.2	19547.3	6815	18578.6	10324.9	52805	51967.2	33729.4	44867.6	22904.6	34633.5	48229.2	5120.25	30098.8	9628.75	61495.6	40001.4	7773	46907.8	13307.4	29239.8	31607.5	4469.17	23517.5	9013.1
K01141	24454	14033.8	7742	13718	14864.6	31913	24934.5	10264	13196	16583.5	10602	6327.5	3499	6484	6451	29372	19385	14251	19396	17615	18043	15549	7073	12216	9901	35037	18111.6	15441.2	21044	18225.5	15250	9231	5903.17	8502	495
K01142	285810	264453	199950	228808	254279	392924	524607	369743	315910	364245	154455	150729	88432.7	112695	115772	455013	433553	353043	394062	332166	264312	346835	193968	246776	184942	387912	313361	316224	352109	296944	175045	164139	117466	159217	121315
K01144	17696.2	18515	23899.5	35496	31018	19206	40976.8	66950.5	45132	38138.5	9274	8426.75	6239	9067.75	8915.25	9940.1	16588	21059.4	19550.8	19926.4	15441.5	25809.8	14272.8	36425.5	17563.3	11448.2	15206.6	21304.7	16592.8	21233.6	6095	7681.5	4581	12370.8	8574.75
K01146	0	0	0	0	0.43	0	0	0	0	0	0	0	0	0	0	0	0	0	0	0	0	0	0	0	0	0	3.6	15.2	0	0	0	0	0	0	0
K01147	94481	60787.5	16999	56018.5	35160.4	111863	96831	16741	47893.3	38934.2	45955.5	30992.1	6190.75	27561.1	15004.1	139089	88808	24455	90336	43755.5	85174	80858.5	12991.5	56419	24712	143702	75362.1	27008.2	88717.5	42523	69026.5	44288.5	8117.67	38418	10554
K01150	0	84	956	0	860.43	0	130	1614	0	1050	0	54	584	0	470	0	114	2056	0	1241	0	81	626	0	380	0	121.6	2187.2	0	1250	0	38	580	0	484
K01151	15597.3	29923.7	45466.3	45031.2	67227.1	52668.2	73393.8	146479	84472.7	105307	6569.83	17335	26479.5	29398.3	32507.3	12732.7	38822	96840	69815.8	61487.7	9363.67	34123.7	48377.5	32417.7	36903.8	43153.3	41189.3	58745.5	82361	57237.5	9567.16	20296	26106.8	33507.7	37324.5
K01153	196824	181045	147470	186831	210316	343628	443024	378159	286485	307400	124863	126165	83440.2	103457	98209.2	361114	332646	308643	310907	248823	208112	276955	168305	175097	149056	248163	196431	268856	256090	214336	100733	100722	106209	119254	103457
K01154	266127	248139	204073	274164	264902	444893	576684	505598	289673	346704	182868	174756	118110	130863	118742	465919	422534	392196	361200	315303	311171	394934	259239	258263	195989	288675	233298	406694	250892	228309	146948	139540	152415	138571	125044
K01155	3365.28	17108.7	33456.5	12775.6	35866	6071.5	25433.7	65972.5	7767.47	23854	1051.33	5952.33	8856.87	3904.27	6916.24	20503.5	31202.7	39075.1	29701.3	27805.3	4116.01	18273.1	37639.3	11278.2	21699.2	7993.78	20490.2	41980.3	27420.5	31281.4	359.43	4432.22	13442	1876.26	7805.88
K01156	46226.2	39830.8	21628.8	62854.2	48383.1	45751	94094	47170	80541.8	66748.4	16372	30890.8	23370.8	32029.8	26807.1	31324.5	53984.9	72190.3	75221.3	60652.9	20937.2	67308.4	31086.8	53707.1	35103	54467.7	45530.6	43690.6	84518.1	45600.3	14244.2	30429.2	23911.5	43178.7	25101.5
K01159	146358	150347	155652	171024	191050	185443	283102	289755	231601	255557	66701.8	75803.8	67849.1	80820.5	79065.7	194508	213750	261654	254672	210785	125790	189135	160050	169709	127007	204890	182472	227882	234062	192969	91283.2	95893.4	91389.1	113611	89665.5
K01160	0	5.17	0	0	0.43	0	0	0	0	0	0	0	0	0	0	482	1223.2	1738.4	2866.6	1874.6	0	0	0	0	0	493.6	1291.4	6526	1984.8	3215.4	0	0	0	0	0
K01163	6739.84	31139.2	74594.8	27112.9	81416.2	8117.67	50155.3	117016	37126.7	98046.2	4018.58	17428.3	39453	16096.4	34051.7	8819.17	41408.2	145856	32991.7	82937.3	5645.17	40729.4	87915	25685.2	53785.1	5698.44	29703.2	94017.9	14124.8	46614.2	3993.58	19372.8	49037.2	20102.4	38769.1
K01166	19465	6309.84	38	9281	187.67	23791	10768.5	120	7472	332	8493	2954.5	12	4201	120	22149	8307	109	13113	317	14532	7606	54	8268	146	27572	8263	137	14125	152	11723	4141	28	5454	22
K01167	5088	7770	7718	4471	14486	6180	12428	9839	4906	14675	2109	3373	3487	2283	6312	7223	11163	14220	7384	17268	3558	7967	7033	3978	9591	9781	9967	15289	23011	17956	3473	5090	5861	3012	473
K01169	0	0	0	0	0.43	0	0	0	0	0	0	0	0	0	0	0	0	0	0	0	0	0	0	0	0	0	3.6	15.2	0	0	0	0	0	0	0
K01170	0	0	0	0	0	0	0	0	0	0	0	0	30	0	12.5	0	0	766	0	269.5	0	0	221	0	58.5	0	0	139	0	61	0	0	0	0	0
K01173	5029.2	20667.6	98909.2	10366	48231.5	4085.5	42212.5	135277	18145	73803	7154	9389.05	29676.9	5649	13857.3	4778.4	21755.5	100761	13181.5	33304.1	4791	31016.5	112996	12645	38211.3	5621	15329.5	93588.2	23944	32691.6	1954.7	9926.35	39497.6	4781.3	17987.2
K01174	4039	7490.42	6873	27045	14216	4086	8306	2201	30783	9798	1067	3681.91	7113	12975.7	5277.33	3693	5566	9376	35938	13094	2928	10923	21677	17959	8587	5006	9945	32003	36175	13607	2864	6564.75	13916	17309	7413
K01175	19465	6290.84	38	9281	188.1	25733	12506.5	425	8290	1899	8493	2954.5	12	4201	120	22149	8267	109	13113	317	14532	7606	54	8268	146	27572	8245.6	152.2	14125	152	11723	4141	30.17	5454	22
K01176	94344.9	65632.3	88460.4	90702.1	86039.8	109778	129555	119389	115695	108755	47579	39293.7	30524.5	32374.2	32337.6	127055	100434	110424	105559	87586.2	76324	90587.2	87335.2	69384.4	58707.5	83451	55561.9	95214.1	79248.4	75264.6	35435.7	30864	39928.1	46484.2	37895.4
K01178	0	0	0	0	0	0	0	0	0	0	0	0	0	0	0	0	0	0	0	0	0	0	0	0	0	0	21	0	0	0	0	0	0	0	0
K01179	9079.6	11659.8	5966.6	10813	18810.4	43922.5	30800.8	6914	24371.5	16823.8	3714	6085.65	3512.7	8016.25	4761.9	7371.35	10220	7433.15	17639.7	8950.7	9888	17777.9	5284	18410.5	9459.25	78532.8	33149.1	6610.9	33457.8	20799.2	1773.6	4338.97	2779.3	3524.15	2798.85
K01181	1879.6	2447	2905.6	562	2475.5	2150.67	4349.66	2765.66	39	3393.67	571	780.4	705.2	63	1098.4	12.2	64	398.8	0	94.2	38	205	1132	67	812	2257	2383	2833	1040	2134	791.6	974.8	834.8	322.4	769.1
K01182	20514	58784.6	31229.8	14119.5	36950.2	25859.3	77378.3	29208.7	38179	39976.7	5465	21125.3	15011.5	8187	15059	21234.3	89123.7	57819.3	44762.7	56247	11965	57722.7	31300.7	21481.8	25792.9	37350.8	55085.8	94784.7	52640	71916.8	13803.2	35522.3	29121.5	17822.5	24810.3
K01183	24	198	3152	22.33	3365	0	182	1173	0	1378	0	34	412	0	526	0	0	1497	0	1162	0	182	908	20.67	1066.33	0	118.33	789	35.67	1135	420	208	521	252	431.83
K01185	2188.35	5577.09	26449.8	16754	9576.6	23809	10797	7069	8990	5191.25	9729	5126.4	4478.7	3799	3024.65	4278.95	10418.5	37574.8	15504.8	9441.45	15686	14356.5	38316.8	10614	7503.75	3270	6912.2	15547.4	8928	10636	12624.6	7219.8	16616.8	8067.25	3374.85
K01186	35957.7	37354.3	48715.7	35185.3	57359.8	43429.7	66096.8	59595.5	75159	59434.5	11379	14582.1	15191.2	9342.75	15855.1	55452.9	47674.2	65965.5	53659.5	64347.8	24257	38785.8	37952.4	44706.8	36788.8	25384.2	29340.7	53055	41859.2	49915	6411.6	10004.3	15282.3	11687	17958.1
K01187	58698.2	61265.2	72453.5	122398	131600	106358	199590	137478	195110	165113	21988	44453	26835.2	42338.8	49688.8	49451.3	76676.7	112216	112397	128198	44735.5	78640.8	63285.7	126122	86886.5	59834	109234	92316.1	152948	145579	18977.7	34961.3	37386.2	74269.5	61484.1
K01190	118592	119638	158061	158612	216868	197651	290591	272280	251899	299824	72222	74095.5	63464.6	66447.5	75850.9	134979	176161	212686	117596	188100	118867	200096	159920	177337	153780	114056	135796	147402	144045	171042	44704.1	56129	59229.2	71074.4	84610.6
K01191	4289.85	7310.14	7377.83	7099.8	5344.83	14517.5	22111.5	21608.5	10226	12542.8	5308	5439.75	8741	2116	4167	16688	15528	17745	5000	8648	8581	10631.7	7057	2364	4355.75	17206.8	14946.2	9509.5	2776	8078	7003.25	6978.67	3168	1035	2559.5
K01192	1391.6	4686.83	10491.4	1319	8703.93	10754.7	10198.7	9635.66	3087	5759.42	737	1997.4	2222.7	608	1592.65	1176.2	3076.5	6419.55	1749	3430.62	6979.5	6917.67	4709.25	2091	3198.58	11462	8551	11703.7	2303	6657.83	4628.6	3844.97	2795.8	831	2189.1
K01193	105104	107082	88537.8	117335	122138	166640	196413	156663	180347	172045	63800.5	56794.6	46907.3	61580.9	60775	187429	192186	198552	213699	173972	99339.8	140001	80409.2	126842	94616.9	130505	106794	123982	200818	158184	48660.5	53740.9	51051.2	89590.1	68154.1
K01194	0	0	0	0	2576.36	9545	4868	45	1602	883	244	0	0	73	819.5	0	0	0	0	0	6251	4408	22	1013	626	10916	5026.2	81.4	1625	2004.25	4007	1774	21	345	298
K01195	163	201	0	0	0	16	121	1325	3579	4205	0	0	0	142	0	0	0	0	0	0	0	0	0	0	0	0	3.6	15.2	0	0	63	249	333	0	177
K01197	1566	4167	17804.5	8660.5	19218	513	1533	1278	61	1129	493	585	2485	1071	2341.5	1152	2248	20241	3406.5	11998	768.5	2653.5	19324	3438.5	13058.5	500	705	2254	1369	2332.25	408	690	3683.5	1093	4207
K01198	328	401	12.75	46	216	136.17	2309.16	10979.2	0	990.67	0	4.5	0	18	42	0	4.5	0	0	30	0	34.5	0	0	176	0	323.5	680	22	120.5	84	368	819	49	546
K01200	94511.4	73990.7	61401.4	34509.8	42887.8	179407	210937	112327	40751.5	83757.6	95344	77195.9	25356.3	19532	28401.1	255156	202244	84909.4	52281.3	68803.7	130813	149098	73498	40464.4	48403.8	58884.5	34685.5	62741.5	19990.5	25149.2	26693.1	22421.3	29554.8	9500.45	16336.9
K01201	13185.5	10011	12376.5	27694.5	18271	24083	19979.8	14456.5	39630	18692.2	2836	2738.75	3259	5195.75	4789	6951.35	10863	19681.7	11585.3	14757.5	17562	21648.2	7447.5	30368	11084.8	19244.8	13343.6	11572	13648.8	13301.8	12480	8150	5211	10801	6252
K01205	421.6	1032.75	11587.9	2003.5	10696.5	36	316	6366	0	4110	220	266.4	1817.2	290	1054.4	283.2	875.5	10365.8	1092.5	4837.7	892.5	3323	11176	2059.5	4956.5	638	833	9286	845.5	6129.5	341.6	505.8	2237.8	407.25	2138.35
K01206	26388.8	54226.3	141473	54690	123294	49642.2	101356	174862	71026	110167	17238	25051.5	43406.6	17303.8	36583.2	30444.8	60413.2	165316	87694.2	115940	32608.5	74151.2	130152	55602.8	72765.8	59597.2	68305.4	158903	41547.5	95551	27883.8	36267.9	53770.4	21624.5	45175.8
K01207	133901	105240	47891.8	92269	95839.9	143364	164982	100155	121765	139988	51362.8	41550.1	17209.2	42989.3	35347.6	159974	125618	82012.5	154489	107962	95661	111675	44468	95868.5	65491	196693	148992	77530.2	168286	111835	88095.8	69281.7	26611.7	72207.5	42469
K01209	1833.2	4356.33	9238.2	3558	11293.4	7203.34	15678.3	31942.3	7982	25011.8	729	2609.8	4843.9	2116	5036.8	1543.4	6841	14848.6	6710	12840.1	857	5030	11632	4697	8531.33	912	2737	10657.7	3791	8810.33	667.95	2048.6	3754.6	1042.8	4104.7
K01210	175	1306.5	3525.25	1309	3974	189.5	2210.5	6546	1716	4528	83.5	694.5	2151.5	635	1976.5	216	2059	7183.5	1997	5054	98.5	1327.5	2967.5	857	2220.5	175	1543.5	6380.5	1401	4178.5	44	286.5	1143	198	1138
K01212	9374.6	10109.8	13547.4	5536.33	21476.5	5096	10346	23025	5622	23234	65	1126.4	3772.2	1745	4242.9	463.2	3552.5	12691.8	4243	13143.7	158	5397.5	16258	5560.67	13553.3	139	1441.33	6261	2786.17	7586.75	72.6	675.8	3523.3	1469.65	5456.68
K01215	3365.6	4154.89	4853.83	5049.8	2165.08	14157	19383	11903.4	8708.2	8883.4	5308	5329	4194.8	2120	2788.2	16359	14856	11101	4125.6	7001	8471	10131	5009	2090.4	3455.75	16994.8	14582.2	5897.5	8691	6490	7969.58	7203	880	3122.8	2424.5
K01218	1724	2114	11572.8	9180.25	20192.5	70	1151	1831	9465	4226	319	1005	2432.75	4000.25	4755.75	897	1021	12705.8	1800.75	8227.75	1453	5162	11756	2130	6923	945	725	7540	998	6178.5	566	651	3854	540	3245
K01220	25685.3	24927.6	15751.1	32275.8	14177.8	66839.5	73857.5	16390.5	15765	20345.8	31191	28663.8	9228	7295	12460	82857	72791	26180	47840.6	27722	43810	51441	13947	28331.6	14229.8	14913.8	16125.2	20732.5	38088	13311	6912.58	7922	5772	16014.8	5878.5
K01222	6248	5727	5783	1964.5	8226.43	49844	35554	5838.5	12656	13757.5	4111	4418	702	884	2650	2965.5	4153.5	546	1225	2849.5	3073	5524.5	1068	2118	3999	8399	8206.6	4576.7	5582.5	9656	4320.33	5051.5	1550.5	2309.5	4646.5
K01223	72619.4	112542	92958.1	122547	109291	257019	298747	108336	177410	160650	95141	95357.2	43262.4	63928.8	60119.6	280766	295736	158314	180290	160620	148484	216835	79367	131158	99289	80119.8	94079.3	175973	177134	133048	31075.1	50959	63087.5	85750.2	66521.2
K01224	1634.6	5088.5	30490.1	4396	28632.4	2994	12783	33561	7816	29346	659	2634.4	6631.2	2286	6935.9	1891.2	7972	36985.8	8054	24029.2	1038	9178.67	29408	5875	20715	1037	4044	26620	4130	15506.2	528.6	1785.47	9505.8	1811.9	9691.1
K01226	72443.8	59160.3	24183.2	52447.8	31866.2	91258.5	88278.8	24393.9	60904.2	48568.2	40021	31364.4	8416.8	24934	16127.2	111362	105771	29578	86732.6	37606.5	54541	71483	14354	44676.1	23524.3	48095.2	36106.9	37579.7	62620.9	41325	22865.6	24992.8	11485.5	39701.3	17982
K01227	4970.6	5867.06	3722.33	5830.8	4363.33	11788	16128	8849	7886	7457	5524	5628.66	3425	2199.67	3014.33	15148	13875	11749	3827	7841	7889	9469	5239	1850	3593	2772	2532	1646	266	3524	1434	1488	612	128	1812
K01232	3694	5444	1185	26609	9854.43	4960	9856	3500	39089	15733	1851	4132	2224	18264	7947	1874	2142	2448	35099	8531	1873	4149	1001	17602	5306	3595	5868.6	2267.2	36129	11263	2831.66	4749	1976	21801	9366
K01235	406.6	895	3285.6	1056	2913.5	108.67	903.66	2513.66	0	1833.67	3	68.4	906.2	136	843.4	12.2	150	3279.8	521	1921.2	41	409	3120	660	2051	30	130	2100	255	1369	1.6	121.8	1021.8	205.4	814.1
K01236	11688	10504	4052	7602	12884	21750.5	63264.5	38153	32190.5	45391	4190.25	13638	2003	6054.25	6495.5	11929	13675	11169	8178	18791	7463	12237	3670	15338	14301	18539	36716	13311	43804	40354	3265.5	7435	3814	13185	12776
K01239	7062.75	17030	18728.5	31505.5	38041.5	46947	38636.5	18499.5	69135	45176.5	5130.5	6455.5	2849	16189	12032	39998.5	29289	24318	101024	41679.5	9187	17055	8992	52733.5	26496.5	18845.5	20493.2	22736.2	81022	58951.5	3322.5	7776	6473	43260.5	19236.2
K01241	58158	35211.3	31496.5	38758	43906.9	66266	57421.5	33089	40792	45204.2	28269.2	17476.5	11401	20312.2	16226.8	92116	49110	42667.2	83166	47921.4	53152	41293.5	23497.2	44993.5	27049.6	13741	18143.6	40343.9	41791.5	34444.8	41942.5	17499.5	11843.5	28918	11509.5
K01243	189121	165772	139675	165466	162327	268701	335723	234816	218747	219247	102779	98262.3	58112.2	76303.5	69833.5	310524	279708	242407	253079	203057	178224	227104	145500	164694	119193	170512	168267	209909	208539	167197	107340	98412.7	74165.5	104405	70923.3
K01246	197077	165093	121849	151045	128905	256369	304953	225620	199874	213958	105738	93686.3	57750.8	79381.8	69840.5	301290	259691	214434	203658	167407	167423	204184	145572	138455	103864	246241	172374	146609	223477	142425	105533	90193.6	73811.5	103046	75636.9
K01247	54824	24678	16910.5	26399	27767.9	61803	37215	10257	20167	23501.5	27061	12705	3694	14347	9746	87391	38179.5	28034	48741	33660	50771	30243.5	16659	28203	19072	82194	32469.6	18116.2	43496	28744	40531.5	13730	6815	19592	5475
K01250	363	1361	1054.5	14.75	598.75	0	61	162	0	121	49	288	362.5	0	161	63.5	1035.5	1411	0	542	136	1188.5	1022	1.75	367.75	137.5	817.1	1224.7	0	413	97.5	448	450.5	0	258.5
K01251	68167.3	44472.7	51517.3	61181.9	78637.2	91895.5	89264.2	131998	71768.2	103500	36388.1	22985.8	22939.8	29318.2	30675.7	108632	68053	81224.8	104677	80279.8	65003.7	57879.5	48350.5	63221.2	49278.5	110961	77154.2	58908.2	80296	64875.2	50501.8	26734.8	30878.2	41551.7	32770.5
K01252	1967	19246.3	3753	1372	3731.43	0	1273.33	7	0	0	51	1650.67	1396	33	166	3969	33909	7937	54676	14846	1367	18030	1760	20911	7428	120	5430.6	4989.2	0	391	600	8116.33	1234	10801	66.67
K01253	0	0	0	0	0.43	0	0	0	0	0	0	0	0	0	0	0	0	0	0	0	0	0	0	0	0	0	0	0	0	0	0	0	0	0	0
K01255	118125	107653	50539.4	85572.6	85342.2	159350	206998	121621	126615	138341	55338.5	57041.9	28111.2	50594	43384.7	166281	161764	105671	149129	107000	107318	132892	38395.4	95494.6	57771.6	185765	140764	83005.7	173264	116158	80716.2	71291.2	26406.2	71643.2	40252.6
K01256	180440	166111	76526.8	136917	121505	260713	314490	158618	196264	175710	96393.8	85048.4	28158	55733.6	49069.8	284414	280637	129899	254477	181502	173852	218155	47591.3	160923	91320.8	227500	194166	129857	214598	164757	96156.8	88870.2	36936.7	85695.6	51178.4
K01258	128095	100146	129445	134362	134272	205952	232864	234729	168356	183975	83691.6	70297.4	63946.3	63192.8	64442	214612	178584	224389	153304	147207	117137	152271	154683	119798	100968	113424	93689.1	174078	108206	105294	60998.3	54556.9	75133	75937.7	64363.3
K01259	111773	88945.5	24549.7	66524.8	43062.4	111532	111230	39829.5	68573.8	58801.7	51050.2	34777.3	16241.3	29749.9	18379	163652	134458	71992.9	99932.6	65025.1	97055.2	111964	33161.4	68473.8	35378	169070	100876	75688.2	122989	74109.6	71009.2	56093.5	25633.5	47127.1	26854.4
K01261	51388.3	30276.8	13987.1	17711.8	11917.3	70447.5	81979.5	17299.9	17075.2	23711.2	44610	31593.4	8915.8	9756.67	10492.5	121012	83199	26385	25925.6	25574	58778	56847	14195	15383.4	13443.8	47195.8	21962.2	19182.5	16363	11059	20203.6	11600	5951	6213.8	5019.5
K01262	198902	194234	223824	188174	235612	287654	415172	462825	261686	341512	113052	115742	101837	95537.4	106583	316949	315336	384314	265019	270897	186428	266736	244543	183303	169422	251467	217371	302195	240524	221954	113097	117902	125226	119982	112161
K01265	223282	237925	230309	225901	288080	319256	483045	424113	323348	396527	119547	133402	99641.1	106718	120615	345468	379303	393424	365102	341631	201525	306946	228991	228506	202512	290366	295184	343127	345848	309005	126057	139536	127622	148769	130082
K01266	286	1976	6788	0	3786	0	0	0	0	21	61	497	2601	0	1016	183	1086	5761	0	2023	291	2615	6190	0	2101	2329	687	266	16092	116	37	615	1448	0	500
K01267	23058.5	55254.4	64718.2	69443.6	89426.2	34369.7	115143	144401	107378	128331	6667.33	27360.8	35715.2	30398.7	37551	25800.5	85153	154252	123213	119973	15097.8	62263.6	70152.1	65928	62062.3	29975.1	71117.2	116150	105815	97624.1	9079.08	32690	51238.2	51385.7	48675.7
K01269	509	1736.25	4899.25	2189.75	3433.83	2130	6566	26290	8509	15380	1114.25	2758.25	6613.75	5427	6714.25	1416	4551.2	32352.4	3108.6	11003.6	364.5	1765.25	4344.25	1646.75	2230.75	493.6	1536.8	6510.8	2071.8	3215.4	835.75	1981.5	3988	4691.5	4402.1
K01270	60290	81710.1	171934	123337	161933	71059	153494	307512	175361	205137	25940	39880.3	79739.6	62941	64196.7	63459.8	101360	281997	127400	153558	49379.3	111138	215004	104973	113251	69382.3	86909.7	227910	114120	115829	42510.7	63603.1	105232	77567.6	77356.3
K01271	52320.8	38752.8	22107.3	25010.5	29737.9	103914	113702	88727.1	40939.2	67669.4	46308.5	38313.2	22634.3	18146.7	23948.5	122880	99533.7	74279.6	36094.9	55791.3	59476.5	69158.2	36829.8	21436.9	25212.2	48382.7	33243.1	61057.4	20795.8	20518.6	21243.3	19861	26248	12874.8	15342.9
K01273	5418.5	11181	16547	32196.5	32690.4	32674.2	25343.2	27895.7	45975	28835.2	2508	5664	5659.5	16418	10155	6145	10305	17234	45408	23751	3968	12308.7	11726	24173	16956	7057.5	13578.5	9902.5	42033.5	21588.5	3525	7954.67	6613	21410	13514.5
K01274	25183.1	22119.9	3622.83	10986.8	6426.83	66839.5	73857.5	16390.5	15765	20343.8	31079	26977.8	3727	6138	8159	82339	69067	12367	14318.2	18300	43512	48958	5792	11183.2	9766.75	14541.8	10701.2	2621.5	1283	3305	6693.25	6019	1615	1079.8	1809.5
K01277	3909.6	15048.1	59833.3	10072	38097.5	3855	26701	100274	13799	47428.2	6688	7496.4	16689.7	5791	11117.1	3696.2	13230.5	57535.8	12314.8	27025.6	3009.5	19280.5	63601.2	11565	27071.6	2428	10271	53059.7	6870.5	22892.1	1430.6	6008.8	21423.3	3308.65	12902.9
K01278	46002.2	51829.1	126689	80234	95544.5	58854	98341.5	159194	104772	115368	19169	19967.3	36530.9	20656.5	25416.3	46019.1	56414	129498	52169.1	64385.2	45456.5	79466	135756	85833	70198.2	47850.5	47495.3	113192	42613.5	62306.7	20760.2	24061.6	46396.6	28707.8	31658.2
K01281	47185.1	36290.8	14053.3	17001.8	13909.8	121891	131499	21089.4	23647.2	33253.9	56850	48626.5	9066.8	10157	15035.2	151220	126894	26772	25757.6	34264	79917	89871	14455	20839.4	18753.5	40984.8	31679.5	21048	9705.75	13327	20099.2	17543	7829	4822.8	6621.5
K01284	59947.1	65205.3	155598	97511.3	117602	82981.5	170710	219549	153848	158879	23813.2	34162.9	43070.7	29443.2	34507.9	61716.9	75492	163499	88816.6	96755.5	54300	91802	161428	112441	90988.5	69477.5	87761.7	130367	101590	110516	25119.1	33072.8	60576.5	49946.6	47701.2
K01286	33904.2	30523.2	16751.8	10531.9	22363	84545.5	70379.5	12182.3	17662.4	22714.5	28282.2	25793.8	9780.1	8552.25	12892.9	71441	63463	24346	21764	27853	38203	46768	13335	16045.7	17620.9	31622	31187.9	29047.8	18401.8	27483	18241	16953	10142.5	6389.5	12854.4
K01295	691	1488	253	1202	2974	1612	3231	3284	12088	12045	1073	1985	1663	5526	3972	21625	6956	538	8425	24	0	241	0	181	41	1111	2369	2541	5962	3840	728	1349	1160	5786	3493
K01297	85474	67720.5	23597.5	102453	70079.2	135584	124324	50401.5	124266	89754.7	45970.5	37845.6	13842.8	57761.6	36064.1	134523	96792	44099.5	156654	85945.7	82324.5	89278.5	20251.5	90068	47011.8	135516	82214.1	25713.4	150234	66420.8	66551	52758.5	15737.2	74951	32938
K01299	5404	7753.75	12743.2	10109.5	16361.5	37893	33562	39681.5	50029	34077	3096.25	6350.25	11918.2	18996	12294.2	6344	16738.2	47534.4	10498.6	24101.6	3592.5	8758.25	10168.2	4724.5	9523.5	6639.1	9574.55	16264.5	13083.8	18199.4	3136.75	5338	7282.5	9680.5	10190.9
K01303	832	2610.25	5249.25	2189.75	3433.83	534	3456	24331	0	7540	1282.25	3058.25	6926.75	5427	6714.25	1416	4551.2	32352.4	3108.6	11003.6	364.5	1765.25	4344.25	1646.75	2230.75	493.6	1536.8	6510.8	2071.8	3215.4	845.75	2710.5	4313	4691.5	4402.1
K01304	35317.8	43632.2	23255.5	44908.5	35783.4	12384.5	71946	61024.8	44978.3	42106.2	16926.2	25685.6	16353.9	24932.2	19269.6	45913	68002.4	69713.7	85838.6	50534.1	19129.2	41569.9	19988.9	39230.5	23170.2	37354.3	32225	37324.2	50972.3	29930.6	17668.8	26237.5	14437	33829.2	19092.7
K01305	916	3997	6605	4143	9060	981	2625	1589	5557	4580	662	2170	2859	5173	5114	760	4318	8439	11438	6078	712	4360	7234	3953	4634	1224	3683.6	4795.2	11209	9020	609	2082	2670	5494	4770
K01308	235	688	324.5	367.25	1156.25	272	1470	564	558	599	34	240	192.5	572	801	498.5	1221	2210	1850	2913.5	192	1188	758	919.75	1049.75	202.5	926.75	1567.25	1678.5	2337.5	331.5	892	387	463.5	936.25
K01318	1768	1536.5	939.5	9371	3738.5	272.5	639	158	11280.5	3496	76	142.5	30.5	3411.5	949	2819	2576.5	2812.5	29261	6598	1306	1646	1035	13226.5	3453.5	2699	1446	2659	15781.5	4262.5	872	919	694.5	8263	1614
K01322	48133.6	54213.4	52222.1	74197.5	61178.8	81548	156657	115298	96565.3	90990.4	24388.2	36068.2	15652	26085.6	21592	54442.6	70544	65503.7	61250.1	48133.7	46371.5	82126.2	56344.5	72576	45257.2	65910.8	83684.1	57138	73130.8	63205.5	31081.1	44357.3	23766.3	41359.2	29273.8
K01338	132984	131287	191522	166247	205124	173240	240354	302927	212958	262033	67587.4	72187.1	84203.9	79526.4	84231.3	181065	182624	308274	213261	205147	124185	193566	216009	160997	136469	257672	167610	216796	202062	167044	88382	90130.3	114922	104741	93234.5
K01342	432	2308	23497	0	895	0	0	0	0	0	0	0	6	0	0	243	1536	22054	0	2161	383	2777	26369	0	2376	0	0	0	0	0	134	824	10304	0	0
K01347	552	1368	49	6372	230	47110	3595	176	192	664	16986	5909	52.5	5304	240	0	348	0	48	0	28498	14234	34	16390	44	27603	7770	49	14040	70	23339	8017	39	10873	44
K01354	27034.5	38352.5	24448.8	47549.8	32451.9	32632.2	71262.1	20560.5	57687	28357.2	11529.2	19295.4	7578.5	12593	12189.5	30729.7	59722.7	37153.5	75217.1	47845.3	24092	47812.8	13398.2	48998.6	20534.9	31793.8	50020.6	41368.2	36662.4	36053.8	12484.5	21088.3	10705.7	21478.8	12764.2
K01356	124808	103794	91036.8	91232.2	127998	157087	195411	174525	126332	175787	57533.3	54339.7	49755.8	47652.8	56221.8	175346	158080	210023	167961	169172	95780.7	116075	95354.4	90944.7	83343.5	173958	135042	187536	149549	139934	73718.2	61093.1	71564.8	67540.7	62086.8
K01358	218040	226478	208273	222338	269688	310922	459315	384745	310676	348955	117444	128342	89260.4	105675	109425	339989	364519	351149	355455	309689	197909	293605	201141	228610	180098	280443	271243	319513	330436	289094	118904	132177	115970	153100	124700
K01361	31267.2	31683.8	25452.7	10164.3	13165.5	77572.5	94648.5	20648.5	22225	31261.2	33582	30970.9	13746.3	6242.67	12163.3	87133	78202	18698	16759	26736	45612.7	56693.7	20963.7	12117.3	12403.8	50600.9	45027.9	43679.2	7683.83	19173.7	24781.8	24811.7	18014	4475.67	8851.84
K01372	67005.2	78587.7	147301	70440	116810	146868	177930	186661	124107	154787	46350.3	46993.6	47171.4	26008.4	41080.2	121210	126294	167418	63819.2	106401	77243	120381	149186	80679.9	88839.1	56764.7	67864.2	150987	80409.6	105390	20756.6	28795.8	56369.8	32874.9	43755
K01390	24663.5	20203.2	578.83	5976	4308.33	0	0	0	0	0	0	0	0	0	0	0	0	0	0	0	0	0	0	0	0	0	0	0	0	0	0	29	0	0	0
K01392	0	0	0	0	0	0	115	0	0	0	0	54	0	0	0	0	120	0	0	0	0	119	0	0	0	0	108	0	0	0	0	33	0	0	0
K01401	0	0	0	0	0	0	0	0	0	2	0	0	0	0	2	0	0	0	0	0	0	0	0	0	0	0	0	0	0	0	0	0	0	0	0
K01407	0	57	0	0	0.43	0	70	0	0	0	95	252	12	40	102	342	1449	109	4765	317	136	527	37	73	124	27281	8114.6	152.2	14096	152	107	358	19.17	35	0
K01409	222255	212506	190864	203031	234829	342655	455765	380190	279042	335500	138970	138254	95754.7	103252	113743	387815	376931	364582	304791	291364	222608	302766	199314	203415	166802	255282	222485	287789	263719	229316	113261	117922	115614	128568	112855
K01414	95774.5	58692	12738.5	56147	33193.4	113477	94797.5	11719	48440.8	36200.2	46894	30176.1	3958.25	27918.6	14122.6	141497	86710	16616	91354	41555	85458	76392	8110	56460	22487	145338	72023.6	17433.2	89414	38824	69575	43971	6687.17	38952	10270
K01419	103966	57095	50224.8	62713.4	69417.8	123107	98766.8	83065.9	74046.2	100741	52236.8	31304.3	24583.3	37964.4	34643.2	152362	82295.5	85483.8	96963.1	78028.3	82159.7	66026	52549.5	54999.7	45799	149672	72955.8	70026.9	90564.5	68679.2	77750.2	46334.8	33092.3	55215.7	37268
K01420	108147	99737.5	63954.9	93594.1	98085.7	145767	203124	165866	121315	155002	57935.8	57684.5	36892.2	56665.1	49868.1	162760	154663	127121	146230	105399	99080.2	123390	48976.2	91917.1	58301.3	168464	126175	86290.7	140664	89150.1	81339.1	71422	47253.2	74043.7	53704.6
K01421	40951	63504	55127.2	37664.1	56545.3	124534	138333	79378.9	64424.5	74385.5	36536.2	38076.1	23717	13134.4	23803	97151	126997	91219.8	77294.6	76811.5	51734.7	87585.7	41325.8	30416.6	31861.6	34044.6	65309.6	99506.3	35567.2	58151.8	14976.6	27131.7	27000.5	15243	23061.2
K01424	209829	185657	189920	214326	208916	292639	352748	330259	298992	288127	112579	99055.2	82546.9	100614	93238.3	298360	293861	306229	275024	225408	196081	264019	215286	207777	156236	297662	205271	250581	276262	202465	120109	111396	107425	135141	98677.7
K01425	19462	32565.2	16259.8	43031.8	21274.8	20731	34238.6	45734.5	62104	36632.2	9701	9943.92	9379.75	15978	11747.2	14337.4	48963.7	51189.1	21822.4	22388.4	15409.5	39454.5	13026.8	36882.8	13296.7	15953.9	41120.7	23735.5	32609	20880.3	7407.75	16552.1	7817	19104.2	11798.5
K01426	105732	63812.2	29002.5	63091.1	69164.6	138293	149782	55093.2	83840.3	82363.9	56408.2	46489.6	12135.5	31701.8	27835.6	168896	111730	54249.5	133194	85086	97414	102834	24962.5	66969.5	44290.1	233955	133423	63107.2	140573	97657.5	64383.8	36823	22170	43418.3	15268.6
K01428	65677.5	33323.3	10364.5	36256	26933.5	65488.5	73864	16695.4	32785.7	30121.4	28539.2	23194.5	4414.3	18942.2	11404.7	89805	39333.5	18024.5	51730	28329.7	51903	30921	8945	30939.3	14929.8	12480	11434	18685.7	38792.5	22258.8	41605	16826	7179.5	22792	7053
K01429	65677.5	33323.3	10364.5	36256	26933.5	65488.5	73864	16695.4	32785.7	30121.4	28539.2	23194.5	4414.3	18942.2	11404.7	89805	39293.5	18024.5	51730	28329.7	51903	30921	8945	30939.3	14929.8	12480	11434	18685.7	38792.5	22258.8	41605	16826	7179.5	22792	7053
K01430	65677.5	33323.3	10364.5	36256	26933.5	65488.5	73864	16695.4	32785.7	30121.4	28539.2	23194.5	4414.3	18942.2	11404.7	89805	39293.5	18024.5	51730	28329.7	51903	30921	8945	30939.3	14929.8	14903	31451	20535.7	40610.5	23813.8	41605	16826	7179.5	22792	7053
K01432	4989	7723	7659	4437	14466	6180	12383	9779	4065	14675	2109	3376	3458	1967	6308	6583	11118	14142	6283	17268	3511	7904	6966	3330	9579	9781	9931	15215	23011	17956	3473	5056	5825	3012	473
K01433	88561.6	46572.1	36189.3	51507	56063.1	116504	165246	77921	83159	86820.5	42218.8	43341.9	14789.7	31376.8	30531.4	124876	67992.2	57014.6	99845.2	82007	74049.5	53624	23619.2	54922.8	38395.8	133695	103267	65386.7	107330	89626	57379.1	32452.3	22265	44091.2	29323.3
K01434	6182	10817.7	8705	7570	16173	6295	12726	9779	4065	14675	2325	3675.66	3554	2375.67	6635.33	8913	13821	15159	8324	19650	5584	11123	7295	5037	10540	81219	33493	16575	27477	29256	4190	5813	6131	3076	1379
K01436	52768.3	62274.8	44377.8	30286.4	48762.1	93763	131067	104068	51673.2	68638.6	41847	45376.8	23861.2	27256.4	26084.8	115206	123270	87180.2	50279.8	67064.5	56709.8	86387.9	46906.4	24358.9	36818.1	40262.5	44522.1	35135.7	25153.7	27650.2	17511.8	25091.6	21384.8	15909.1	20212.5
K01438	11058.1	36201.9	27611.8	13066.5	31693.4	22571	74236.3	42256.5	21239	31747.5	10680	20257.1	10670.2	8425	13734.4	49557.2	67793.5	39212.3	30958.5	35506.4	14594	44731	21760.5	11193.5	19642.3	52709.5	34581.2	33654.4	43724.5	33770.3	20054.1	33082.6	13296.5	13105.1	14456.8
K01439	187654	149573	84930.6	129345	116369	276393	314188	156662	166334	175108	113717	99011.7	47685.6	77924.5	68495.1	315862	259043	191198	239862	166458	169378	199055	82036.4	105112	82089.7	247691	180515	160483	195123	154242	113280	96218.1	51185.7	93682.3	66408.1
K01440	0	0	0	43	0	0	0	0	0	0	0	0	0	34	0	0	0	8	97	0	0	5	0	65	0	0	0	0	0	0	0	0	0	18	0
K01442	2236.67	5949.67	8979.42	929.33	6346	30458	14905	11427.5	8511.5	6682	1155	3307.5	4742.83	615	3434	3332	8842.5	18547	2237.5	8787.17	1483.17	7653.84	10367.2	882.33	4764.83	2574.67	7451.67	13087.8	1273.83	6995.5	81	2594.34	4462.5	286.17	2646.34
K01443	95329.9	77882.6	76814.8	94038.4	99170.5	157304	222423	173434	143948	159547	62744	65028.9	44218.3	50300.7	52711.5	175033	158456	187664	143028	144930	89749	113147	77124.6	72451.7	66130.7	107945	101285	132358	139307	114889	43592.8	45971.9	58596.7	55795.8	62074.7
K01444	93	1536	464	0	198	9666	7416	3306	1602	1347	5460	1437	13	1208	617	12779	7534	1167	3316	1841	7585	6228	22	1745	716	11928.5	5103	51	2194.5	1146	4096	2126	21	625	298
K01446	0	0	0	62	2.5	0	88	2852	0	0	0	0	0	4	0	0	0	0	15.6	0	0	0	0	12.6	0	62	1419	2711	491	1088	0	0	0	4.8	0
K01447	12878.5	9369.25	18510.8	27464.8	16954.3	8850	11604.8	4251.5	11772	6258.5	2635.25	3993.75	7814.75	3164	4803.5	7496	10994.2	45936.4	10887.2	18504.3	10805.5	13344.5	14750	26451.8	10597.5	7287.1	9436.05	22889.8	8797.3	14293.6	2074.75	3586	5797	1544.25	2999.35
K01448	172257	163623	174220	255319	241779	231696	300719	400444	319442	324262	86235.6	81388.8	90879.7	124142	102310	240153	228264	358785	347958	248353	148857	217103	223888	226440	159216	224884	182007	259989	281147	185860	119135	124088	132521	167672	117303
K01449	573.5	1651	1182.5	558.5	3175	592.34	5561.32	11643.3	437	5632.34	539.5	1476.5	682	1684	2087.5	1177	4552	2490.5	5194	4471	849.5	3163.17	1222.5	3453	3395.5	1254.5	5623	9846.5	4695.5	7407	669.5	3446.17	3740.5	1969.5	3692
K01451	76996	54435.3	42397	54677	83986	90346	91676	52558	62788.5	91981	37210.5	28541	20236	32647.5	38707.5	115324	81406	76063	104318	99452.7	65684	62978	40198.5	56101.5	54889.3	193332	112898	75753.2	140434	108113	55806.3	34929	28464	43927	17477
K01453	0	0	0	0	0	0	0	0	0	0	0	0	0	0	0	0	0	0	0	0	0	0	0	202	0	0	0	0	0	0	3	64	0	410	0
K01455	4989	7723	7659	4437	14466	6180	12383	9779	4065	14675	2109	3357	3458	1967	6308	6583	11118	14142	6283	17268	3511	7904	6966	3330	9579	7447	9830	15215	6919	17956	3473	5056	5825	2602	473
K01457	0	0	0	0	0.43	0	0	0	0	0	0	0	0	0	0	0	0	0	0	0	0	0	0	0	0	0	0	0	0	0	0	0	0	410	0
K01458	0	0	0	0	0	0	0	0	0	0	0	0	0	316	0	640	45	78	1101	0	0	0	0	618	0	2334	173	148	16092	0	0	55	72	820	0
K01460	19465	6210.84	38	9274	187.67	23555	1792	120	96	332	8351	2707	0	2609	18	0	174	0	24	0	14249	7117	17	8195	22	291	134.6	15.2	29	0	11723	4021	28	5454	22
K01462	287875	257872	204268	243311	252032	467334	552096	365340	329865	351535	177814	170248	96741.7	118722	117582	509375	457353	358206	388328	313143	295973	374330	206483	246304	181220	371034	292395	306327	329103	261740	166274	144606	115366	154160	111828
K01464	6688.5	13565.8	13286.5	8599.5	25625.5	12561	33112	39753.5	44528	37938	4283.5	10198.8	13297	10953	14304.5	9545.5	20114	24104.5	16654	25223	5376.5	20535.5	27196.5	9135	16343.5	10279	24362.3	55496.9	13622.5	29991.5	5568.5	14402.2	23058.5	10830.5	11276.2
K01465	251002	213366	207676	239291	247159	341510	429011	327621	309844	327408	138624	123872	89611.9	108937	106917	389258	340365	338198	331352	280674	234391	290041	213914	238332	172094	318822	244535	273579	303313	252826	146279	124742	117140	146871	108023
K01466	283	3417	4567.75	2719.33	3421.5	2545	38005	11456	1903	4184	1105	11165	2030	807	1802	3583	10452	15959	1849	8370	1385	5884	6256	619.67	1956.33	2547	24210.9	14447.2	1873.67	3851	384	5112	5343	108	3132.33
K01467	25235.3	22175.6	13581.1	11035.8	9447.76	66839.5	73857.5	16399.9	15768.2	20367.2	31079	26977.8	8668.8	6134	9563.2	82339	69256	25215	14357.6	21438	43555	48983	13573	11174.4	11708.8	14665.8	12211.9	18148.7	7681	7848	6713.25	6081	5505	2873.8	3382.5
K01468	31402.2	45492.7	78424.5	24223.8	57091.6	69730	104114	127112	42123.5	86745	33763.8	34837.8	28495.2	16485.5	24998.5	90232	92890.7	115130	54214.3	61091	48697	78235.8	80354.5	31995.2	40406.1	33924.3	55583.3	76330.5	41874.6	37457	13606	20810.2	32367.7	16881.5	21875.2
K01469	4989	7723	7659	4437	14466	6180	12383	9779	4065	14675	2109	3376	3458	2283	6308	7223	11158	14142	6283	17268	3511	7904	6966	3948	9579	7447	9830	15215	6919	17956	3473	5069	5825	3422	473
K01470	6349.6	13346.2	21656.8	9237.25	27717.2	9728	53461	29332.5	12212	30610	3467	14653.4	6988.2	6370	12308.4	8163.2	13403.5	28195.8	7704.5	21788.7	4910	13199.5	19022	6670.25	17033.8	9153	15887	29917	17406.5	37166.5	4763.6	10974.8	11915.8	14165.2	8944.35
K01473	4989	7723	7659	4437	14466	6180	12383	9779	4065	14675	2109	3357	3458	1967	6308	6583	11118	14142	6283	17268	3511	7904	6966	3330	9579	7447	9851	15215	6919	17956	3473	5056	5825	3012	473
K01474	4989	7723	7659	4437	14466	6180	12383	9779	4065	14675	2109	3357	3458	1967	6308	6583	11118	14142	6283	17268	3511	7904	6966	3330	9579	7447	9851	15215	6919	17956	3473	5056	5825	3012	473
K01476	49776.5	16533.5	1629	22255.8	11185	55764	26091	3848	19951.5	14135	24938	9850.5	822	12565.5	3804	80795	26994.5	2974	41121	11463	47180.5	23013.5	1894.5	24657.7	6442.33	244.5	1907.33	3178	421.17	2230.5	36986	9042	615	16927	4703.83
K01477	0	0	0	0	0	0	0	0	0	0	0	0	0	0	0	0	0	0	0	0	0	0	0	0	0	0	0	0	0	0	0	0	0	0	0
K01478	43736.4	50941.5	51042.9	26793.9	55394.7	75242.5	105392	67474.8	67830.3	78024.4	29254.5	30848.5	20880.7	21364.5	24535.5	88398	96803.7	88594.8	48562	81430.2	46800.7	70547.2	38698.7	26170.8	38956	34117.4	46512.5	84067.1	57139.5	79208	9691.08	17025.9	25737	18791.7	27203.4
K01479	28615.8	24969.1	9010	18012.8	12410.6	67628	72262.5	36060.5	29586.5	33438.8	32421.2	25986.5	7055.25	14069.5	13761.2	85895	72339.7	37888.9	47085.6	32297.6	45617.5	50527.2	6283.25	26283.2	13481	26898.3	16855.8	9513.8	20789.5	10797.9	12407.5	11109.5	6318.5	14671.5	8145.6
K01480	20494	16492.5	20094	66305.8	36836.9	40375.2	90064.4	52281.9	56374.5	50989.7	10522.5	17507.2	8470.5	15195	13662.8	54877.3	48258.5	31223.9	74624.6	35151.9	22561	33620.8	23053	69459.5	28902.6	30984.8	45727.2	28738.4	63049.8	35455.1	26412	37938.5	14184.5	45174.2	20581.8
K01482	278	1054.5	686.5	2703	437	0	86	202.5	7.5	35	17	69.5	130	2	35.5	35	202	579	7.5	107	109	355.5	411.5	0	128.5	0	14	229.5	3.5	40.5	48.5	156	175.5	3.5	81
K01483	76	134	142.5	11	78.5	0	0	0	0	0	17	37	42	0	25	35	110.5	134	0	50	109	300.5	256	0	110	0	24.6	15.2	0	0	48.5	131	130	0	75
K01484	0	0	0	0	0.43	1942	1738	305	818	1567	0	0	0	0	0	0	0	0	0	0	0	0	0	0	0	0	3.6	15.2	0	0	54	0	12	36	0
K01485	23949.5	6565.67	3869.5	8392	2355.6	15359	26647	626	12213	5813	16144	8737	44.25	3466	24.5	56297	15030	1174	18859	297.5	18809	20358	529	6268	57.5	31104	6372.6	568.2	23642	106	12794	4733	260	4096	758
K01486	3740	13366.6	24257.5	8325.5	35176.2	33563	30409	38090.5	31456.5	33124	2940	9101.25	16259.2	10502.2	13091.2	4627	18718	51040.2	17203.2	24801.9	2714	18150	32857	4166.75	12800.6	4341	19447.8	59910.6	6961	23178.8	4983.83	11437.2	24119	7154	14768.8
K01487	1774	5895.75	7901	3451.25	13377.2	3457.5	41169.5	25108.5	3772	14148.5	1531	12964.9	3701.5	2565.67	5883.33	2830.5	8670.5	14715	13021	15274	1010	6421	5709.5	2670.75	5733.25	6544	23893.8	7883.95	19747.5	7361.5	1313.5	6602.25	6118.5	2373.5	7169.75
K01488	83509	58180.3	36157	59147.3	72220.5	96564.2	160592	86396.4	87061.5	96679.1	35823.2	41811.6	17892.8	30889.8	28873.3	126818	88999.7	76580.8	132551	95492.3	74698.5	74058	38589.2	68658.5	47388.9	147765	138841	110441	127171	112094	54001.8	37321.5	33787.2	44256.8	31533.8
K01489	113306	100842	142193	120890	149541	186804	274676	279056	189286	223772	70619.8	75602	62977.4	54388.7	65272.6	185417	172297	210124	156360	168039	108597	151859	153688	117192	108545	128008	124699	191905	139775	130373	49662.5	54538.2	80180.6	63032.5	68008.5
K01491	198825	184099	173010	191092	209751	284933	377850	315171	257895	288759	111928	109738	80162.9	92555.2	93581.8	317162	303475	300287	286364	246797	185615	251219	179202	188357	146997	253339	209447	254944	255141	213183	112274	110101	100251	121952	99716.3
K01492	0	1950	3850	223	6303	17	3207	7561	331	8212	6	1191	2660	92	3671	42	3264	10542	305	10195	14	2308	4567	287	4594	0	136	1035	0	776	11	1229	3776	262	2849
K01493	57694.1	75214.2	125065	101415	119618	138315	189936	234711	142453	177253	45401.8	52350.3	53484.7	43839.2	53088.7	117554	140313	211817	103970	128250	73385.7	123282	132958	92538.7	89215.9	53190.8	73240.1	142479	84247.9	97731.4	23543.4	37196.6	60273.3	51963.9	55301.3
K01494	117551	103130	55402.1	84330.5	95698.6	145063	181855	82040.5	115218	110489	54110.6	53180.9	27105.3	45566	40280.6	165278	153899	102143	173396	122759	98979.7	123222	56058.7	93044.2	61192.7	171172	130689	115094	163354	115136	77194.3	68148.3	39652.3	67161.7	44051.3
K01495	157765	143471	145072	152099	180591	250997	302432	290822	204428	250141	85450.8	82855.8	59305	65525.1	77987.7	244025	233237	249643	207445	206297	147433	184255	136719	162636	122242	180657	145881	182675	187420	164289	79228.8	67901.6	74235.6	93477.4	80913.7
K01496	111105	83600.9	37871.8	71186	70366.1	167028	204528	71718.4	91899.5	98710.4	67387.8	61912.8	12302.5	37797.8	32190.8	203472	157654	68543	156689	109908	116258	125454	24123	89647.5	54594	137007	104116	71152	134012	101783	62522.5	48894.5	22568	55445.3	37502
K01497	42119.5	55733.4	9422.5	34519	18106.4	64754	100050	10520	40708.3	23031.2	20656	29907.8	3419.25	19097.6	8733.6	55003	81771	11935	50884	21005	42021	69972	3323	33991	11084	51731.5	64024.6	12448.2	62053.5	21936	33858	42999.3	3362	25274	9796.67
K01499	0	0	0	0	0	0	0	0	0	0	0	0	30	0	12.5	0	0	766	0	247.5	0	0	221	0	40.5	0	0	139	0	61	0	0	0	0	0
K01501	75548	53852.9	10777	44816	35182.8	90647.5	90937	25418.2	49831.3	44387.9	37947	28637.8	5952.25	28412.6	18035.6	117845	81430	21934	88261	47746	70772	71328	10464	51662	25271	116772	66721	23055	81651	45544	57775	41630.8	8844	38458	14489
K01505	18743	9299.7	3328.5	31069	12141.5	17381	20824.8	3491.5	43731	19442.2	8664	5477.75	1528.5	11479.8	7478	20502.3	15243.5	2842.65	19843.8	14462	12351	15193.8	1858.5	31868.5	9741.75	10851.8	8463.65	1091	15065.2	10552.2	5671	5742	1740	16658.8	7786.25
K01507	136439	117055	63913.2	121991	110225	169253	211320	95090.7	160174	135808	61730.5	56091.8	25063.5	51666.3	43185.3	185251	170768	96868.3	193563	124982	118344	140678	41088.2	130735	66289.2	194798	144347	95873.9	189832	133810	87118	75711.6	34304.9	82505.5	50659.6
K01512	88311.4	79727.3	57031.6	65250.1	62424.9	150395	177675	93399.3	87157.7	93033.1	59398.8	55898.4	28354	30510	30783	161724	149450	97410.8	88484.4	76028.2	84329.5	109890	55221.5	64150.9	49992.8	168387	105591	74261.7	118072	77535.5	34298.6	33245.5	27237.7	40711.3	27358.2
K01515	197636	178537	116695	155165	165675	311030	386414	237060	208068	244638	128263	122412	71162.5	86060.4	87472.9	362816	334270	282815	263648	233650	198839	252097	123613	152015	120442	230470	187341	204843	225615	174501	102074	101306	82070.8	106366	84910.3
K01520	178752	159636	150185	150294	166168	253482	331570	270324	183296	225502	107088	101408	73280.9	69560	74183.4	298240	275586	260077	207665	184839	175845	230342	167218	154111	122355	220296	174967	206846	164756	138243	103168	97337.6	86737.6	87086.5	72529
K01521	0	39.75	3.5	0	4.43	0	0	0	0	0	0	0	862	0	0	0	153	0	0	0	0	0	0	0	0	0	3.6	15.2	0	0	0	0	0	0	0
K01523	110380	82165.4	32932.8	71930.5	69530.6	167624	206444	70419.9	98139.5	98179.9	67258.2	61640.8	11174.5	37849.3	31492.8	202525	155571	60099.5	153529	107158	116245	124978	22752	89647.5	53632	136893	103114	66922	133184	98719	61289.5	48208	20531.5	55088.3	31418
K01524	164503	161777	128667	159089	175763	179619	311185	267442	224969	270312	78469.2	88521.7	62320.1	79785.6	84472.3	230819	253912	272846	268766	230841	136450	194552	118867	170874	124056	234007	199029	165167	224116	172722	103866	107284	77483.9	117906	93341.5
K01525	95774.5	58645	12738.5	56147	33193.4	113357	94539.5	11719	48440.8	36200.2	46894	30149.1	3958.25	27918.6	14122.6	141497	86608	16616	91354	41555	85458	76354	8110	56460	22487	145338	72023.6	17433.2	89414	38824	69575	43946	6687.17	38952	10270
K01531	51666.5	33059.5	24160.2	21507.9	20437.6	97883	92597	53909.4	26208.2	34140.7	44553	32591.8	11786.1	10678	13111.2	119740	83257	34100	28728	31011	58310.7	57050.7	17687.7	16773.9	16712.5	46526.4	22678.1	26340.1	18763.3	17797.2	20092.6	12505	9079	8145.67	8904.09
K01533	133471	121497	107657	122778	123742	132692	200827	155354	115808	135133	64922.3	61484.1	38170.5	44317.5	44888.2	187101	169032	136828	132880	112980	114980	152132	108421	126427	82055.6	179362	136875	119333	135729	106078	84215	75133.8	42842.5	62566.1	40475.3
K01534	144805	89085.2	120346	107547	143886	146250	147030	230816	121004	171084	71169.6	48719.3	60642.7	55885.1	61419.1	219553	135380	215275	155078	149259	108899	112522	146154	89958.8	94408.2	195547	103613	149185	123152	101819	87741.3	56116.8	76525.9	66757.3	58723.3
K01537	77496.6	72819.7	90550.9	87647.4	93308.7	131903	178179	204371	121239	137354	51983.2	52108.8	47482.4	38468.4	41472.9	135787	131606	175480	87479.8	94848.2	77927.2	112529	108964	73198	66734.7	63941.3	64928.9	138749	74921.4	78986.9	29423.3	34987	49942.8	40476.4	38316.5
K01545	0	0	0	0	0.43	0	0	0	0	0	0	0	0	0	0	0	0	0	0	0	0	0	0	0	0	0	0	0	0	0	0	0	0	410	0
K01546	54838	23881.5	9750	25974	22817.4	71425.5	42941.5	25033.5	21365	26849.5	27248	13049	5301	13963	10645	90142	41321	20865	49299	31450	58177.5	36884.5	10447	29300	17330.5	93065	38259.6	21763.2	45061	30610	44574	16616	7477.5	19962.5	6494
K01547	54838	23881.5	9750	25974	22817.4	71425.5	42941.5	25033.5	21365	26849.5	27248	13049	5301	13963	10645	90142	41321	20865	49299	31450	58177.5	36884.5	10447	29300	17330.5	93065	38497.6	21763.2	45061	30613	44574	16616	7477.5	19962.5	6494
K01548	55003	24052.5	9750	25974	22817.4	71425.5	42941.5	25033.5	21365	26849.5	27248	13049	5301	13963	10645	90142	41321	20865	49299	31450	58177.5	36884.5	10447	29300	17330.5	93065	38259.6	21763.2	45061	30610	44574	16616	7477.5	19962.5	6494
K01551	3823.5	5607.75	15877.8	2502	17155.7	4730	6399.5	3341	3712	5893	582	1452	2970	204	1200.5	594	2280.5	9622	2600	3204.5	1907	4657	8347	1521	3998.5	3802	4922	2513	3353	5564	2378.5	4431	8508.5	1891.25	4451.75
K01555	58913	25596.5	10100	27115	21566.5	71354	44288	10389	21769	24325	32464	14092	3616	15162	10215	100401	44931	16081	51873	29884	58110	33870	7280	29451	15360	21709.5	15752	15266	25205.5	19102	44525	15246	6024	19744	5126
K01556	5093	8895	10240	4437	14940	6295	14793	9779	4065	14741	2109	3357	3458	2283	6319	7604	11669	14395	7836	17848	4845	9724	6966	4680	9705	82117	32330	15826	43436	27494	3473	5154	5861	3012	473
K01560	109326	48665.8	16645.6	42048	35230	80968	72773	32903	53583	55932	43092	20833.1	6836.7	22697.7	16939.7	137836	66184	37190.8	69183	52955.2	71803	49344	13485	46317	30848	127270	57650	32619	91344	66430	54813.9	23324.8	12024.8	34839	17671.6
K01561	0	0	0	0	0	16	121	1325	3579	4205	0	0	0	142	0	0	40	0	0	0	0	0	0	0	0	18	0	0	0	0	0	0	0	410	0
K01563	16	107.5	271.5	0	257.5	19.5	176.5	424	0	281	10.5	72.5	201.5	0	169.5	30	191	727.5	0	436	13.5	136.5	324.5	0	169.5	20	102.5	572.5	0	307.5	6	31.5	111	0	84
K01567	370.5	542.5	113	210.5	365.5	1045.67	6372.66	23322.7	1811	5589.67	312	427	277.5	3	359	304	1297	1222	171	1455	218	510.67	336	449	773	19.5	435.5	151	134.5	121	103.5	377.67	234.5	129.5	63.5
K01569	0	0	0	0	0	0	0	0	0	0	0	0	0	4	0	0	0	0	15.6	0	0	0	0	12.6	0	0	0	0	0	0	0	0	0	0	0
K01571	25205	24347.1	37684.2	56010.2	50475.2	33458.7	47468.7	77679.4	66565.5	70771.4	3048.75	13306.8	19976	29551.8	25239	28320.5	33845.7	85821.1	70536.4	58787.3	4700.5	23117.4	41036.2	35806.1	35083	33259.1	25792.5	24657	57948.8	29161.9	15677.1	17696.7	26137.5	37070.8	29054.8
K01572	28277.5	32439.7	60344.8	58571.2	64802.2	36360.2	65061.2	147070	71630	83977.2	4528.75	18415.5	26994.5	32085.8	28598.8	31723.5	40085.2	107856	77287.9	66568.8	6997.5	35515.4	61285.5	39021.1	42120.1	34925.6	33494.6	45039.7	61478.8	39949.7	16546.9	19154.9	29047	38377.3	32538.3
K01573	19789.5	9563.34	6174.5	9807.5	4202.17	26212.5	17651	9482.5	8823	6623	229	4432.5	2992	4318.5	2092	22508	11799.5	10804.5	13489	4942.5	509.5	4966.5	6838	334	3380.5	27749.5	11627	8705.5	14481.5	3979	11602	4996	1549.5	3517	1001
K01574	0	0	0	0	0	0	0	0	0	0	0	0	0	0	0	0	0	0	0	0	0	0	0	0	0	0	0	0	0	0	0	0	0	410	0
K01575	31434.3	46864.5	19715.6	26629.8	20945.8	112770	107118	26065.9	42606.2	40849.7	34766	33214.9	11956.3	13548	16067.2	90929	110088	42988.5	47451.6	33942	47795	73051	19268	28153.9	19981.2	20870.8	25051.2	31775.5	34421.5	29649.5	9947.08	18332.3	10245.5	22720.8	12591.2
K01576	0	0	0	0	0	0	0	0	0	0	0	0	0	0	0	0	0	0	0	0	0	0	0	0	0	0	0	0	0	0	0	0	0	410	0
K01577	0	0	0	0	0	0	0	0	0	0	0	0	0	0	0	0	0	0	0	0	0	0	0	0	0	0	3.6	15.2	0	0	0	0	0	0	0
K01578	4989	7743	7704	4437	14466	6180	12428	9839	4906	14675	2109	3392	3487	1967	6312	6583	11158	14142	6283	17268	3511	7943	7019	3330	9579	7447	9866	15289	6919	17956	3473	5077	5861	3012	473
K01579	113422	100556	108374	101949	126797	177262	233971	215930	158792	192760	54291.2	57853.8	39445.8	48732.1	52925.8	158870	139193	153386	165158	146753	102672	131864	106993	115000	92283	163291	141246	150764	158611	152238	71801	66080.7	54442.2	67704.6	59359.1
K01580	436.42	2881.17	5237.67	2201.08	4557.08	31	1221	2700	0	1011	56.25	863.25	3146.08	64	855.25	64	2713	9688	8	3451.67	421.67	4537.42	11679.9	1662.08	3868.58	86.67	2420.2	9858.74	18.33	1591	44.33	1461	3385	152.67	1795.94
K01581	6387.36	21472.1	33183.7	9758.43	35494	9151.5	33754.8	48945.2	23041.7	55212.8	3624.57	12070.1	22791.1	8745.68	21880.5	30355.7	37933.5	87278.9	29718.9	49336.5	4663.18	26526.2	37199.8	7669.43	24597.2	9007.96	23555.7	51812.3	13444.8	29212.1	4663.07	12405.8	20670.5	10568.2	9641.27
K01582	6287.6	15935.4	10563	30270.8	24767.4	18469.7	34311.7	22621.7	13403	27376.7	7618	10838	8260	6017	13246.5	21199	23664	25917	42653	29960	11107	19188	12397	22906	16624	7999	16151.2	19272.4	38346	22832	3855	8691	7364	17752	3996
K01583	0	1762	652	0	428	11788	16128	8849	7886	7457	5308	5329	3329	2107	2687	13458	11429	10810	2887	5474	7150	8070	4910	1493	2722	0	0	0	0	0	0	0	0	17	22
K01584	54748	23480	7976	25997	20964	61803	37215	10257	20167	23225	27044	12668	3612	14289	9607	87321	37284	14765	48177	27521	50642	29395	7272	27736	14746	82176	32294.6	15870.2	43496	27494	40483	13575	6051	19592	4838
K01585	25122.6	25685.3	57513.8	47453	55351.9	42707.5	70724.2	114543	64866.5	71717.2	11987.5	11924.1	24443.5	18047.8	22849.4	59531.6	60814.5	75019.2	58893.6	49545.9	25258	47103.2	78514	55193.5	42551.1	29830.8	29606.8	79465.4	40403.8	45554.3	27875.6	39783.8	35148.5	32442.4	26191.6
K01586	195535	172778	136240	185943	200090	282809	355769	231040	256477	266357	111749	106566	65009.3	92265.9	88368	312858	283990	225935	279122	223306	183215	238171	134487	185097	136702	324562	219495	208498	286191	209609	110626	104810	80521.1	119850	94903.5
K01588	198609	183013	171914	191092	208820	284907	377504	314747	257895	287502	111868	109362	79709.4	92536.2	93194.3	316688	301071	297975	284286	243920	185466	249749	178145	188310	146053	253182	208493	253310	255141	212031	112171	109651	99756.1	121948	99265.8
K01589	210255	142804	56129.8	134357	92927.7	268633	291113	87851.4	167845	142521	118105	86392.9	22170.5	58741.8	41574.6	337423	247198	90011.1	205800	128740	189675	193728	37158.5	137920	69151.3	267132	163276	90808.7	190347	123302	116044	82911.3	27120.7	81463.6	39637.8
K01591	197695	186955	173548	217227	219180	280308	384447	318648	295480	302355	113554	113733	82252.9	110822	101333	305862	297328	301741	316207	252051	181190	250653	179687	204944	151156	245051	210023	256439	289215	223026	111125	113235	102435	143146	108657
K01594	16	107.5	271.5	0	257.5	19.5	176.5	424	0	281	10.5	72.5	201.5	0	169.5	30	191	727.5	0	436	13.5	136.5	324.5	0	169.5	20	102.5	572.5	0	307.5	6	31.5	111	0	84
K01595	126956	90899.9	32665.8	105586	61566.7	191205	205490	57731.9	115423	86123.4	86875.2	73963.5	18598	54634.5	35799.6	244287	177348	55672.5	178095	87324	141770	141731	28693	103577	47611.2	182991	120207	50027.1	155380	71016.5	84877.8	60826	16526.7	68780.8	23982.5
K01596	72443	61549.3	35871	49244.3	58687	87549.7	114421	64842.5	73125.5	82086.5	31901.8	30015.2	11953	24165.2	23410	107571	93669.7	64037.8	113798	84677.8	61755	66303	23020.2	58424.5	40256.2	106550	84169.3	72891	105580	93018	46148.5	32605.8	20794	41577	25828.5
K01597	84333.9	56824	26326.1	81852.8	50931.3	127052	118348	34467.9	118158	66513.9	54959	39340.2	11398.3	33717.4	22968.5	145981	105660	37556.7	84230.4	46863	81803	83310.2	19930.5	70574.9	31642.5	76006.5	48392.9	34329.5	79040.2	52379.2	32958.1	25183	11454	46702.6	23563.8
K01598	25235.3	22234.6	13581.1	11035.8	9447.33	66839.5	73857.5	16399.9	15768.2	20367.2	31079	26977.8	8668.8	6134	9563.2	82339	69256	25215	14357.6	21438	43555	48983	13573	11174.4	11708.8	14665.8	12208.2	18133.5	7681	7848	6713.58	6081	5505	2873.8	3382.5
K01599	184948	160109	52057	151962	128874	226807	257886	130253	196044	164854	73943.8	69806	33275.5	61546.8	48275.8	213303	194436	135314	203679	145523	135986	168718	73016.2	137612	85554.3	223738	173038	133959	198465	148541	101300	89268.8	38585.2	93510.6	56094.4
K01601	49827.3	16710.7	3059.32	24202.7	10248.7	55688	26671.7	6050	19251.7	13950	24925.3	10036.3	2133.01	13373.7	4976.99	80737.7	28098	6391	45156.3	14566	47185.7	23055	3527	27514.7	8539	82.34	1528.67	6151.66	606	1451.67	36988.3	8967.33	1912.67	18532.7	6453
K01607	103531	98123.6	61140.4	53615.2	79171.4	93248.5	132409	83473.5	89485.5	110042	34118.2	36707	22551.3	30077.5	35246.5	115239	110578	103287	87787.4	91626.7	64427.2	80189.6	47550.2	60068.1	55709.9	109193	92034	108461	122753	116543	47779.8	37513.4	34468	48570.6	36503.9
K01608	202	923	249	2719.33	832	0	304	0	0	0	0	0	4	0	0	173	2260	5067	187	2095	0	57	0	20.67	352.33	2441	20078.9	1865.2	1853.67	2128	0	84	0	410	57.33
K01609	136924	140662	106532	139080	145881	236932	298250	231357	165940	206943	85146.8	86527.9	43396.5	72028.6	67340.4	245352	240189	165905	239016	183310	143066	195396	104202	140553	105097	182934	156912	148006	212007	166550	80793.4	81867.8	60677.8	94311.7	71892.6
K01610	48532.8	50195.9	109723	100247	105525	116592	145339	157256	129544	131731	46147.2	42831.2	42274.7	43999	43027.2	121652	117498	165479	123496	109031	77940	107509	115325	100114	78503.8	58313.3	51358.3	102162	97553.6	75286.2	27048.2	28375	52234	54790.7	51339.4
K01611	32032.2	52411	54016.1	74928.2	79121.1	31728.2	75925.5	88788.2	68469.1	100088	12179.7	23188.3	22252.5	21959.4	30075.1	35163.3	64471	99990.5	92362.2	83244.5	22188.3	62017	58723	65125	53422.3	36277.7	40753.3	18289	63386.7	26037.8	18200.2	37008.7	35304.3	47157.3	36527.8
K01613	146038	121878	116764	128974	139144	205751	240689	213169	159699	197857	85849.6	73941.7	47711.5	61772.9	64453.1	242461	202054	181736	170176	156995	148775	179466	122759	133322	102576	179590	118733	127426	146459	118324	85063.7	69927.3	60172.6	79740.1	63772.2
K01615	2338.18	14138.8	49753.7	35286.6	57787.7	2244.5	23633.2	99488.8	38372.3	72843.7	1897.41	8975.16	25837.9	16929.8	25558.9	3419.84	22158.4	106488	33892.8	62652.3	2031.84	21722.2	60542.8	30633.1	42311.8	1010.78	6990.64	23749.1	4427.8	9421.74	1383.91	10016.9	34884.5	25613.8	31146.9
K01616	1768	1536.5	939.5	9371	3738.5	1917	2314.5	2078	13667	3655	460.25	412.5	326.5	3892.25	998.5	2819	2576.5	2812.5	29261	6598	1306	1646	1035	13226.5	3453.5	2699	1446	2659	15781.5	4262.5	875.5	919	694.5	8263	1614
K01617	0	20	45	0	0	0	45	60	841	0	0	16	29	0	4	0	0	0	0	0	14	39	53	0	0	0	0	0	0	0	0	0	0	0	0
K01619	118037	107856	152594	137832	167114	188024	285365	301889	205969	241639	72515.1	79450.1	68157.2	62760.1	72457.3	195985	188425	238488	191951	185889	113090	165665	170908	134977	120497	135626	137883	222719	168775	157787	52604.8	59626.2	83711.5	82632.5	77363.2
K01620	18958.4	48467.7	96226.4	43367.4	111413	44117.3	110034	172988	86515.5	141804	14493.1	27978.5	50289.5	36765.2	49977.1	47542.6	101338	180313	90989.6	135023	24122.2	73209.7	96615.2	43716	68849	114320	102751	153478	79352.1	107728	23274.2	43026.1	60202.1	32095.8	43409.7
K01621	5181	5097.33	3296.75	4183	4907.5	4969.5	5218.5	10252.5	3541	6274.75	2445	2604.75	3541.5	2858	2953	1487	2287	7020	2551	4859	1541	2585	2810	1355	2156.75	17113.8	31276.2	7589.5	3453	6782	6775.58	5596	1465	968	2181.5
K01622	245	369	1529	0	7332	0	0	0	0	0	0	0	30	0	12.5	0	0	766	0	269.5	0	0	221	0	58.5	0	0	139	0	61	0	0	0	0	0
K01623	17463.4	22369.3	37714.9	59672.8	50292.8	13530	33126.8	36790.2	34008.5	38146.8	3334.25	8214	14793.8	12692	17699.8	9740.6	20699.2	76176.6	18642.2	40852.1	14066.7	27356.2	32098.2	61492.6	30370.2	9606.52	20760.1	38650.5	38554.4	41622.3	3765.75	11466.2	20006.5	27094.4	22406.2
K01624	202547	187334	167882	204474	214194	320175	405686	354055	329416	336020	115424	114584	81972.8	107107	103101	340627	314601	289100	309622	249892	187800	255416	182937	201372	156465	256715	220406	274755	277486	240498	115057	115656	102661	145315	114330
K01625	97992.6	69715.4	40462.6	69136.6	60810.5	163991	152376	108499	133985	112579	45387	41853.8	21422.5	42986.6	32004	173042	114189	63300.1	119755	72675	79708.5	95475.2	38018.7	60970.8	41021.9	129826	79869.7	41756.9	85544.7	61218.5	75469.8	52587.7	16370	44690.4	30534.7
K01626	171349	154966	79047.5	115057	113909	284575	351986	120381	162803	168240	117753	109250	33894	61840.3	62806.7	359547	309945	133210	227432	172273	189214	224261	54787.7	121611	86603.4	294159	184872	133542	224088	161139	88192.6	78995	42364.5	76866.6	50701.8
K01627	124424	100299	109030	145420	132352	151700	181446	200843	172168	176513	59964.1	51529.8	44028.5	68147.3	57428.2	171636	140582	164036	186033	134727	112424	135486	114042	137641	92210.6	179212	113805	110203	170197	108763	85133.7	67619.1	54338.1	91238.6	60540.2
K01628	16926.8	30211.5	36642.8	41051.6	54180.5	49451.7	70262.8	88062	91367.3	75439.3	5743	13619.2	18080.8	27188	21863	39103	46346.2	74935.3	82386.5	59958	10037.5	34231.5	35867.5	29958.4	39006.9	18133	34501.2	43880.9	72899.2	70225	3981	12978.2	25676.9	30037.5	28856.6
K01629	3472.6	8754.25	14914.9	8148.5	14958.7	28997	15122	19270	12467	16996	1249	2990.4	5246.95	4224.25	6957.15	620.2	3827.5	22799.5	3103.25	7519.45	638	5781.5	12083	3677.25	8081.75	13373.2	16871.6	21903.2	12796.2	24463	7464.68	9191.8	7462.8	11975.6	10260.9
K01630	88	111	970	34	880	27.5	1783.5	11252.5	0	1279	0	54	584	0	470	0	114	2056	0	1241	47	105	640	30	392	0	121.6	2187.2	0	1250	0	38	580	0	484
K01631	88	27	14	34	20.43	0	0	0	0	0	0	0	0	316	0	640	85	78	1101	0	47	24	14	648	12	18	24.6	15.2	0	0	0	13	0	410	0
K01633	127694	118368	113327	140968	136885	184154	222526	207176	160523	173776	60039.6	60504.4	41351	55184.2	52760	175054	167568	147988	178821	134023	115210	154208	117390	152021	95131.3	181947	135033	103036	159267	103130	86113.3	78551.5	57477.1	86387.9	60306.8
K01635	50127.8	48158.9	29684.1	44043.8	25434.8	108952	100247	28681	32051	31502.5	37595	36060.5	18607	11158	17634	120817	94797	54933	61136.6	39290	52335	62220	28215	30700.6	20115.5	20028.2	19988.5	35022	44430.2	18036	6943.41	8374	10906	18064.8	7954.5
K01637	54660	23453	8032	27922	23274.4	100420	116726	17305	37955.5	32039	33394.2	28689	4439	18051.2	11406.5	98974	58730	15975	62155	33718	64221	54713	7873	40281	18932	99098.5	58440.6	18015.2	55539.5	35684	61300	42192	6838	32506	10205
K01638	54671	23500	8032	27922	23274.4	100420	116796	17305	37955.5	32184	33394.2	28735	4439	18051.2	11406.5	99355	59206	16150	62607	34283	64221	54751	7873	40281	18932	101536	78566.2	19880.4	57357.5	37239	61306	42281	6838	32506	10205
K01639	62599.7	45007.1	39667.9	57607.6	46413.8	108963	116856	59565.5	94753	58238	44792	38997.8	24184.5	34273.7	24592	116880	104246	95475.1	48905.2	55305.1	72048	81716.4	47338.5	52140.5	35847.5	57972.6	39662.3	65061.5	44356.1	34501.9	27099.9	23370.7	28614	29196.5	22072.6
K01640	69395	44957	30353.5	36246	56176	85807.5	74437.5	37064	31048	62663	36906.5	22367.5	13303.5	19523	26154.5	113639	70794	54137.5	64744	73904	65276.5	53750.5	25209.5	36428	38669.5	108988	58985.5	47512.5	59468.5	65221.5	51526	27508.5	20702	26808	8091
K01641	56594.3	36424.8	16897.6	45644.8	29150.8	109672	94061.5	18475.4	55548.2	30752.7	47794	35205.4	9779.8	23595.7	16311	141200	98693.5	30228	67075.6	39835.5	68199	65977.5	15652	34602.4	20110.2	67009.2	35279.2	22275.5	56763.5	26044	27738.1	18381	7184	24871.8	12875.5
K01643	20543.2	12382.9	16730.5	15302.2	15958.9	2539.5	10316.5	32008.2	12404.5	22038.2	1347.5	4505.5	12142	8098	10405.5	2256	9230.7	44550.9	6807.2	20391.1	1861.25	11103.8	22707.8	12963.9	15573.8	897.1	6645.65	12647.2	2707.8	7207.4	1267.25	3547.75	8134.17	12601.5	8929.85
K01644	79411	57424.2	29949.8	54877	44182.2	79929	142485	59601.2	55821	54322.2	31109.5	39961.4	20559.8	28188.2	23445.8	96687	82529.7	70578.9	88633.2	59228.1	55406.5	61452.8	35665.2	57048.1	35969.5	93701.1	88964.6	42176.8	65960.3	42973.4	43759.8	30878.6	16928.7	40990.6	16706.5
K01646	20543.2	12331.9	16730.5	15302.2	15958.9	2539.5	10316.5	32008.2	12404.5	22038.2	1347.5	4496.5	12142	8098	10405.5	2256	9230.7	44550.9	6807.2	20391.1	1861.25	11103.8	22707.8	12963.9	15573.8	897.1	5888.65	12580.2	2707.8	7203.4	1267.25	3502.75	8134.17	12481.5	8929.85
K01647	150199	128525	87262.4	148988	166036	247931	338908	145271	189764	201583	84191.2	93341	30324.2	72114.6	70426.2	265019	221606	134458	248718	198067	149570	182224	62297.5	156100	110853	193849	183904	153923	246912	204076	85285.9	80488.1	48762.5	99822.2	66933.6
K01649	212281	183911	128207	185462	212579	341714	396001	272616	268956	293644	120030	110301	62160.8	100817	100721	372412	316168	248569	339206	281591	216672	254219	109488	193847	145402	228200	203269	218133	306250	259707	132038	109970	71739.5	138504	101549
K01652	241049	200833	162301	240200	243894	409660	474974	325489	288556	310568	144034	141569	77099.8	115362	110279	389652	331557	296734	347000	291692	244466	274837	158741	236180	167995	395552	285592	195369	341951	238528	159267	128975	90249.4	162920	113012
K01653	132209	146190	112221	158149	177816	254656	326400	264563	221230	250340	94934	95498.4	55019	87624.4	83755.9	270473	264128	220453	273663	223731	156930	212223	110395	162586	125225	197369	167205	143831	231289	173400	88785.9	90127.7	66107.7	115029	89433.4
K01654	4848.75	27232	23590.2	24485	29223.9	1616	13113.3	30388.5	15512	25624.5	919.25	4590.92	11539.8	6324.25	9003	3881	36260	39044.8	5944.75	21485.2	3715.75	27834	32742	20329.8	23206.2	2057	11172	15722	9072	9269.5	1641	11694.3	14944	15507	11388.7
K01657	156020	144436	82218.9	150224	147907	259990	305012	204156	172791	200959	93588.8	89073.4	36887	76139.6	67406.9	266824	245062	143460	245742	182640	156862	200158	71110.5	145858	101200	210445	165981	124739	223904	163720	92437.4	85937.3	48828	100669	72059.6
K01658	145605	122487	110106	111939	131795	246169	259868	205240	148529	187804	90644.8	75467.8	42324	56716.6	56371.2	260067	210308	159228	181086	150183	150490	177539	113886	122905	100232	183670	119392	121216	173862	126798	79177.4	63837	53484.3	75662.9	57770.3
K01659	65257	34715.2	7974	36793	26405.8	84683	96031.5	18611	35681.3	31241.2	35347.2	29233.6	4436.25	21938.8	12916.1	115841	76384	15975	76725	38815	70094	66710	7672	46626	20554	108014	71207.6	17935.2	65609	38855	57242.5	40336	6805	32098	9897
K01661	61116.6	69185.4	78625.9	73374.3	82201.6	107209	143852	156313	125232	127756	23646.2	30533.8	23386.2	25458.5	26871.9	64606.9	89376.7	105800	104689	90462.9	47696	80783.8	79048.4	83881	62438.5	75257.8	78692.1	97310.4	97267.9	90340.3	27503.1	33881.6	36083.5	42880.9	37861.6
K01662	143642	154898	194427	186121	205839	207676	297540	328821	249828	282702	66285.8	76601.6	81558.6	85443.1	84402.3	195447	218831	320845	270588	231067	121168	191598	203583	180719	143802	192613	180698	234954	237910	203308	87722.7	96802	113819	121008	100491
K01663	16	107.5	271.5	0	257.5	19.5	176.5	424	0	281	10.5	72.5	201.5	0	169.5	30	191	727.5	0	436	13.5	136.5	324.5	0	169.5	20	102.5	572.5	0	307.5	6	31.5	111	0	84
K01664	27457	33192.8	25613	17129.1	23222.8	34413.5	58565.8	8732	15576	12641	10875.2	17296.4	12500.2	6076	9393.25	29831	52183.2	64978.4	43300.6	40047.6	19426.5	33671.2	16614.2	13730.4	10403.1	37389.6	43499.7	43797	23406.5	27511.4	16224.8	19355.8	13318.2	8552.5	9895.1
K01665	43245	33981	64498	49626.8	47890.3	58029	68224	101304	67722.5	66941.2	18324.2	14076.2	23141.2	14318	16450	47114	42526.7	95995.4	43728.3	46762	37732	49002.8	68875.5	49878.8	36227.3	52210.1	33624.4	59736.7	37878.8	35529.5	22977.8	18167.5	26227.7	23082.2	19061.3
K01666	31	1604.5	11407	827	12513	0	55	252	39	765	113	221	190	63	366	416	1144	13358	888	6625	51	598.67	9142	534	4240	37	443.6	2431.2	0	1288	172	614.67	829	5	826
K01667	4373.75	18705.6	52180.8	8635.5	26717.5	14359	28010	66579	16315	30544.2	3362	10279	23511.5	8756	15633.8	40126	34407.4	82509.8	26934	32412.6	9775.5	26191.5	58934.2	10916.5	19833.1	15884.7	22723.7	59437	11976.1	27411.6	6596.5	11466	23054.8	8699.5	14216.7
K01668	21128	10357.3	8758.25	8946.75	4302.5	578	4551	24363	0	8580	1390.25	3126.5	7509.75	524	4161.25	26249.5	17051.7	40223.9	12749.6	14234.6	1280.5	6013.25	8926.25	1948.75	3415.75	2886.6	4895.8	12200.8	3066.8	5807.4	868.75	2747.75	4423	669.5	1811.1
K01669	75181	55842.2	17823.5	42283	35672.2	105816	134992	28471.5	47967.3	50165.2	44781.8	39591.6	7030.75	25708.8	15886.6	132945	89298	24062.5	81759	45457	79565.5	78958.5	14610.5	50216	25919.5	132284	91257.1	21923.7	79141.5	42293	62380.5	45160.5	8883	34034	11200
K01671	0	0	0	0	0.43	0	0	0	0	0	0	0	0	0	0	0	0	0	0	0	0	0	0	0	0	0	3.6	15.2	0	0	0	0	0	0	0
K01673	214025	160895	74620.8	164529	143020	307760	335084	131550	216415	195790	126647	101049	32373.3	81162.5	68076.6	367247	283420	117539	247994	176318	219642	226939	60863.5	181137	104225	253178	188317	97788.9	222586	139723	137510	95703.3	43161.2	106833	62798.9
K01674	13110	16013.9	357	11681	7270.9	30502	11785	709.4	13188	3824.6	11906	3253.6	146.8	5043.6	3109.8	39152	24532	26	22981.6	5125	26665	24800	165	16863.4	3726	21574	20181	285	14573	4468	352.33	1292	83	3247	23
K01676	81240.6	64908.3	72318.4	50533.5	65964.7	106944	113222	109763	58824.8	86816.4	39023.5	31992	22504.5	27540.6	22950.2	120815	91648.5	80551.8	87456.8	67264.1	80842	92226.5	75599.2	60584	48656.6	129848	76111.2	74630.1	81059	62225.6	62536.6	46090.8	29166.8	35696.7	22794.3
K01677	2990.5	12380.5	47244.5	22384.2	34131	6425.67	30449.2	91651.9	40316.5	69915.9	2656	9342	25453.8	17396.2	19814.2	2754	17098	79076	23955	34017.2	2046	18552.7	71281.5	16751	26045.5	2723	15880	72908	15326	27686	2114.5	10433.2	41511.5	20190	23338
K01678	3113.5	14064.5	52582.5	22384.2	37243	6425.67	30449.2	91651.9	40316.5	69936.9	2717	9981	26988.8	17396.2	20644.2	2937	18184	84837	23955	36040.2	2337	21167.7	77471.5	16751	28146.5	2736	15863	73174	15326	27802	2130.5	10965.2	42848.5	20190	23779
K01679	154102	126837	80342	134715	134321	198161	230717	136073	176406	163138	73638.1	61913.8	30461.7	57647.5	51597.8	221932	190137	134289	218657	156805	133381	158663	69652.8	144437	89962.7	228531	164310	122711	200343	144726	98742.3	83276.3	48271.3	93051.6	64038.3
K01681	131343	105354	90975.1	132858	146770	226851	256601	144477	162405	175103	76148	71293.8	34898.5	60973.6	57451.4	230421	199154	150634	215694	170535	142454	175824	88379	147351	99654.5	233693	161709	161354	228308	171702	74852.9	70521	53575.5	86463.2	62886.2
K01682	80082	54557.7	11607	46809	36120.7	100128	96180.5	14367	58265.3	41079.2	38092	27963.1	5243.25	29832.6	16561.6	140040	88301	19488	101350	46745	70845	69848	8972	51431	23200	157712	79809.6	24660.2	107472	52115	61609	41354	7798.17	37904	14035
K01684	88	78	14	34	20.43	108.67	655.66	1340.66	0	763.67	0	91	281	0	100	0	0	0	0	0	47	24	14	30	12	2545	21016.6	3730.2	3018	2951	42	166	222	410	118
K01685	768.6	2965.75	4128.1	2491.5	6414.93	10756.5	10566.5	2492	3107	6966.5	829	1327.15	1897.7	2021	3273.4	14119.7	10250	6971.8	8551	9118.7	8472	9186	4865	5632	6518	12211.5	8898.1	6362.7	6838.5	9972.5	4728.1	3807.55	2408.97	2724.9	4897.6
K01686	2441.6	6936.5	10889.6	5638.5	16787.9	4536.84	25523.2	31897.7	14030	26385.7	1296	4286.4	5573.2	5519	8202.4	25227.5	19757.7	21753.6	22641.7	23843	1957.5	9452.17	14779.7	8070.33	13923.8	2387.5	8359.6	17997.2	9015.5	19332	1265.93	3696.47	4361.47	2901.4	7701.1
K01687	150515	149085	95166.7	147655	158071	253002	320148	243957	206348	226025	94273.5	94357.4	48988.6	81578.1	78032.9	268685	261627	209199	257496	206833	155615	207068	91269.9	148210	111356	213448	176754	141790	261865	175750	95343.2	94220.1	54980.2	107254	81541.3
K01689	199058	182973	171569	191137	208530	285063	376387	314295	257895	287177	111913	109139	79365.9	92559.2	92806.8	317137	302117	298498	286380	245087	185643	249889	177997	188400	145895	253318	207729	252122	255141	211096	112278	109212	99352.6	121952	98873.3
K01690	68719	40284.2	760	38548	12266.2	82993	67829	1533	35451.8	18089.2	35133	22901.6	297.25	21137.6	5921.6	109978	65355	1891	70540	21837	66583	59686	911	44226	11029	107761	50354.6	1543.2	65068	19430	53508	32716	617	29463	8938
K01692	68990	41376.5	25288.5	46571	57840.5	90003	141893	48383	56034.5	67293	34441.5	40541.5	12297.5	25623.5	25198	107691	63977.5	47022.5	96596	71452	60553	48846	22965	51585.5	39144.5	110705	96861.6	54746.2	96136.5	76210.5	51096	31932	19944.5	35954	11130
K01693	117300	102412	70583.2	114775	122188	203414	210229	127783	139114	157577	69633.8	62631.8	30468.8	51550.1	55716.3	209247	178484	121062	216850	156654	120691	147880	61792.5	124269	84552	143934	125728	107601	187112	136081	63524.8	56977.7	42511.5	81876.8	58395
K01695	156123	145925	84983.2	149803	149536	260285	309440	220300	174948	209203	93633.1	89958.5	39067.5	76371.3	68380.4	267425	249592	150491	251732	185384	157395	203154	74414.5	148686	103640	210685	168583	134647	225647	168396	92473.7	86629.6	51469.6	100966	73149.9
K01696	197679	201499	131274	202569	190564	341957	407574	239821	236358	251497	127719	122162	61039.8	91201.7	89617	362399	371125	270580	308811	247631	213756	289518	130539	202682	141912	235978	199892	175354	266580	204393	105014	108987	64690.1	132102	89310.6
K01697	20044	11563.7	5500.25	31263	12241.4	36268.5	31355.2	8988.5	42918	26557.2	8561	4120.25	428	6327.75	3312	33012.3	21741.5	2963.65	19207.8	9903	26186	25283.8	1710.5	33345.5	9893.75	36108.2	38686.7	3883	19273.8	12962.2	13120	8012	591.17	11772.8	4131.25
K01698	163700	143236	62619.2	164730	130711	210029	254046	170846	223219	194641	65795.8	66330.4	37365.1	77663	58006.4	191957	191085	167575	245958	165637	123492	160988	75198.4	160267	93088.1	203192	166691	154349	230078	165455	90466.1	86967.6	53613.2	112254	69601.7
K01699	3006.75	6400.5	2955	9050.75	7268.58	136.67	776.66	2671.66	3579	4966.67	226.25	580.25	2455.75	460	1425.25	490	1921.2	4413.4	4671.6	4579.6	1990.5	4084.92	6607.25	5133.75	6521.75	4276.6	4543.8	8584.8	5431.8	8739.4	2268.25	2376.17	1157.75	2385	3983.1
K01703	150099	146111	89579.9	142923	149620	252003	311703	214668	205840	215925	89116.5	91422.9	46934.2	79513.6	74656.7	269131	256307	194803	255193	199450	155441	204527	84274.5	145482	105620	196852	164291	135822	226413	166401	89374.2	87063.1	52627	106397	77712.7
K01704	150067	146297	89691.9	142923	149626	252003	311697	214824	205964	215925	88997.5	91193.9	46934.2	79513.6	74656.7	268214	254511	189143	252033	198407	155441	204408	84274.5	145482	105620	196852	164183	135822	226413	166401	88366.2	86763.1	52388	106040	76979.7
K01706	10225	16184	17033	8989	30375	12481	25765	22538	8671	30982.5	4266	7040	7935	4491	13244	13971	23204	32103	14467	36266	7198	16736	16191	7860	20349	14979	20588.6	34918.2	14527	37836	6961	10316	12108	5614	1110
K01707	4989	7723	7659	4437	14466	6180	12383	9779	4065	14675	2109	3357	3458	2283	6308	7223	11163	14220	7384	17268	3511	7904	6966	3948	9579	9763	9988	15289	23011	17956	3473	5090	5861	3832	473
K01708	5077	7750	7673	4471	14486	6180	12383	9779	4065	14684.5	2109	3357	3458	2283	6308	7223	11163	14220	7384	17268	3558	7928	6980	3978	9591	7465	9869.6	15304.2	6919	17956	3473	5090	5861	3422	473
K01709	6150.25	11686.5	23672	19610.5	36778	6592	14558.5	12894.8	13397.5	21015.2	2927.5	4926.25	7074.25	8209	11431.8	8697.5	16501.5	38175.8	13191.8	35692.2	5044	13060.2	23980	16352.8	24101.5	8736.5	14198.8	23309.2	16558.8	30160.5	4350	7663.67	14088	11619.5	10854.2
K01710	195759	189240	167906	186541	203827	285592	369772	317891	260590	291986	103966	102607	71772.8	87967.9	87230.2	279050	279922	285303	288692	230817	172292	234006	154301	189852	137639	219926	186350	201874	236625	194921	99519.7	98668	79568.5	121273	89632.6
K01711	24339.8	36309	100689	78470.2	103602	26347	96196.8	131398	64856	86880	13509.5	27965.7	30355	28660.2	31750.4	19891.5	42923	128514	74846.5	81345.7	20659	50290.8	108516	69719.5	68717.8	94605.5	75217.5	81573.8	81063	78837.5	12856.1	21740.5	41953	40967.4	37496.8
K01712	33730.2	45845.7	77874.5	25218.8	53985.6	73952	108744	128836	45519.5	92456	33948.8	34954.2	28564.2	16689.5	25305.5	90232	92886.2	115130	54214.3	61091	50313	80144.2	80988.5	33516.2	42205.1	37707.3	59304.8	78372.5	45227.6	42889	15824	22827.2	33124.7	18417.5	24614.2
K01713	357.75	1020	374.25	2183.75	1603.25	534	3456	24331	0	7540	41.25	516.25	1676.75	0	299.25	0	0	0	0	0	306.75	1230	2741	1646.75	1286.75	18	0	0	0	0	0	220	1041	692	863.6
K01714	248585	222372	204041	243809	280279	376680	499101	386100	363802	399251	135240	139270	93133.5	128662	126384	392982	357520	333346	386640	331475	234215	294356	207869	237431	187563	335785	283992	343406	383662	321078	158036	146041	131334	174959	130493
K01715	6360.25	18919.8	41724	6551.25	29851.8	27122.5	82050.5	86085.5	20391	49508.8	13920.2	26926	20706.8	11361	20545.5	29968.5	39238.2	80069.6	14836.6	45401	16266	29560.9	28840.5	8014.75	19874.3	14509.6	21839.3	51809	8972.8	33934.7	6195.75	15113.9	19160.5	7470	16790.6
K01716	28331	22724.8	893	14279	4344.1	33607	36651.5	1060	14162	5136	9754	4870.5	225	5744	1919	24936	10215	583	14531	2450	15317	9485	298	9186	1921	30130	11920.6	764.2	17427	1438	12594	6195	281.17	7297	859
K01719	124730	131839	92535.9	125400	113561	150458	239759	155081	177866	151026	41669	60921.1	29735	40499	40569.7	103619	136130	109865	101904	97385.1	89351.5	145894	86358.2	128646	79639.3	210451	155997	106082	180070	134129	55695.6	72784.1	38507.5	66371.1	42367
K01720	0	0	0	0	0	1644.5	1675.5	1920	2386.5	161	384.25	270	296	480.25	51.5	0	0	0	0	0	0	0	0	0	0	2441	20020.6	1865.2	1818	1555	3.5	64	0	0	0
K01724	55816	26060	10168	27365	29733	64525	46321	20321	22427	34679	32639.2	14394	3921	15977.2	10275.5	87761	38610	16041	48629	28566	52006	31245	7272	28468	14836	84613	52402	17705	45314	29049	40489	13991	6051	19609	4860
K01725	0	0	0	0	0.43	0	0	0	0	0	0	0	0	0	0	0	45	78	1101	0	0	0	0	0	0	18	3.6	15.2	0	0	0	0	0	410	0
K01727	2448	2678.75	1873.5	619	1079.5	2847	6253	1494	30783	9191	1346	2373	971	1682	604	694	1277	45	385	55	390	744	16	192	31	994	981	40	351	44	387	724	21	154	20
K01728	243	376	598	1095.25	542.43	0	0	0	0	0	3	0	65.75	195.25	145.75	9	60	669.75	731.75	759.75	21	45	224	362	156	15	14	137	0	41	0	0	59	0	0
K01730	0	0	0	0	0.86	0	182	0	0	0	0	0	0	0	0	0	0	0	0	0	0	0	0	0	0	0	0	0	0	0	21	83	111	0	59
K01733	182362	173775	141009	177151	199857	274087	361905	278698	237770	276909	109698	107842	75567.7	92411.2	94562.1	312041	301333	288005	288115	250974	176078	243810	154655	169378	141716	246917	202823	219282	251867	204731	105177	105236	91345.2	122061	100945
K01734	25000	15416.7	9119	17204.2	24404.3	61232.2	45832.7	50486.2	36893.5	47344.7	12508	11286.5	9896.5	15902.5	15566	41979	30087.5	15677.5	33748	21635.2	24748	25914.7	12035.5	20499.8	14673.6	33414.5	21613.3	14849.6	27887.5	21591.3	15652.3	13616.7	12110.2	16630.5	16612.8
K01735	173572	172894	165659	182750	204951	281945	363494	281705	248820	269550	98112.6	102424	70284	83884.1	84428.9	279726	282334	259562	272322	230417	171020	239804	170525	183206	143637	222582	197860	235337	244853	204156	99123.5	101656	89392.3	114081	91332.2
K01736	174561	177324	171775	184910	208098	285063	376055	315681	257898	288155	99481.8	106314	80119.1	89312.5	93142.9	280891	290773	298926	269078	243850	171302	244228	177484	182265	144344	223158	201503	252353	247460	210442	100031	106010	99174.1	119031	98376.9
K01737	120068	88923.6	74494.1	111915	100686	158904	182648	160809	142708	166529	67598.8	51884.7	35083.8	56737.8	46128.8	186424	139597	111200	146381	102803	113781	127487	69728.8	111777	67291.8	165071	95932.9	72062.5	121720	78020.2	78295.8	56516.8	32509.3	68941.8	49094.8
K01738	199201	178467	139833	198990	214307	284845	366008	275649	259165	282290	107175	106800	77784.2	91471.8	99835.5	323041	311033	329968	297525	274852	186666	245906	150069	192288	150765	250614	223078	226707	258468	218419	110959	109670	90165.9	125468	97222.4
K01739	86903.1	97818.9	46600.6	77387	76358.3	168002	200611	73076.8	114308	95594.5	56610.5	63500.7	27525	38087.5	33479.6	138077	159192	110027	96813.8	87236.4	91047.5	138125	48024.8	87949.5	58953.4	105069	124385	62011.5	124724	82119.1	42153	57670.6	27237.7	55146.8	38554.2
K01740	148717	172170	132470	137619	191915	257871	338749	286574	191638	274452	93297.5	96528.1	67743.5	72225.2	92793.8	281397	321574	272676	241149	252008	162070	251032	141293	148600	140841	132624	147783	227450	171605	198986	84616.8	101165	84444.4	93072.3	87092.8
K01744	73714.5	78195.1	99716.5	101733	111216	106840	159199	199131	163263	169844	29383.1	36057.7	34641.2	46346	41764.1	83603.9	85641.8	132881	139463	112599	65863.8	109416	100878	114767	81074	108260	94812.1	115358	136852	109014	35344.8	43698	51106.8	66981.5	55572.1
K01745	50256.8	57417.8	83315.5	58452.8	69521.1	95189	138474	138053	94846	115762	37970.8	40247.5	30768.8	24447.5	29407.5	100850	108676	124620	80227.9	74058.5	67197	108169	88005.5	75346.2	55960.6	51486.3	73565.1	84741.5	62309.6	56406.5	25060.5	30865	35144.2	30378	28891.2
K01746	23045.2	26937.3	18149.5	10714.8	21781.1	55474	66920	17615.5	11789	28741.2	26133.8	25908.8	10896.8	5016	15191.8	70968	72447.7	56488.9	17382.6	43272.6	37299.5	51960.8	19789.2	14363.8	20167	12672.9	16124.8	14059.3	2830.55	9141.4	6935	11763.8	12020	2769.5	9831.2
K01749	158566	137953	63565.7	169139	133539	214152	257459	170120	226682	200420	65980.8	66221.4	37631.6	77865	58280.4	191957	190358	164788	245966	165483	125108	162338	74501.4	161788	94816.1	206975	169582	153479	233428	170691	92739.4	89232.9	54179.7	113722	72316.7
K01750	63110	61455.3	41177.5	33669.3	52352.4	88955	117377	56100	31364.5	53160.5	33470.2	34962.8	22387.5	17934.4	23598.8	99336.5	93206.5	67961.5	58362	63307.7	57217.5	72604.5	57125	32324.7	35966.2	93851	60881.8	80695.2	51581.7	56657.8	46890	36277.8	32884	24509	11483.5
K01751	1908.42	6999.59	15542.7	17582.8	21507.8	788	7124	38943.5	12980	17454	532.25	2804.5	6425.33	5705.25	5563	1990.5	7782.7	23956.2	17223.3	18159.3	1201.17	8422.92	16941.4	12179.1	11840.2	1125.27	5147.32	16897.9	4177.63	9840.57	410.75	3502.42	10505.2	8172.17	11139.2
K01752	213646	195317	183670	160431	205522	353680	427339	327524	254564	315483	134710	126000	88674.9	84906	100514	390544	359485	340370	258793	261814	222848	288252	195315	164761	155387	260057	219798	277434	214816	216841	113429	104823	100823	99227.1	97141.4
K01753	704.5	4857.25	12791.8	2012	9826.25	37	2386.5	4546.75	1036.5	1850.25	117.25	1601.25	5182.5	485.25	2206	901	3145	13308.8	1832.75	7306.75	767.5	6208.25	14338.2	2890.75	7370.75	74761	25517.6	8709.2	36658	18345	10104.2	13532.2	5231	8320.25	5128
K01754	176131	169293	100446	184499	189116	272144	347198	211491	263355	265724	98156.2	98958	53643.3	88612.4	87846.6	288211	291024	247306	280594	243022	170481	224745	99843.9	180594	126725	224614	196784	195498	276056	223526	100673	104513	75986.2	132325	86432.3
K01755	142139	123868	89257.1	136108	146625	261156	312904	212983	179627	221182	93616.1	91590.6	47313.8	69215.8	73746.3	266096	224837	173100	246869	191585	153586	189996	96944.2	143502	104254	192631	155475	159193	220369	160585	84591.5	77364.8	62511.5	100664	74100
K01756	199110	182476	171695	194025	211932	284840	374470	312459	257886	286932	111784	108232	81738.1	92550.2	93406.8	316826	299069	295307	286349	244746	186048	250356	183219	191852	148658	252996	207237	252056	255141	212115	112189	107907	99028.6	122362	99009.3
K01758	198.5	552	843.5	34.5	701.93	60.5	499.5	1490	270.5	811.5	24	163	509.5	120.5	314	82.5	461.5	1870.5	400	865	41	440	1115.5	261	583.5	42.5	444.5	2199.5	344.5	962	7.5	85	211	17	104
K01759	180743	158505	128359	160192	179224	259552	311948	268291	189948	226903	104290	95338.1	71960.9	78014.2	85929.4	309645	274589	281784	249867	233980	174276	224605	133575	177263	134157	306000	194718	200295	250114	202070	105606	95588	81746.3	111689	75331.1
K01760	117614	78214.6	28604.2	124425	71817.4	172208	142139	23482.2	163766	72886.1	57568	40946.7	9776.25	65100.3	31016.6	187868	118644	35847.7	159899	73429	109428	105954	23356.5	112492	49542.8	172274	93571.2	24723.2	151946	71402.2	82571.3	56754.7	11198.2	77772.8	28670.6
K01761	812.5	10408	23306.8	2428.25	17506.8	2766	22380	49130.5	12419	32402.2	1281.75	7739	12321.2	5661	11622	2479.5	15490.7	54134.7	3896.6	24748.8	2095.5	12564.2	15442.5	2681.75	9040	1029.6	11421.3	22693.8	2214.3	10759.4	4971.75	7563.25	10140.5	5427	9131.1
K01766	19465	6290.84	38	9281	188.1	23791	10768.5	120	7472	332	8493	2954.5	12	4201	120	22149	8267	109	13113	317	14532	7606	54	8268	146	27572	8245.6	152.2	14125	152	11777	4141	42.17	5490	22
K01768	34140.8	56432.5	48907	53482.8	68503	43415.2	103517	66886.2	88844.5	87959.5	10512.8	25650.9	15013.5	16738.5	26180.5	36309.9	81222.2	86251	61467.5	89071.3	23470	61606.8	37446.2	49869	44899.4	110084	96310	86338	96712.9	108131	11960.5	26651.3	22853.5	30382.8	24732.8
K01770	122330	127664	121663	107800	134667	185503	260314	273367	157715	218600	56255	66202.2	59511.1	56599.6	62813.2	171955	187562	229772	190982	174918	104818	162256	142585	115913	105359	177064	158957	208666	174306	164459	78194.9	82830.7	81007	78990.3	67649
K01771	0	22	0	0	0	0	304	0	0	0	0	0	4	0	0	173	2260	5067	187	2095	0	0	0	0	0	0	0	0	0	0	0	13	0	0	0
K01772	182996	159886	72234.6	140074	136737	272530	314548	119382	224530	194378	96564.8	88522.9	30097.2	67203.8	60582.7	281806	256383	129750	246689	188893	170392	204033	50702.1	158440	96848.1	228034	178062	139555	234330	199948	96765.8	86197.3	35275.2	99613.2	66276.6
K01775	202724	191200	180963	219224	225087	289126	393206	343035	296771	311479	114089	115990	95097.4	110958	105232	302811	295325	334523	309829	260931	188185	261040	201025	209254	155967	257440	219953	292245	293254	228115	115262	117782	116647	143888	110260
K01776	199235	183845	170795	194119	209427	286659	381057	317295	266404	295077	112387	110094	83826.2	93518.2	95822.5	317844	303340	324196	281423	252581	185268	248970	176219	186615	144717	253820	210172	261189	257212	215834	113094	111370	101860	124673	101771
K01777	968	3555.67	4735.5	466.25	4003.25	89.5	4095.5	15038.5	0	2305.5	258	1885.66	6595.5	108.67	1567.33	1822.5	6495	11606	987	6854.5	831	7646	20312	394.75	2162.75	1648.5	8030.75	42563.2	184.5	4548.5	820.5	4925	16759	90.5	3802.25
K01778	144037	130222	74641.1	159908	132489	216072	274786	250441	233459	231325	67182.1	69044.4	39291	80105.5	67137.3	193633	193722	142219	242665	175656	124386	163108	73331.7	162323	101656	204061	161209	119926	226415	162277	90558.7	84986.5	50659.3	113169	76890
K01779	68246.7	67722.1	38316.4	76120.1	74656.3	113172	105391	77503.3	91910.3	91491.2	33180.5	27687.5	32121.9	43323.8	39022.2	112283	121456	83199	140797	84124.9	60138.7	73293.2	48012.2	66490.9	45237.3	46619.8	61843.5	91674.5	105030	80392.6	57876.3	50351.2	44615.5	61357.5	34556.4
K01782	0	0	0	0	0.43	2148.5	368	333	2527	0	0	0	0	0	0	459	1075	202	5084	639	0	27	0	0	0	27021	7532.6	64.2	13982	70	107	265	17	445	0
K01783	199287	185889	173367	191245	211880	285306	381466	318680	258055	290800	112041	110517	81135.9	92627.2	94401.3	341537	313646	302729	288980	250586	186735	254738	180375	186584	148115	253350	210680	258179	255152	214212	112434	110891	100508	121926	100360
K01784	292892	247979	229813	269810	295949	406670	547582	426855	391904	399698	163744	160294	104224	125098	127997	439977	406331	388445	404783	328924	253945	332365	231173	282625	200471	302084	253323	322754	330773	256227	141359	138013	132045	165294	134947
K01785	121418	98119.3	152807	135749	166293	200890	298777	294422	235643	247190	75886.5	78190.6	66696.9	61714	66540.2	191825	171909	229836	123580	169062	122462	172953	157904	133936	120295	142525	133551	191595	149186	154701	50036	50643.5	69987.3	71209.4	74682.1
K01787	13623.1	11650.7	21482.1	29829	28421.5	13925.5	18217.2	20231.5	38018	22653.2	2794	4287.65	7027.2	5999.75	6657.9	6921.05	11503.5	25549	11212.3	16068.2	11032.5	20234.8	25667.5	32011	20619.2	9655.25	11376.1	17874.5	11752.8	13969.5	4679.6	6406.3	6230.8	10340.2	8592.85
K01788	89760.9	64151.7	55889.8	73581.1	74480.4	150290	160663	107604	111758	109627	59101.2	48253.9	33931	41699.9	39584.3	159826	128619	135067	118599	107998	83648.2	92621.2	50588.7	64722.8	48449.2	99194.9	70016.2	111718	118954	94908.4	39562.3	34980.9	45136.7	49932	44613.2
K01790	165760	173412	166203	178895	205332	234521	344716	278884	232614	269270	90322.2	96831.9	72423	79034.1	88725.9	259488	275548	303360	254400	236253	158306	225515	154548	175254	141255	197300	185762	214577	230419	204552	89302.7	95956.6	87209.3	109847	88813.1
K01791	117460	105446	162626	106077	147652	143298	212492	264048	182210	217895	45910.1	53033.4	55415	48625.6	62538.5	167576	136466	253818	119861	152872	85361.2	115391	160508	109406	104590	171854	122586	146641	165173	149096	62615	55372.6	83698.6	72155.8	77884.4
K01792	35013.5	22859.8	22010	30631.5	33408.1	45428.5	46297	21906	55179	36140	11795	7277	5033.5	12652	11335	60364	35042.5	36524.5	81698	49004	24261	23881	11660	37443.5	22508.5	51372	31699.1	45948.2	90155	59502.5	16557.5	12071	12591.7	26933	19592
K01796	0	20	45	0	0	0	45	60	841	0	0	0	8	316	4	1021	334	175	452	565	0	0	0	618	0	0	0	0	0	0	0	13	0	0	0
K01799	0	0	0	0	0	0	0	0	0	0	0	0	0	316	0	640	85	78	1101	0	0	0	0	618	0	0	0	0	0	0	0	13	0	0	0
K01800	4989	7743	7704	4437	14466	6180	12428	9839	4906	14675	2109	3373	3487	2283	6312	7223	11118	14142	6283	17268	3511	7943	7019	3948	9579	7447	9866	15289	6919	17956	3473	5090	5861	3012	473
K01801	59649	31176	15621	30400	35410	67983	49598	20036	24232	37900	29113	16012	7061	16237	15906	93824	48353	28881	54388	44761	54106	37275	14224	31036	24313	89582	42121	31041	50355	45450	43902	18562	11864	22558	5323
K01802	56534	121485	89926	60485	112476	79735.2	234764	181334	128396	168461	27474.5	61450.9	36701.2	39567.6	48953.1	71679.3	173095	183916	112055	141400	43223	128090	54932.2	71055.3	66547.6	155678	172954	157745	175527	172854	28720	70318.7	38431	57460	56566
K01803	224588	193529	192893	207593	227045	314183	395914	345958	280271	312662	125391	116145	94617.6	99685.9	99848.7	373432	324742	344588	308710	261550	199598	263830	213663	202566	161797	282633	220537	285921	268201	226355	125327	116578	107800	132503	106787
K01804	1339.6	4362.5	6804.85	4244.75	7420.93	6046	15837	47366.5	7786	33706.5	455	2516.4	6808.45	2236.25	5634.15	22374.2	12682.5	12764.5	14698.8	10047	408	5985.5	11276	6107	7711	2538	21483.6	6410.2	4252	4884.5	372.1	2816.8	11488.3	2064.9	8047.6
K01805	4572.6	13323.1	28985.1	8983	32528.9	12992.3	65248.7	61710.9	23697.5	53720.4	7672	15756.4	9590.2	9981	14570.4	5127.03	15398.2	45963.6	30945.7	40433.2	4143.5	16754	20580.7	9346.33	16640.2	7374	33175.6	50817.4	18400	43036.8	6135.43	11518.3	14023	13730.2	17207.3
K01807	147389	91371.7	28972.3	74380.8	46312.7	211986	185506	30919.4	72678	61953.3	91584	62913	14004	37697.3	25445.6	262740	172832	49952	117417	70283.7	144382	137154	26985.5	71889	38037.6	192995	98136.4	43774.4	105958	53183.8	89877.1	56470	13442.7	45187.8	15789.5
K01808	82085.1	137165	166333	153550	208021	124162	250578	330585	245763	285795	27071.8	59123.2	73359.9	65902.5	84794.7	129168	185336	290185	235150	241219	67838.3	171062	166310	162186	140271	98874.9	159094	269899	221088	231492	24888.5	62818.6	98050.1	94681.2	103635
K01809	116707	113500	130016	135065	135707	185150	259505	257192	196584	203549	70438.2	70788.2	48105.6	58598.9	57110.1	190539	190915	173966	180045	148825	110548	155087	122165	127754	97983.5	128011	116883	145270	154259	129821	51492.7	55465.1	59235.5	78594.7	63226.3
K01810	208567	191667	170437	199650	207366	286625	375867	309494	262068	285634	114090	110036	79082.2	98150.8	93474.4	334541	317846	295106	301863	246470	197544	264781	175223	196619	146711	273000	222230	242758	261692	209423	112200	108511	97629.6	122612	98037.3
K01811	3179.6	8536	18963.6	8678.25	21857.7	3747	18359	44450	12972	34063	955	3309.4	5086.2	5320	8888.4	2342.2	9123	30435.8	7814	20467.2	1954	10875	19365	8089.75	15925.8	2623	8860.6	28864.2	14496	29366.5	1583.6	5100.8	8582.8	12368.8	12193.6
K01812	3299.1	8511.25	14673.9	7793.5	18250.4	14252.5	40031.5	89168	21256.5	39536.5	6952	6301.4	7254.7	5968.5	9009.4	38244.7	26475.5	23558.8	25749	22062.7	9019.5	16450.7	19531.5	11217	15208	14001	13795.1	22771.7	12047	21647	5835.6	7239.97	7623.47	3708.65	9012.85
K01813	614.6	3073.25	8991.85	1068.25	6561.18	105	2732	6095	0	2877.5	47	937.4	2768.2	154	1940.4	244.2	2892.5	12362.8	590.5	5367.7	156	3163.5	7938	825.25	5130.75	11960.2	10645.6	8489.2	1058.25	6206.5	6785.68	6291.8	3672.8	1099.65	3545.85
K01814	128134	120517	63428.1	109160	105543	236196	258325	111899	108609	134953	85129.5	80393.4	31060.7	51030.8	52793.8	231779	211757	104791	179622	124056	135379	171793	61091	109315	72507.2	167950	129108	79045.9	148712	92338.8	77926.9	69462.3	36646	70805.4	47562.8
K01815	3840.1	7862	10684.1	2992	10693.4	15640	22732	17168	44120.5	24055.5	2985	5981.9	7216.7	7788.5	8841.4	14790.7	15029.5	18056.8	6574	11351.7	7313.5	12628.5	11734.5	5431	7291	12672	10433.1	12510.7	5959	8088.5	5613.1	6428.3	4606.8	5787.9	6659.1
K01816	54949	24007	9221	26060.3	22163.5	66466	82918.5	16618	30264	26613.5	28166	22917.5	4126	15072	10431	109795	47825	21969	61700	30765	50689	29476	7286	27786.7	15286.3	84628	52656.5	18925.4	45289.7	30047.5	40789	16343	6932	20035	5588.33
K01817	186419	170584	123551	158703	166805	292764	366156	250963	181987	239387	123413	112980	54189	81159.3	78383.9	349026	311090	199180	265512	210919	193502	245573	129164	157785	125542	226823	177533	161262	219637	173976	100585	94797.1	67498	100046	79796.9
K01818	11423	13599.5	17794	4610.75	18055	2320.17	12754.5	406	7942	1995	673	1262	3633.75	2553.25	5264.75	24746.3	14053.2	24002.6	40021.4	28469.6	1489.5	3817.5	7016.67	1352.33	5831.83	2955.5	5991.85	28464	5776.5	17414	1296	2854.5	8366.17	3167.5	7156.75
K01819	51382.7	50267.3	27988.2	64715.6	28765.7	133704	147840	39278	31588	42447	62382	57371	18456	14590	24920	165714	145582	52360	95681.2	55444	87620	103166	27894	56663.2	28497	35356.5	36113	46122	77258.5	28884	13826.2	15844	11544	32029.6	11757
K01820	794	3417	4732	4868	6891	935	6020	13111	5403	13957	106	610	999	3289	3761	710	1006	5382	1371	1142	460	2259	2866	2605	3422	1279	5337	11642	10755	17692	4041	4383	3156	10965	6990
K01821	99295.4	73171	37994.6	60541.8	66913.7	176139	144924	44890.6	78610.5	83115	68773.5	54035.8	20453.5	38193.6	38311.8	199474	147246	70112.5	110463	93245	118054	127172	37880.5	63506.4	49041.2	109124	62984.3	59333.7	81626	73088.5	53164.1	29677.5	21858	38368.8	20349.5
K01822	0	20	45	0	0	0	45	60	841	0	0	16	29	0	4	0	0	0	0	0	0	39	53	0	0	0	36	74	0	0	0	21	36	0	0
K01823	86353	60513.3	30849.8	94612.6	59404.3	133112	162456	47516.7	134302	76675.6	56508.2	50784.2	14601	38446.2	26004	149277	109730	47998.5	114229	57227	83193.7	88482.9	23999.2	83807.7	36602.8	81258.2	71915.7	47172.9	98227.6	62333.9	34181.6	29889.7	14571.2	55066.2	26750.6
K01825	0	0	0	0	0.43	1942	1738	305	818	1567	0	0	0	0	0	0	0	0	0	0	0	0	0	0	0	0	3.6	15.2	0	0	0	0	0	0	0
K01826	10066	15493	15377	8908	28952	12360	24811	19618	8971	29350	4218	6730	6945	3934	12620	34731	28982	28284	20890	34536	7069	15871	13999	6690	19170	14894	19699.6	30519.2	13838	35912	6946	10133	11686	5614	946
K01834	178232	146359	102525	161699	136941	261005	308545	140393	202172	176046	99586.3	91430.2	44240.1	65384.8	56555	279369	241292	178024	229928	169522	162007	192828	78214.3	152390	90578.5	227790	167269	158246	220714	162030	102897	84078.6	46317.3	92026.1	56194.4
K01835	110196	116889	137984	132427	156591	181492	294207	272768	197986	224367	71087.3	83422.5	64930.3	61174.4	73591.4	202370	221079	250622	208872	197197	116772	190642	146479	137773	115801	205366	177341	230442	198539	182116	58994.3	82156.1	78824	83042.4	81541.7
K01838	13869.5	13981.9	1177.5	10944.8	7278.98	36098.7	18477.4	1832.16	14650.8	6001.12	1968	3024.35	5188.75	2429.35	1846.6	22618.3	26499.5	16314.6	20566.8	9751	17239	28280.8	14676.5	15031.2	6182.5	38727.5	35607.2	29244.2	16434.5	11222.2	8065.08	9162	12355	1901.75	2428.75
K01839	55246.3	44684.4	32794.6	61423.3	56939.5	106219	123359	87115.8	86970.7	96298.6	47309	42137.2	25319	35425.2	34433.9	123974	101614	82323.2	80055.9	74379.8	61742	77304.2	52336.5	49233.8	46093	51282.8	41156.1	56550.4	59244	43174.5	23500.1	26248.2	36942.5	39857.8	34644.2
K01840	72462.4	84570.6	119180	104952	130587	119918	204814	213154	153080	181198	36680.8	49603.2	38737.5	39639.7	42868.9	80074.1	114893	161511	155224	136585	70464.2	108155	113381	116921	90543.5	94630.6	121612	144259	128203	132660	47246.4	52925.5	59718.1	69308.1	53808.1
K01841	622	4145	18254	13122.8	19223.5	308	3456	4849.25	9596.5	7276.25	262	1509.5	3447.75	3917.25	3159.75	873	4992.5	25160.2	10381.8	15367.8	663	5586	18268	9550.5	12306	494.5	3821.5	10224.5	1745	6096.5	206.5	1606.5	8193	6939	7757.5
K01843	2490	14661.6	31989.8	3206.25	28644.8	3584.5	21363	53561.5	10308	28213.8	2618.75	9570.25	16556.2	7179	13778.5	5679.5	18870.7	64172.7	6768.6	27653	1895.5	15746.8	26238.5	4735.75	12641.8	3938.1	17449.8	38450	6258.8	26000.7	2015.75	8336.5	12778.5	5686.5	10647.6
K01844	743	7899.58	20247.2	2537.75	13733.8	2381	10679	34547	8509	19594.2	1245.25	5810.25	11204.2	5828	8581.5	1826	9480.7	49684.2	4898.6	18350	613.5	6178.75	14191.5	2539.75	6583.83	846.6	7777.8	27905.5	3707.8	13870.7	1089.75	4580	8432	5140.5	6869.6
K01845	178754	157942	79375.7	173560	146186	237697	256255	161672	240077	194222	65114.3	63972.3	33646.3	79943.3	57720.7	197442	195997	187488	247476	175657	124667	160287	74747.4	169744	99321.6	200404	160236	123891	222108	159908	88746.6	83048.1	47307.2	114220	69743.2
K01846	1049	5809.75	31591.8	4154.25	5776.33	2261	13066	79521	9238	24173	1240.25	4271.75	15079.8	5569	8574.25	1799	8502.7	59076.7	5651.35	14862.1	920.5	7804.25	37501.2	2272.75	7106.75	858.6	5524.3	33707.8	2413.8	7891.4	1024.25	3313	16669	5169.5	6002.1
K01847	39566.5	45146.9	86574	93084.5	108634	56137	97721.8	198297	117077	130803	19251	20207.8	29655.5	31411.8	33367.5	51454.3	61065.5	115208	120505	96470.3	38213.5	63868.2	77157.5	96383.5	68594.4	55984.2	49704.8	69937	66018.8	67710.4	23869	27324.5	41613	54845.8	40239.2
K01848	931.34	5079.66	24304	15268.9	30986.2	965	10185.8	43953.4	17231.2	28092.6	342.33	2333.33	8855.09	5277.92	7503.58	912.67	6751.33	34591.8	14034.1	20098.1	900.67	8545	28019	12964.7	17428	93.34	2143.67	7515.16	1124	2174.67	258.83	3471.33	15532	9696.67	11516.7
K01849	931.34	5079.66	24304	15268.9	30986.2	965	10185.8	43953.4	17231.2	28092.6	342.33	2333.33	8855.09	5277.92	7503.58	1293.67	7085.33	34766.8	14486.1	20663.1	900.67	8545	28019	12964.7	17428	93.34	2143.67	7515.16	1124	2174.67	258.83	3471.33	15532	9696.67	11516.7
K01851	0	84	956	0	655	0	0	0	0	0	0	0	0	0	0	0	0	0	0	0	0	0	0	0	0	0	0	0	0	0	0	0	0	0	0
K01854	35185.7	49909.1	50074.9	47950.1	58779.3	49430.7	92999.8	98827.9	49342.7	83107.4	18881.2	28123.7	18687.5	20724.4	25889.4	30741	71608.7	79143.6	87055.7	72220	31341	59556.7	38589.2	42797.9	37174.3	17437	52619.5	90206.2	45474.8	70153	17864.6	26968.8	25215.3	31939	30158.3
K01857	50386.5	16794	1006.5	24459.5	9684.5	58023	59438	6449	17127	10342	26052.5	19721.5	3979.5	12767	4689.5	80018	26072	519	40721	10225	47697.5	23888	5721	27051.5	7728.5	2423	20038	1850	1818	1555	37268	11062	553	17023	4851
K01858	1367.5	9395.5	45356.8	7942	29663	5791.5	50289.5	56059.5	10851.5	28835.5	1635.25	13046	14065.5	2370.25	6630.5	1290	7784.5	51640.2	8139.25	18269	821	10783	51523	3808.5	18203.5	3105	25357.5	42217	5293.5	13248.2	639.5	5462.5	19221.5	1617.4	8876
K01866	198825	184258	173685	191092	209994	285063	378178	315498	257895	288130	111928	109738	80192.9	92555.2	93471.8	317162	303475	301053	286364	246405	185615	251219	179423	188357	146712	253339	209447	255083	255141	212751	112274	110101	100251	121952	99551.3
K01867	198825	184099	173010	191092	209751	285063	378178	315498	257895	288130	111928	109738	80192.9	92555.2	93471.8	317543	303809	301228	286816	246970	185615	251219	179423	188357	146712	253357	209447	255083	255141	212751	112328	110101	100263	122005	99573.3
K01868	198913	184126	173024	191137	209771	285063	378178	315498	257895	288130	111928	109738	80192.9	92555.2	93471.8	317162	303475	301053	286364	246405	185662	251243	179437	188387	146724	253339	209956	255083	255141	212751	112295	110184	100362	121952	99610.3
K01869	200281	189138	198989	194223	215463	285063	378178	315498	257956	288130	112008	110216	86162.9	92869.2	94774.8	317734	305284	324491	286985	250131	186056	254597	207904	189602	150488	254447	212465	258839	261644	217433	112408	111075	111255	122292	100154
K01870	199257	186407	196507	191092	210650	285063	378063	315498	257895	288130	112008	110096	85736.9	92555.2	94082.8	317405	304891	323107	286364	248566	185998	254133	205792	188357	149088	253339	212179	255090	255141	212751	112408	110892	110555	121952	99551.3
K01872	200719	194335	194090	195326	227105	288897	397343	364990	270124	318065	113723	116900	98876.3	98283.2	106815	319732	319089	374332	290783	274336	186706	265826	213562	190419	157880	254512	223699	307725	257517	228220	113639	119402	124385	127051	111091
K01873	198858	184147	173309	191179	209929	285063	378178	315498	257895	288130	111931	109738	80250.9	92555.2	93484.8	317171	303502	301295	286364	246455	185636	251264	179647	188357	146786	253354	209461	255220	255141	212792	112295	110184	100421	121952	99610.3
K01874	199067	187103	179152	192595	215840	285300	381776	324928	259618	293859	112024	110933	83277.9	93190.2	96628.3	317440	307743	314047	288428	254967	185889	255630	186769	189257	150389	253715	213510	269442	256609	219979	112395	111882	104220	122152	102799
K01875	198825	184352	173010	191092	209751	285091	381105	325143	257895	288349	111928	110123	80192.9	92555.2	93471.8	317162	303897	301058	286364	246405	185615	251357	179423	188357	146712	253339	209447	255083	255141	212751	112274	110457	100251	121952	99579
K01876	220871	202563	183517	197154	217078	340115	435908	323039	265774	301017	137699	131386	86390.9	96582.2	100350	386287	362556	316275	297977	263165	222020	292148	188092	198034	155686	253438	209756	268065	261020	216141	112296	110802	105142	123956	101685
K01878	151844	106196	66948.6	122687	97494.2	220310	219509	128162	143256	132892	94735.1	74942.2	43648.6	67537.5	56286.8	266936	196150	150137	182231	128891	147795	155991	80601.2	109660	71628.5	201380	116744	112967	165839	92254.6	93176.2	69274.1	50375.8	82403.5	49198.1
K01879	151844	106196	66948.6	122687	97494.2	220328	220165	129575	143266	133322	94744.1	75183.2	44201.9	67542.5	56500.8	266961	196786	152051	182246	129412	147795	155991	80601.2	109660	71651.8	201380	116744	112967	165839	92293.6	93176.2	69274.1	50375.8	82403.5	49198.1
K01880	44162.8	76788.1	103553	67409.4	100699	60401.8	153523	185285	111243	149370	17007.8	34674.5	36475.4	24813.7	36878	50225.9	107325	150916	104133	117514	36204.7	93282.1	98187.6	77176.1	73284.6	48175.9	90465.4	140074	85948.2	115064	16907.1	38866.5	48863.8	37907.1	47616.2
K01881	198948	185783	178348	191092	213138	285193	378506	315824	257895	288371	111989	110163	81727.9	92555.2	94325.8	317345	304561	306814	286364	248458	185906	253356	185613	188357	148994	253352	209485	255364	255141	212940	112311	110396	101699	121952	100014
K01883	198841	184412	173281	191092	210009	285083	378425	315922	257895	288411	111938	109837	80453.4	92555.2	93641.3	317192	303768	301780	286364	246841	185629	251410	179849	188360	146882	253384	210137	257666	255149	213556	112280	110185	100473	121952	99636
K01884	1384.5	4662	19585.5	7193.75	16016.6	96	835.5	1923.75	466	1307.25	224	552.5	2691.75	2058.75	2250.75	2096	6723.4	23029.5	15069	14579	1067.25	4312.75	18526.8	12199	13543	2200.7	6282.6	18903.6	13406.1	12221.3	406	2140.25	10879	9163.75	8268
K01885	156015	180004	181082	190410	228834	198201	340940	327630	270232	307132	69948.6	91474.2	78644	94423.8	95732.2	187364	241589	294461	317289	262540	132050	217347	175433	193982	147900	218534	221619	278736	275350	241278	97922.2	113249	104487	135691	110022
K01886	124064	100466	108373	117285	125752	150750	182265	188671	130163	161263	58550.3	51033.3	46007.2	46934.3	49817.5	168387	141374	156951	138600	124740	112649	143066	129259	119471	92592.1	176069	118860	139165	120617	106199	83662.4	71898.6	67523.6	66870.1	53609.8
K01887	201398	186110	173772	196446	214877	287910	383577	316992	288190	295972	112594	110236	80471.9	104277	94638.8	318464	304868	301998	287879	248676	187233	252550	180045	188798	149485	256750	212263	256440	261976	219837	114199	111731	100947	126056	102980
K01889	198825	184099	173010	191092	209751	285063	378063	315498	257895	288130	111928	109684	80192.9	92555.2	93471.8	317162	303355	301053	286364	246427	185615	251100	179423	188357	146730	253339	209339	255083	255141	212751	112274	110068	100251	121952	99551.3
K01890	198825	184099	173206	191218	209751	285063	378178	315498	257895	288130	111928	109738	80192.9	92555.2	93471.8	317162	303475	301053	286364	246405	185615	251219	179423	188357	146712	253339	209553	255083	255191	212751	112274	110101	100251	121952	99551.3
K01892	198825	184099	173010	191103	209751	285063	378178	315498	257895	288130	111928	109738	80192.9	92555.2	93471.8	317162	303475	301053	286364	246405	185615	251219	179423	188357	146712	253339	209447	255083	255141	212751	112274	110101	100362	121952	99551.3
K01893	100978	87513.8	116560	105311	112440	161613	197566	203508	136053	154084	66475.2	60162.1	55146.9	46666.9	51547.4	173298	154728	188502	114955	113139	101141	135589	129287	92561.1	76923.9	106202	86502.4	158061	97377.7	88638.1	46686.9	45956.2	60662	50727.4	45498
K01894	76329.5	52385.2	12700.5	47350	33143.7	90547	86396	13188	46525.8	40361.2	38408	27220.6	3953.25	24423.6	14818.6	119374	78409	16507	80003	43054	70926	68748	8056	48575	22915	117788	63921.6	17296.2	76858	40435	58445	40884	7015	37022	12856
K01895	118093	76078.6	49053.8	62263.5	68828.4	173488	150352	126118	68875	94295	61320.5	42359.6	19597.2	34152.5	27628.4	210811	126616	64539.3	118648	69472.7	110602	94201.5	41843.5	64558.5	44388	182732	140696	69199.2	102300	73093.8	84562.6	40234.1	18688	39959.2	25494
K01897	304879	330786	359707	306575	424341	386931	622750	638726	485051	584264	133665	155459	128729	146286	162925	388297	447850	561247	520229	484482	263190	411503	315209	325490	272058	508692	460174	537117	537963	510723	169984	179965	175403	214192	194407
K01902	125346	101436	93726	107909	111906	154629	180587	171497	150726	160931	58617.8	49926.5	32720.5	48180.3	45508.8	171576	143734	131517	148528	128114	115510	140999	89660.7	109720	77275.4	177968	131562	117340	142691	120764	67267	48747.3	51697.7	64970	52111
K01903	125346	101293	93726	107909	111906	154629	180272	169883	150726	160146	58617.8	49791.5	32136.5	48180.3	45150.8	171576	143398	129461	148528	127278	115510	140761	89034.7	109518	76895.4	177968	131265	115168	142691	119514	67264	48651.3	51117.7	64970	51770
K01905	70	2494	4306	0	2584	62	2442	5400	0	2022	30	808	1516	0	974	128	4030	10486	16	4246	64	3288	6162	18	870	124	3674	12582	20	1678	72	2126	4968	12	2542
K01906	15	1092	9289	2696	9625	16	121	1325	3579	4470	5	29	626	936	1517	43	841	14592	3369	9057	30	988	11884	3553	7878	0	118	2324	110	1389	10	70	580	1348	2151
K01907	4989	7762	7704	4437	14466	8122	14166	10144	5724	16242	2109	3392	3487	1967	6312	6583	11158	14142	6283	17268	3511	7970	7019	3330	9579	7447	9866	15289	6919	17956	3473	5077	5861	3029	495
K01908	4989	7762	7704	4437	14466	7195.5	13916.5	10139	5216	16333	2154	3578.5	3652	2302	6395	7294	11339	14220	7384	17268	3511	7943	7019	3948	9579	9781	9970.6	15304.2	23011	17956	7480	6928	5884.17	3357	772
K01909	0	0	0	0	0	0	0	0	0	0	0	0	0	0	0	0	0	0	0	0	0	0	0	0	0	0	0	0	0	0	0	0	0	0	0
K01910	20233.3	11918.6	16359.6	11578.9	11981	2038.5	8512.66	10687	9432.67	11273	1336.58	4724.58	12153.3	7702.67	9608.24	2315.17	11080.7	48555.9	4786.53	18398.6	1659.17	11338.8	21658.8	9507.02	12284.2	948.44	7392.07	18355.7	3100.3	7929.57	1283.58	3763.33	7753.34	11470.5	7304.6
K01911	61500.6	68009.4	75150.9	73252.8	79321.1	106816	140720	149270	124938	123195	23602.2	30070.8	22007.2	25326.5	26173.4	64681.9	88568.2	100611	104247	88126.9	47530	79556.8	75450.9	83643	59274	75179.8	77088.1	94789.9	97264.4	88103.8	27433.1	33379.6	35549.8	42877.4	36580.6
K01912	72818.7	49206.7	52652.7	79333.2	78654	91867.2	81473.4	112807	79897	87654.2	31286.5	23084	22317.2	25714	26291	110126	68340.5	84779.5	82343.1	72337.1	73767	67707.6	53982	74867.5	49713.2	109976	74703.2	50615.7	83500.2	73386.8	54336.2	27091.9	28413.1	41256.8	25735.5
K01914	45648.6	43794.1	50653.6	83016.6	74171.3	63597	98262.4	115363	111051	107552	20535.8	26348.2	33413.9	35377.2	33882.8	50853.8	65064.4	123840	82918.9	78658	39753.2	67041.7	70751.2	71505.3	53825.7	60002.1	59729.1	90656.9	78187.6	65431.2	28465.1	33939.1	36320	43447.6	37409.1
K01915	220576	225838	212235	222084	276239	320372	472816	418226	328096	394027	118791	129827	96570.1	106681	118766	342774	370739	380855	370448	331333	198814	293958	216339	227945	191422	281782	266221	322030	327121	298210	130927	145228	123505	154867	135321
K01916	97725	104700	45025	96760.9	74256.9	159161	219729	81307.2	119586	93036.8	68063	73152.4	31447	42131.3	40809.4	182094	196732	115303	120692	97495.6	103303	155136	54972.4	107589	54499.1	112453	111740	90545.2	105349	67193.3	50222.3	68719.8	34755.2	57089.7	35574.4
K01918	118934	127516	127149	115551	153473	179854	246862	241478	178203	215560	54614.8	62689.5	50605.8	52714.1	60319.3	164882	181397	194342	197191	170604	105842	159967	133920	129486	105133	166328	152111	188346	174405	160895	73365.5	78348.5	71792.7	76586.6	65155.8
K01919	148986	94421.8	33949	73334	58837.8	204682	171176	36078.2	61850.8	67228	88282	61137.5	15870.4	37873.3	29381.1	256010	172539	57370.3	117289	81475	140616	134929	28142.5	74331.4	43774.1	185478	96051.6	57466.2	111556	66889	86576.3	56818	20693.2	47329.3	15320.5
K01920	76309.5	52373.2	12700.5	44718	33005.7	88367.5	84053.5	11352	42722.8	35939.2	38406	27387.1	4102.25	23717.6	14076.6	101832	60814	16481	63599	36113	70926	68775	8056	48192	22341	117766	63802.6	17296.2	75289	38672	57852	39805	6659.17	33498	10249
K01921	212822	203537	200161	193811	238652	329679	416141	357391	285602	337443	123403	117433	86792.7	96357.4	104573	331589	324871	342014	318639	291745	208354	276234	197245	203652	164918	272457	232448	300186	299066	271068	127693	120828	109023	133773	113284
K01922	25235.3	22234.6	13581.1	11035.8	9447.33	66839.5	73857.5	16399.9	15768.2	20367.2	31079	26977.8	8668.8	6134	9563.2	82339	69256	25215	14357.6	21438	43555	48983	13573	11174.4	11708.8	14665.8	12208.2	18133.5	7681	7848	6713.58	6081	5505	2873.8	3382.5
K01923	198673	184706	174187	191098	210028	284971	378813	315171	257895	288823	111908	110196	80598.2	92536.2	94195.8	316790	303420	301106	284296	246133	185571	253450	181434	188323	147689	253333	211281	258836	254887	214115	112212	110465	100975	121952	100052
K01924	208486	196490	186772	197126	225186	286084	387685	345252	282940	316370	114314	113012	84535.9	97018.2	99976.3	328103	317445	324688	292332	268886	191476	262040	192063	202977	163062	265925	224584	270526	294255	247847	112071	114158	109000	133280	111475
K01925	198825	184071	173010	191092	209523	285063	378046	315498	257895	287940	111928	109727	80252.9	92555.2	93496.8	317162	303331	301819	286364	246426	185615	251117	179644	188357	146662	253339	210204	255222	255141	212812	112274	110101	100251	121952	99551.3
K01926	61956.5	62461.1	66514.8	64828.6	81765.6	118344	156756	119512	90680.5	112138	49080	49341.5	41039.7	33741.8	39115.2	132309	126746	123084	86302.4	92156.2	66964.7	100428	77835.9	52143.5	54274.9	62323.9	83035.2	122370	72777.8	67468.5	23965.9	32377.6	49284.5	35339.5	37498.1
K01928	221463	189899	169872	196441	206624	287508	387793	324019	259335	292903	124009	113886	82653.4	95836.5	94735.9	352642	315782	299449	296489	245405	199475	258847	175124	191689	144688	283238	220354	264235	263679	214486	124426	116554	104909	125426	101822
K01929	200025	187719	176801	192076	210734	287367	388540	320963	266600	298017	113565	113923	84329.9	98544.2	98229	318489	305734	298359	287778	242767	186429	253373	175907	188968	144067	253930	212527	266690	255895	217175	113461	112312	103294	126972	103761
K01933	198625	183121	172186	191092	209078	284927	377680	315171	257895	287783	111879	109434	79910.9	92536.2	93363.8	316718	301262	298703	284286	244356	185479	249885	178470	188310	146222	253202	208596	253883	255141	212338	112198	109765	100089	121948	99408.8
K01934	138963	155199	156577	156472	175326	216463	334009	300208	224526	258783	83475.8	95113.7	68263.4	74117.7	82407.3	225657	261812	275264	212116	209486	131874	212972	149302	148601	125482	240784	195300	206658	219173	190375	71026.8	93257.1	79715.6	94748.5	92562.8
K01935	124698	79518.9	50993.6	106355	70477.6	162386	151182	100805	123008	97153.6	54224.1	42404.5	23568.3	47573.4	29614.9	179489	117611	101529	135286	78929.8	103490	104965	45772.5	101104	48275.6	188432	111087	41944.5	116315	48831.2	88965.1	56316.8	25641	66070.9	37270.8
K01937	185628	165865	148197	178169	177604	281766	362112	255063	245647	253110	111014	105002	65529.7	88440.7	80031.5	309946	283217	223074	228140	190197	182721	237731	149740	172433	129739	244075	192395	180014	228319	176378	109786	100790	73296.1	109533	84431.1
K01938	140848	166747	137924	148861	166543	236290	355936	251512	212977	232723	98867.1	110900	72988.4	74347.4	78778.3	254582	294186	250190	197382	189535	146279	240534	160455	154411	127644	131968	138091	185427	180432	151459	59282	91490.1	83640.5	94899.5	81784.8
K01939	198362	180194	169934	191092	208077	284666	372283	311541	257886	285496	111672	107180	77749.6	92550.2	92244.3	316677	297018	293061	286349	243653	185370	245406	176261	188357	145254	252874	204930	249262	255141	210761	112180	107643	99013.6	121952	99116.3
K01940	142203	124390	89257.1	136115	146625	261167	312904	212983	179627	221182	93616.1	91590.6	47313.8	69215.8	73746.3	266096	224837	173100	246869	191585	153586	189996	96944.2	143502	104254	192631	155719	159193	220369	160585	84581.8	77302.8	62511.5	100254	74100
K01941	0	0	0	0	0.86	0	0	0	0	0	0	0	0	0	0	0	0	0	0	0	0	0	0	0	0	0	0	0	0	0	0	0	0	0	0
K01945	200572	202416	174834	192376	209372	284909	378183	312601	257886	287109	111891	110726	79448.4	92506.2	92424.8	319328	332330	300005	286569	244020	186729	268010	179240	189095	146250	253285	214228	257059	254948	211343	112705	117510	100683	122875	98892.3
K01947	19359	26541.2	662	17580	8534.8	25821	44818	1037	19983.8	11076.2	10287	13834.6	189.25	8950.6	3490.6	29240	39149	1268	28646	11584	19690	38834	708	20154	7240	33430	30198	1110	30711	9940	16681	25485	451	13355	4567
K01950	79539.9	74024.7	131899	70097	142600	99182.3	143917	236594	104557	194914	34747.8	33741.7	50405	34427.9	53417.4	111419	99001.7	191199	119983	151664	66342.2	89442.2	126819	72922.4	93736	110225	85921.2	168993	112092	142987	48378.9	36195.8	65920.5	47802.8	61268.9
K01951	224964	222874	214483	236655	268592	343876	473895	404067	361242	380822	125827	126492	93378.7	111999	116286	363740	359311	388665	394230	334200	208370	288180	203818	247044	187896	322836	297598	327384	388292	321574	124517	128941	119301	163659	131299
K01952	242999	274459	272408	246013	316448	406356	567414	439640	399768	435541	126464	151430	109422	124968	133282	367503	431499	449900	440011	385700	213443	339005	257464	258031	214027	313110	328910	395506	411351	378034	128563	155215	145653	178281	157760
K01953	121134	64415.7	38178.9	69072.2	64092.9	183492	129912	100770	107761	118178	61239.8	33310	17439.8	38257.8	28358.8	195030	97928	66865.8	133000	81497.9	112421	80012	36532.4	83793.5	43424.9	198137	115077	94121	138964	101137	86007.8	34498.5	24450.5	56641.6	31087.7
K01955	215835	184606	178154	194454	215347	259937	378963	320422	235599	290683	103286	105154	79044.8	82048.9	95206.8	317598	300531	297266	318881	257439	170519	238493	175038	196278	149699	250409	208128	263979	257390	219229	99782.8	105117	98289.1	121349	100376
K01956	174689	163607	153626	173154	186660	256628	355668	298070	223346	262140	101703	99801.9	71401.8	75971.2	83939.3	312743	283455	267923	277084	220946	168004	224477	158996	175723	132253	247604	191484	225513	245166	188026	97968.8	96948.1	89264.6	111339	87663.9
K01958	28472.8	15569.2	12378.3	11477.7	21590.2	38482	69578.2	44817.5	20152.2	33315	15345.1	20854.1	14366	6157.42	11052	38179.7	26309.5	43355.5	14734.3	25737.7	16703.7	21349.5	28261	8884.67	15535.8	38209.8	44872.7	55197.3	14339	26017	15543.7	17613.6	21605.7	6619.67	12938
K01959	773	2374	1267	3659	5760	1101	2813	1589	5819.5	4566	601	1531	1354	5173	4266.5	1259	3639	4112	11438	7570.5	421	1745	1265	3772	2496.5	1205	3083	4587	11209	8965	593	1549	1333	5494	4325
K01960	4874.6	18523.1	60752.3	13779	45407	5254.5	31594.5	104734	22728.5	56423.8	2105.5	7921.9	18686.2	9756	15506.1	5020.2	17808	64006.3	23763.8	36274.1	3589.5	22258	66131.8	15367	30647.1	3653	13723.5	59008.2	18079.5	32844.1	2078.1	8000.3	23434.3	8802.65	17638.8
K01961	172481	120509	61350.8	140827	109200	251410	260614	140726	177622	164302	103749	80466.1	36076.9	71815.4	56370.8	287158	212164	107467	197440	120605	168342	181512	71320.2	132666	75466.6	224913	139599	119919	182882	114250	102959	76446.2	40647.2	87982.2	45366.3
K01962	170919	115952	44393	137463	83218.8	248171	249790	98171.4	168244	130430	102942	78409.1	32381.6	68240.4	50345.6	286132	208300	106939	181601	109073	167167	174394	53047.4	127953	63063	223561	134628	111050	178619	103849	102261	75251.8	34522.2	84109.7	37293.4
K01963	173787	122999	53280.5	149890	97955.8	250899	258500	108983	183008	144869	104006	81590.4	37434.1	74377.1	57131.6	291183	218983	126650	218004	131317	169521	183038	61869.9	144841	74882	227556	145177	128601	198976	122960	103930	79951.3	40959.2	94332.2	50453.4
K01965	5093	7896.5	10106.5	4471	14975.5	7336	12642.5	10566	6888	14956	2119.5	3464.5	3688.5	2283	6481.5	7634	11683	15044.5	6735	18269	3571.5	8103.5	7357.5	3978	9760.5	7467	9989.5	15861.5	6919	18263.5	3479	5121.5	5972	3012	557
K01966	14725	36227.7	24012.5	28706	43143.5	19588	70913.3	40287.5	42942	49623.5	10196.5	19413.7	9403	13439.5	14026	17606	55152.5	38986	70927	43133.7	11286	37518.5	17611	35470	23972.3	20118	44790	36734.7	45163	39873.3	8791.5	20737.3	11381	22426	9855.67
K01968	4989	7762	7704	4437	14466	8122	14166	10144	5724	16242	2149	3414	3496	2302	6321	7223	11203	14220	7384	17268	3511	7943	7019	3948	9579	82135	33048	15826	43436	27494	3473	5090	5861	3422	473
K01969	4989	7762	7704	4437	14466	9258.5	14166	10447	7706	16242	2149	3414	3496	2302	6321	7604	11537	14395	7836	17833	3511	7943	7019	3948	9579	84558	53065	17676	45254	29049	3473	5154	5861	3012	473
K01971	5011	7835	7681	5805	14466	6333.17	13197.2	11119.7	4065	17459.7	2141	3435	3458	1967	6694.5	7345	11786	14492	7187	19678	3555	8031	6966	3330	10376	34090	40151	17535.5	28079	23152	11524.5	8753	5885	4124	1602
K01972	198801	184247	173704	188944	210003	283862	378178	315251	257895	288130	111928	109738	80162.9	92555.2	93459.3	299575	285797	300309	271722	241010	185615	251219	179202	188357	146654	253376	209672	255203	255141	212728	112274	110101	100251	121952	99551.3
K01974	4989	7742	7659	4437	14466	6180	12383	9779	4065	14675	2109	3357	3458	1967	6308	6583	11118	14142	6283	17290	3511	7904	6966	3330	9597	7447	9837.2	15245.4	6919	17956	3473	5056	5825	3012	473
K01975	56440.5	23269.5	16204.5	28580	26648.4	68438.7	42205.2	19807.2	24597.5	29589.7	26576.5	11693.5	4927	14621	6657	82958	30811.5	11585.5	44872	17663.5	50814.5	29206	9857.5	27513	12557	82910	34017.6	23934.7	49451.5	29992	39372.5	12356.5	4267.5	18334.5	8513.5
K01989	106537	89159.2	77728.7	154445	130695	145140	204522	157850	175312	144289	68666.8	62792.5	43122.8	78529.8	60637.5	192338	170942	175349	227366	164596	91614.4	117159	79069.8	122134	92470.8	162085	110326	111967	208074	125862	71868.7	77680	52251.2	105986	72103.9
K01990	907123	895572	781143	740502	961674	1.58108e+06	2.10832e+06	1.51988e+06	1.23712e+06	1.40767e+06	593885	600585	376453	363059	422778	1.68655e+06	1.70666e+06	1.40622e+06	1.25101e+06	1.19737e+06	905939	1.2747e+06	815883	778923	699306	1.12979e+06	1.12029e+06	1.4305e+06	1.20128e+06	1.15134e+06	407221	475037	500694	474960	468971
K01991	75449.1	56303.3	86875.4	64206.2	86938.7	123789	135831	151493	73559.8	116023	52143.5	35829	28712.2	39824.8	34353	198192	142834	104824	137296	96933.4	88194	104983	88661.8	80849	63912.1	252310	110830	64748.6	140805	67126.6	74605.6	62321.3	39412.5	44852.7	40137.8
K01992	917185	908841	778998	762348	925282	1.58132e+06	2.08462e+06	1.47256e+06	1.25461e+06	1.35725e+06	561976	584176	304346	357776	386017	1.62426e+06	1.64277e+06	1.23087e+06	1.18658e+06	1.09637e+06	909420	1.26705e+06	696829	830810	678909	1.02037e+06	996436	1.08523e+06	1.16488e+06	1.07676e+06	408069	448977	372585	468718	411043
K01993	112989	86388.1	138943	113092	139522	124341	170159	252644	141223	190228	42473.3	43876.1	45906.7	44130.4	47615.8	134977	104568	154065	126477	109875	87510.2	121700	157179	116671	99458.1	147144	102352	131128	124527	99255	64739	56625.4	61947.4	65156.5	57497.7
K01994	0	0	0	0	0	0	0	0	0	145	0	0	0	0	0	0	568	361	0	84	0	0	0	0	0	0	0	0	0	0	0	0	0	0	0
K01995	353595	206006	160461	217807	276051	421832	371315	211588	203080	285592	191697	122690	74403.8	116861	116209	592043	350413	277495	352512	309704	332635	269779	141940	204372	170390	432219	232543	241095	343808	281725	240035	115104	91487.3	150139	65259.6
K01996	408255	229488	168423	243770	296995	483635	408575	221905	224088	308033	218741	135393	78036.8	130834	125694	679025	387937	292331	399968	337122	383274	299292	149620	231460	186010	437332	242272	256310	334635	299188	280464	128576	97490.3	169258	69922.6
K01997	309036	199752	173245	200718	287177	372409	359023	221284	192322	291252	168972	117206	79309.8	106841	120042	518719	336076	294654	309716	316316	289397	258534	155279	183944	178095	439661	242350	256502	350727	299752	206568	111936	98435.3	136224	61785.6
K01998	408179	229466	168281	245138	296943	483655	408634	223201	223247	308331	218684	135327	77964.8	130815	125782	678609	387533	292022	399516	337147	383165	298953	149311	231460	186225	439666	242352	256310	350727	299681	280415	128445	97360.3	169258	70012.6
K01999	608547	303511	189267	351945	342811	711246	521900	242851	317112	363387	319193	177530	87438.8	192451	148558	1.00212e+06	502471	329067	600376	402509	573151	398313	173416	346468	218469	663554	317984	274645	475043	342394	429102	167733	108145	249073	94360.1
K02000	37822.5	38085.5	16460.5	14468	30914.4	39067	27313	19575	36551	37202	3432	5910	6287	6641	12219	9923	16869	24534	13144.6	24512	5620	15172	15816	8621.6	16174	10884	17502.6	26224.2	18369	37927.5	5476.33	9811	10507	14199.8	9417
K02001	13937	18216	15821	8022	25680.9	36698	24058	16530	35732	35799	2347	4680	6195	6257	11631	7022	13595	24303	11935	23077	4299	12969	15722	8028	15471	8448	13698.6	23287.2	16868	35435.5	4221	8157	10447	13745	8718
K02002	37822.5	38085.5	16460.5	14468	30914.4	39067	27313	19575	36551	37204	3432	5910	6287	6641	12221	9923	16869	24534	13144.6	24512	5620	15172	15816	8621.6	16174	10884	17523.6	26224.2	18369	37927.5	5476.33	9875	10507	14199.8	9417
K02003	685498	667168	526135	542617	724160	1.10705e+06	1.45216e+06	1.12911e+06	877914	1.08577e+06	444543	428127	294214	266447	347008	1.27648e+06	1.25436e+06	1.15005e+06	896899	966946	687593	949698	578796	571910	525357	824847	815168	1.16164e+06	873168	955643	320813	351787	397204	375502	374870
K02004	712492	682704	657014	577352	800190	1.20624e+06	1.54593e+06	1.30451e+06	931451	1.13575e+06	485153	454368	311309	287666	366821	1.36335e+06	1.2824e+06	1.26213e+06	983345	1.04305e+06	742781	991884	618772	618184	556541	858032	815558	1.19067e+06	838921	973235	353485	357207	388705	393866	388224
K02005	148092	128811	159304	146441	182049	283063	314736	286050	191246	225982	107141	93484.8	63246.7	59838.9	70432.9	298388	252580	219510	179693	182459	182613	226608	159044	163962	124090	154968	118906	177928	111858	135039	71094.7	56702.7	77610.6	71366.8	58913.3
K02006	49298.5	38400.1	16123	52776	34899.3	56007.2	24729.7	34713.1	42504.7	37998.1	10145.5	11410.5	6055.3	22050	9461.2	4260	9995	21372.5	49142	23681	19389.5	23792.2	17905	30759.8	17365.8	10356.5	18875.5	21632	53810.5	34321.5	28202	16510.2	7840.17	30757.5	14383.6
K02007	49120.5	38121.9	15399	51069.5	36621.3	33116.2	25690.7	35935.1	44595.7	42067.1	10180.5	9350.5	6859.3	19441	10815.7	4471	13533	39954.5	51305	27412.5	19466.5	24900.2	19552	30768.8	19000.2	10722	19901.5	24535.5	53832.5	44424.5	16787	13094.2	8082.17	27555.5	15927.6
K02008	52026.5	41042.9	11246	76215	43299.3	35843.2	31016.7	37429.1	74628.2	49749.1	10897.5	10766.5	5145.3	32324	13884.2	6078	13523	32417.5	84155	33302	21004.5	25988.2	12471	48370.8	20877.8	14148	25483.5	25668.5	89865.5	53369.5	18874	16302.2	7486.17	44491.5	21383.6
K02009	32336	35468.8	24622	48038.5	43847.9	9303.17	24587.2	43098.2	42692.5	31645.2	2149.5	7834.5	16606.5	19481	18385	6886	21741.9	85358.8	48930.2	48355.2	6254.75	17939.8	24615.8	24721.5	22390.2	11892.2	19499.6	29363.1	62070.6	39891.8	7341	11607.8	14037.2	30295.2	22876.3
K02010	163043	94004.1	79401.2	115021	124072	169884	160087	131676	157074	152124	65689.8	45877.3	46353.6	81355.7	57713.8	243891	158441	200564	167662	134485	109471	107218	83755.5	95773.4	83186.1	200308	111533	121326	164613	133546	110876	73381	58745.7	94181.5	65532.2
K02011	159461	89522.9	75899.7	112935	107182	165428	150296	127346	151076	140680	65812.1	44435.3	45247.8	81270.7	55814.6	221614	145166	176246	155026	129558	107934	102182	81892.8	94229.1	78189.6	195197	104278	114361	155632	121316	107570	70152.2	55852.7	91627	55491.1
K02012	199430	106723	105755	154026	136166	216906	173394	161517	175287	169256	82976.7	53341.4	61738.6	90863.3	65865.3	288268	176781	228196	200421	167508	137631	126984	122212	132590	104633	195079	102290	119015	149589	114264	140446	91219.5	77497.3	115844	71581.6
K02013	488916	487251	378362	473596	511736	713434	877031	756863	640231	698040	243243	257562	172286	244774	233476	706346	757125	725977	715800	598995	425579	591256	354275	437937	345064	457142	475775	502227	641399	537667	250020	260494	226901	328789	266078
K02014	626939	497540	590186	683213	692033	783292	878225	932214	765184	829228	294623	235925	204197	299594	269984	882465	713196	790293	807899	681395	591902	721638	618728	677350	494973	1.20888e+06	670334	532169	818145	609686	400997	298082	283880	394434	248988
K02015	571516	563082	406466	509038	533466	820637	973665	769189	661144	717925	294251	294805	188103	266413	247766	821334	873893	780055	734796	631772	502603	688942	382573	480377	366805	548826	526975	522829	707922	564067	296518	301392	231759	349668	270287
K02016	421285	420881	403809	450933	520198	624481	712967	703502	585079	629416	200047	209235	176515	225832	217811	591942	614101	728857	657257	552819	352224	499379	392787	412849	344648	418908	419453	474949	562733	472015	229968	222112	237078	309999	258832
K02017	111457	54932.1	41641.2	95999.1	85789.6	106034	117308	80449.1	94024.8	94960.4	41684.5	36935.2	20836.4	38270.2	36603.2	152213	97470.2	87363.6	118399	86190.2	79763.2	64847.7	42704.2	86795.3	55448.3	128236	82087	42114.1	96683.3	75078.7	71388	45761.9	29157.2	61048.2	42101.6
K02018	129740	92428.4	56743.2	123133	119124	155537	167152	137413	161822	157402	47976.8	47395.4	28031.4	57888	54405.8	173596	154743	121081	178800	124309	89723.2	99430.7	52377.2	121632	78147.2	152999	116794	87264.1	173910	134312	76473.5	62650.2	38142.7	92164.2	63507.1
K02019	94156.9	48576.2	22446.7	81906.8	64455.1	100206	70089	23378.5	76670.5	54410.5	40462.5	23159.5	9250.83	36797	25182.5	130542	85015.5	34939.5	117762	58118	80335.7	60131.7	17645.7	83401.3	36199.5	125443	61866.5	42989.6	103780	72726.7	68695.5	38607.2	13121.5	55231.7	23081.6
K02020	158857	114279	73969.2	142514	154247	168077	200755	158320	177328	187147	52012.8	53822.4	34814.4	62602	66516.8	208804	181828	143858	198082	156717	96731.2	115085	66189.2	130090	96796.2	167983	137524	121995	191350	174775	82192.5	72266.2	49137.7	97445.2	59279.1
K02021	1779	1590.5	939.5	9371	3738.5	1917	2314.5	2078	13667	3655	76	142.5	30.5	3411.5	947	2819	2576.5	2812.5	29261	6598	1306	1646	1035	13226.5	3453.5	2699	1446	2659	15781.5	4262.5	875.5	919	694.5	8263	1614
K02022	102	430	1231	0	3035.5	0	38	0	0	0	0	19	0	73	819.5	115	509	1961	0	508	0	0	0	0	0	88	283	1219	0	1166.25	48	171	518	0	207
K02024	19156	5387.17	0	6082	1.29	0	0	32	0	0	0	0	0	0	0	0	0	0	0	0	0	0	0	0	0	27021	7511.6	64.2	13982	70	0	52	0	410	0
K02025	141660	120288	127282	122973	230193	249502	609244	276224	373536	339901	87765.2	149375	48041	105328	83470.3	235007	222033	230424	218948	262215	126547	162054	87150.5	124292	141705	203322	253372	250498	309928	342966	72170.4	96275.9	75203.5	103798	119457
K02026	141842	118581	126691	121177	235987	253013	610742	294553	370821	357581	87659.2	148573	47146	105220	83195.3	234359	217767	222175	214687	258731	126314	159551	84788.8	123071	140814	202844	250596	244301	307857	339022	71967.4	95352.5	74284.5	103344	118531
K02027	168442	143621	132270	135367	230893	256594	653318	300716	424406	358912	89565.8	162182	54236	128529	86787.3	233770	222006	246370	195370	245296	130592	173556	97770.7	125823	149486	227796	294200	256795	333125	359233	84242.3	110175	77097.5	115686	129421
K02028	352834	280071	177675	281892	266427	587347	614003	354071	297520	367608	235884	199207	113681	142493	147399	673003	532369	419055	432616	362757	372488	401347	208545	271145	192772	283864	264634	314267	361659	251719	208124	151468	126211	191061	137558
K02029	379704	329178	207983	343164	334776	696975	680252	386756	322213	425431	275066	225051	128721	171347	182496	734628	590093	486494	505253	445012	447739	457866	236209	342117	230745	345767	306413	370653	495193	331049	279502	194183	147294	248091	151525
K02030	436485	370224	280641	399004	434885	700059	766535	525739	410631	560778	284593	255577	168989	203706	233302	828479	699688	634779	624862	587352	451836	507888	296569	369407	294404	500370	407091	499770	612920	455929	307268	245287	182310	284778	195744
K02031	135604	116726	129566	130814	165585	128883	148037	154836	151098	164246	51033.2	46889.7	63464.2	69964.2	69057.6	147350	133946	308697	177610	180727	80356.4	103245	128368	95920.7	103815	77926.1	125197	130420	144441	123235	68075.8	53298.3	56390.7	89554.4	54711.9
K02032	251616	247830	278938	277457	378749	298930	491431	470221	430053	500265	103597	131193	139451	150541	174551	334635	341962	609452	477773	488964	178415	254733	261044	267680	261963	281354	329717	406814	436258	427801	134932	139794	175146	229097	177514
K02033	232008	218859	240692	245611	334141	278411	452615	417167	323786	414254	98594.2	121814	112240	124794	144248	306771	301449	487289	400853	395726	166667	228247	217685	213929	218048	254483	280542	323471	357204	345944	131955	125074	135906	181065	139826
K02034	242117	227667	245042	257448	342347	307893	457920	415773	344175	415094	98531.2	121422	116210	128194	144556	309372	300975	487370	429992	399860	167977	230996	231184	227140	221249	259533	303192	353754	374765	352105	132894	127025	147703	189309	141391
K02035	461101	432922	340374	398519	460927	574403	832409	680151	606872	655102	236665	251633	182252	248961	234019	694501	689465	785829	758171	623959	367532	480800	298108	396666	328984	362025	432119	471476	517437	468060	245358	227901	185525	328043	208177
K02036	154486	105275	91550.4	72146.9	112346	297915	316208	174255	160233	184782	113672	98730.3	51102.3	58240.4	60639.9	338165	240068	161440	142874	158236	168190	171887	87274.2	75673.6	80717.2	175297	128867	170305	124657	129577	75188	49353.7	53527.3	43315.4	49229.6
K02037	127156	80467.3	77411.3	60600.8	99702.9	200752	232709	154810	136582	162933	80383.1	68470.6	40678.5	46345.4	45764.7	252579	166712	135456	127218	132723	123223	120389	73607.2	63914.4	66666.7	157748	113006	151764	115754	117060	67407.4	41351.7	46127.3	34514.6	39802.8
K02038	127156	80468.3	77478.8	60620.1	99858.7	200752	232891	157662	136582	162943	81456.1	70455.6	42370.5	51726.4	49740.7	252809	167321	136175	127353	133647	123226	120644	73691.2	63934.2	66793.5	157761	113280	152077	115872	117484	68138.9	42686.2	47308.8	39085.1	43416.6
K02039	125456	82736.5	83691.3	62980.3	105333	199068	232270	162149	110701	161438	80879.8	70292.2	42514.6	41417.2	52146.7	229475	159908	144270	117869	129308	121992	120649	77475	65666.4	67833.4	155478	113289	152855	119368	124270	66872.6	42998.7	48746.2	45415.3	45911.5
K02040	141297	104692	140554	84068.6	152707	221930	275971	265448	164731	223446	89657.1	79634.5	61766.2	63096.9	68008.6	279327	201584	208842	150329	178692	138670	154958	142358	82880.6	103531	256622	162892	216847	170677	173937	77484.3	56342.5	76378.6	48580.3	59207.9
K02041	33390.2	23749.8	19344.4	39441.6	38527.3	9344	22954.5	15541.5	35508.5	25692	15499.2	10605.9	11213.1	18278.2	14752.6	45796.5	31576.2	54276.9	56163.6	41644.6	19797.2	23002.9	17058.4	26474.1	19923.2	116676	50694.1	33679.7	89487.6	47006.1	18064.6	14062.2	11456.5	22930.2	8850.94
K02042	60150.3	36603.6	24358.6	71851.4	50921.8	12425	33317	19605	66074	35904	28592.2	17042.9	13357.4	34431.7	19756.6	81967	45240.2	61942.4	101058	53087.6	34985.8	35167.6	22592.6	47646.4	27407.8	149381	66567.7	44689.3	133470	62206.7	31784.4	21598.8	13985	43026.8	15614.8
K02043	0	0	0	0	0	0	0	0	0	0	0	0	0	0	0	0	40	0	0	0	0	0	0	0	0	0	3.6	15.2	0	0	54	0	12	36	0
K02044	40040.7	32173.9	35762.9	53195.3	57407.8	10816.5	28492.5	16862.8	36607	31100.8	17292.8	12611.7	13906.3	21019.8	19300.5	50915	37975.2	72396.1	60674.3	56621.8	21941.7	27911.4	32814.9	36993.1	33237.8	122340	57444.6	38939.2	93742.1	61686.6	30490.1	29788.2	18823	38759.7	20524.4
K02045	74970.5	52633.7	12797.5	57496	33745.7	87231	78794	11661	39568.8	32149.2	37388	27983.6	4083.25	23407.6	15871.6	116673	76473	16998	77248	45000	70742	70904	8375	65135	24893	115302	60640.6	17786.2	85803	41520	57147	39649	6809	38638	12035
K02046	74776.5	52179.2	12797.5	55959	33745.7	87231	78519	11067	39539.8	31197.2	37388	27983.6	4083.25	23407.6	15862.6	116673	76473	16998	77248	44908	70594	70687	8359	65028	24519	115288	60597.6	17701.2	85803	41402	57141	39613	6714	38638	11847
K02047	74776.5	52179.2	12797.5	55959	33745.7	87231	78519	11067	39539.8	31197.2	37388	27983.6	4083.25	23407.6	15862.6	116673	76473	16998	77248	44908	70594	70687	8359	65028	24519	115288	60597.6	17701.2	85803	41402	57141	39613	6714	38638	11847
K02048	79853.5	59949.2	20515.5	60430	48232.2	93411	90947	20906	44445.8	45872.2	39497	31356.6	7570.25	25690.6	22174.6	123896	87636	31218	84632	62176	74152	78654	15571	69006	34110	215974	110643	33542.4	125471	73213	60668	44703	12587	41686	12320
K02049	264317	161350	116765	167030	221591	299922	275987	232435	193895	265025	124797	82147.9	58116.6	95802.9	94572.1	420091	272301	268629	302163	262604	245958	217724	126808	190124	153838	407891	248334	218824	356378	272321	185721	98783.6	82997.2	141040	90857.9
K02050	226074	159234	131850	155885	233579	264118	318614	278144	216198	296748	103906	86979.9	63031.1	89772.9	100387	354194	261925	281221	286387	287924	205361	208453	130580	181657	162825	424535	268669	258713	413429	322067	150694	97667.1	91012.4	136387	99779.2
K02051	289894	194227	178869	196340	268592	327030	329244	344242	221292	328496	131308	91503.8	76357.9	102331	111726	432978	293619	324117	332220	315825	265938	259213	189456	213581	190273	422023	272881	299417	357832	326048	183602	100996	112997	141375	104678
K02052	10683.5	18845.5	24065.2	9438.75	40542.2	15141	30712	24163.5	17182.5	40301	5412	9716.5	11231.5	9785.5	18396	15003.5	26058	39596	14661	40549.5	7646	21185.5	23149.5	7565.75	22998.8	19934	22377.3	36034.4	46548	39089.5	7772	12473	14919	11453.5	5735.75
K02053	29872	25034.8	27170.8	15000.2	41513.8	15053	29791	23244.5	16912	40116	5430	9647	11796.5	9331	18397	14905.5	24917.5	40815	14900	38904.5	7802	21253.5	26705	7915.75	23741.8	22036.5	20916.3	31952.5	62243.5	36875	7758	12332	15772	11863.5	5564.25
K02054	24673	14077.8	9449.75	10563.2	22211.3	7943	16038	13190.5	12574	23558.5	3199	5405	5247.5	7680	10456	7316.5	11542.5	15073	7516	17560.5	3709	9036.5	7306	3967.75	9846.75	9895.5	10816.4	16205.5	23140.5	18659.5	4253	6865	7283	8441.5	4301.25
K02055	68086	74085.2	23279.8	48008.2	53434.4	66220	115113	25064.5	54539.6	58778.4	25830	35677.2	10677.5	27179.2	23704.2	73023.5	102468	37713	71615	60642.5	46700	95463.5	21835	47002.8	34904.8	86192.5	78869.4	33746.4	105548	60485	50930	73141	15408	44815.5	17104.2
K02056	87184.5	94636.4	114338	84772.7	134937	152442	277859	181514	147622	181550	58689.5	79936.2	54368.5	46198.7	64379	181187	174840	208821	187856	183336	81318.2	129225	89677.9	78670.9	87475.9	97935	140828	172318	155421	154030	35198.8	53013.2	64220.2	50600.5	62379.5
K02057	164310	180926	225668	155952	266177	286228	471329	345908	265984	352039	112026	137091	103425	82821.6	124023	357017	345314	414737	344408	359271	157392	250435	176144	142484	168558	190789	260075	341163	291687	300874	68349.7	98497.8	125473	92327.9	120533
K02058	65966	44289	48296.5	47289	68932.6	73495.5	72204	56980.5	49527.5	70505	31008.2	21104.5	19626.2	23362	29662.2	124087	75696	80270.2	128934	94989.2	57891	52723	42466	52023.2	46100.2	99094.5	77079.9	76898.1	75052.5	78866.5	46683.5	26041	32658.5	35602	23053.8
K02062	29195	20809.3	9745.5	18842.3	16315.6	38963.5	44067.5	45412	42215.5	48079.5	11160	7929.5	3219	8974	7615	34386	26978.5	21854.5	22280	24201.5	20779.5	23549.5	8231	22671.7	15955.8	40673.5	28294.9	22815.7	54071.7	40339	12686.5	8915	4947.67	16777	11050.3
K02063	48243	45383.5	10198.5	33905.3	19773.4	65987.5	88481.5	48181	70097.3	63585.7	21698	23505.1	5012.25	20668.6	13270.6	52031	44891.5	22780.5	37049	29612.5	38784.5	61938.5	8850	36167.7	19404.8	71134.5	55368.9	23669.7	74753.7	48591	29912.5	34504	6462.67	33806	19116.3
K02064	49981	48367.5	23738.5	34485.3	32436.4	68036.2	91938.5	48181	70663.3	64951.7	22153	24205.1	8320.25	20862.6	17671.6	54304.3	49628.2	41677.8	61409.7	54346.8	39580.5	63963.5	14627.7	36506	23883.2	73495.5	58975.9	48815.7	75998.7	63334	30769.5	36018	13440.7	34123	24265.3
K02065	176417	117322	110436	142618	140279	208768	210585	191805	154616	187071	85147.3	59321.1	41182.2	64126.3	56285.5	256232	169818	150112	196556	144615	160747	158036	114557	146128	99630.3	257689	139706	126205	175579	129636	122725	75769.1	56452.1	88894.1	55747.1
K02066	185014	128162	118357	148588	157581	221198	228010	202472	161444	202789	88543.3	63570.1	46374.2	67948.3	63249.5	264497	182097	164436	203723	162471	165707	167350	121627	149923	109262	266303	151802	143965	188384	151432	126252	80879.1	62325.1	91942.1	56220.1
K02067	181390	124803	116381	147055	153483	214118	216007	192277	158080	191105	87245.8	62534.6	43492	66093.3	61850.3	263866	180709	160828	204195	161258	164178	165525	120226	149458	107449	265000	149351	137968	182489	143844	126192	80734.6	61254.5	91906.1	55547.8
K02068	25160.6	7825	6294.35	8120	9506	5323.17	11682.2	12133.7	15481	24351.7	12914	4508.9	1679.7	5031	4098.4	38765.2	15215	8151.8	15784	12116.2	15815	10311	5721	7780	7782	32347	10440.6	8256.2	10293	8331	13457.9	5712.8	2234.97	5929	5631.6
K02069	27889.6	9257.75	9527.1	13319.5	17365	22825.2	33659.2	20644.7	23231	41608.7	15536.5	7199.4	3563.7	6450	7068.4	39331.2	16363.5	12345.3	17276.5	15257.7	17558.5	13341	11662.5	12479.5	13204.5	36485.5	14402.1	15273.2	14398.5	23461	15728.9	7975.3	4092.97	8228.25	9773.35
K02071	177194	158870	99280.1	177505	160021	289930	331606	190517	237726	216658	101934	98796.1	53955.7	93410.3	76693.8	295425	276002	215415	321672	219545	170083	213440	97813.6	176141	115223	242170	188420	169269	263370	178790	107637	102004	70592.8	130890	82869.9
K02072	176923	157039	99731.6	179792	163635	289907	330686	197543	240712	219823	102298	100221	56466.7	93893.3	81280.8	295542	273728	219475	321672	222840	170514	214513	101234	175712	117654	242423	189962	174091	267234	182759	107492	100403	71855.3	130983	83239.4
K02073	282104	205005	125680	238052	217352	359585	401789	285418	291636	313952	156078	129578	77692.5	123399	113642	452851	342243	299299	407431	295086	248097	264021	128487	232176	150330	268528	205815	208012	324024	207952	175131	130239	93328.8	175752	108908
K02074	73740	64211.7	5844.25	50331	21416.8	85761	107844	9999	50875.8	25235.2	37024.2	35625.4	2710.25	26088.5	9096.43	117184	102360	13520.5	103315	33118	70129	81199	3973	59033.5	17505.5	40010	38438	10141	62917.5	16572.5	56137.5	45816.3	3310.5	38910	12097.7
K02075	73017	66674.2	14312.8	42267	24993.3	86001.5	108578	13744	39595.3	24200.5	37401.2	37419.9	3910.25	23265.5	9107.68	115402	101786	14841.8	75731	28638.8	69541	81660.5	5669.25	46885	15565.8	37755	39482	17239	47743	17102	55619.5	45653.8	3665	31048	11274.2
K02076	26576	10519.4	8698	7036	8492	31800.2	16211.2	2540.66	8371	4914.67	13731	5446.91	556.5	3622.67	1103.83	38959	16184.5	12918	12004	9557.5	15382.5	9750.5	9497.5	4676	5983.5	32841.5	11202.5	1751	8682	4117	13549.3	6478.25	944.5	3340	1912.5
K02077	85419	80315.4	31637.8	60133.8	48514.6	102540	136953	29441.5	83595.8	52510.7	40077	40130.2	12840	30936.5	22048.2	132707	125876	83754.7	139450	89477.9	77300	95745.8	19341.4	75188.6	37510.1	127825	80953.3	60660.3	125826	80717.4	57938.2	51527.3	18001.5	50688.5	28831.8
K02078	442367	359479	239605	384096	336504	585962	681664	455242	439001	441347	235716	208742	116140	174799	151996	640395	581149	416257	478373	375000	395352	487355	261840	367895	243725	509829	401284	375153	449380	335325	258155	221421	142639	223433	142870
K02079	0	0	0	0	0	0	0	0	0	0	0	0	0	0	0	0	0	0	0	0	0	0	0	0	0	0	3.6	15.2	0	0	0	0	0	0	0
K02080	0	0	0	0	0	0	0	0	0	0	0	0	0	0	0	0	0	0	0	0	0	0	0	0	0	0	3.6	15.2	0	0	0	0	0	0	0
K02081	12596	12623.8	9282	10148	19668.5	5263.5	11310.5	17304	29620.5	27826	502	1603	2522.5	5271	5892	12120.5	13428.5	17189.5	8869	18641.7	8238	14867.7	8235.5	17520	17078.8	16817.5	18844.6	20628.4	43183	42376.8	3307.5	5914.67	5070.5	13304	13660
K02082	27579.3	25156.6	17052.6	12076.8	12906.3	69879.5	81307.5	23609.5	48397	33458.8	32466	28815.2	10917.5	6924	11582	83131	71868	33890.5	15776	25362.5	43984	50326.5	16298.5	11723	13165.2	15718.8	13511.9	21475.7	8317	9730	7132.58	7253.5	7436	3315	4653.5
K02083	140	2864	7184	0	3605	30343	10681	2893	7883	2482	76	829	2293	9	1294	3148	6375	11235	1202	5581	1644	5842	9365	590	3208	2467	4259.6	6798.2	1020	2314	52	1275	3816	6	1666
K02086	50501.3	29226.1	13654.1	17275.8	10731.3	98476	89403	20985.9	24760.2	25148.2	44426	31840.8	9023.8	9664	10485.7	119331	81415	26043	24985.6	23299	58080	55613	13970	15026.4	12724.8	45817.8	21031.2	18661	16230	9567	19518.1	10912	5645	6161.8	4238.5
K02099	181	239.5	0	180	0.43	0	0	0	0	0	0	0	0	0	0	21565	6746	0	8324	0	0	0	0	0	0	0	3.6	15.2	0	0	42	166	222	0	118
K02100	0	0	0	0	0.43	0	0	0	0	0	0	0	0	0	0	0	0	0	0	0	0	0	0	0	0	0	3.6	15.2	0	0	0	0	0	0	0
K02103	1064	1572	1245	1584	1882	108.67	655.66	1340.66	0	771.17	0	0	57	155	287	244	1076	1219	190	1377	17	35	148	67	535	0	238	0	0	120.5	63	393	458	0	247
K02106	572	4054.25	8474.25	2544.75	6536.83	2167	8898	30749	8509	17148	1210.25	3749.75	8527.75	5831	7652.25	1605	6995.2	39844.4	4898.6	16260.6	484.5	4126.25	7937.25	2539.75	5057.75	659.6	4646.8	14901.8	3707.8	9063.4	1032.75	3705.5	6435	5140.5	6066.1
K02107	25709.2	26731.8	22845.9	34791.1	24130.3	3146.5	8578.5	4742.5	30396	8832.75	880.25	3004	12075.1	12929	8863.75	3365	10664.2	53039.4	38031.6	24902.1	2586.17	8266.92	20539.9	19255.1	11903	6911.77	9501.72	26035	38576.4	19001.1	2255.25	4686.17	9752	17385.2	8788.44
K02108	197161	172109	149011	187909	194674	283672	361035	299911	257178	278669	110942	103745	71698.8	91837.7	88537	314825	290270	267925	282075	233232	184035	236919	156687	187022	138505	251970	198219	225720	254101	201841	111658	105202	91666.6	121182	96390.2
K02109	197891	173163	151934	192486	199816	284487	361743	304736	265497	284426	111447	105189	73740.3	96875.7	92613.5	316090	294352	274290	293529	242323	184180	238035	158495	190490	140151	253061	199804	234709	263090	217299	112035	105491	93525.6	125782	101256
K02110	197237	172243	149154	187909	194753	283672	360866	299911	257178	278669	110959	103782	71740.8	92153.7	88562	315500	290340	268059	282075	233282	184144	237219	156943	187640	138615	251970	198226	225768	254101	201841	111706	105346	91796.6	121182	96465.2
K02111	197154	172202	150173	187909	194753	283672	360866	299911	257178	278669	111075	103836	71740.8	91837.7	88562	314904	290452	269296	282075	233282	184792	237932	158974	187022	139463	252384	198462	227754	254101	202820	111956	105523	92524.6	121182	96916.2
K02112	197173	171774	149154	187902	194753	283661	360866	299911	257178	278669	110959	103782	71740.8	91837.7	88562	314860	290340	268059	282075	233282	184144	237219	156943	187022	138615	251970	197982	225768	254101	201841	111706	105333	91796.6	121182	96465.2
K02113	174409	167015	146703	182478	193561	283522	358224	296013	257178	278102	98694.8	100561	70528.3	88671.7	88172	280704	281946	264612	272610	232381	170723	232466	154793	183390	137991	224429	192646	221716	246664	201869	99549.8	101107	90673.6	117956	95821.4
K02114	197098	170282	146956	187909	193648	283672	359032	296492	257178	277329	110927	103146	70871.8	91837.7	87872	315436	289700	262680	308187	237790	184068	235390	153807	197049	140774	251919	195879	217984	254101	198327	111669	104422	89747.6	126326	95285.2
K02115	197161	172109	149011	187909	194674	283672	360866	299911	257178	278669	110942	103745	71698.8	91837.7	88537	314825	290270	267925	282075	233232	184035	236919	156687	187022	138505	251970	198226	225768	254101	201841	111658	105202	91666.6	121182	96390.2
K02116	63836.5	42934.1	21357.8	38378.8	39384.4	139009	99564.5	19036	49792	40901	43481.2	29358.8	11534.8	22942	17038.2	122908	75217.2	59222.4	79032.6	55853.6	72920.5	61935.2	16369.2	49499.8	24954.8	143311	70200.4	26068	88096.8	42255.4	68822.8	43763.5	12531.2	37759.5	12949.1
K02117	54786.8	57822.8	62761.6	47340.9	57547.8	64918	113093	77908.7	45945.7	62389.8	42021.8	42084.5	31222.1	24479	28592.5	113974	109024	118997	70752.6	71855	56691.3	85335.3	60965.8	39877.4	40623.7	53521.7	54818.4	84466.3	56143	54454.1	23451.3	29169	29197.5	24727.3	24898.3
K02118	54951.8	57993.8	62761.6	47340.9	57547.8	64918	113093	77908.7	45945.7	62389.8	42021.8	42084.5	31222.1	24479	28592.5	113974	109024	118997	70752.6	71855	56691.3	85335.3	60965.8	39877.4	40623.7	53521.7	54825.4	84514.3	56143	54454.1	23451.3	29169	29197.5	24727.3	24898.3
K02119	53074.8	45868.5	39751.6	43496.9	43087.3	62363.5	90416.8	52276.7	42356.7	47010.1	41059.8	36006.5	22420.6	22694	23303.2	111364	95697.5	88706.1	65679.6	59624.6	55013.8	70760.6	41812.6	36202.4	32274.2	51789.7	43079.4	54598.1	53090.5	41547.2	22516.8	24556.8	23818.5	23824.8	21807.3
K02120	54951.8	57993.8	62761.6	47340.9	57529.8	64904	111471	75883.7	45945.7	61658.8	42021.8	42084.5	31222.1	24479	28592.5	114456	110247	120735	73619.2	73729.6	56691.3	85335.3	60965.8	39877.4	40623.7	54015.3	56113.2	91025.1	58127.8	57669.5	23451.3	29169	29192.5	24727.3	24862.3
K02121	51525.7	47571.2	51022.4	44585.6	42575.8	60381.5	92973.7	61338.3	40747.3	42219.2	39964.2	35881.2	24491.9	21829	20466	108904	94143.4	97846.5	63585.6	55802	53774.7	70904.9	48059.7	36036.1	29740.4	49422	40746.2	70037.6	49774.1	39159.9	22472.3	21954.4	21601.5	22515.2	16371.4
K02122	53057.3	45591	36637.1	44030.4	41241.3	62691.5	93821.3	55465.2	42627.2	50026.6	41047.8	36236	21686.6	22814.5	23172.2	111438	96717	86352.6	66445.6	59191.1	54830.3	70577.8	37488.6	36463.4	31254.7	52086.2	45273.4	57728.1	53610.5	43126.7	22629.3	25307.5	23208	23954.3	21855.8
K02123	54951.8	57993.8	62761.6	47340.9	57547.8	64918	113093	77908.7	45945.7	62389.8	42021.8	42084.5	31222.1	24479	28592.5	113974	109024	118997	70752.6	71855	56691.3	85335.3	60965.8	39877.4	40623.7	53531.7	54825.4	84514.3	56143	54454.1	23451.3	29169	29197.5	24727.3	24898.3
K02124	54951.8	57993.8	62761.6	47340.9	57547.8	64918	113093	77908.7	45945.7	62389.8	42021.8	42084.5	31222.1	24479	28592.5	113974	109024	118997	70752.6	71855	56691.3	85335.3	60965.8	39877.4	40623.7	53521.7	54825.4	84514.3	56143	54454.1	23451.3	29169	29197.5	24727.3	24898.3
K02137	0	0	13	0	0	0	0	0	0	0	0	0	0	0	0	0	0	0	0	0	0	0	0	0	0	0	0	9	0	0	0	0	0	0	0
K02160	174130	120564	47159.2	165257	98426.5	259845	263256	107303	217397	158468	108870	87874.1	31803.4	88640.4	57955.8	287419	207048	85065.6	220202	112960	175048	194980	53996.2	149875	70328.8	227493	142174	114587	217328	118968	105300	78785.2	35718.2	107723	49123.3
K02164	0	0	0	0	0	0	0	0	0	0	0	0	0	0	0	0	0	0	0	0	0	0	0	0	0	0	0	0	0	0	0	0	0	0	0
K02167	0	0	0	0	0.43	930	1370	275	273	1567	0	0	0	0	0	0	40	0	0	0	0	0	0	0	0	0	3.6	15.2	0	0	0	0	0	0	0
K02168	41730.5	37352.9	27141.8	37907.3	46861.6	56306	100050	60984	54878.4	69490.6	19387.2	26716.3	9070.25	27574	22482.3	65808	69862.5	45223	85484	60713	35877	46064	15772	46357.7	29906.3	78970	82009.4	57743.2	107497	83922	20758	28373	16008.2	39279.2	29244.1
K02169	95696.5	65831.1	33861.2	59654.8	48929.1	132397	132530	49754	68930.3	64054.4	43788.8	41017.3	15586.2	35937.6	23332.6	153947	116551	68485.6	108772	65661	79368.5	96865.8	24211	62279.8	31766.8	146838	77866.9	43457.7	98937.8	54271.2	76643.8	59408.5	13990.2	47083.5	17256.6
K02170	20721.5	28403.2	4717.5	20241	11980.7	27763	46556	1342	20801.8	12643.2	10327	13866.6	198.25	8969.6	3499.6	29320	39198	1294	28718	11612	19737	38858	722	20184	7252	33471	30201.6	1154.2	30771	9940	16735	25490	463	13435	4599
K02171	328	430	38	11	16	20	104	1356	0	3	0	0	0	0	0	488	2202	1754	342	1732	0	31.34	22	0	0	74	680	488	0	79	25	152.34	130	0	59
K02172	328	396	19	11	8	0	0	0	0	0	0	0	0	0	0	488	2177	1706	342	1732	0	31.34	22	0	0	37	459	244	0	41	25	152.34	130	0	59
K02173	580	1295	5713	3652.25	8322	0	55	252	39	500	282	546	2204.75	414.25	1964.75	0	116	1090.75	816.75	1118.75	17	35	373	2251	1150	0	6.6	55.2	0	142	25	839	5857	599	4835
K02182	11	601	232	37.33	1654	6.67	1100	0	159	3150	0	252	18	30	782	890.33	4456.67	3123.33	9111.67	4047.33	398	1787.67	775.67	2541	2215.66	12	789.93	250.2	346.67	2175	2	297.67	0	49	431.33
K02188	80612.3	59333.2	50982.7	76237.7	75435.5	69253.5	76367.3	101583	80988.2	92889.8	28919.6	26211.8	31826.3	39401.9	33501.6	87622.7	62876	120358	102128	78060.6	54179.7	57089.9	64539	64082.4	46963.1	10925.9	33142.5	84773.1	49446.3	53169.9	43945.1	30060.8	42156.5	52515.7	40444.8
K02189	27714.8	37823.4	36047.2	52834.2	56101.8	8644.5	43555.3	93140.9	60854.2	75553.6	3170.58	13767.8	27600.8	25729.9	27735.3	6100.67	31875	105672	57499.7	63038.2	4408.67	28248.9	53891.8	35854.4	36730	6356.94	26111.5	66917.5	43946.3	41218.6	4178.58	17878.2	37808.5	33994.7	31631.3
K02190	28717.8	47897	72846.2	61981.2	83761.5	9076.5	44516.3	121778	69188.2	97814.3	3849.58	17333.1	38149.3	28771.9	32471.6	7649.67	38998.5	152165	76231.7	78915.1	5502.17	35684.9	88377.5	44325.4	49900.6	6822.44	26030.5	84404.6	48724.8	45744.4	4805.58	20869.5	47110.5	40483.7	37782.3
K02191	26407.8	29790.4	26083.7	49951.7	38652	6627.5	28112.3	74855.9	56774.2	52619.1	2350.58	9283.33	21106.8	23587.9	17935.8	4318.17	21260	83469.6	52140.7	39333.2	3028.17	18945.8	44137.2	32213.4	23931	4293.94	15098.5	50474.5	39229.8	18605.1	3194.08	11785.6	30908	31621.2	21549.8
K02192	71320.5	44631.2	5041.5	42429	18539.7	83386	71388	1820	36903.8	21193.2	36292	23856.6	474	21750.6	7694.6	112765	67263	2365	71958	23970	67415	60844	1090	44862	12762	110319	53915.6	2007.2	68370	20716	54379	34728	796	30896	9775
K02193	71600	25739.3	18433	44135.2	33106.1	82147	43313	31079.8	36799	33183.8	34672	13919	6169.75	20794.2	9364.25	105604	39728.5	26015.8	65688.2	27684.8	62775	33576	17796.5	41884	16823.5	102102	32205.6	4357.7	36137.5	12778.5	49546	15275	12591.7	30587.5	14547
K02194	71432	26432.3	16904	44135.2	25774.1	82919	50065	37577.8	38241	42300.8	34672	13919	6169.75	20794.2	9364.25	105663	40680.5	27116.8	65688.2	28164.8	62868	35278	17796.5	41884	16913.5	102102	33001.6	4357.7	36137.5	12778.5	49546	15275	12591.7	30587.5	14547
K02195	71677	26801.3	18433	44135.2	33106.1	82919	50065	37577.8	38241	42300.8	34672	13919	6169.75	20794.2	9364.25	105663	40680.5	27116.8	65688.2	28164.8	62868	35305	17796.5	41884	16913.5	102102	33001.6	4357.7	36137.5	12778.5	49546	15275	12591.7	30587.5	14547
K02196	19553	6336.84	52	9315	208.1	25733	12506.5	425	8290	1899	8493	2973.5	12	4201	120	22149	8307	109	13113	317	14579	7630	68	8298	158	27572	8245.6	152.2	14125	152	11723	4141	30.17	5454	22
K02197	71677	26801.3	18433	44135.2	33106.1	82919	50065	37577.8	38241	42300.8	34672	13919	6169.75	20794.2	9364.25	105663	40680.5	27116.8	65688.2	28164.8	62868	35305	17796.5	41884	16913.5	102102	33001.6	4357.7	36137.5	12778.5	49546	15275	12591.7	30587.5	14547
K02198	71677	26801.3	18433	44135.2	33106.1	82919	50065	37577.8	38241	42300.8	34672	13919	6169.75	20794.2	9364.25	105663	40680.5	27116.8	65688.2	28164.8	62868	35305	17796.5	41884	16913.5	102102	33001.6	4357.7	36137.5	12778.5	49546	15275	12591.7	30587.5	14547
K02199	90336	29398.7	568	40784	8193.77	105147	48100	963	31023	10781	42951	15902	285	20867	4431	127103	44554	1211	68365	12992	76789	37210	437	40626	5814	129658	40121.6	1142.2	49757	11080	61090	17507	391.17	27959	5220
K02200	90391	29408	582	40805	8208.1	107219	50166	1594.5	31841	12504.5	42951	15921	285	20867	4431	127103	44594	1211	68365	12992	76836	37207	451	40656	5826	129658	40142.6	1142.2	49757	11080	61090	17507	391.17	27959	5220
K02201	0	0	0	0	0	0	0	0	0	0	0	0	30	0	12.5	0	0	766	0	247.5	0	0	221	0	40.5	0	0	139	0	61	0	0	0	0	0
K02203	992	5297	8321	3708	7216.5	2364	7530	10711	1248.5	6510.5	186	1715	3703	183.5	2530	620	5269	15049	434	7190	330.5	5205	8361.5	374	3129	357.5	5714.5	17571	406.5	6796.5	243	2908.5	5071	11	3190.5
K02204	75039	52334.4	13987.2	65568.8	37317.6	94009	92395	15052	79772.8	51550.2	38950.2	30825.8	10714	41022.6	22626.8	119189	82469.2	49395.4	113800	56399.6	71245.5	72796.2	12705.2	65386.8	26649.8	117940	68674.8	24443.8	106460	50791.4	58481.8	41734.5	10778	50950.5	16328.1
K02217	67297.1	56197.3	85990.3	93760.7	78873	84934	105932	156255	129988	105421	32876.6	28501.3	39201.3	44615.6	34920.4	73602.4	71511.7	135235	118187	75364.4	55889.2	79628	104522	90475.7	55739.4	97400.8	70534.3	122118	103270	68911.8	42304.8	36120.1	48051.3	51168.6	36343
K02221	171544	145514	76841.6	127933	120728	252122	304181	155963	182696	170147	100926	93113.2	45800.6	74301.5	63452.4	289659	255092	170831	235425	166892	160426	193501	73250.9	127970	80921.7	227586	177700	181832	227301	166534	99583.3	89869.6	54256.7	94963.8	63236.1
K02224	88730.8	73628.2	71706.7	93105.2	110900	79098.2	95834	121653	103279	122670	31828.1	32119.8	40234.3	46262.9	45191.1	99863.7	82667	152976	142515	113521	60044.2	72904.9	83748.5	82843.9	67386.1	96781.9	69434.5	110769	110056	91334.9	48774.1	37410.2	51943.2	64533.7	45834.3
K02225	49759	15756	272	21560	6498	55540	24753	393	15224	8530	24935	9304	125	12006	3295	80098	26121	545	40793	10253	47131	21452	253	23788	5167	2334	101	0	16092	0	36956	8416	178	16517	4355
K02226	41181.8	72274.7	90677.8	90846.7	114741	22562.5	89138.7	153355	108786	133021	7751.58	28549.5	46059.5	43421.6	46778.3	20123.7	66199.2	173032	106933	113517	12862.7	60002.4	99807.2	64285.9	67152.3	94760.4	77860.1	136993	126188	95044.4	11516.6	33983.2	61168.2	54996.3	46984.3
K02227	94404.3	82470.2	82690.7	100744	127220	85344.7	109693	132679	108498	136280	33969.6	35359.3	43015.8	48564.9	50925.6	107237	93881	164973	149902	130296	63654.7	80767.4	90152	87480.9	76704.6	110329	84065	138567	141644	113721	52274.1	42338.8	57078.2	67671.7	45794.8
K02228	1779	1667.5	939.5	10739	3738.5	1409	639	461	13262.5	3494	76	142.5	30.5	3412	947	2819	2576.5	2812.5	29261	6598	1313	1646	1035	13226.5	3453.5	2713	1501	2659	15781.5	4262.5	878	919	694.5	8673	1614
K02229	1779	1536.5	939.5	9371	3738.5	1917	2314.5	2078	13667	3655	460.25	412.5	326.5	3892.25	998.5	2819	2576.5	2812.5	29261	6598	1313	1646	1035	13226.5	3453.5	2699	1467	2659	15781.5	4262.5	875.5	919	694.5	8673	1614
K02230	75497.5	43581.4	65865.8	84338.2	71140	84784.5	76965.8	88455.2	88812	72568.8	31118.5	20140.8	20988.8	29428	22576.5	99188.4	57611.5	82794.4	98430.8	64388.5	67933.5	60007.2	69996.2	89378.5	51569.5	24962.2	29749.2	66667.5	42318.8	49492.8	49393	25024.5	35194.5	49771	26382.5
K02231	90009.3	76088	79263	98421.7	117337	81147.7	108540	189457	110411	142683	32372.8	33187.3	41485.8	48187.2	46471.6	100339	84850.5	154158	146088	115977	60826.7	74960.9	89543	87590.4	70825.1	25004.9	47729.6	113686	92074.3	84371.4	49125.1	38194.8	53458.2	65505.3	46970.5
K02232	89713.3	74845	74841	100608	113907	81353.7	103226	148466	115211	139536	32896.8	34279.6	44635.6	53029.9	50543.8	101568	86456.2	180915	146394	124960	60543.2	73863.7	86511.2	91365.7	71323.3	97122	70409.8	113323	112930	88269.8	49680.8	38993.2	54191.2	75096.2	50455.9
K02233	93323.3	78052	79571	99999.7	117525	85914.7	112016	189480	112109	143597	33778.8	34184.3	43228.8	50039.2	47140.1	102557	87233.5	160591	149680	117312	62319.7	76318.9	90184	88055.4	72147.6	25089.9	47970.6	114142	92085.3	84580.4	50182.1	38751.8	53808.2	65862.3	47762.5
K02234	0	19	0	0	0	0	0	0	0	0	0	19	0	0	0	0	40	0	0	0	0	0	0	0	0	0	57	74	0	0	0	21	36	410	0
K02236	51404	30578	14925.8	17718.1	12072.3	97151.5	85418.5	16592.9	23651.2	21985.2	44394	31282.8	8821.13	9664	10165.2	121020	83623	27079	27730.6	27960	58802.7	56804.7	15319.7	17355.7	15973.8	47220.4	22478.9	21193.2	16371.3	11556.7	20211.6	11878.7	7721	6583.47	5911.84
K02237	193461	158355	103632	162100	152922	299105	347292	195447	227870	224328	116718	110486	57469.5	85086.9	75527.6	306663	282515	221521	263410	211031	186490	243472	105111	154183	105768	248593	179961	169068	233089	159954	111986	100380	74014.8	115284	77978.6
K02238	175246	179817	188138	198574	232012	284586	385131	362558	275653	319156	99813.2	109202	92061	94697.4	101126	264582	282590	341084	274838	261382	172297	252943	213061	198311	162926	223281	205027	286953	249821	210814	100278	111639	125816	129117	110363
K02239	0	0	0	0	0	0	0	0	0	145	0	0	0	0	0	0	0	0	0	0	0	0	0	0	0	0	0	0	0	0	0	0	0	0	0
K02240	51439.3	31822.3	16509.6	18116.8	14261.3	98454.5	90181.5	21147.9	24760.2	26547.2	44621	32399.9	10519.3	9971.67	11637.5	121082	85187	32488.5	26790.6	28392.5	58817	58426.5	15880.5	15678.4	15194.2	47222.8	22711.2	20230.5	16475	12129	20224.6	12324.5	7306	6469.8	6095.5
K02241	579.5	2727.5	14889	12840.8	16672.5	976.17	7873.66	29882.4	13087	21939.9	294	1544.5	6371.75	4327.75	5734.75	715	4203.5	23295.8	2741.75	13430.8	688.5	5892.5	20157.5	10459	13549	318.5	1850	4552.5	903.5	3355.5	261.5	3187.5	12310	7929	8925
K02242	52146.5	35561	23431.5	23704.9	21537.7	100727	100370	59151.4	41710.7	46527.2	46323.8	37610.2	23395.4	20479	22099	122346	93467.7	81673.4	40397.2	43648.1	59029.2	64230.9	35608.4	20746.5	18429.5	47795	29971.7	61102.5	29631.1	22601.1	21000.8	18508.9	24752	16596	14073.9
K02243	51439.3	31822.3	16509.6	18116.8	14261.3	98454.5	90181.5	21147.9	24760.2	26402.2	44621	32399.9	10519.3	9971.67	11637.5	121082	85187	32488.5	26790.6	28392.5	58817	58426.5	15880.5	15678.4	15194.2	47222.8	22711.2	20230.5	16475	12129	20224.6	12324.5	7306	6469.8	6095.5
K02244	52275.3	31253.3	14320.1	18147.8	12888.3	98390.5	88140.5	17299.9	24139.2	23589.2	44610	31582.4	8856.8	9756.67	10492.5	121012	83055	26385	25925.6	25290	58778	56745	14195	15383.4	13344.8	48581.8	23228.2	20005.5	16496	12821	20920.6	12163	6177	6277.8	5909.5
K02245	51439.3	31822.3	16509.6	18116.8	14261.3	98436.5	89411.5	20679.9	24760.2	26314.2	44621	31930.9	10315.3	9971.67	11458.5	121073	84525	31891.5	26790.6	28300.5	58813	58388.5	15776.5	15678.4	15189.2	47214.8	22376.2	19946.5	16475	11868	20224.6	12324.5	7306	6469.8	6095.5
K02246	27140.3	25032.6	21447.1	11895.8	16357.3	94782.5	80150.5	16399.9	22832.2	20437.2	32164	28207.8	8760.8	6505	10153.2	82374	69927	36294	14793.6	26257	43575	49450	22078	11641.4	15544.8	14665.8	12208.2	18133.5	7681	7848	6713.25	6081	5505	2873.8	3382.5
K02248	27140.3	24057.6	13654.1	11597.8	10492.3	94782.5	80150.5	16399.9	22832.2	20435.2	32164	28207.8	8760.8	6518	10151.2	85240	72530	25446	15567.2	22873	44876	51044	13667	11768	12411.8	14665.8	12208.2	18133.5	7681	7848	6713.58	6081	5505	2873.8	3382.5
K02250	0	0	0	0	0	55886	12586	0	14128	138	0	0	0	0	2	0	0	0	0	0	0	0	0	0	0	0	0	0	0	0	0	0	0	0	0
K02255	0	0	0	0	0.43	0	0	0	0	0	0	0	0	0	0	0	0	0	0	0	0	0	0	0	0	0	3.6	15.2	0	0	0	0	0	0	0
K02258	4989	7743	7704	4437	14466	8205	14238	10169	5761	16262	2149	3415	3496	2302	6321	7303	11252	14246	7456	17296	3511	7943	7019	3948	9579	82176	32312	15855	43496	27494	3527	5095	5873	3075	483
K02259	60893	46242	15770	48813	31329	100836	92589.5	20991.5	58295.5	40358.5	33917.2	26087	5888	23733.8	13032.5	96057	75168	28982	109603	43568	54477	50420	10860	55016	22320	90119	57972	27981	76877	37695	43090.5	25242	8969	36727	8601
K02274	59425	45856.5	15294.5	38074	27788.5	73277	88410.5	30505.5	41393	46164.5	33960.2	26119.5	5857.5	20322.2	12087.5	94834	74508.5	31907.5	84603	38028	54572	50700	10194	43139.5	20167.5	87420	57322	25322	61095.5	33432.5	43445.5	25262	9581.5	28821	12502
K02275	59670	46225.5	16823.5	38074	35120.5	74873	91614.5	32464.5	49902	54004.5	33960.2	26119.5	5857.5	20322.2	12087.5	94194	74463.5	31829.5	83502	38028	54572	50700	10194	42521.5	20167.5	87554	57343	25322	61095.5	33432.5	43445.5	25275	9594.5	28821	12513
K02276	58499	45585.5	17212.5	38074	26781.5	73402	93025.5	30592.5	41393	46379.5	39052.2	27381.5	5870.5	21530.2	12702.5	93297	73543.5	27270.5	80342	37450	54572	50700	10194	42521.5	20167.5	87438	57322	25322	61095.5	33432.5	42437.5	24995	9342.5	28464	11769
K02277	0	0	0	0	0	0	0	0	0	147	0	0	0	0	2	0	0	0	0	0	0	0	0	0	0	0	757	0	0	0	0	0	0	0	0
K02278	19525	6098.17	1389	6273	1489.5	0	0	32	0	0	30	83	744	58	751	62	284	2137	1255	1596	28	170.67	1087	78	859	72433	22548	3006	20626	11247	24	150.67	666	0	879
K02279	70037	27524.7	13348	33654	19017.5	56928.2	33965.2	21527.7	22350.5	28473.2	25167	11031.5	4688	15895	9921.5	102281	36558.5	18466	53069.5	18140	47957	27637	12093.5	27220	13219.5	76135	29579	18267	48353.5	31350.5	37711.5	12057	6787.5	27478.5	13465
K02280	68827	21148.2	258	27608	6478	55540	24753	425	15224	8530	24895	9291	116	11987	3286	101583	32903	597	50146	10225	47084	21428	239	23758	5155	74688	22446	604	36517	9542	36956	8527	1219	16679	5017
K02281	0	0	0	0	0	0	0	0	0	0	0	0	0	0	0	0	0	0	0	0	0	0	0	0	0	0	0	0	0	0	0	0	0	0	0
K02282	20844	11159.7	12646	12128	32222.5	1235	8398	19794	7126.5	18395.5	179	1256.5	3037	3908	5564.5	22080	9400.5	12186	12348.5	5252	545	3467	5664.5	3462	5491.5	73806	28986	18050.5	32261.5	30745.5	697	3086	6207.5	11123.5	9003
K02283	54937	85975.8	66139.8	46001.1	89378.8	52177.5	158430	118450	94608.5	124651	11406.2	37706.8	23868	21340.2	33968	63042.7	125978	115500	131173	126036	22319	77224.8	37380.3	52506.6	55174.2	119124	129714	128210	151581	149528	9704	40537	36614.5	38397.5	48303.4
K02291	74118	50689.7	8638	45293	29859.2	87754	82493	11620.5	40150.8	34647.7	37365	27042.6	4511.25	23640.6	13235.6	116672	77785	18558	78613	39857	70420	69270	9305	48783	22321	115726	63093	17572	75843	38440	57349	39444	6689	33413	9841
K02297	55215.5	24624	11759.5	28590	23130.9	61720	37136	10172	19289	23205	27004	12629	3574	13954	9594	87241	37235	14739	48105	27493	50595	29332	7205	27706	14734	79819	32193.6	15874.2	27479	31343	50384	24750	6153	26590	7613
K02298	55215.5	24624	11759.5	28590	23130.9	61720	37136	10172	19289	23205	27004	12629	3574	13954	9594	87241	37235	14739	48105	27493	50595	29332	7205	27706	14734	79819	32193.6	15874.2	27479	31343	50384	24750	6153	26590	7613
K02299	55215.5	24624	11759.5	28590	23130.9	61720	37136	10172	19289	23207	27004	12629	3574	13954	9596	87241	37235	14739	48105	27493	50595	29332	7205	27706	14734	79819	32193.6	15874.2	27479	31343	50384	24750	6153	26590	7613
K02300	54660	23433	7917	25963	20944.4	61720	37136	10172	19289	23205	27004	12629	3574	13954	9594	87241	37235	14739	48105	27493	50595	29332	7205	27706	14734	79819	32193.6	15874.2	27479	31343	50384	24750	6153	26590	7613
K02302	28233	35012.2	2767	19512	14483.7	31622.5	81430	12205	47000.8	29731.2	12683	25668.6	1495.25	15065.6	9532.6	33028	45281	9895	38590	19979	20909	42506	2856	26438	11431	38764	53395.6	9298.2	43036	29732	18591	31296	3994	24798	13939
K02303	66056	52886.8	21166.5	43540	44831.5	74249	58252.8	23851	41295	47268	29849.2	18228.2	8891.5	20385.2	17401	99340	82992.5	39780.5	86101	53726.5	58345	58756	17660	46670.5	30376	98847.5	72612	44431.5	71307.5	62157.5	47537.5	29227.3	14487.5	32443	9731.67
K02304	27343.8	36234.4	34290.2	52403.2	54218	36125.2	45192	92668.1	67817.7	75137.2	3062.58	13026.3	26676.8	26069.9	26946.3	5989.67	27638.5	103544	59468.2	62439.2	4215.67	25898.9	52877.2	36278.4	37452.5	6471.94	24437.5	64903	45585.8	41404.1	4192.91	17769.2	38252	34142.2	32194.8
K02313	198316	182494	169067	188902	207178	282933	371812	290822	249386	273800	110814	107060	74133.2	87128.2	87215	315746	299140	269990	283255	236373	185251	249573	175484	186710	144803	252846	208099	250605	253069	210725	111439	108182	96842.6	117260	95633.2
K02314	199304	184935	175034	192575	211637	287519	380649	315581	258321	288522	111969	110267	81878.2	93835.2	93764.5	317549	305288	301993	289590	247546	186251	254976	184628	194144	149727	265376	219116	256129	256345	215521	119024	115705	102441	122955	101189
K02315	6065.67	13150.3	31211.2	19243.1	31262.7	3385.17	20100.5	41265.3	9694.16	22956	2411.5	8763.75	18809	9327	11900.5	5605	20877.8	51599.7	42630.5	28564.5	2468.67	18693.5	45871.7	5892.58	15333.4	6290.17	24688.9	89837.1	24737.3	26220.7	4260	14378.8	35230	15977.7	17882.3
K02316	199304	185079	175501	192685	211669	285063	378178	315498	257895	288130	111972	109891	81956.7	92555.2	93771.5	317171	303502	300529	286364	246185	186001	252804	183872	190007	148958	253379	210084	257092	255199	213229	112284	110352	101779	122045	99760.5
K02317	0	0	0	0	0.43	0	0	0	0	0	0	0	0	0	0	0	0	0	0	0	0	0	0	0	0	0	3.6	15.2	0	0	0	0	0	0	0
K02319	0	0	0	0	0	0	0	0	0	0	0	0	60	0	25	0	0	1532	0	517	0	0	442	0	99	0	0	278	0	122	0	0	0	0	0
K02322	0	0	0	0	0	0	0	0	0	0	0	0	30	0	12.5	0	0	766	0	269.5	0	0	221	0	58.5	0	0	139	0	61	0	0	0	0	0
K02323	0	0	0	0	0	0	0	0	0	0	0	0	30	0	12.5	0	0	766	0	269.5	0	0	221	0	58.5	0	0	139	0	61	0	0	0	0	0
K02334	81854.8	77766.1	55869.6	93597.4	93924.3	98397.7	128660	93226.7	112231	111664	40994.1	41118.7	28952	52455.8	44794.8	124354	113933	129175	142945	106117	75205.2	97161.1	51020.2	80957.4	56987.2	127050	90634.5	77632	138461	92776.6	62356.9	52239.7	27001.2	67320.2	39626.6
K02335	201136	203711	176690	192598	211290	287546	414146	321588	259994	290307	113054	121531	82068.9	93368.2	94430.3	319741	333723	306196	282356	248614	186481	267888	179994	186756	146162	276777	252981	261768	269283	218956	113170	120501	102002	122535	100220
K02336	76	134	142.5	0	78.93	0	0	0	0	0	17	37	42	0	25	35	70.5	134	0	50	109	300.5	256	0	110	18	3.6	15.2	0	0	48.5	131	130	0	75
K02337	199081	185814	175612	193474	211317	285176	378521	315498	257895	288621	111928	109747	80806.9	92555.2	93522.3	317162	303647	300893	286364	246198	186949	253071	180205	189096	147095	264365	216965	259851	256782	214872	116281	111931	100272	122577	99850.6
K02338	199334	185836	177909	193282	213185	287193	384744	341788	266404	303510	113042	112496	86776.7	97982.2	100174	318578	308026	332639	289473	257139	185980	252985	183546	190004	148884	253833	210984	261455	257212	215905	113110	112082	104350	126643	103953
K02339	94231.5	58658	12723.5	53733	32956.4	113357	94577.5	11678	48421.8	35961.2	46894	30168.1	3950.25	27910.6	13987.6	141497	86648	16584	91328	41293	85458	76354	7931	56460	22487	145338	72044.6	17433.2	89414	38824	69575	43961	6687.17	38952	10270
K02340	199385	183403	167450	191098	209666	284983	375193	308491	257483	285924	111872	108442	76250.9	92131.5	91744.3	316990	299167	285130	284834	240912	185528	247567	172189	187713	144982	254298	207991	244237	260382	214104	112206	108199	95127	121537	97374.3
K02341	198348	176650	161969	190376	201700	284561	366788	298993	257408	279421	111710	106039	73586.9	92219	89069.3	314681	290324	276410	284341	231937	184521	239499	166027	187377	139864	252581	198561	227603	254233	201848	112113	105938	93341.5	121793	96136.3
K02342	308536	256381	241095	337888	305222	407781	510965	453028	484102	441832	139859	126068	89729.5	143570	118281	429503	372740	373623	477320	343450	273341	342525	233779	350816	216086	444716	341654	331118	474372	352719	200469	174773	123237	223937	149787
K02343	216243	199741	178955	201289	220795	291569	393558	318924	273050	300761	113080	111852	81936.4	94861.4	95973.3	319743	307359	303900	291771	250647	189334	258906	182995	193858	152929	256598	214761	258365	263640	221238	113795	111799	99472.1	124198	100801
K02344	19465	6290.84	38	9281	188.1	23791	10768.5	120	7472	332	8493	2954.5	12	4201	120	22149	8267	109	13113	317	14532	7606	54	8268	146	27572	8249.2	167.4	14125	152	11723	4141	30.17	5454	22
K02345	0	0	0	0	0.43	0	0	0	0	0	0	0	0	0	0	0	0	0	0	0	0	0	0	0	0	0	7.2	30.4	0	0	0	0	0	0	0
K02346	192635	171049	147387	173591	182503	280826	364065	307173	243126	283070	108920	102962	68832.1	81731.9	85335.4	313389	293328	270793	263150	231065	181805	237525	156554	172064	133184	264432	227206	236830	248416	203157	114943	105810	86662.3	108832	86668.9
K02347	3182	1914	1538	815	7332	34590.2	16316.2	2495.16	8986	2817.17	1319	900	1713	1852	922	1321	1463	1108	432	1128	1486	1379	51	465	525	74	38	21.5	11	493	31.5	57	0	12	294
K02348	83773.8	60522.2	28444.2	45102	22231.4	132494	109850	21689.5	79595.5	48705.5	59112.2	39015	9687.5	27215.2	16586	170803	132976	32180.5	63350	32943.5	95333	91974	12482	40208.5	16536.8	45385.5	24591.6	40904.2	33897	13922.5	44893.3	23638	13066.7	26629.8	13632
K02351	0	0	0	0	0	0	0	0	0	0	0	0	0	0	0	0	0	0	0	0	0	0	0	0	0	0	21	0	0	0	0	0	0	0	0
K02352	0	0	0	0	0	0	0	0	0	2	0	0	0	0	2	0	0	0	0	0	0	0	0	0	0	0	0	0	0	0	0	0	0	0	0
K02355	211989	231007	289403	241236	316573	305381	469521	546469	333352	438384	118009	135307	137271	122125	140892	329477	362639	496172	358062	351635	194811	312511	316580	229146	217356	341778	284614	418440	351491	306606	121759	139099	164500	152767	144478
K02356	198825	190269	191660	191092	224146	285063	378178	319296	257895	290452	111928	112788	81366.4	92555.2	94365.5	317162	304403	304340	286364	248148	185615	252283	181853	188357	148086	253339	213591	274427	255141	222134	112275	110502	101279	121952	100326
K02357	198825	184099	173010	191092	209751	285063	378178	315498	257895	288130	111928	109738	80162.9	92555.2	93459.3	317162	303475	300287	286364	246135	185615	251219	179202	188357	146654	253339	209447	254944	255141	212690	112274	110101	100251	121952	99551.3
K02358	297614	258180	207244	274014	277793	401605	492581	392689	334881	363038	159982	148583	97362.7	135711	123021	424702	391011	366969	394062	326045	275019	349936	217390	270797	194663	444782	337076	313553	406016	291892	194294	177583	125912	189478	131719
K02361	26230.1	46793.6	56582.3	51992.5	48322.9	31243	52677.6	96036.5	67242	64287.2	9802.25	11860.3	17364.2	14210	13921.4	27824.5	61780.5	69168.9	55448.6	43162.6	24762	58419.8	67427.2	56870	40315.3	26507.8	28080.2	52063.9	37106.2	32689.8	11525.1	19857.6	23522.8	22717.4	17630.3
K02362	0	0	0	0	0.43	0	0	0	0	0	0	0	0	0	0	0	0	0	0	0	0	0	0	0	0	0	3.6	15.2	0	0	0	0	0	0	0
K02363	1967	19330.3	4639	1372	3239.43	0	1273.33	7	0	0	51	1650.67	1396	33	166	3714	33300	7804	29016	9037	1315	17949	1646	10884	4084	120	5430.6	4989.2	0	391	571	7852.33	1194	5657	66.67
K02364	1967	19246.3	3683	1372	2584.43	0	1273.33	7	0	0	51	1650.67	1396	33	166	3333	32966	7629	28564	8472	1315	17949	1646	10884	4084	120	5430.6	4989.2	0	391	571	7852.33	1194	5657	66.67
K02371	73930.1	67078	100921	89000.1	101578	144329	184003	201933	122191	141796	61591.1	56918.5	51124.9	38048.6	47534.5	159424	142235	180011	76320.3	107143	89495.3	120766	108902	83141.1	75285.4	98249.1	68138.9	116586	59832.6	59213.3	31487.3	35426.8	62142.7	44205.9	46512.3
K02372	172808	131417	88537.8	165280	136859	239616	262218	165499	188154	174082	100188	86298.6	52659.9	78936.4	70805.1	277277	222833	178951	205337	161109	162536	190260	101992	149887	96744.5	226285	147945	141681	187889	126102	104439	84992.8	61649.3	96655.3	64678.4
K02377	16109.9	22700.8	77091.4	49547.5	63537.4	19530.5	83857.2	130362	59958	71126	10439	21328.4	26897.2	13927.5	21701.2	10002	24051.5	88506.6	22431.2	45884.4	14624.5	33715.4	84167.8	46680.5	43955.2	83773	60055	63029.8	40582	44178	6019.1	13878	35210	19294.4	24213.8
K02379	78543.5	37563.3	27126	56488.8	55280.1	135394	125036	66154.8	75640	82671.8	40223.2	32449	15637.8	29674.5	25003.8	111772	56315.5	45409.8	83542.2	56701.2	66147	45516	24886.5	49266	30325.5	113591	64434.6	26882.7	71186	42001.5	53326.5	24911.5	22595.2	39239	21354.5
K02380	20579.5	8561.84	10580.5	23834.2	12565.1	23861	11253	2479.75	17485.5	4032.25	8707	3369.5	2793.75	8118.25	3018.25	22764	9878	11780.8	23058.8	10932.8	15069	9356	6836	17311	7435	27588	8522.6	2860.2	14592	2270	11879	5191	7944.17	12393	7484
K02381	0	0	0	0	0	0	115	0	0	0	0	54	0	9	0	2901	3394	231	1194	1435	1321	2180	94	581	703	0	111.6	15.2	0	0	0	33	0	0	0
K02383	261.5	2811	3065.5	533.5	2301.5	298.5	3325	2962.5	270.5	2813.5	104	1344.5	1542	120.5	1137	314	3630.5	5395.5	400	2636.5	187.5	4467.5	3751	261	2096.5	503.5	4336	7146.5	385.5	3497	85	926	764.5	0	462
K02385	1404	7427.75	19810	13260.5	20420.2	1756.17	15551.2	37741.9	14490	30325.9	703	4128.75	8113.25	4406.75	7261.75	1997	11994	32266.2	11620.8	20509.2	1092	12012.2	23107.5	10529.8	15048.2	1064.5	9018.75	10036.8	1045	7021	615.5	6394.92	14557.5	8229.5	11402.2
K02386	51669	20365.5	17364.5	35388.2	28801.4	59419.5	36350	33864.8	39090	40302.2	25725.5	11437.5	7364.25	20071.2	11476.2	82625	32353	28727.2	61267.8	31103.8	48059.5	27145.5	20551.5	37103	19312.5	76106.5	25396.7	8688.4	44531	22311.5	37788	11944.5	13724	30563	18117
K02387	53773.5	29691.8	31868.5	40134.5	41027.2	89936.7	60377.7	60969.4	54050.5	58996.4	27049	17018.8	14033.2	22184.8	19941.8	85126	46040	58227.2	65086.8	43534.2	50135	39870.2	34427.5	40812.8	29523.2	81906	41424.9	34886.7	56348	39189	38582.5	17491.9	19469.5	30719.5	27604.2
K02388	56736.5	31527.2	33217	40949.5	42150.7	96205.2	65745.2	63991.4	56096.5	61370.4	28346.5	17994.2	16531.8	24036.8	21237.2	86457	47154	61017.8	65518.8	45234.2	51597.5	41377.7	35429	41277.8	30125.8	82000	41754.4	37635.2	56359	40746.5	38588.5	17586.4	20160.5	30719.5	28172.2
K02389	53359	27733.5	31466.5	40121.8	38292.4	88970.2	55022.2	54212.4	48340.5	51049.9	26074.5	13880	10976.2	20270.8	14558.2	84006	40108.5	42822.8	62207.8	39892.2	48951	35173.7	31397.5	37882	26146	80747	36334.9	32297.2	53302	33657	38381	15184.7	18568.5	30713.5	24585.2
K02390	54955.5	32342.2	37280	47550.8	48994.7	90254.2	62640.2	65116.9	62121	63511.9	27439.5	18013.2	17218.5	26534	24527	86716	51206	69513.5	79396.5	55133	50768.5	42789.7	42157	53141.8	38383.8	82551	44291.4	38563.2	61334	44828.5	39337.5	19990.4	27750.5	43016.5	38560.2
K02391	51049.5	17618.5	4630	24187	10181.4	57584.5	26746.5	1207	16920	10398	24945.5	9402.5	355.5	12322	3468.5	80768	26397	1350.5	41894	10689	47144.5	21627.5	630.5	24406	5336.5	74749	22591.7	1242.9	36577	9845.5	37016	8486.5	337	16990	4449
K02392	56435.5	41692.5	59378.5	56082	71766.4	95679.3	87344.3	116245	81283	106702	28821	23593.5	25650.5	31564.5	33131.5	89343	65494	115832	88276.5	76138.5	52667	57239.3	66217	56175.5	51765.5	84997	55791.7	54100.9	67775	62920	39924	26160.8	37621	44859	46014.5
K02393	52347.5	23240.5	26545	38015.2	34163.9	59419.5	36738	37555.8	42148	41380.2	26128.5	12976.5	11161.2	20554.2	15764.2	82808	33549	34488.2	61267.8	33126.8	48778.5	30213.5	28704.5	38147	22321.5	76393.5	25629.7	8954.4	44639	22431.5	37816	12175.5	15196	30563	18525
K02394	52347.5	23259.5	26545	38015.2	34163.9	59419.5	36738	37555.8	42148	41382.2	26128.5	12976.5	11161.2	20554.2	15764.2	82808	33549	34488.2	61267.8	33126.8	48778.5	30213.5	28704.5	38147	22321.5	76393.5	25629.7	8954.4	44639	22431.5	37816	12175.5	15196	30563	18525
K02395	66343.2	29774.5	20338.5	64818.8	38940.4	76055.2	59709.9	37358.4	69950	53843.2	28133	15212.5	7928.75	21751.5	12614.2	89244.1	44274.5	32166.9	65166.6	35005.2	60331	47478.9	24840	65077.5	28522.2	85335.8	38712.3	11028.9	50399.2	24135.8	42322.5	16889.4	13441.5	35849.8	19054.8
K02396	53889.5	29972.2	32606	40231.5	40896.2	90652.2	62607.2	60811.4	54997.5	60916.4	27172.5	17561.2	14589.8	22247.8	20636.2	85411	47928	60153.8	65273.8	44977.2	50132.5	40507.3	34664	40879.8	28818.8	81847	42960.4	35751.2	56348	39582.5	38444.5	17808.1	18767	30760	23184.8
K02397	52656.5	26429	27895.5	37498.5	36376.7	88235.7	53556.7	54178.4	46995.5	50312.9	26085	13933.5	11177.8	20270.8	14731.8	84036	40299.5	43550.2	62207.8	40293.2	48883.5	35081.2	31242	37541.8	24907.2	80424.5	36094.4	31143.2	53302	28958.5	38408	15286.2	18777.5	30713.5	24717.2
K02398	51727	23666.8	21427	34816.8	28676.9	59824.7	44119.7	48973.4	32226	43160.4	25638	13494.8	8960.75	16712.8	11100.8	82363	37637	34016.2	53530.8	30985.2	48287	33553.2	24303.5	35039	21206.5	75973.5	31896.2	14599.9	37615	22645.5	37465.5	14470.4	15366	25215.5	16411.5
K02399	88	27	14	34	20.43	0	0	0	0	0	40	13	9	19	9	80	94	104	1173	28	47	24	14	30	12	74688	22432.2	567.4	36517	9538	0	0	0	0	0
K02400	56720.5	31153.8	31757.5	40949.5	40947.2	96185.7	65368.7	61953.4	56096.5	60039.4	27782	16807.8	15015.2	21203.8	18792.8	85928	44528	56647.2	58606.8	43373.2	51187	39920.2	33738.5	38819.8	28344.2	81980	41971.9	34890.7	56359	39189	38582.5	17021.9	18494.5	28749.5	25887.2
K02401	56736.5	31647.8	32597	40940.5	39381.2	95591.2	61685.2	50904.9	53881.5	55684.9	28294	17674.2	15904.2	23733.8	19344.8	86274.5	44620	44032.8	65503.8	40666.8	51534	41354.7	35027	41470.8	28239.8	81982.5	41525.1	35783.3	56346	36759	38548.5	17385.4	19592	30713.5	26173.8
K02402	49671	15730	303	21526	6478.43	55623	24832	478	16102	8550	24935	9311	154	12322	3299	80658	26117	597	41822	10225	47084	21467	292	24376	5155	74688	22464.6	626.2	36517	9538	36956	8450	214	16927	4355
K02403	49671	15730	303	21526	6478.43	55623	24832	478	16102	8550	24935	9311	154	12322	3299	80658	26117	597	41822	10225	47084	21467	292	24376	5155	74688	22464.6	626.2	36517	9538	36956	8450	214	16927	4355
K02404	2948	11524.8	26970	14492.8	28830.5	33388.2	29688.2	43916.9	32995.5	42665.4	1365	5706.75	11117.8	8267.75	11270.8	3906	15725	41513.2	21486.8	28757.2	1891	15461.2	30994.5	14122	19963.5	80797.5	38767	32304.5	53295	34187.5	1337.5	8122.42	18913	14192.5	21529.5
K02405	56662.5	31210.8	32894.5	40949.5	40867.2	68295.7	59704.7	65734.4	49032.5	61304.4	28336	17821.8	15746.2	24036.8	20597.8	86427	46707	58234.2	65518.8	43582.2	51584	41122.2	34478.5	41277.8	29588.2	81980	41441.9	34890.7	56359	39189	38417.5	17156.9	18413.5	31165.5	22822.2
K02406	57140.5	42774.2	61763.5	58687.8	73919.6	93717.7	89119.2	123528	79794.5	107093	28648.5	23973.2	26904	30772	32445	89457.5	66031	108656	85852.5	76735	51502	55030.8	63911	55167.8	49290.2	84454	56756.9	58434.7	65065	54775	39839	26926.6	45231	45980	48884.8
K02407	53736.5	27995.2	27091	40222.5	35930.7	89293.2	56038.2	56027.4	51408.5	51723.4	26631.5	15861.2	12245.2	20800.8	17491.2	83795	41404	37804.8	62391.8	37154.2	48972.5	35502.3	27287	38887.8	23623.8	77419.5	34472.9	17906.2	45174	28613	38477.5	16905.6	18139	30718.5	25922.8
K02408	53773.5	29556.8	31636.5	40134.5	40941.2	89884.7	60252.7	60969.4	53613.5	58996.4	26495	15985.8	13302.2	19351.8	18136.8	84627	43821	56640.2	58174.8	43350.2	49738	38671.2	33687.5	38354.8	28291.2	81906	41424.9	34886.7	56348	39189	38582.5	17021.9	18494.5	29159.5	25887.2
K02409	54281.5	30945.8	32121.5	40852.5	43451.2	89742.7	59857.7	59613.4	53613.5	56645.4	26676	16466.8	13615.2	21059.8	19465.8	84470	45042	58227.2	62222.8	43341.2	49610	38657.2	33711.5	38936.8	28800.2	82493	42161.3	35426.4	59298	41248	38561.5	17408.9	19358.5	30719.5	27540.2
K02410	54035	32502.8	34934	40668	43328.7	90235.2	63786.7	63931.9	54321	61809.9	27153	18363.2	15575.2	22305.2	21078.8	85440	49670.5	63622.8	65486.8	46170.8	50322.5	44337.7	38178.5	41073.8	31619.8	82409.5	46266.3	42017.9	56733.5	42686	38667.5	18417.9	20234	30719.5	28066.2
K02411	58044	35906.8	34707	41944.5	52034.7	94780.7	67114.7	62654.4	53154.5	68060.4	28443	18709.8	14811.2	22540.8	22208.8	90517	55103	69014.2	68502.8	57481.2	52649	45386.2	37586.5	41222.8	35644.2	84761	44466.3	30952.5	51998	48191	42022.5	22364.9	24561.5	33321.5	27404.2
K02412	56720.5	31288.8	31989.5	40949.5	41033.2	96185.7	65368.7	61953.4	56096.5	60039.4	28336	17840.8	15746.2	24036.8	20597.8	86427	46747	58234.2	65518.8	43557.2	51584	41122.2	34478.5	41277.8	29576.2	81980	41459.3	34875.4	56359	39189	38582.5	17491.9	19469.5	30719.5	27604.2
K02413	52019.5	23900.8	21273.5	36269.2	29047.4	59972.2	44910.2	46989.4	31694.5	41895.9	25614	13331.8	8451.25	16592.2	10786.8	82280.5	37175.5	32097.8	53130.8	30120.2	48246	33113.2	23169	34778	20623	75817	31307.5	12370	37270.5	21162.5	37628	14791.4	15248	25215.5	16310.5
K02414	50545	19573.8	18231.5	34283.2	25146.4	56471.5	32667.5	31167.2	29342.5	32631.8	25181	10723.8	6349.75	16132.2	8664.75	81108	31909.5	26985.2	52493.8	26430.2	47704	27216.2	18406.5	33381	16594.5	74899	24633.7	5331.9	37019	11799	37202	11074.9	12809.5	25006	13965.5
K02415	53800	31970.8	34838	39897.2	43146.4	62401.7	51219.2	47778.4	40870	53600.4	26163	15967.2	12762.8	20378.2	15713.8	84167	45355.5	48720.8	62591.8	42128.8	48933.5	40976.7	35126.5	37692	26566	82343.5	45112.1	43728.2	59421	42501	38278	16495.4	19867	30575	26578
K02416	53705.5	29574.8	31980.5	40134.5	40669.2	61966.2	52540.2	51486.9	47110.5	58708.9	27049	17018.8	14033.2	22184.8	19941.8	85126	46040	58227.2	65086.8	43534.2	50135	39870.2	34427.5	40812.8	29523.2	81906	42439.3	34871.4	56348	39189	38363.5	17156.9	18401.5	30719.5	22822.2
K02417	54634.5	31737.8	32662.5	41433.5	44288.7	91330.7	65743.7	64735.4	63140	67456.4	27723	18298.8	14961.2	25789.8	22807.8	86333	48694	60482.2	73760.8	48831.2	50549	41104.2	35167.5	43720.8	31353.2	83247.5	44783.3	39064.9	63792	49801	39324.5	19392.9	20826.5	36213.5	31929.2
K02418	50698.5	21301.5	20234	34816.8	26890.4	59712.7	39910.7	37613.9	32318	40307.4	25419.5	12092	8528.75	16712.8	10646.2	82020	34650.5	33114.8	53530.8	29656.2	47915	30669.7	23862.5	34590	20381	75497	28024	12337.5	37615	16614.5	37574	12172.2	13681	25215.5	14786
K02419	56642.5	31119.8	31989.5	40949.5	40669.2	96185.7	65368.7	61953.4	56096.5	60039.4	28336	17840.8	15746.2	24036.8	20597.8	86427	46747	58234.2	65518.8	43557.2	51584	41122.2	34478.5	41277.8	29576.2	81980	41459.3	34875.4	56359	39189	38363.5	17156.9	18401.5	31129.5	22822.2
K02420	56720.5	31288.8	31989.5	40949.5	41033.2	96185.7	65368.7	61953.4	56096.5	60039.4	28336	17840.8	15746.2	24036.8	20597.8	86427	46747	58234.2	65518.8	43557.2	51584	41122.2	34478.5	41277.8	29576.2	81980	41459.3	34875.4	56359	39189	38582.5	17491.9	19469.5	30719.5	27604.2
K02421	56612.5	30831.8	31937.5	40940.5	39014.2	95745.2	61814.2	50904.9	53881.5	55684.9	28262	17473.8	15682.2	23733.8	19292.8	86246	44065	43338.2	65503.8	40420.2	51507	40500.2	34354.5	41268.8	28053.2	81845	40725.3	34552.4	56346	36346	38496.5	17128.9	19356.5	30713.5	26125.2
K02422	54260.5	31068.5	32796.5	40231.5	41338.7	90704.7	62194.7	61899.4	55558.5	60613.4	27330	18005.5	14701.2	22247.8	20443.8	85623.5	48545.5	59934.8	65273.8	44512.2	50248	40898.3	34566.5	40879.8	28618.2	81827	41869.9	35178.7	56348	39230	38667.5	18634.3	20049	30760	27841.2
K02423	49671	15730	303	21526	6478.43	55623	24832	478	16102	8550	24935	9311	154	12322	3299	80738	26166	623	41894	10253	47084	21467	292	24376	5155	74688	22464.6	626.2	36517	9538	36956	8450	214	16927	4355
K02424	85914	41919.7	3603	61509.5	29632.4	123534	70738.2	7374	47941.8	23088.2	41796	23431.9	1006.25	26539.6	12101.6	116350	73660	4677.5	80210.6	39036	77593	55170.5	1304.5	66527.6	15989.5	69969	50486.6	14415.7	97629.5	36035	67122.8	40711.7	1861.67	50408.3	17859.8
K02425	0	0	0	0	0.43	0	0	0	0	0	0	0	0	0	0	0	0	0	0	0	0	0	0	0	0	0	3.6	15.2	0	0	0	0	0	0	0
K02426	42978.1	32783.1	64015.8	50604	50601	59002.5	103016	115200	65210	76159.5	19439	23639.2	19025.2	15873.8	14742.1	45941.6	37971	65048.4	40745.6	35175.6	37605.5	48377.2	68064.8	52132.5	36627.3	54305.8	52626.8	59064.1	37934.8	34800.8	22689.6	19258.8	24454.5	20300.4	17278.1
K02427	96052	61713.5	17031.5	56680.5	36630.4	113689	99816	18744.5	48711.3	41087.2	47008.5	31666.1	6315.75	28039.1	15911.6	141841	90685.5	25561	91754	46138	85659	81104	13032.5	56721	25191.5	146088	76962.1	29189.7	89799.5	48945.5	69666	44981.5	8147.67	38952	11336
K02428	231208	236804	242871	244139	268908	329223	478714	424473	333576	372840	124865	134237	94286.4	110147	108002	346936	363850	335521	343555	281131	214142	312272	238680	246624	188552	286144	259768	288596	296090	253115	126699	133294	113964	146841	120413
K02429	58986.4	62897.4	95489.4	91909.8	97205.2	68934.5	117420	200221	136453	156262	24668	26322.7	34150.8	31721.3	34621.9	61219.5	90016	115037	78433.6	76669.5	56216.5	98029.5	104180	104056	70410.1	77397	73202.9	96193.9	76126	83900.1	36681.4	49929.2	46725.9	52008.8	46372.9
K02430	0	80	0	7	0.43	236	8971	0	7376	0	142	247.5	12	1592	102	22149	8093	109	13089	317	283	489	37	73	124	260	606.6	103.2	114	82	0	68	2.17	0	0
K02431	11498.5	13888.5	19998	8276.5	20933	2865.67	15328.5	2519.75	14651	3546.75	883	1905	6138	3426	7411.5	24789.8	14521.2	23554.8	43028.2	29118.3	1588.5	4415	8272.17	4690.33	7772.33	3034	6768.35	30051.5	7757	19333.5	1432	3887.5	14036.2	4625.5	12174.8
K02433	214608	176052	116436	170324	182768	298713	358389	214012	220907	253946	122134	108193	59113.2	93005.4	88822.6	363638	302326	232347	291519	239921	201096	228452	102277	163750	124734	217429	185279	181144	247051	199057	132972	104571	69888.2	123276	79618.9
K02434	154995	145830	101759	139890	147791	230730	309530	193976	197163	217395	93052.8	93132.3	52282.2	77929.4	72972.6	269961	256263	205572	243591	195025	147367	193209	89451.6	135142	101827	200320	166254	151840	217121	163558	89119.2	86232.5	58277.7	99940.6	74456.4
K02435	154795	144870	100935	137742	147364	229399	308348	193403	196675	215889	93003.8	92089.8	52018.2	76768.4	72895.6	252310	237814	204718	228949	189604	147231	191932	88523.1	135142	101545	200183	165353	150640	217121	163145	89021.7	85781	57894.2	99940.6	74254.9
K02436	1768	3180.5	13828.5	591	12877.5	2084.17	3783.5	406	566	1506	463	755.5	3410.5	194	4518	23861.8	11647.2	19252.8	32684.7	24970.3	837.5	2330.5	6198.67	338.33	4755.83	2423	3961.1	25914.7	1245	15215.5	879.5	1613.5	7142	317	5298.5
K02437	135491	118537	100966	108650	111544	178618	225653	152968	126114	136659	67669.8	61732.4	35656.6	44298.6	38987.2	188881	165648	125707	149321	98063.1	115160	150193	96645.9	108775	71412	186957	140963	124673	133222	100054	86599.4	75183.3	43478.5	61562.2	42058.2
K02438	111262	73405.1	53543.2	77996.4	85539.7	132303	192770	129462	119194	135531	46571	48385.5	21287.2	43373.3	40634.8	156082	110772	122991	174887	139113	93539.5	87286.4	33266.1	90854.2	59717.6	170422	144960	111558	178036	149871	59805.2	38567	32165.7	63826.5	52704.4
K02439	19465	6290.84	38	9281	188.1	24721	12138.5	395	7745	1899	8493	2954.5	12	4201	120	22149	8267	109	13113	317	14532	7606	54	8268	146	27572	8245.6	152.2	14125	152	11723	4141	30.17	5454	22
K02440	115606	119955	78170.9	57521.1	77743.6	252208	260960	111098	115627	124005	91954.2	83273.1	34458.1	33882	43066.4	249907	252715	162921	111272	131037	135076	173080	66483.9	61574	66103.4	112189	92573.9	97610.7	88126.1	80069.5	42083.8	45383.8	33812.7	34917.6	35591.7
K02441	20580	7651.67	303	10291	2899.85	25995.5	14070	725	8290	2219	9648	4377.25	620	6320	2498	25706.5	11771.5	1555.5	14439	5078	15807	10306.2	1218	11266	3251.75	18253.8	15679.9	5892.2	6955	10487	19624.2	11453.4	1908	8678	5303.5
K02442	88	27	14	34	20	0	0	0	0	0	0	0	0	0	0	0	0	0	0	0	47	24	14	30	12	0	0	0	0	0	0	0	0	0	0
K02443	903	4377.25	9118.25	2200.75	6438.83	30218.7	17300.7	34455.7	15573	18262.7	1129.25	4674.25	10657.8	5427	7759.25	1494	9781.2	47048.4	3108.6	16381.6	403.5	6007.59	11842.2	1646.75	5136.75	617.6	5702.4	17637	2071.8	8626.4	878.75	4370.84	7595	4691.5	5831.1
K02444	41045	39682	15387	61249.2	33535.4	54310.7	72905.7	36309.4	81058.3	49757.1	19772	19885.1	6038	30152.8	12067.4	36912	38599	26324.8	73618.8	29062.8	36660	54785	20668	56528	24712	66927	44620.6	4561.2	97472	21918	30707	34997	13083.2	44560	19402
K02445	40227	14465.3	10364	26669.2	14348.1	23791	12051.3	186.75	9185.5	875.25	8901	3993.83	2847.75	7570.92	3487.08	24331	12132	8174.75	16711.8	8550.42	15781	11040	10140	20733	10053.3	29001	12329.6	3524.87	15224	3428.33	12617	6293.33	7804.17	13847	8799.67
K02446	23923.5	34489.4	23296.7	25085.8	22745.1	30990.5	67122.2	52182.3	35954	38584.7	11354.3	21206.2	16901.4	15581.9	16036.2	29832.2	60021.4	70400.2	52311.9	39336.1	17908.8	37014.9	22414.9	27400.2	17376.1	33549.6	41683.3	28964.5	34426.6	15046.7	14438.6	21339.3	15245.8	20739.8	13710.6
K02448	16	107.5	271.5	0	257.5	19.5	176.5	424	0	281	10.5	72.5	201.5	0	169.5	30	191	727.5	0	436	13.5	136.5	324.5	0	169.5	20	102.5	572.5	0	307.5	6	31.5	111	0	84
K02450	16	154.5	271.5	0	257.5	19.5	246.5	424	0	281	10.5	99.5	201.5	316	169.5	670	293	727.5	0	436	13.5	174.5	324.5	618	169.5	246.5	467.1	2314.2	0	5313.5	6	69.5	111	410	84
K02451	0	0	0	0	0	0	0	0	0	0	0	0	0	316	0	640	0	0	0	0	0	0	0	618	0	0	0	0	0	0	0	13	0	410	0
K02452	4989	7743	7704	4437	14466	7275	12830	9894	5488	14695	2109	3373	3487	2283	6312	7223	11163	14220	7384	17268	3511	7943	7019	3948	9579	82135	32258.6	15767.2	43436	27494	3473	5069	5825	3012	473
K02453	65051.5	42784.8	26245.8	67742.2	62944.3	76995.5	72782.5	54845	77831	75705.5	31760.2	23935.2	17887.2	42345.5	34715.2	99313.5	65394.7	74059.9	110932	79387.6	57024.5	47987.2	25068.8	58682.8	39361.2	167747	78211.5	54774.2	124366	89701.4	47625.2	25752.5	18974	51576.5	21885.1
K02454	120664	71720.8	55207.8	104370	107860	138701	116808	96297.8	103562	116774	58133.8	37179	28390	53921.8	47241.5	186974	109668	123127	164775	128887	108556	85377.8	59991.8	95012.8	70689.1	105651	66637.5	67590.4	125890	94397.7	87700.8	43860.8	39557	75618.5	34670.1
K02455	62454	37792.8	28611.8	48196	56273.8	71779.5	60640	49177.8	47637	65277.2	31260.8	21251.8	20768	30982.2	31653.5	97224	59336.2	76331.6	78999.4	72334.4	55403	44394.8	28116.8	45513.8	36126.2	91584.1	47330.9	45303	64197.8	63442.9	45687.8	24729	29265	40957.5	23012.1
K02456	66836.5	48439.7	50799.2	54626.5	82149	81322.5	80943.7	93818.8	65444.2	99658.8	33179.1	26349.1	30109.8	38538.4	41954	98598.2	66725.7	109650	79201.7	94603.4	56941.3	52953.8	52493.2	46535.4	48698.8	96564.9	55103.1	61219.7	98317.3	79361.6	46389.6	27813.7	36552.7	46702.8	30374.8
K02457	54676	23560.5	8233.5	25963	21201.5	62834.5	37759.5	10711	20712	23506	27014.5	12727.5	3804.5	14270	9767.5	87271	37426	15466.5	48105	27929	50608.5	29507.5	7582.5	27706	14903.5	82155	32397.1	16413.7	43436	27801.5	40435	13537.5	6150	19529	4912
K02458	60384	31827.5	16091.5	30400	36906.5	69944.5	51512.5	20765	25050	39748	29163.5	16097.5	7271.5	16256	16084.5	93934	48593	29634.5	54460	45225	54119.5	37411.5	14548.5	31036	24482.5	89643	42227.1	31657.7	50415	45757.5	43962	18598.5	11987	22604	5395
K02459	10713	16117.5	15833.5	8874	30428.5	14404.5	26759.5	20372	9826	31218	4228.5	6818.5	7167.5	4250	12789.5	13836	22472	29089.5	13667	34972	7035.5	16022.5	14362.5	7278	19327.5	89602	42227.1	31628.7	50355	45757.5	6952	10177.5	11797	6024	1030
K02460	60384	31827.5	16091.5	30400	36906.5	69944.5	51512.5	20765	25050	39748	29123.5	16100.5	7283.5	16237	16075.5	93854	48544	29608.5	54388	45197	54119.5	37450.5	14601.5	31036	24482.5	89602	42227.1	31628.7	50355	45757.5	43908	18593.5	11975	22541	5385
K02461	60384	31827.5	16091.5	30400	36906.5	69944.5	51512.5	20765	25050	39748	29123.5	16100.5	7283.5	16237	16075.5	93854	48544	29608.5	54388	45197	54119.5	37450.5	14601.5	31036	24482.5	89602	42227.1	31628.7	50355	45757.5	43908	18593.5	11975	22541	5385
K02462	60384	31827.5	16091.5	30400	36906.5	69014.5	50142.5	20490	24777	38181	29123.5	16100.5	7283.5	16237	16075.5	93854	48544	29608.5	54388	45197	54119.5	37450.5	14601.5	31036	24482.5	89602	42223.5	31613.5	50355	45757.5	43908	18593.5	11975	22541	5385
K02463	54660	23453	7962	25963	20944	61803	37215	10257	20167	23225	27004	12655	3603	14270	9598	87241	37235	14739	48105	27493	50595	29371	7258	27706	14734	82135	32291	15826	43436	27494	40429	13506	6039	19529	4828
K02464	0	0	0	0	0	0	0	0	0	0	0	0	0	0	0	0	0	0	0	0	0	0	0	0	0	0	3.6	15.2	0	0	0	0	0	0	0
K02466	87	456	2923	8185	6904	70	239.5	685.75	9172.5	1864.25	45	9	175	2226	582	21696	6899	3287	9002	1939	490	2761	8373	6829	5588	16	52.6	477.2	467	233	131	16	424	6178	1394
K02467	0	0	0	0	0	0	0	0	0	0	0	0	0	0	0	0	0	0	0	0	0	0	0	0	0	0	3.6	15.2	0	0	0	0	0	0	0
K02468	0	0	0	0	0	0	0	0	0	0	0	0	0	0	0	21565	6746	0	8324	0	0	0	0	0	0	0	3.6	15.2	0	0	0	0	0	0	0
K02469	215640	221058	199332	206597	246745	309927	454790	367608	298548	346979	116862	127204	88262.9	100200	108225	336009	359350	347389	327419	301616	196402	287621	193657	208561	171733	275872	261023	308882	306005	279191	117866	129657	115394	137724	122477
K02470	215564	220924	199190	206597	246667	309797	454462	367282	298548	346823	116845	127167	88220.9	100204	108200	335974	359280	347255	327434	301566	196293	287320	193401	208573	171623	275872	261023	308876	305996	279176	117817	129526	115264	137724	122402
K02471	124893	78928.2	30238.8	94036.9	57646.6	137218	111924	44600.5	70340.3	58356.9	57111.8	36022.5	12853.8	40437.1	22808.4	179684	116853	49560.2	129834	65013.8	112637	108598	35242.5	90257.7	44076.5	164820	92003.8	27420.4	106061	47793.2	80844.3	49478.8	20511.7	58229.7	20104
K02472	9476	13480.7	3972.5	5439.5	9329.93	227	969	6540.5	1514	3902.75	94	2164	2112.5	876	1405.25	236	2614	10200.8	2148	4943.59	258	3684	6537.25	1894	2570.91	28345	11286.6	7680.54	24973	8325.66	240.5	1725.5	1813.17	344	1300.5
K02473	5075	5144.83	9566	12509.2	11198.5	80	4711.5	5560.75	9172.5	3378.25	5425	2040	3312.75	5125.25	3451.75	807	3220	12317.8	1758.75	9054.42	1888	3660	7582	9842	7140.33	1089.5	1378	3438.67	1036.5	1669.33	266	1353	6972	7057	6694
K02474	92124.5	43782.2	33905	74318.5	47800.5	85672.5	73843.2	87521.5	73341.5	64520.5	34845.5	19326.2	12432.5	27381.8	19553.8	126176	61025	43257.9	87101.8	47807.1	68862	53820.2	32306.2	74260.5	34245.2	99077.2	45384.2	29354.3	66338.2	45187.4	47352	20173	16808	42771.8	24077.8
K02475	0	0	0	0	2.5	0	0	0	0	0	0	0	0	0	0	0	0	0	0	0	0	0	0	0	0	2423	20017	1850	1818	1555	0	64	0	0	0
K02476	0	0	0	0	2.5	930	1370	275	273	1567	0	0	0	0	0	0	0	0	0	0	0	0	0	0	0	0	0	0	0	0	0	64	0	0	0
K02477	20856.8	23156.8	47353.8	41727.8	29136.7	33060.2	55410.9	61517.2	57967	53129.9	21036.2	13699	20488.2	16822.8	17916.8	24445	33598.2	83822.9	24940.8	37950.6	25606.5	38172.2	48243.8	42475.8	24309.5	25973.8	27863.2	49797.7	23677	28480.2	11648.2	14896.7	24043.3	18396.7	14832.4
K02478	597	1763.25	4913.25	2223.75	3454.69	2130	6566	26290	8509	15380	1114.25	2758.25	6643.75	5427	6726.75	1797	4885.2	32527.4	3560.6	11648.1	411.5	1789.25	4358.25	1676.75	2283.25	499.6	1649	6607.2	2071.8	3215.4	899.75	2050.5	4000	4739.5	4414.1
K02479	0	19	0	0	0	0	0	0	0	0	0	0	0	0	0	0	0	0	0	0	0	0	0	0	0	0	0	0	0	0	0	0	0	0	0
K02480	0	0	0	0	0	0	0	0	0	0	0	0	0	0	0	0	0	0	0	0	0	0	0	0	0	18	0	0	0	0	0	0	0	0	0
K02481	1404	8033.25	20289.8	3425.75	19259.3	2906.5	14793.5	20477	17438.5	25306.2	1748.75	6010.75	13153.8	8969	14136	2833	10531.7	50858.7	11782.6	26171.3	913.5	6104.75	13379	4517.75	8962.5	1748.6	7511.3	28641.3	9515.8	19316.9	1470.75	5421.5	9074	11005.5	12026.6
K02482	984	2576.5	4740.5	1202	12884.5	1112.5	4822.5	7450	8929.5	10304	592.5	1473.5	2510.5	3542	4069.5	1297	3779	8549.5	8674	9087	437.5	1965.5	2965.5	2841	3074.5	1175	2854.5	8528.5	7444	9025.5	611	1802.5	2826	5494	5545
K02483	192936	194357	89464.8	141434	168481	237451	341550	147127	199132	221767	91802.2	98276	32949	82978.4	77267.7	296631	297830	159833	282521	235461	170448	225870	57855.3	152249	110793	516107	315147	177674	389693	279354	132740	128124	56746.5	119005	75523.7
K02484	119988	148354	91266.2	107595	158335	141181	255620	144547	200740	204821	50036.2	69441.9	28063	69995.9	66846.6	175107	233388	146022	262600	201659	92886	150128	46841.5	119651	85373	240020	204885	169481	287137	244318	79573	96392.7	45408	113834	81111
K02485	0	0	0	0	0.43	0	0	0	0	0	0	0	0	0	0	0	0	0	0	0	0	0	0	0	0	0	3.6	15.2	0	0	0	0	0	0	0
K02487	33	36.67	0	13	5.67	0	0	0	0	0	0	0	0	0	0	0	0	0	0	0	0	0	0	0	0	0	36	74	0	0	0	21	38.17	0	0
K02488	104	153.5	285.5	34	277.5	19.5	214.5	424	0	281	10.5	91.5	201.5	0	169.5	30	231	727.5	0	436	60.5	160.5	338.5	30	181.5	20	123.5	572.5	0	307.5	6	31.5	111	0	84
K02490	0	0	0	0	0	44.5	158.5	0	0	931	32	78	0	0	264	0	0	0	0	640	37	127	0	0	472	0	0	17.5	0	493	31.5	56	0	12	290
K02492	160946	137896	59135.2	159532	120297	209564	246257	156241	223290	188687	64831.3	62470.8	29941.1	76017	53283.9	193038	187755	159088	243158	157505	122708	153393	56436.4	158723	85530.6	200146	154808	114426	221292	153210	88502.6	80153.1	38037.2	106937	60827.7
K02493	199349	183284	168972	190595	208886	285032	376684	311921	257895	287192	111870	108776	78228.9	91999.2	91933.8	317355	300431	291713	284995	241825	185526	248546	174832	187569	145085	254290	208490	248028	259806	213586	112222	108870	97420.6	121806	97978.3
K02494	95774.5	58650.2	12738.5	56147	33193.4	113357	94539.5	11719	48440.8	36200.2	46894	30149.1	3958.25	27918.6	14122.6	141497	86608	16616	91354	41555	85458	76354	8110	56460	22487	145338	72023.6	17433.2	89414	38824	69575	43946	6687.17	38952	10270
K02495	341805	316145	259096	380627	359988	460297	610511	545479	516584	527419	184579	184114	140932	198311	174605	507296	476329	500174	537110	413550	316608	425451	280275	350468	249563	463231	364869	381536	471214	334598	199085	192762	173137	245989	178645
K02496	44456.5	41766.8	12252.5	33959	25148.6	57185	69569.5	11215	29532	27387	18692	19627.5	3697.25	11231	8409	58692	58628	15623	49215	29197	37780	54407	7795	32400	16977	143178	70734.6	17117.2	88332	37586	31931	34721	6354.17	21901	5094
K02497	0	0	0	0	0	0	0	0	0	147	0	0	0	0	2	0	0	0	0	0	0	0	0	0	0	0	0	0	0	0	0	0	0	0	0
K02498	95774.5	58664	12738.5	56147	33193.4	113357	94539.5	11719	48440.8	36200.2	46894	30168.1	3958.25	27918.6	14122.6	141497	86648	16616	91354	41555	85458	76354	8110	56460	22487	145338	72044.6	17433.2	89414	38824	69575	43946	6687.17	38952	10270
K02499	6284.84	20655.1	48400.5	19256.9	56890.7	12373.7	44027	83478.1	35046.2	70552.8	3900.33	13101.2	27205.1	13813.1	23235.9	8401.67	32246.3	95123.2	20214.6	55997.6	5464.67	32308	67689	16764.7	38345	7010.84	26019.7	79429.7	11528.5	33697.7	2166.33	14281.1	36134.5	14731.7	24325.2
K02500	138184	114213	80480.1	124850	130127	241528	270001	153529	150984	180827	85392.2	79897.8	34882.5	59123.6	61298.4	245908	200238	134961	236524	169159	143702	170576	72154	136954	92372.3	184465	142298	117087	204883	144558	80071.4	67286	46253.5	89266.4	63147.3
K02501	140173	133008	84492.6	129607	133539	241940	272381	154043	157223	180127	85389.2	81056.4	35786.7	59208.1	60222.2	226948	224774	142282	230652	171257	144913	187285	73681	137807	93069.3	184467	144585	122380	205254	143737	80591.4	73971.3	47172.5	89779.4	61991
K02502	98646	82343.9	40790.5	86403.8	74027.6	174641	165943	68973.7	75089.3	94852.6	64055	55023.8	19134.5	34990.8	35896.8	188503	151714	71458.8	140654	96298.8	108583	127544	45297.5	89582.2	56849.5	116506	76828.5	39117	106591	58545.5	57704.3	48254.7	27653	54900.8	29338.5
K02503	185832	166182	149749	171580	177261	266043	339364	268508	211514	235874	108395	103853	73614.4	83695.9	80552.8	300277	278149	255779	224027	190540	177402	232648	164568	160388	123004	235329	185067	203578	198167	152778	109682	103270	87495.1	102049	81477.5
K02504	19465	6290.84	38	9281	188.1	23791	10768.5	120	7472	332	8493	2954.5	12	4201	120	22149	8267	109	13113	317	14532	7606	54	8268	146	27572	8245.6	152.2	14125	152	11723	4141	30.17	5454	22
K02505	19465	6290.84	38	9281	188.1	23791	10768.5	120	7472	332	8493	2954.5	12	4201	120	22149	8267	109	13113	317	14532	7606	54	8268	146	27572	8245.6	152.2	14125	152	11723	4141	30.17	5454	22
K02506	19465	6290.84	38	9281	188.1	23791	10768.5	120	7472	332	8493	2954.5	12	4201	120	22149	8267	109	13113	317	14532	7606	54	8268	146	27572	8242	137	14125	152	11723	4141	30.17	5454	22
K02507	19518.3	9037.5	5258.32	9810.67	6328.77	23873	15678.2	12140	11793.7	12872	8529.33	4846.83	4113.01	4650.67	3894.99	22270.7	13456	14477	15895.3	13423	14600.7	11341	6473	10873.7	7172	27636.3	9850.27	6517.86	14637	1725.67	11756.3	5730.33	3945.84	5909.67	2353
K02508	0	0	0	0	0	0	0	0	0	0	0	0	0	0	0	21565	6746	0	8324	0	0	0	0	0	0	0	3.6	15.2	0	0	0	0	0	0	0
K02509	4989	7743	7704	4437	14466	6180	12428	9839	4906	14677	2109	3357	3466	1967	6314	28148	17864	14142	14607	17268	3511	7904	6966	3330	9579	9870	29850.6	17080.2	8737	19511	3473	5120	5825	2602	473
K02510	5000	7827	8660	4437	15326	8663	47113	15895	6809	16771	3184	13516	3997	3063	7229	28788	18063	16276	15708	18509	3518	8024	7645	3948	9959	12186	30141.6	19400.2	24829	20761	3785	7795	6852	3108	1453
K02511	0	0	0	0	0	0	0	0	0	0	0	0	0	0	0	0	0	0	0	0	0	0	0	0	0	0	3.6	15.2	0	0	0	0	0	0	0
K02517	216366	178891	168622	236891	228726	265698	317319	297230	281369	301131	101425	86943	70925.7	106739	95859.8	290504	236741	298460	361130	261713	193794	232568	170652	231187	160029	317120	206726	188171	325714	211171	147567	120485	91358.3	164453	104206
K02518	203591	189821	180568	195005	221490	290850	387092	325110	262190	299701	113988	112880	83620.9	94722.2	98916.3	324465	314687	314533	293820	263431	188982	258571	186146	192031	154879	335058	239409	270548	296357	240136	115564	113967	106052	123655	100008
K02519	209807	193888	175518	211017	221627	285696	381587	320297	281034	306502	114910	112818	81374.9	109410	99277.3	329033	313353	305527	321179	264723	192306	261110	182206	199991	160764	268160	228013	267453	318455	252641	114618	113766	103484	145926	113221
K02520	198825	184099	173010	191092	209751	285063	378063	315498	257895	288130	111928	109684	80162.9	92555.2	93459.3	317162	303355	300287	286364	246135	185615	251100	179202	188357	146654	253339	209339	254944	255141	212690	112274	110068	100251	121952	99551.3
K02521	19481	6398.34	309.5	9281	445.6	24740.5	12315	819	7745	2180	8503.5	3027	213.5	4201	289.5	22179	8458	836.5	13113	753	14545.5	7742.5	378.5	8268	315.5	27592	8348.1	724.7	14125	459.5	11729	4172.5	141.17	5454	106
K02523	120825	91184.5	85250.4	103998	102812	145848	161366	139538	119295	127269	57941.5	45081.8	28539	45442.8	38446.2	167989	126260	98938.4	136650	92541.4	109636	124825	84228.2	108158	68429	175690	109571	104061	131429	94429	82108.6	59685.3	34961	60970.4	39649.1
K02525	0	62	0	0	0.43	0	0	0	0	0	0	55	0	0	0	0	98	0	0	0	0	74	0	0	0	0	59	0	0	0	0.33	29	0	410	0
K02526	23468.5	6192	3023.5	5962.5	3334.93	104.5	3695.5	1490	270.5	1861	12343	4121.5	2632.5	3386.5	2324	34360.5	11046.5	8359.5	10172	5229	13324	7071.5	4800.5	3688	3148.5	29086.5	8542.1	22457.7	8285.5	8533	11595.5	3516.5	5381	2862	2881
K02527	123382	96624	90924.7	131253	113723	149232	171890	174292	154415	159522	58646.3	48510.1	35426.5	58803	48581.7	169672	131451	113606	180972	112873	111563	131783	95374.8	126514	79741.3	178607	112081	103803	167650	105477	84147.9	64801.1	43852.1	79665.1	50025.1
K02528	198908	185281	185564	191092	221072	285063	378178	315498	257895	288130	111928	109927	83482.9	92730.2	97544.8	319055	306866	318429	308647	269671	186411	253244	185176	188614	151110	253457	210698	278188	255141	225580	112321	110719	106401	121847	104163
K02529	235631	237299	291083	239128	352678	520713	744254	700808	484052	625098	180788	192510	135243	149233	170547	486674	460300	485628	410287	400786	251914	354226	296478	205280	240929	391893	383738	438861	467932	416539	102424	135810	180597	175390	180281
K02530	48191.8	41560.8	14906.6	26197.8	19182.8	121891	131499	21080	23644	33232.5	57123	50446.2	9722	10417.7	18125.3	153022	129340	28676	27122.6	42434	80842	93426	15158	36857.6	21928.5	18910.2	16121.5	23893	20621.2	15633	7431.41	7401	6984	7372.8	6311.5
K02531	25229.3	22208.6	11787.1	10958.8	9366.83	66839.5	73857.5	16390.5	15765	20343.8	31079	26977.8	8665	6130	9556	82339	69256	25215	14342	21438	43555	48983	13568	11158	11696.8	14665.8	12208.2	18070.5	7681	7745	6713.58	6081	5505	2869	3375.5
K02532	41194.8	23794.8	10512.5	12135	7339.86	55642.5	62448.5	29849.5	11523	29238.8	25771	22228.8	8476.5	4250	9110	68881	58883	16266	11595	16065	36413	43039	12678	10074	10390.8	14603.8	10863.9	16403.7	7257	7020	6736.25	6909	9950	2237	5252.5
K02533	75659	54905.7	16972.5	46737.5	36343.7	87942	85772.5	16294.5	40421.3	38455.2	37445.5	28019.6	6128.75	23360.1	14874.1	116905	80510.5	24212	77223	43418.5	70533	72952	12681.5	48151	24632	116356	67431.1	28597.7	74592.5	47494.5	57255	40016.5	7957.5	32964	10457
K02535	100875	74466.4	47500.6	104097	82149.9	122622	128022	90269.8	114699	103539	49714.1	40043.2	24729.3	56771.5	40177.1	146977	109826	98617.6	155238	98178.4	89007.7	94215.8	46501.8	92732.4	53791.2	150941	84613.6	40692.7	139870	69878.6	73570.1	55002.3	30894.8	76062.2	43001.1
K02536	144058	111442	120647	176671	146506	179505	205458	204628	212550	192813	68370.1	56082.6	48939	74457	61247.2	191635	155370	170435	201351	142100	132504	155460	118688	169940	101464	201084	128434	113877	185318	118695	94326.2	73944.8	55865.1	102764	64386.4
K02538	0	54	0	0	0	0	0	0	0	2	0	0	0	0	2	0	0	0	0	0	0	0	0	0	0	0	0	0	0	0	0.33	0	0	0	0
K02548	66141.9	79213.9	98656.9	83246.8	111689	124380	180310	164714	128570	142960	26680.2	34085.5	27365.2	29586.2	32162.5	85958.9	123538	122478	129520	107914	53130	93230.8	83592.9	96046	70644.5	85952.8	94026.1	118603	120094	111152	37180.6	52265.1	43126.7	50976.4	44468.1
K02549	38823.5	43960.7	26504	34799.5	38805.6	77152.2	90669.8	51496.5	70214.5	57838	14355.2	20736.7	7744.5	15173.8	14115	42256.3	62171.7	46764.8	80953.2	55996.3	25480	41818	14188.2	41073.8	25964.3	51558	57020.1	52581.7	75907.5	61583	17367.5	22317.3	14409.2	28939.5	21854.7
K02550	0	0	0	0	0	0	0	0	0	0	0	0	0	0	0	0	0	0	0	0	0	0	0	0	0	0	3.6	15.2	0	0	0	0	0	0	0
K02551	61293.2	69547.9	81167.9	73478	81734.1	107423	145087	156130	125228	127721	23728.2	30698.7	24814.9	25476.5	26892.8	64831.1	90388.2	110739	104689	90450.1	47825	81162.8	81713.9	83860.3	62067.7	75383.8	78975.8	99671.9	97282.2	89767.3	27561.7	34046.4	37061.8	42880.9	37820.9
K02552	34886.5	22323.3	21434	21359.5	33271.6	75235.2	87066	49228.5	56544.5	54148	13844	18668	5939.5	11248.5	12940	36740.3	27542.7	36231.8	49240.2	47243.3	22911	22287	11483.7	26990.3	21752.3	48739	50147.1	44778.2	60126	56929.5	15950	13810	12527.2	20163.5	20168
K02553	26840.5	20277.8	4380.5	16051	4704.6	46930.5	84650.5	7253	18377.5	6908	13935.2	19844.5	975	9775.25	1923.5	34438	29758	1067	28192	6514	16254	12320	392	18069	3718	42160	38315.6	2964.2	32110	7282	28533	31069	832.17	18433	5091
K02554	0	0	0	0	0	0	0	0	0	0	0	0	0	0	0	381	334	175	452	565	14	0	0	0	0	0	3.6	15.2	0	0	0	64	0	0	0
K02556	53843.5	30064.2	32537.5	40337.5	41204.2	91917.7	63192.7	63892.4	54992.5	61910.4	27070	17452.8	15020.2	22184.8	20638.8	85186	47071	59760.2	66187.8	44406.2	50209	40600.2	35090.5	41044.8	29874.2	154300	64928.9	36568.7	76773	49342	38432.5	17368.9	18635.5	30755.5	22990.2
K02557	76269.6	52644.8	86986.1	83477.8	86136.5	122741	108708	123898	121973	133996	37431.8	27511.7	35598.2	41114.5	40659.4	108779	76270.7	139480	101324	85842.7	72346.5	76452.7	96267.8	85494	64488.1	181073	87506.9	85044.6	124670	83692.2	49717.8	31429.2	44616.1	54166.4	49521.9
K02558	103871	67405.6	17575.5	65008	44260.4	132845	119698	17667.5	65889.8	54632.4	52845.5	33250.8	5075.25	32388.3	17715.1	155227	98259.5	20276.2	102430	50404.7	96624.5	90248.2	10489	67051.5	29470.6	159847	81499.8	20780.4	98190.2	48340.1	74728	47876.5	7178.17	41681.8	13405.2
K02560	19465	6290.84	38	9281	188.1	23791	10768.5	120	7472	332	8493	2954.5	12	4201	120	22149	8267	109	13113	317	14532	7606	54	8268	146	27572	8245.6	152.2	14125	152	11723	4141	30.17	5454	22
K02562	0	0	0	0	0.43	0	0	0	0	0	0	0	0	0	0	21565	6746	0	8324	0	0	0	0	0	0	27021	7408.6	64.2	13982	70	0	52	0	0	0
K02563	198749	183937	172867	191092	209463	285063	378046	315498	257895	287940	111911	109690	80150.9	92555.2	93446.8	317127	303261	300919	286364	246049	185506	250817	179167	188357	146485	253339	209447	255083	255141	212751	112226	109970	100121	121952	99476.3
K02564	108675	99922.2	131089	139809	162573	175379	269308	247101	197631	229632	70725	77484.4	60151.7	61146.4	68604.7	189360	177518	220904	163136	176149	108254	154339	125179	130876	106695	116995	121747	186282	169281	156500	47233.6	55142	73050.6	73068.4	76649.2
K02565	22005	7908.17	746	14615	5091.43	28798	14221	27863	39089	23335	1754	5629	1942	19712	5157	22927	8567	1483	9940	2295	1618	1856	622	441	2773	3411	2857.6	1372.2	6922	7087	14133	6745	1709	12177	6885
K02566	5143.5	7617.75	25119.8	8925.33	27475.5	25102.2	73564.5	70598	21136.5	44803	4509.5	15129.2	10808.8	2067.25	10528.8	5301.33	13266.9	59947.7	29032.3	43598.9	2894.5	7000.92	13202.9	3833.5	9879.16	9353.6	30574.2	41662	9330.97	28387.9	3652.25	7771.17	12348	2300.5	10230.4
K02567	20326	8796.34	2557	12980	6863.17	24965	14880.5	4886.5	16409	8778	9094	4545	2008	9376	4854.5	23408	12049.5	5956	24558.5	8938	15000	9473	1893.5	12070	3012.5	28777	11460.6	6992.7	25337.5	10346.5	12316	5728	1988.67	10951.5	4837
K02568	20326	8577.34	1355.5	12974	5917.17	24965	14750.5	3253	16404.5	7728	9094	4491	1418.5	9374	4384.5	22909	9797	1888	17639	7456	14603	8193	517.5	9612	1400.5	28777	11342.6	4789.7	25334	9096.5	12316	5690	1401.67	10922	4341
K02569	19655	7007.84	834	12256	3031.67	24772	13393.5	1709	13029	4825	8500	2961.5	19	4907	936	22175	8295	109	14875	2133	14579	7630	68	8681	732	27684	9244.6	2133.2	19459	5216	12316	5220	388.17	8978	2630
K02570	20326	8712.34	1601	12980	6003.17	24965	14750.5	3272.5	16409	7728	9094	4491	1424	9376	4384.5	23408	11935.5	3900	24558.5	7697	15000	9392	1267.5	12070	2632.5	28777	11342.6	4820.7	25337.5	9096.5	12316	5690	1408.67	10951.5	4353
K02571	0	0	0	0	0	0	0	0	0	0	0	0	0	0	0	21565	6746	0	8324	0	0	0	0	0	0	0	0	0	0	0	0	0	0	0	0
K02572	1000	2526.67	523	4401	3247.67	24965	14734.5	3038	16401.5	7693	9094	4485.5	1336	9374	4374	23408	11906	3455	24551	7640	14953	9351	1098	12040	2602	28687	10448.6	2619.2	21569	5755	12316	5690	1363.17	10948	4347
K02573	21099	11097.3	3824	16639	12609.2	25946	17505.5	6475.5	21966	13271	9695	6076	3332	14549	9108.5	24667	15688.5	9342	35996.5	16261	15421	11218	2953.5	15842	5468.5	29982	14571.6	11478.7	36546.5	19331.5	12909	7277	3321.67	16445.5	9162
K02574	21131	12197.8	4837	16639	13257.2	25990	18600.5	6475.5	21966	14311	9724	6790	3967	14549	9622.5	24739	17760.5	11588	35996.5	17383	15485	13682	4429.5	15842	6298.5	30089	16654.6	14320.7	36546.5	20685.5	12915	7549	3431.67	16445.5	9243
K02575	139749	78695.3	30137	135956	86426.9	155751	146263	84935.8	155776	117157	60356.2	40721.2	10439.2	49709	27320.2	212862	156156	53580.2	203257	92305.8	125906	98874	26825	160869	63625.8	118702	87316	31683.4	149072	78212.5	107410	66464.3	20747.5	103917	44239
K02584	381.5	3389	6028.5	567.5	4561	7856.5	24220	7359.5	3224	5336.5	125	1723.5	4179	120.5	2513	374	4330.5	8906.5	400	4779.5	261.5	4921.5	5040	291	3003.5	770	5185	12190	385.5	10485.5	97	1077	1566.5	0	1114
K02585	392	1284	1767	4627	6213.5	312.17	1355.16	2188.66	262.5	1396.67	53	223	539	148	546	60	422	3345	748	1437.5	111	475	1398	640	711.5	130	1085	3322.5	3773	4024	12	63	222	24	168
K02586	1155	3669.5	21138.5	16762.5	25606.5	953.67	6616.16	29858.4	13503	22608.9	430.5	1389.5	7903	5898.5	6947.5	1092	4234	28232	11609.5	18793.5	615.5	4487.5	19266.5	12070	13244.5	36	228.5	1670	518	1056.5	210	2716.5	17547	8678	13799.5
K02587	1317.34	7132.66	26373.5	19418.2	32144.2	1563.67	13528	39863.8	14017.2	29254.5	997.83	4076.83	12472.3	7058.17	11403.3	2324.67	12050.3	45478	6663.83	29822.8	1914.17	12492.5	34299.5	20625.7	24150.5	663.34	4139.17	14840.7	2174	4288.67	818.33	5606.83	22975	15416.7	18113.2
K02588	1415.09	11606.9	33522	14387.4	33982.9	1471.17	20996	64009.6	15007.2	43395.8	506.83	5846.33	15099.6	4790.42	14320.1	2000.67	19490.5	66221.6	15274.7	43995.2	1140.42	16701.8	40305.2	11165.7	24347	962.44	8477.97	30942.5	3431.3	10461.6	658.08	8145.33	26279	8459.17	17289.2
K02589	16	112.5	271.5	0	257.5	172.67	990.66	1764.66	0	1042.67	42.5	150.5	201.5	0	311	30	191	1380.5	271	601	50.5	263.5	324.5	0	316.5	20	102.5	630	8	354.5	27	114.5	222	0	147.5
K02590	16	112.5	271.5	0	257.5	172.67	990.66	1764.66	0	1042.67	42.5	150.5	201.5	0	311	30	191	1380.5	271	601	50.5	263.5	324.5	0	316.5	20	102.5	630	8	354.5	27	114.5	222	0	147.5
K02591	274	656.5	611.5	168	547.5	292.67	1188.16	1792.41	458	1174.92	42.5	150.5	201.5	0	311	30	191	1380.5	271	601	97.5	287.5	338.5	30	328.5	20	102.5	630	8	354.5	6	31.5	111	0	88.5
K02592	104	172.5	285.5	34	277.5	292.67	1178.66	1764.66	262.5	1115.67	42.5	150.5	201.5	0	311	30	191	1380.5	271	601	97.5	287.5	338.5	30	328.5	20	102.5	630	8	354.5	6	31.5	111	0	84
K02593	88	46	14	34	20	120	188	0	262.5	73	0	0	0	0	0	0	0	0	0	0	47	24	14	30	12	0	0	0	0	0	0	0	0	0	0
K02594	88	51	31	34	20	300.67	2655.66	10979.2	262.5	1840.17	44	856	4921	0	406	0	0	653	271	805	109	3096	13751	30	743	42	2958	28580.5	8	990	38	2042	11421	12	396
K02595	88	46	14	34	20	120	188	0	262.5	73	0	0	0	0	0	0	0	0	0	0	47	24	14	30	12	0	0	0	0	0	0	0	0	0	0
K02596	88	84	14	34	20	120	188	0	262.5	73	0	0	0	0	0	0	0	0	0	0	47	24	14	30	12	0	0	0	0	0	0	0	0	0	0
K02597	88	46	14	34	20	120	188	0	262.5	73	0	0	0	0	0	0	0	0	0	0	47	24	14	30	12	0	0	0	0	0	0	0	0	0	0
K02598	544	2731	500	21289	5049.43	13142.5	18362.5	13233.5	1377	4418.5	2493	4706	5676	1461	4089	548	2325	15527	33483	6760	327	5529	14130	17191	2903	239	6488.6	29743.2	29207	4665	227	3878	11688	13141	2713
K02600	198825	183968	173010	191092	209751	285063	378178	315498	257895	288130	111928	109732	80192.9	92555.2	93471.8	317162	303475	301053	286364	246405	185615	251219	179423	188357	146712	253339	209447	255083	255141	212751	112274	109987	100251	121952	99551.3
K02601	199054	186682	175542	191608	211387	285410	381675	318513	257902	290938	112008	110925	81313.4	92557.2	94305.3	317394	306674	305003	286372	248233	185762	255264	182206	188357	148244	253800	213339	260232	255185	215286	112352	111072	100874	121955	99941.8
K02609	616.5	597.5	0	0	0	9543	2801	45	1602	883	284	13	9	19	9	381	334	175	452	565	6251	4408	22	1013	626	16667.5	25185.6	1916.2	20104.5	2701	4007	1838	21	345	298
K02610	616.5	597.5	0	0	0	12026	37486	6101	3505	2695	1359	10156	519	799	814	381	334	175	452	565	6251	4408	22	1013	626	16667.5	25185.6	1916.2	20104.5	2701	4319	4420	396	441	794
K02611	616.5	597.5	0	0	0	12026	37486	6101	3505	2695	1359	10156	519	799	814	381	334	175	452	565	6251	4408	22	1013	626	16667.5	25185.6	1916.2	20104.5	2701	4319	4420	396	441	794
K02612	616.5	597.5	0	0	0	12026	37486	6101	3505	2695	1359	10156	519	799	814	381	334	175	452	565	6251	4408	22	1013	626	16667.5	25185.6	1916.2	20104.5	2701	4319	4420	396	441	794
K02613	20033	11544.7	3349.5	31251	12003.5	38092	63202.8	8135.5	43281	18744.2	9666	14102.8	723.5	7108.75	4038	20143.3	14975.5	2359.65	15769.8	8368	26163	25283.8	1598.5	33312.5	9859.75	37411.8	38746.2	3371.2	34656.2	12784.2	13432	10594	824	11846.8	4565.25
K02614	4522.45	11604.9	22763.2	8910.05	23045.6	79898.5	124470	68129.4	27418.7	60158.2	32850.5	40778.2	13847	8807	19234.1	83521.2	78638.5	51517.3	28689.1	46784.7	50174.5	62105.5	29248	17044.2	26173	31566.2	40000.6	16908	23923.5	13578.5	11451.4	14707.8	12573.8	6732.3	11381.9
K02615	0	0	0	0	0	0	0	0	0	0	0	0	0	0	0	0	0	0	0	0	0	0	0	0	0	0	3.6	15.2	0	0	0	0	0	0	0
K02616	202	853	249	2784	432	0	0	0	0	0	0	0	0	0	0	381	334	175	452	565	0	0	0	0	0	0	3.6	15.2	0	0	0	64	0	0	0
K02617	0	19	0	0	0	9543	2801	45	1602	1669	244	0	0	0	0	0	0	0	0	640	6251	4408	22	1013	626	11946.5	5067.6	66.2	2194.5	1146	4007	1774	21	345	298
K02618	616.5	597.5	0	0	0	12026	37486	6101	3505	2695	1319	10143	510	780	805	0	0	0	0	0	6251	4408	22	1013	626	14351.5	25084.6	1916.2	4012.5	2701	4319	4420	396	441	794
K02619	50272	54375.8	68103.2	60698.8	58169.3	62875	107254	108712	73865.5	80732.2	15952.5	26400.9	26478.2	23415.2	21958.5	52673	74942.2	105592	75614.4	55045	41917	69126.8	72076.5	65483.2	42219.8	58766.1	62562.4	70977.7	57873.3	47021	25145.2	30872.8	29357.2	30105.2	26562
K02621	169588	117713	92387.4	113057	97071.2	242273	243132	140500	127046	129959	101284	74238	34628.2	48810.8	40537.4	284994	202966	119190	145237	105766	166806	178808	95717.8	115907	75480.6	216015	122373	101672	128133	85971.8	99774.2	68986.8	38383	60072.2	32801.6
K02622	170117	118875	96229.9	115684	99239.7	242259	241510	138475	127046	129228	101284	74238	34628.2	48810.8	40537.4	284984	202956	119190	145237	105766	166788	178782	95717.8	115907	75480.6	216015	122373	101672	128133	85971.8	99774.2	68970.8	38378	60072.2	32765.6
K02624	15055	23196	22991	13345	43418	21023	71834	35393	14098	45837	7402	20214	10884	7313	19729	21029	33444	42582	21051	51804	10580	23736	20912	11256	28749	171806	94349	48717	79517	74499	10731	17946	17922	8722	1915
K02625	0	0	0	0	0	0	0	0	0	0	0	0	0	0	0	0	0	0	0	0	0	0	0	0	0	18	0	0	0	0	0	0	0	0	0
K02626	1382	5671.5	13087	2777	7775	835	8192	6319	1514	3881.25	652	2886	3565.5	1481	1439.25	1539	4670.5	12645.8	3897	3792.25	996	4460.5	7564.25	2972	2408.25	752	3530	14011	2018	5781	550	1458.5	2666	773	1230.5
K02647	21592.5	11511.7	8347	10197.8	12604.2	1938.67	15440.7	5854.66	9507	10327.2	1255	3079	4099.5	5059	5850	3618.5	9747.5	15313	14403	14752.5	2330	8515.84	11281	6154.75	10142.8	29392	14247.9	7341.45	23292	14413.5	1632.5	4302.34	4550.17	3821.5	7876.75
K02650	131615	113081	14897.9	99713.8	58494.1	118441	138877	31308	91256.9	57597.2	49493	45786.9	13782.4	45890.2	22306.2	150474	127198	33928.8	144055	65586	80444.7	101590	30641.2	80286.3	36059.8	154847	104441	55559.2	142185	61227.7	76783.5	72734.9	22304	64464.2	21530.3
K02651	41325	12513.7	151.5	12979	78.5	5027	3947	740	1698	1225	1304	878	1755	1852	681	22901	7608.5	2322	9857	1282.67	1558	1552.5	2015	465	939.33	72446	22404	2134.67	20436	10144.3	48.5	242	1171	162	737
K02652	106701	91206	51160.7	98128	85723.8	104254	132058	121250	107736	119602	42889.1	42335.4	36328.8	50179	43241.4	126497	110499	129319	135059	99521.4	76472.8	97069.9	68679.9	82849.8	58530.9	127049	88647.1	90914.3	123382	75316.1	62679.1	56961.2	45574	65769.3	44025.1
K02653	107321	92132.4	50287.2	99386.1	86867.1	105606	136582	118018	108674	123507	43424.8	43318.1	35573.2	50978.1	43728.3	127850	112675	126038	136607	99804.3	77388.7	99801.6	68772.1	84550.4	59605.9	127742	90297.6	88746.3	125863	76080.1	62839.2	57472.3	44523	65643.7	44190.1
K02654	128810	132562	77939.1	128326	136558	160542	216000	157155	172168	168255	49981.8	60300.3	37447.3	67537.9	60483.9	149450	168031	166890	217905	159997	88699.7	130877	63274.4	119878	84533.9	154713	142894	119428	202034	154707	70299.1	75772.1	47678.7	95287.7	71108.6
K02655	94403	73384.1	9176	61257	37149.2	129137	143888	12723	70416.2	45468.8	52449	45590.4	4096.5	32725.4	16870.4	166179	135193	18737	121529	57994.7	96071	122694	9757	70109	28223.3	192188	124986	18610.7	126208	57190.3	74221	62821	6964	45108	14805
K02656	95774.5	58645	12738.5	56147	33193	113357	94539.5	11719	48440.8	36200.2	46894	30149.1	3958.25	27918.6	14122.6	141497	86608	16616	91354	41555	85458	76354	8110	56460	22487	145338	72020	17418	89414	38824	69575	43946	6685	38952	10270
K02657	56411	24648.5	8467.5	26659	22541.5	62834.5	37759.5	10711	20712	23506	28124.5	13432.5	3958.5	14767	10681.5	90138	39383	15966.5	49595	30090	51249.5	30050.5	7672.5	28038	15270.5	84356	33682.5	16743.5	44578	29039.5	41177	14351.5	6317	20126	5743
K02658	56411	24648.5	8467.5	26659	22541.5	63764.5	39474.5	10986	20985	25073	28124.5	13594.5	3958.5	14767	10681.5	90138	39743	15966.5	49595	30090	51249.5	30407.5	7672.5	28038	15270.5	84356	34006.5	16743.5	44578	29039.5	41177	14450.5	6317	20126	5743
K02659	56395	24541	8196	26659	22284	62815	37583	10287	20712	23225	28114	13360	3757	14767	10512	90108	39147	15161	48494	29654	51236	29914	7348	28038	15101	11982	11256	15634	24153	19194	41171	14320	6206	20126	5659
K02660	56411	24648.5	8467.5	26659	22541.5	63764.5	39129.5	10986	20985	25073	28124.5	13432.5	3958.5	14767	10681.5	90138	39383	15966.5	49595	30090	51249.5	30050.5	7672.5	28038	15270.5	84356	33682.5	16743.5	44578	29039.5	41177	14351.5	6317	20126	5743
K02662	98101	71246.2	11844.8	50611	37305.3	89858.7	87741.7	17281.7	41495.8	43850.4	38629	28296.1	4446.5	23735.6	14613.6	119418	80157	17282.5	78241	42678	71045.5	70728.5	8768.5	48192	24484	118382	67250.5	20014.5	75289	46266.5	57951	42603	8577	33515	12174
K02663	97750.5	69359.2	9696	50123	35262.3	89694.2	84673.2	13363.7	40968.8	36910.9	38411.5	27294.1	4147.75	23717.6	14294.6	119378	78634	17234.5	78241	41674	70939.5	68922.5	8380.5	48192	22835.5	118012	64241.5	19580	75289	44478.5	57868	39895.5	6768	33100	10509
K02664	75770	52292.7	16947.2	44654	36946.8	89734.2	88380.2	29027.7	41577.8	44572.9	38411.5	27679.1	6733.75	23908.6	16025.6	119413	80915	29696.5	78724	46541	70959.5	69894.5	16885.5	48705	26702.5	118018	64845.5	19720	75289	44523.5	57881	41061.5	10827	33717	12562
K02665	75754	51210.2	8858	44239	30818.8	89566	83841	11599	40968.8	35868.2	38401	27221.6	3946.25	23717.6	14002.6	119348	78443	16507	78241	41238	70926	68786	8056	48192	22341	117766	63849	17281	75289	38672	57852	39830	6657	33498	10248
K02666	77114.3	60384.2	40049.8	62106.4	63711.5	90555	95617.2	59963.8	62241.5	73193.9	39122.8	32433.4	19625	29315	28634.8	120479	90121.5	65289.8	90795.1	70288.4	72340.2	82124.5	45097	60421.7	43504.3	118529	68220.7	33070.8	76771.5	48642.5	58105.8	43646.8	24179.7	42658.7	22803
K02667	75770	51317.7	9129.5	43681	28329.3	88655.5	82647.5	11748	40695.8	34586.2	38411.5	27294.1	4133.5	23717.6	14174.1	119378	78634	17234.5	78241	41674	70939.5	68949.5	8380.5	48192	22510.5	117388	62379.5	17631.5	73069	38931.5	57675	38637.5	6708	32599	10316
K02668	75770	51317.7	9129.5	44239	31076.3	88655.5	82647.5	11748	40695.8	34582.2	38411.5	27294.1	4133.5	23717.6	14172.1	119378	78634	17234.5	78241	41674	70939.5	68922.5	8380.5	48192	22510.5	115470	63779.5	17853.5	59197	38979.5	57858	39861.5	6768	33498	10332
K02669	107646	89653.4	46159.8	80454.2	82393.7	108764	134956	121091	94725	127910	44906.1	43377.4	37173.8	50556.5	47972.1	127191	107955	113119	115762	99345.9	76933.2	95698.2	60383.8	72618.4	55528.8	125513	87841.6	91930.7	106466	82947.1	60608.6	55751.6	43620.2	59088.7	40853.1
K02670	100190	85555.4	17238	66290	53839.6	121650	141051	22500	65895.6	61639.4	50797	44412.2	7622.5	34951.2	23805.2	155891	128657	31943	113242	70118	94174	115549	15797	72324	39172	158702	103842	33709	112979	66568	78114	70385	12993	50391	15320
K02671	67008	35911.7	8488.25	35530	22793.8	79014.5	62039.5	11665	36064.8	29602.2	34275.5	19598.1	3972.75	19007.6	12204.1	107729	57086	16322.5	64237	35215	69026.5	62888.5	8159.5	38393	17518.5	84356	33682.5	16743.5	44578	29039.5	41177	14351.5	6317	20126	5743
K02672	75443	49196.2	8698	43681	28071.8	89173	80257	11372	40357.8	32764.2	38401	27194.6	3946.25	23717.6	14002.6	119348	78341	16507	78241	41238	70926	68748	8056	48192	22341	117386	61449	17059	73069	38624	57615	38581	6585	32563	10232
K02673	24348	34365.2	8366	22017	23000.8	32001	57246	10876	24889.8	25751.2	12396	17207.6	3676.25	11233.6	9802.6	36463	50267	15410	34929	28852	23201	46777	7727	24102	16819	40895	40064	16399	37630	27896	20208	30575	6324	16420	5062
K02674	75788	51384.7	9428.5	44239	31939.3	78857.5	66423.5	11849	35248.8	33110.2	32962.5	20356.1	4040.75	18573.6	12811.1	119378	78634	17234.5	78241	41674	70711.5	64318.5	8293.5	45376	21572.5	108436	55268.5	18759	67153	43899.5	51315	26858.5	6496	28086	8557
K02676	75754	51163.2	8858	44239	30818.8	89566	83771	11599	40968.8	35868.2	38361	27181.6	3937.25	23698.6	13993.6	119348	78341	16507	78241	41238	70926	68748	8056	48192	22341	115450	63677	17281	59197	38672	57852	39805	6657	33498	10248
K02679	19465	6290.84	38	9281	188.1	23791	10768.5	120	7472	332	8493	2954.5	12	4201	120	22149	8267	109	13113	317	14532	7606	54	8268	146	27572	8245.6	152.2	14125	152	11723	4141	30.17	5454	22
K02680	19465	6290.84	38	9281	188.1	23791	10768.5	120	7472	332	8493	2954.5	12	4201	120	22149	8267	109	13113	317	14532	7606	54	8268	146	27572	8245.6	152.2	14125	152	11723	4141	30.17	5454	22
K02681	19465	6290.84	38	9281	188.1	23791	10768.5	120	7472	332	8493	2954.5	12	4201	120	22149	8267	109	13113	317	14532	7606	54	8268	146	27572	8245.6	152.2	14125	152	11723	4141	30.17	5454	22
K02682	19465	6290.84	38	11429	188.1	24992	10768.5	367	7472	332	8493	2954.5	12	4201	120	39736	25970	135	27755	5442	14532	7606	54	8268	146	27572	8245.6	152.2	14125	152	11723	4141	30.17	5454	22
K02683	0	0	0	0	0	0	0	0	0	0	0	0	30	0	12.5	0	0	766	0	269.5	0	0	221	0	58.5	0	0	139	0	61	0	0	0	0	0
K02686	86265	41013	8072	48488	26830.9	103541	68701.5	10794	40046.8	28272.2	42421	21788.1	3653	25222.6	12327.6	138710	84700	16142	89936	39422	84626	74316	7905	55512	20700	112605	42157.6	16251.2	66007	33135	68704	41913	6472.17	37109	9433
K02687	177840	138987	135935	164991	163377	254178	287665	244456	200697	217079	105596	88101.7	63524.4	79759.3	73782.3	295016	236894	229155	216576	175424	172799	205023	154631	156008	114066	228440	150907	181864	190817	137929	106473	88589.4	81304.5	99293.4	75845.3
K02688	0	0	0	0	0	27.5	1653.5	9638.5	0	219.5	0	0	0	0	0	0	45	78	1101	0	0	0	0	0	0	72372	22327.6	552.2	20425	9538	0	0	0	0	0
K02742	19465	6290.84	38	9281	188.1	23791	10768.5	120	7472	332	8493	2954.5	12	4201	120	22149	8267	109	13113	317	14532	7606	54	8268	146	27572	8245.6	152.2	14125	152	11723	4141	30.17	5454	22
K02744	23791.8	23506.1	24162.8	10057	17365	58448	70523	27252.5	43336	34199.8	27227	25196	11754.5	6921	11889	72949.5	66812.5	35318	17154.6	29410.5	37677	46993	16048.5	11696.6	14845.2	18226.8	17615.8	28618.2	10940	15648	7879.58	9136.25	9796	4249.8	7486.5
K02745	59	908.75	5412.5	499	2610.5	193	2824	8739	2825	6741	41	1072	3104	1434	1500	98	2149	9213	1049	4109	39	704	2808	373	1504	69	381.6	3356.2	313	1941	32	507	1977	292	1315
K02746	59	908.75	5399.5	499	2610.5	193	2824	8739	2825	6741	41	1072	3104	1434	1500	98	1861	9213	1049	4109	39	704	2808	373	1504	69	381.6	3347.2	313	1941	32	507	1977	292	1315
K02747	59	908.75	5412.5	499	2610.5	193	2824	8739	2825	6741	41	1072	3104	1434	1500	98	2149	9213	1049	4109	39	704	2808	373	1504	69	381.6	3356.2	313	1941	32	507	1977	292	1315
K02750	6477	27795	20772	36436.2	30061.5	3438	11876.8	27170.8	34134.5	24355.2	1280	5569.33	8411.75	15711.9	9656.08	5168	37613	29685.8	41333.8	22769.8	3711	26831	22315	29094	18810	5201	13673.6	12299.2	37877	16142	3557.33	13656.3	13220	25879	15344.7
K02753	299	839	350	0	0.43	0	0	0	0	2	168	300	313	0	2	0	0	0	0	0	0	0	0	0	0	0	3.6	15.2	0	0	10	729	325	0	0
K02757	48913	67741.8	49802.8	41078.2	68474.7	134668	113182	74390.9	121479	101256	10295.2	16621.7	14264.3	20703.8	25978.7	44056	89136.5	79956	90075	81921.5	23039	59433.2	27227.5	63383.6	50863.7	46323	69731.8	82022.2	128399	125346	10057.8	27323.2	20618.5	53861.6	39467.3
K02759	76909	60216.1	46882	53945	37720.4	149276	103092	32623.5	73981	44397.2	43255	33863.8	21921.5	28014	23048	111059	82746	58425.5	63253	44030.5	54398	56320.5	30870.5	33823	24818.2	63951	40215.8	65656.7	57423.8	38007	30554.2	24144.5	22610	30155.8	22146
K02760	105159	71944.1	51709	85695	53322.8	184874	125552	37721.5	113599	59185.2	57359	40777.8	23875.5	44651	28698	152849	101173	65846.5	110968	59386.5	72086	70680.5	33604.5	54680	34472.2	101045	57501.8	71692.7	103174	54941	46635.2	33139.5	25508	51418.8	31612
K02761	106184	72640.9	66316.5	108429	67674.4	214870	184608	46055.9	144683	81349.6	82868	63936.2	36025.8	61244	41697.2	223701	163715	101669	157609	91541	110491	118359	55108	82037.8	53169.8	119349	77461.1	98369.2	147071	75464	55500.5	43980	34326	71543.6	42590.5
K02763	0	0	0	0	0	0	0	0	0	0	51	1265	1396	33	56	144	3337	5248	99	153	31	1036	821	9	29	108	2717	4958	0	115	50	1058	1154	27	39
K02765	5518	27945	25197	32460.2	30660.9	7766.5	30124	76344.2	53841.5	55124.8	2088	7750	17336.8	22562.2	14125.8	5226	46013	60339.8	48724.8	29563.8	3522	30569	41198	13232	20292	3796	15359	37356	25677	9810	3601.33	17485	29750	26515	19301
K02768	7532	10237.8	10822.2	11115.8	16388.8	61837	31021.5	33980.8	55200.5	27739.2	4066.25	6914.25	10010.8	19067	11803.2	3028	12206.2	43085.4	8433.6	20541.6	2124.5	5509.25	9119.25	3723.75	8246.75	4069.6	5734.8	13706.8	10307.8	14173.4	2778.08	4092.5	5598	8971.5	8781.1
K02769	2070	2957	2964	1820	4458	27943	6293	0	7064	68	1158	1852	2042	988	2381	186	1259	5391	1967	4197	85	1010	2303	857	1833	155	1202	4169	1401	3094	22.33	153	571	0	691
K02770	97696.4	95615.4	65133.3	131873	102309	211918	232545	165843	196909	160377	65244.5	69285.8	42267.3	71126.7	55850	171426	176379	163773	185101	131636	88774	124450	78688.8	112864	77591.3	104129	98790	103635	171701	97710.9	42172.2	50305.5	51122.2	94524.8	59294.1
K02771	21992.8	18444.8	2814.25	6981	4436	55051.5	57641.5	4689.5	7879	12886.8	25771	21648.8	398	4023	5472	68881	57638	1557	11400	12826	36362	40888	882	9665	7044.75	14541.8	10701.2	2621.5	1283	3305	6693.25	6019	1615	1075	1809.5
K02773	28938.8	14408.1	22043.6	16712.8	14597.8	39936.5	28080.5	27636	17707	14233.2	18773	11524.8	14434	7267	8483	69531	30363	40874	26039.6	17766	20999	16680	25115	13536.6	13741.8	43958.8	22577.8	33881.7	21401	17533	19681.6	10807	7801	10904.8	6568.5
K02774	28938.8	14408.1	22043.6	16712.8	14597.8	40106.5	29841.5	32833	19423	18247.2	18773	11615.8	14715	7267	8581	69531	30666	41814	26039.6	18187	20999	16854	25398	13536.6	13959.8	44052.8	23290.2	35695.5	22601	18922	19681.6	10807	7801	10904.8	6568.5
K02775	30091.5	18563.6	25818.2	17433.8	18842.8	42997.2	35895.2	34352.7	48002	25547.9	19038	12275.1	15727.2	7360	9719.4	70549.2	32441	43076.8	25143.6	18689.2	21568	19527	29626	14627.6	16395.8	45134.8	24557.8	36952.7	23457	20585	20147.2	12127.8	9278.8	11620.2	7663.1
K02777	51534.5	42262.1	14830.8	50064.2	22571.4	61773.2	46782	34642.7	61872	29783.7	24152.2	15696.3	11633.2	26442.2	12826.6	70116.5	72217.7	54772.4	67485.6	31300.1	34720.5	42525.2	9559.75	33458.8	11345.2	64363.6	31508.9	18937	61491.3	20435.4	28736.4	23994.1	8677.17	31499.5	13263.8
K02778	0	0	0	0	0.43	0	0	0	0	0	0	0	0	0	0	0	0	0	0	0	0	0	0	0	0	0	0	0	0	0	0	0	0	0	0
K02779	91086.4	43451.1	14714.1	36284.8	11838.1	118596	95204	16994.9	24155.2	23615.2	53452	37697.8	9745.3	16514	10780.2	141471	89348	26137.5	38074.6	23479.5	72571	62643.5	13814.5	23294.4	12641.2	75595.8	31403.8	20394.7	31277	10963	43554.9	19606.5	6163.17	15469.8	4672.5
K02781	26237.5	23329.7	27159.5	37785.5	41827	31043	16863	34246	31175	26392	1921	3996.66	9605.5	11293.2	9236.83	27841	18231	38150.5	23261.1	28402.5	3558	12170	33493	26648.6	25524	3808	4568.6	5862.2	2579	4492	2438.33	5194	19087	21552.8	18026
K02783	24791.5	25624.3	17662.5	48338.5	36711	1462	13986	62613	44954	42785	904	4541.32	12357.5	14731.8	10974.2	47698	24150	30909.5	21828.7	21237.5	2474	12856	25966	19517.2	17934	2804	4165.2	9424.4	1270	4960	1792	5016	21736	15971.6	18396
K02784	22994.7	13054.4	7060.92	38108.4	14354.9	29590	27738.2	29364.3	46642.3	24058.7	10394.2	8155.75	7800.41	22516	11058.8	25410	18599.9	36285.7	51234.6	20478.1	16784.2	13940.9	6406.92	27543.8	8311.41	31655.3	16032.4	10925.7	52282.8	15740.1	14669.8	9939.17	5679.17	27395.2	10635.8
K02786	25685.3	24873.6	12250.1	32275.8	14180.3	66839.5	73857.5	16390.5	15765	20345.8	31191	28663.8	9228	7295	12460	82857	72791	26180	47840.6	27722	43810	51441	13947	28331.6	14229.8	14913.8	16125.2	20741.5	38088	13311	6912.58	7922	5772	16014.8	5878.5
K02788	25685.3	24927.6	12237.1	32275.8	14180.3	66839.5	73857.5	16390.5	15765	20345.8	31191	28663.8	9228	7295	12460	82857	72791	26180	47840.6	27722	43810	51441	13947	28331.6	14229.8	14913.8	16125.2	20732.5	38088	13311	6912.58	7922	5772	16014.8	5878.5
K02791	29215	9690.42	11838.5	47127	14640.3	12823	28514	31524	78997	40405	16091	10616.7	5124	39611.7	13369.3	42309	18432	5101	81341	15111	18685	12952	2046	20802	9649	38114	20103.6	3850.2	69741	19832	18227.3	10581	3745	42644	17733
K02793	27950.3	31116.6	29855.6	15453.8	22282.8	98113.5	91514.5	53523.5	29405	42955.8	32235	30087.8	16320	7551	15179	85799	76803.5	53561	19744	33793	45240	56156.5	30806	15419	19910.8	17997.2	20552.2	37686	14121	23976	7013.08	10110	13464	4566	7329.5
K02794	143352	137683	79950.4	87800.6	79356.3	309642	320811	146419	165219	164716	116897	98355.6	43420.6	48768.7	54212.7	328526	293070	141328	133299	132773	170288	213366	74986	99402.8	81321.2	163775	112111	113179	175359	126000	49855.9	54217.3	41237.2	55766.6	44658.2
K02795	136006	124173	64751.4	85356.6	66257.3	292166	287012	84304.3	133015	110188	114594	94147.6	35515.6	44278.7	44383.7	314451	276020	115899	124221	110822	164132	196154	53931	82193.8	63082.2	150413	95752.4	97512.7	142025	89580	49115.2	46400.3	28537.2	45682.6	32460.2
K02796	113768	103129	48488.7	76642.6	54745.3	236898	226127	70274.8	122799	90450.3	88769	71733.8	27913.6	39419.7	35769.7	245385	215464	92233	109944	89157	127635	152592	42218	71442.2	51137.5	135790	84027.1	79790.2	134831	81337	42365	39508.3	21370.2	44175.6	27993.7
K02798	3143	5829.67	419	2536	2667.5	27943	6381	2852	7064	70	1301	1562.66	191	467.67	1012.33	1720	4183	15453	955.6	2607	808	1701	329	1842.6	1088	1528	3073.6	3558.2	3374	3260	889	2585	306	2407.8	1692
K02800	3341	4736.67	7749	14632.2	13241.4	29843	14540.5	31652.8	20792.5	23312.2	1515	2443.66	5450.75	4593.92	5538.08	23870	11717	12272.8	19272.3	11259.8	1237	5643.67	10589	9758.6	8870	28485	10220.2	4577.4	15108	3480	898	2680.67	11909	8147.8	9781
K02802	11119.5	14190.5	20039.5	9592.83	25744.5	16765.7	30390	39978	33122	41641	3001	4046	4931	4835.5	9983	14131.3	18749.7	35098.3	33005.7	43529.3	6746	12719	9947.67	14466	17530.7	14947	18638.8	40652	40768.2	50231	1687	4968	10996	11621	15254.3
K02803	22167	27547	27525	19178.3	40307	33408.3	59980	58259	65907	71539	6002	8155	6832	9682	16644	28292.7	38501.3	70211.7	66133.3	89461.7	13493	25897	19895.3	28926.3	35260	29906	37923.3	81315	81538.7	101089	3327	9568	15503	23261	26153.3
K02804	57426.5	28847.6	15499.8	52490.2	27746.4	49105	52806.5	49754	67002	53680	25566.2	14819.8	10157.8	29338.5	17182.2	73795	39469.2	55801.4	68382.6	41752.6	36963.5	30254.2	11336.2	45117.8	21581.8	50321.6	33766.9	27746	88849.3	53331.4	28014.1	16109.5	12081	42772.5	22482.1
K02805	251.6	511	621.1	108	343.43	130	328	326.5	0	156.5	17	357.4	797.2	0	97.4	282.2	1881.5	3461.8	171	1079.2	109	877.5	1558	0	181	0	760.6	24.2	0	0	71.1	232.8	290.97	0	156.6
K02806	101319	74201.5	30866	88585	56677.1	124708	137786	80523.2	105788	93107.9	51223	43851.6	23261.2	57291.1	38213.6	144501	111612	96573.8	132455	77463.7	87968	94078	26849	77836.5	38366.5	152057	92163.2	52677.3	130160	69111.3	73552.5	54199.5	18386.7	69602	28873.2
K02810	93105.6	90448.5	76821.8	93705.8	95606.6	147058	162778	110059	132788	118246	60327.2	52254.1	43410.8	48595.9	50123.5	168562	170808	187176	161049	146448	86758.8	117276	79393.2	87376	73570.8	97635.2	68634.2	87831	131372	93680	38838.1	40865.2	40944.7	64855.3	49527.4
K02813	13	103	0	0	0	0	0	0	0	0	0	0	0	0	0	0	0	0	0	0	0	0	0	0	0	0	0	31	0	0	0	0	0	0	0
K02814	13	103	0	0	0	0	0	0	0	0	0	0	0	0	0	0	0	0	0	0	0	0	0	0	0	0	0	0	0	0	0	0	0	0	0
K02815	13	103	0	0	0	0	0	0	0	0	0	0	0	0	0	0	0	0	0	0	0	0	0	0	0	0	0	0	0	0	0	0	0	0	0
K02819	69486.8	34981.7	19740.2	37749.5	20408.2	90323.5	80158.5	12152.9	55342.2	31694.2	39895	28142.8	8022.8	22763	10586.2	107848	72891	24591	61189.6	25403.5	52659	49865	12349	15980.4	14568	46718.2	25164.6	21428.7	39724.2	18684	21668.9	13368.5	8631.5	17677.3	9615
K02821	150798	91514.1	37646.5	122345	74938	189540	192014	65009	154118	89626.2	84801	62971.6	18171.2	66739.1	35505.6	264060	176910	64554	194498	88533.5	132852	131444	30414.5	88443.9	49150.8	183958	94711.2	38084.4	174388	70564.5	75726.7	52365.5	12465.7	69855.8	26150
K02822	77887.5	41103.3	26321.8	67427.8	41752.8	106830	111166	69759.5	128791	67103.8	47616	37345.2	16336.5	38824	22398	124073	94318	53757.5	102647	51874.5	62139	64430.5	24414.5	38125.3	28899.2	39574	24959.6	19223.2	70859	29162	17321.7	12628.5	6428	33654.6	14818
K02823	38673	63758.9	125982	44438.6	110818	115738	166020	238773	74874.2	159594	37807.6	49392.1	63008.2	26765.6	50265.7	97218.9	124272	220679	54982.1	121531	53233.8	104400	148735	43574.5	80123.7	25053.4	53191.6	168651	33164.1	77219.3	11207.8	30554.7	74072	23173.8	48109.5
K02824	95951.5	96432.6	111646	73865.1	104032	161150	216953	208328	105742	160479	68806.1	68274.7	52234.9	45607.7	53305.8	184528	183975	205095	112353	129861	99431.3	149131	122292	76295.9	79507.3	116457	93732.2	118260	87146.1	76431.5	53002.8	62355.6	58707.6	48011.9	50902.5
K02825	176997	128059	98225.8	157599	141988	248953	283232	163207	208220	192882	103162	80150.1	49155.3	59090.2	61837.5	269593	222770	197845	200013	174890	161419	176814	92464.4	158307	99450.2	202302	142106	154353	170799	141326	87776.3	64044.3	63077	83942.3	60180.1
K02826	0	0	0	0	0	27943	6293	0	7064	70	0	0	0	0	2	0	0	0	0	0	0	0	0	0	0	0	0	0	0	0	0	0	0	0	0
K02827	0	0	0	0	0	27943	6293	0	7064	70	0	0	0	0	2	0	0	0	0	0	0	0	0	0	0	0	0	0	0	0	0	0	0	0	0
K02828	0	0	0	0	0	27943	6293	0	7064	70	0	0	0	0	2	0	0	0	0	0	0	0	0	0	0	0	0	0	0	0	0	0	0	0	0
K02829	0	0	0	0	0	27943	6293	0	7064	70	0	0	0	0	2	0	0	0	0	0	0	0	0	0	0	0	0	0	0	0	0	0	0	0	0
K02834	198825	183884	172054	191092	211467	285063	377933	313884	257895	287080	111928	109624	79578.9	92628.2	93808.8	317162	303241	298231	286364	244894	185615	251019	178576	188357	146274	253339	209221	252772	255141	212298	112274	109916	99670.6	121952	99067.3
K02835	198825	184352	173023	191092	209751	285063	379451	315505	257895	288130	111928	110123	80162.9	92555.2	93459.3	317162	303897	300292	286364	246135	185615	251357	179202	188357	146654	253339	209447	254953	255141	212690	112274	110457	100251	121952	99579
K02836	199307	184880	173157	194940	210291	285063	378178	315498	257895	288130	111928	109738	80162.9	92555.2	93459.3	317162	303475	300287	286364	246135	185615	251219	179202	188357	146654	253339	209447	254944	255141	212690	112274	110101	100251	121952	99551.3
K02837	174295	126753	117327	143410	134066	246346	256290	185461	164997	173448	103121	78680.5	46075	60938.2	56743	292016	216654	156704	196052	146856	170736	189532	122357	147321	102339	221283	125837	109802	149520	99080	102306	74760.3	55006.1	80032.9	51307.3
K02838	198825	184099	173010	191092	209751	285063	378063	315498	257895	288130	111928	109684	80162.9	92555.2	93459.3	317162	303355	300287	286364	246135	185615	251100	179202	188357	146654	253339	209339	254944	255141	212690	112274	110068	100251	121952	99551.3
K02839	22315.8	23427	2004	36570	14598.9	35597	45034	2829	47556	18751	5522	4359	282	10083	5187	37389.8	31795	1665	30600	13202	18752	20532	1843	32030	11035	42046	34213.6	1832.2	29714	19148	19334	18967	958	19513	7091
K02841	72705.8	52839	35009.3	59408.9	56942.1	83731.5	95029.2	48594.8	69753.5	62594.4	45589.8	28489.4	12112.5	32812.5	22265.8	119423	70769	55976.2	97119.1	59099.8	82841.2	78705.5	36966.5	71049.7	38507.5	139106	66059.8	12661.4	91063	29051.2	55422.3	40140.8	18464.7	48530.7	27867
K02843	94244.3	69178	52541.2	106286	83488.9	118760	126913	117006	132712	115222	47728.7	40983.7	32166.2	63771.2	44943.7	139250	106351	145691	152823	110986	84886.8	91969	56294	94045.8	54909.7	142406	78111.8	47522.3	134108	57163.7	70358.8	53074	33387.3	79301.3	50481.8
K02844	779	1697	499	1236	3080.43	981	2825	3203	5557	5278	601	1612	1908	5173	4612	1259	3741	3346	11438	7323	468	1807	1058	3802	2468	1341.5	2571.2	4223.9	7444	10609	593	1574	1333	5494	4325
K02846	0	0	0	0	0.43	0	0	0	0	0	0	0	0	0	0	0	0	0	0	0	0	0	0	0	0	0	3.6	15.2	0	0	0	0	0	0	0
K02847	25996.8	15909.6	13712	20459.2	19973.2	29993	23467	10410.8	12573.5	15418.2	11832.5	7577	6081.25	8624.25	9400.25	32594	23714.2	21851.7	25268.3	26754.3	19198.2	18105.8	15218.8	20913	17765.5	40042.6	20964.9	23302.5	40669.8	23243.9	16090.2	11343.8	13797.2	15783.2	7956
K02848	0	0	0	0	0	0	0	0	0	0	0	0	0	0	0	0	0	0	0	0	0	0	0	0	0	0	14.4	60.8	0	0	0	0	0	0	0
K02849	7612	15036.2	3720	15169	17100.2	20381.5	40736.5	4603	23454.8	10614.2	6848	8804.1	2466	16170.6	7930.6	30617	43211	7788	40915	20585	2190	6533	1678	13775	6248	34147	30146.6	3402.2	36029	15587	17145	25867	1738.17	18899	9760
K02850	1018	3472.5	9798.5	4379.5	6867.66	3726	9676	28249	17018	23220	2228.5	5153.5	13227.5	10854	13428.5	2832	9102.4	64704.8	6217.2	22007.2	729	3530.5	8688.5	3293.5	4461.5	987.2	3084.4	13067.2	4143.6	6430.8	1671.5	3963	7976	9383	8804.2
K02851	87256.6	67753.3	72914.3	61087.9	93064.8	143216	185337	122390	99780.9	127134	54494.1	53367.3	31216.6	29761.2	39019.4	148882	123564	116173	115707	115029	78196.7	95225.5	62294.7	66227.9	62740.1	99584.1	91189	108498	103124	96078.2	36914.9	35565.1	41137.3	43128.5	44216.5
K02852	0	3085	0	0	0.43	0	0	3798	0	2322.25	0	1525	1210.5	0	906.25	0	927.5	4052.75	0	2012.75	0	1063.5	2651.25	0	1432.75	0	3.6	15.2	0	0	0	401.5	1030.17	0	758.5
K02853	0	0	0	0	0.43	0	0	0	0	0	0	0	0	0	0	0	0	0	0	0	0	0	0	0	0	0	3.6	15.2	0	0	0	0	2.17	0	0
K02854	0	0	0	0	0.43	0	0	0	0	19	0	0	0	0	0	0	0	0	0	0	0	0	0	0	0	0	3.6	15.2	0	0	0	0	0	0	0
K02855	0	0	0	0	0.43	0	0	0	0	19	0	0	0	0	0	0	0	0	0	0	0	0	0	0	0	0	3.6	15.2	0	0	0	0	0	0	0
K02856	286.6	2706.25	8991.85	1053.5	6047.93	105	2732	6095	0	2868	47	930.4	2768.2	154	1907.4	244.2	2860.5	11749.8	590.5	5247.7	136	2672.5	7061	823.5	4496	177	1488.6	7655.2	316.5	3671.5	3453.6	2490.8	2873.8	556.25	2240.35
K02858	21619	26516.7	7326.5	10653	2742.6	36050.5	51089.3	8266	10977	4358	9860.5	15020.7	4187.5	4974	1641	24755	40354	16051.5	10800	4044.5	22052.5	30159.5	5545.5	10065	1996	13957	31421.1	12305.7	3472	4710.5	16647	16212.8	3238	6408	1450.67
K02859	1905	1828	73	500	1045	27943	6293	0	7064	68	1085	1230	92	380	588	2901	3274	231	1194	1435	1321	2061	94	581	703	0	0	0	0	0	0	0	0	0	0
K02860	198618	184008	173010	191092	209751	285063	378063	315498	257895	288130	111809	109509	80162.9	92555.2	93459.3	316245	301679	294627	283204	245092	185615	251100	179202	188357	146654	253339	209339	254944	255141	212690	111266	109801	99672.6	121490	98783.3
K02862	0	0	0	0	0	0	0	0	0	147	0	0	0	0	2	0	0	0	0	0	0	0	0	0	0	0	0	0	0	0	0	0	0	0	0
K02863	198825	184099	173010	191092	209751	285063	378178	315498	257895	288130	111928	109738	80192.9	92555.2	93471.8	317162	303475	301053	286364	246405	185615	251219	179423	188357	146712	232454	191595	255083	242817	208434	112274	110101	100251	121952	99551.3
K02864	198825	184099	173010	191092	209751	285063	378178	315498	257895	288130	111928	109738	80192.9	92555.2	93471.8	317162	303475	301053	286364	246405	185615	251219	179423	188357	146712	253339	209440	255035	255141	212751	112274	110101	100251	121952	99551.3
K02866	0	0	0	0	0	0	0	0	0	0	0	0	30	0	12.5	0	0	766	0	269.5	0	0	221	0	58.5	0	0	139	0	61	0	0	0	0	0
K02867	198514	182051	172850	190534	207004	277271	354878	314950	254593	284973	111839	109494	80154.9	92420.2	92607.8	317162	303475	301053	286364	246405	185424	250604	179334	188053	145346	252941	207118	254861	252921	212703	112091	108877	100191	121053	99535.3
K02869	0	0	0	0	0	0	0	0	0	0	0	0	30	0	12.5	0	0	766	0	269.5	0	0	221	0	58.5	0	0	139	0	61	0	0	0	0	0
K02871	198825	184099	173010	191096	209765	285063	378178	315498	257895	288130	111928	109738	80192.9	92555.2	93475.8	317162	303475	301053	286364	246411	185615	251219	179423	188359	146717	253339	209447	255083	255141	212751	112274	110101	100251	121952	99551.3
K02874	198514	182051	172850	190534	207004	284670	374664	315271	257284	285026	111839	109494	80154.9	92420.2	92607.8	317162	303475	301053	286364	246405	185424	250604	179334	188053	145346	252941	207118	254861	252921	212703	112091	108877	100191	121053	99535.3
K02875	0	0	0	0	0	0	0	0	0	0	0	0	30	0	12.5	0	0	766	0	247.5	0	0	221	0	40.5	0	0	139	0	61	0	0	0	0	0
K02876	198514	182051	172850	190534	207004	277271	354878	314950	254593	284973	111839	109494	80140.7	92420.2	92607.8	317162	303475	301053	286364	246405	185424	250604	179334	188053	145346	252941	207118	254861	252921	212703	112091	108877	100191	121053	99535.3
K02877	0	0	0	0	0	0	0	0	0	0	0	0	30	0	12.5	0	0	766	0	269.5	0	0	221	0	58.5	0	0	139	0	61	0	0	0	0	0
K02878	197843	180575	172597	189816	204168	277271	354878	314950	254593	284973	111839	109494	80110.7	92417.2	92595.3	317162	303475	300287	286364	246135	185424	250604	179113	188053	145288	251848	205034	252255	247046	208802	112091	108877	100191	121053	99535.3
K02879	198825	184099	173010	191135	209751	277664	358392	315177	255204	288077	111928	109738	80162.9	92589.2	93459.3	317162	303475	300295	286461	246135	185615	251224	179202	188422	146654	253339	209447	254944	255141	212690	112274	110101	100251	121970	99551.3
K02881	198514	182051	172850	190534	207004	284670	374664	315271	257284	285026	111839	109494	80154.9	92420.2	92607.8	317162	303475	301053	286364	246405	185424	250604	179334	188053	145346	252941	207118	254861	252921	212703	112091	108877	100191	121053	99535.3
K02883	0	0	0	0	0	0	0	0	0	0	0	0	30	0	12.5	0	0	766	0	269.5	0	0	221	0	58.5	0	0	139	0	61	0	0	0	0	0
K02884	198825	184099	173010	191092	209751	285063	378178	315498	257895	288130	111928	109738	80162.9	92559.2	93459.3	317162	303475	300287	286380	246135	185615	251219	179202	188370	146654	253339	209447	254944	255141	212690	112274	110101	100251	121952	99551.3
K02885	0	0	0	0	0	0	0	0	0	0	0	0	30	0	12.5	0	0	766	0	269.5	0	0	221	0	58.5	0	0	139	0	61	0	0	0	0	0
K02886	198825	184099	173010	191092	209751	285063	378178	315498	257895	288130	111928	109738	80192.9	92555.2	93471.8	317162	303475	301053	286364	246405	185615	251219	179423	188357	146712	253339	210465	255083	255141	212751	112274	110101	100251	121952	99551.3
K02887	198825	184099	173010	191092	209751	285063	378178	315498	257895	288130	111928	109738	80162.9	92555.2	93459.3	317162	302548	296234	286364	244123	185615	250156	176551	188357	145221	253339	210465	254944	255141	212690	112274	109699	100251	121952	98792.8
K02888	198825	184088	172942	191076	209609	285063	378178	315498	257895	288130	111928	109738	80133.9	92555.2	93459.3	317158	303456	300106	286333	245929	185612	251205	179118	188341	146533	253326	209433	254692	255116	212357	112271	110094	100193	121941	99439.8
K02889	0	0	0	0	0	0	0	0	0	0	0	0	30	0	12.5	0	0	766	0	269.5	0	0	221	0	58.5	0	0	139	0	61	0	0	0	0	0
K02890	198514	182051	172850	190534	207004	277271	354878	314950	254593	284973	111839	109494	80154.9	92420.2	92607.8	317162	303475	301053	286364	246405	185424	250604	179334	188053	145346	252941	208136	254861	252921	212703	112091	108877	100191	121053	99535.3
K02892	198825	184099	173010	191092	209751	285063	378178	315498	257895	288130	111928	109738	80192.9	92555.2	93471.8	317162	303475	301053	286364	246405	185615	251219	179423	188357	146712	253339	209447	255083	255141	212751	112274	110101	100251	121952	99551.3
K02895	198514	181978	172850	190534	206990	284670	374664	315271	257284	285026	111928	109738	80192.9	92555.2	93471.8	317162	303475	301053	286364	246405	185615	251219	179423	188357	146712	252941	207118	254861	252921	212703	112091	108877	100191	121053	99535.3
K02896	0	0	0	0	0	0	0	0	0	0	0	0	30	0	12.5	0	0	766	0	269.5	0	0	221	0	58.5	0	0	139	0	61	0	0	0	0	0
K02897	166942	138968	118692	131443	140996	208196	254914	195736	178385	186326	77440.8	67844.9	40237.3	59739.6	53205.8	223813	192559	156591	209633	149407	135650	167618	104672	139598	93023.8	231167	168838	161837	201803	163404	100713	84526.6	52869.5	84910.9	60704.1
K02899	198825	184099	173010	191092	209751	285063	378178	315498	257895	288130	111928	109738	80162.9	92555.2	93459.3	317162	303475	300287	286364	246135	185615	251219	179202	188357	146654	253339	209447	254944	255141	212690	112274	110101	100251	121952	99551.3
K02902	208118	194576	176741	194865	215395	299114	398303	328458	283708	311089	114459	112527	80813.9	96666.2	98188.3	328952	315373	310545	294113	262355	191530	260132	179682	201649	158590	265813	222343	263211	294220	246393	113063	112402	101833	132515	107419
K02904	198791	183962	172738	191092	209248	277602	358216	314753	255204	287796	111881	109655	79991.4	91924.4	93254.3	317081	303261	300324	285195	245893	185504	251030	179098	187677	146348	253281	209322	254511	254336	212444	112268	110069	100140	121952	99467.3
K02906	198825	184099	173010	191092	209751	285063	378178	315498	257895	288130	111928	109738	80192.9	92555.2	93471.8	317162	303475	301053	286364	246405	185615	251219	179423	188357	146712	253339	209956	255083	255141	212751	112274	110101	100251	121952	99551.3
K02907	197616	175688	158721	186433	189540	276074	350525	304794	244847	273973	111227	106232	76220.9	87032.2	86769.5	315752	297592	285409	274049	234411	184992	247087	169001	183929	139319	230773	183648	235544	229243	193923	111440	106330	93974.6	115258	92961.8
K02908	0	0	0	0	0	0	0	0	0	0	0	0	30	0	12.5	0	0	766	0	269.5	0	0	221	0	58.5	0	0	139	0	61	0	0	0	0	0
K02909	249550	228802	180789	224560	232558	346987	458544	336070	305856	325757	121142	124177	82035.2	110502	102890	380405	364730	317535	336760	276831	207508	286846	184443	221846	168517	330419	266115	273269	342280	259278	133650	133931	105400	144655	114169
K02910	0	0	0	0	0	0	0	0	0	0	0	0	30	0	12.5	0	0	766	0	269.5	0	0	221	0	58.5	0	0	139	0	61	0	0	0	0	0
K02911	198825	182868	164684	189265	203873	285063	378178	315498	257895	288130	111928	109630	79996.4	92537.2	93132.8	317077	302403	288096	283730	240969	185579	250388	170168	187571	142593	253339	209135	254025	255085	211689	112272	110101	99800.6	121538	99507.3
K02912	0	0	0	0	0	0	0	0	0	0	0	0	30	0	12.5	0	0	766	0	269.5	0	0	221	0	58.5	0	0	139	0	61	0	0	0	0	0
K02913	256156	221986	181681	207900	222714	396339	486928	350366	307460	333956	158822	142451	91787.9	105679	107068	447776	397042	332537	312767	280924	248894	312965	188511	199177	166448	311709	245086	300242	290859	254821	132566	124394	114853	131264	112831
K02914	198021	180968	163674	182242	200471	285031	376787	315074	256218	284132	111647	108429	76419.4	90327.2	89857.8	316392	299437	286807	285471	236725	184664	245730	165335	181260	137547	253199	208210	253536	254600	210304	112068	109236	97750.6	115755	97265
K02915	0	0	0	0	0	0	0	0	0	0	0	0	30	0	12.5	0	0	766	0	247.5	0	0	221	0	40.5	0	0	139	0	61	0	0	0	0	0
K02916	198825	184099	173010	191092	209751	285063	378063	315498	257895	288130	111928	109684	80162.9	92555.2	93459.3	317162	303355	300287	286364	246135	185615	251100	179202	188357	146654	253339	209339	254944	255141	212690	112274	110068	100251	121952	99551.3
K02919	191473	165458	118910	152178	171474	309505	359034	260286	236858	253804	106416	104690	63050.8	84251.3	76206	309522	290988	253165	264408	224054	177016	235340	130477	146190	128733	278361	227081	208469	271840	207429	111852	97605.1	70237.6	96573.7	75911.2
K02921	0	0	0	0	0	0	0	0	0	0	0	0	30	0	12.5	0	0	766	0	269.5	0	0	221	0	58.5	0	0	139	0	61	0	0	0	0	0
K02922	0	0	0	0	0	0	0	0	0	0	0	0	30	0	12.5	0	0	766	0	269.5	0	0	221	0	58.5	0	0	139	0	61	0	0	0	0	0
K02924	0	0	0	0	0	0	0	0	0	0	0	0	30	0	12.5	0	0	766	0	269.5	0	0	221	0	58.5	0	0	139	0	61	0	0	0	0	0
K02926	198825	184099	173010	191092	209751	285063	378178	315498	257895	288130	111928	109738	80162.9	92555.2	93459.3	317162	303475	300287	286364	246135	185615	251219	179202	188357	146654	253339	209447	254944	255141	212690	112274	110101	100251	121952	99551.3
K02927	0	0	0	0	0	0	0	0	0	0	0	0	30	0	12.5	0	0	766	0	269.5	0	0	221	0	58.5	0	0	139	0	61	0	0	0	0	0
K02929	0	0	0	0	0	0	0	0	0	0	0	0	30	0	12.5	0	0	766	0	269.5	0	0	221	0	58.5	0	0	139	0	61	0	0	0	0	0
K02930	0	0	0	0	0	0	0	0	0	0	0	0	30	0	12.5	0	0	766	0	269.5	0	0	221	0	58.5	0	0	139	0	61	0	0	0	0	0
K02931	198825	184099	173010	191092	209751	285063	378178	315498	257895	288130	111928	109738	80192.9	92555.2	93471.8	317162	303475	301053	286364	246405	185615	251219	179423	188357	146712	253339	209440	255035	255141	212751	112274	110101	100251	121952	99551.3
K02933	198825	184099	173010	191092	209751	285063	378178	315498	257895	288130	111928	109738	80192.9	92555.2	93471.8	317162	303475	301053	286364	246405	185615	251219	179423	188357	146712	253339	209447	255083	255141	212751	112274	110101	100251	121952	99551.3
K02935	198825	184099	173010	191092	209751	285063	378178	315498	257895	288130	111928	109738	80162.9	92555.2	93459.3	317162	303475	300287	286364	246135	185615	251219	179202	188357	146654	253339	209447	254944	255141	212690	112274	110101	100251	121952	99551.3
K02936	0	0	0	0	0	0	0	0	0	0	0	0	30	0	12.5	0	0	766	0	269.5	0	0	221	0	58.5	0	0	139	0	61	0	0	0	0	0
K02939	198825	184071	173010	191092	209541	285063	378046	315498	257895	287940	111928	109727	80162.9	92555.2	93459.3	317162	303331	300287	286364	245851	185615	251117	179202	188357	146555	253339	209447	254944	255141	212690	112274	110101	100251	121952	99551.3
K02944	0	0	0	0	0	0	0	0	0	0	0	0	30	0	12.5	0	0	766	0	269.5	0	0	221	0	58.5	0	0	139	0	61	0	0	0	0	0
K02945	199397	176741	157354	188106	203277	285986	370209	293338	254718	274682	112335	106247	66433.5	92929	84887.5	317038	290710	237267	283859	219130	185872	242126	160997	185782	136558	253974	204158	229945	257385	209605	112748	104938	86840.5	121658	94655.4
K02946	198825	184099	172940	191092	208604	285063	378178	315498	257895	288130	111928	109738	80192.9	92555.2	93471.8	316526	302532	300745	260252	240031	185563	251138	179309	178330	143368	253339	209447	255083	255141	212751	112245	109837	100211	116808	99551.3
K02948	198514	182051	172850	190534	207004	277271	354878	314950	254593	284973	111839	109494	80140.7	92420.2	92607.8	317162	303475	301053	286364	246405	185424	250604	179334	188053	145346	232056	189266	254861	240597	208386	112091	108877	100191	121053	99535.3
K02950	198825	184099	173010	191092	209751	285063	378178	315498	257895	288130	111928	109738	80192.9	92555.2	93471.8	317162	303475	301053	286364	246405	185615	251219	179423	188357	146712	253339	209447	255083	255141	212751	112274	110101	100251	121952	99551.3
K02952	198514	181825	172823	190534	206870	277271	354878	314950	254593	284973	111839	109494	80154.9	92420.2	92607.8	317162	303475	301053	286364	246405	185424	250604	179334	188053	145346	252941	207118	254861	252921	212703	112091	108877	100191	121053	99535.3
K02954	209463	192929	174989	196629	213196	326629	403179	331042	289890	308704	115386	113417	80843.9	97256.7	98137.8	328844	316108	313121	294622	263447	191184	259469	180914	201886	156956	265389	221657	268515	292209	246961	112811	111748	103503	132357	109210
K02956	198525	183305	170697	187913	204841	261759	377347	315498	257895	288064	103577	107064	80192.9	89946.2	93453.8	317162	303475	301053	286364	246405	171407	244886	179423	183151	146712	232454	191464	255083	242817	208434	100773	106293	100240	116533	99529.3
K02959	198825	184099	173010	191088	209738	285063	378178	315498	257895	288130	111928	109738	80162.9	92555.2	93455.3	317162	303475	300287	286364	246129	185615	251219	179202	188355	146649	253339	209447	254944	255141	212690	112274	110101	100251	121952	99551.3
K02961	198498	181944	172578	190534	206747	277252	354702	314526	254593	284692	111828	109421	79953.4	92420.2	92438.3	317132	303284	300325	286364	245969	185411	250468	179009	188053	145177	252921	207009	254241	252921	212396	112085	108845	100080	121053	99451.3
K02962	0	0	0	0	0	0	0	0	0	0	0	0	30	0	12.5	0	0	766	0	269.5	0	0	221	0	58.5	0	0	139	0	61	0	0	0	0	0
K02963	198825	184099	173010	191092	209751	285063	378178	315498	257895	288130	111928	109738	80162.9	92555.2	93459.3	317162	303475	300287	286364	246135	185615	251219	179202	188357	146654	253339	209447	254944	255141	212690	112274	110101	100251	121952	99551.3
K02965	191606	168746	172420	187314	209662	277189	354078	314923	252864	284893	111737	108530	80153.9	91490.2	92581.8	317162	303475	301053	286364	246405	185424	249898	179308	187741	145292	253339	209447	255083	255141	212751	112274	110101	100251	121952	99551.3
K02966	0	0	0	0	0	0	0	0	0	0	0	0	0	0	0	0	0	766	0	190	0	0	221	0	18	0	0	139	0	61	0	0	0	0	0
K02967	198825	184099	173010	191092	209751	285063	378178	315498	257895	288130	111928	109738	80192.9	92555.2	93471.8	317162	303475	301053	286364	246405	185615	251219	179423	188357	146712	253339	209447	255083	255141	212751	112274	110101	100251	121952	99551.3
K02968	198825	184099	173010	191092	209751	285063	378178	315498	257895	288130	111928	109729	80162.9	92555.2	93459.3	317162	303475	300287	286364	246135	185615	251219	179202	188357	146654	232454	191595	254944	242817	208373	112274	110101	100251	121952	99551.3
K02970	174731	138664	137618	137422	156752	248933	281849	230886	162840	203202	103903	86702.7	61908.2	62000.4	67290	292376	236469	212957	180375	166261	170902	208306	157658	137652	112765	225041	151227	187162	153688	130676	103660	85993.2	80228.1	77755	67573.7
K02972	0	0	0	0	0	0	0	0	0	0	0	0	0	0	0	0	0	0	0	0	0	0	0	0	0	0	3.6	15.2	0	0	0	0	0	0	0
K02974	0	0	0	0	0	0	0	0	0	0	0	0	30	0	12.5	0	0	766	0	269.5	0	0	221	0	58.5	0	0	139	0	61	0	0	0	0	0
K02977	0	0	0	0	0	0	0	0	0	0	0	0	30	0	12.5	0	0	766	0	269.5	0	0	221	0	58.5	0	0	139	0	61	0	0	0	0	0
K02978	0	0	0	0	0	0	0	0	0	0	0	0	30	0	12.5	0	0	766	0	269.5	0	0	221	0	58.5	0	0	139	0	61	0	0	0	0	0
K02979	0	0	0	0	0	0	0	0	0	0	0	0	30	0	12.5	0	0	766	0	269.5	0	0	221	0	58.5	0	0	139	0	61	0	0	0	0	0
K02982	198825	184207	173010	191092	209998	285063	378395	315498	258405	288413	111928	109818	80192.9	92786.8	93605.4	317162	303475	301053	286364	246405	185615	251219	179423	188357	146712	253339	209447	255083	255141	212751	112274	110101	100362	121952	99551.3
K02984	0	0	0	0	0	0	0	0	0	0	0	0	30	0	12.5	0	0	766	0	269.5	0	0	221	0	58.5	0	0	139	0	61	0	0	0	0	0
K02986	198825	184099	173010	191092	209751	285063	378178	315516	257901	288177	111928	109952	80200.5	92555.2	93509.2	317162	303475	301053	286364	246405	185615	251697	179433	188364	146767	253339	209905	255083	255141	212796	112274	110421	100251	121952	99588.3
K02987	0	0	0	0	0	0	0	0	0	0	0	0	30	0	12.5	0	0	766	0	269.5	0	0	221	0	58.5	0	0	139	0	61	0	0	0	0	0
K02988	198825	184099	173010	191092	209751	285063	378178	315498	257895	288130	111928	109738	80192.9	92555.2	93471.8	317162	303475	301053	286364	246405	185615	251219	179423	188357	146712	253339	209447	255083	255141	212751	112274	110101	100251	121952	99551.3
K02990	198804	184007	173010	190920	209751	285063	378178	315498	257895	288130	111928	109738	80162.9	92555.2	93459.3	317162	303475	300287	286364	246135	185603	251127	179202	188167	146654	253330	209400	254944	255040	212690	112274	110073	100251	121910	99551.3
K02991	0	0	0	0	0	0	0	0	0	0	0	0	30	0	12.5	0	0	766	0	269.5	0	0	221	0	58.5	0	0	139	0	61	0	0	0	0	0
K02992	198825	184099	173010	191092	209751	285063	378178	315498	257895	288130	111928	109738	80192.9	92555.2	93471.8	317162	303475	301053	286364	246405	185615	251219	179423	188357	146712	253339	209447	255083	255141	212751	112274	110101	100251	121952	99551.3
K02994	198825	184099	173010	191092	209751	285063	378178	315498	257895	288130	111928	109738	80192.9	92555.2	93471.8	317162	303475	301053	286364	246405	185615	251219	179423	188357	146712	253339	209447	255083	255141	212751	112274	110101	100251	121952	99551.3
K02995	0	0	0	0	0	0	0	0	0	0	0	0	30	0	12.5	0	0	766	0	269.5	0	0	221	0	58.5	0	0	139	0	61	0	0	0	0	0
K02996	198825	184099	173010	191096	209765	285063	378178	315498	257895	288130	111928	109738	80192.9	92555.2	93475.8	317162	303475	301053	286364	246411	185615	251219	179423	188359	146717	253339	209440	255035	255141	212751	112274	110101	100251	121952	99551.3
K03006	0	0	0	87	109	0	0	0	0	0	0	0	0	0	0	0	0	0	0	0	0	0	0	0	0	0	0	0	0	0	0	0	0	0	0
K03040	199283	186447	196586	191115	210853	285076	378178	315498	257895	288130	112008	110157	85791.4	92571.2	94490.8	317420	305040	322522	286395	248521	186106	254418	205655	188378	149161	253688	210834	275802	255172	216302	112412	111032	110619	121966	100419
K03041	0	0	0	0	0	0	0	0	0	0	0	0	0	0	0	0	0	766	0	190	0	0	221	0	18	0	0	139	0	61	0	0	0	0	0
K03042	0	0	0	0	0	0	0	0	0	0	0	0	30	0	12.5	0	0	766	0	269.5	0	0	221	0	58.5	0	0	139	0	61	0	0	0	0	0
K03043	198154	182623	172757	190374	206915	285063	378178	315498	257895	288130	111928	109738	80162.9	92552.2	93459.3	317162	303475	300287	286364	246135	185615	251219	179202	188155	146654	252246	207363	252477	249266	208850	112271	110101	100251	121952	99551.3
K03044	0	0	0	0	0	0	0	0	0	0	0	0	30	0	12.5	0	0	766	0	247.5	0	0	221	0	40.5	0	0	139	0	61	0	0	0	0	0
K03045	0	0	0	0	0	0	0	0	0	0	0	0	30	0	12.5	0	0	766	0	247.5	0	0	221	0	40.5	0	0	139	0	61	0	0	0	0	0
K03046	198919	184320	173137	191092	210411	285063	378395	315498	258405	288413	111980	109890	80657.9	92786.8	93766.9	317280	303590	300434	286364	246534	185692	251311	179295	188155	146654	253411	211027	255016	255141	212933	112316	110144	100282	121952	99703.3
K03047	0	0	0	0	0	0	0	0	0	0	0	0	60	0	25	0	0	766	0	349	0	0	221	0	99	0	0	139	0	61	0	0	0	0	0
K03048	54952.3	38380.8	32613.1	57352.1	41057.8	104362	108548	52579.7	77161.7	64652.4	46691	37461.4	18331.5	32442.9	24539.8	123606	93473	57419.8	72589.4	51532.8	61208	66921	35343	43136.4	32647.8	50803.8	28758.2	23522.5	53114	24445	23234.6	18919	20818	36349.8	24428.5
K03049	0	0	0	0	0	0	0	0	0	0	0	0	30	0	12.5	0	0	766	0	269.5	0	0	221	0	58.5	0	0	139	0	61	0	0	0	0	0
K03050	0	0	0	0	0	0	0	0	0	0	0	0	30	0	12.5	0	0	766	0	269.5	0	0	221	0	58.5	0	0	139	0	61	0	0	0	0	0
K03051	0	0	0	0	0	0	0	0	0	0	0	0	30	0	12.5	0	0	766	0	269.5	0	0	221	0	58.5	0	0	139	0	61	0	0	0	0	0
K03053	0	0	0	0	0	0	0	0	0	0	0	0	30	0	12.5	0	0	766	0	269.5	0	0	221	0	58.5	0	0	139	0	61	0	0	0	0	0
K03055	0	0	0	0	0	0	0	0	0	0	0	0	30	0	12.5	0	0	766	0	269.5	0	0	221	0	58.5	0	0	139	0	61	0	0	0	0	0
K03056	0	0	0	0	0	0	0	0	0	0	0	0	30	0	12.5	0	0	766	0	269.5	0	0	221	0	58.5	0	0	139	0	61	0	0	0	0	0
K03057	0	0	0	0	0	0	0	0	0	0	0	0	60	0	25	0	0	1532	0	517	0	0	442	0	99	0	0	278	0	122	0	0	0	0	0
K03058	0	0	0	0	0	0	0	0	0	0	0	0	30	0	12.5	0	0	766	0	269.5	0	0	221	0	58.5	0	0	139	0	61	0	0	0	0	0
K03059	0	0	0	0	0	0	0	0	0	0	0	0	0	0	0	0	0	0	0	22	0	0	0	0	18	0	0	0	0	0	0	0	0	0	0
K03060	171538	149469	96988.1	148549	144790	247601	310109	193528	197277	208587	100138	94885.8	53637.2	79112.4	73079.6	291272	265671	218187	257423	203065	160044	200488	97841.6	142679	104659	228380	181518	190152	232908	177922	101501	93891	70793.3	106975	79703.2
K03070	225782	206786	175974	210320	218969	342047	439725	328665	279415	304037	138171	132555	85815.2	100470	100079	388892	365427	319230	327054	265891	223308	296698	194861	211252	157423	267857	222621	286482	271692	219680	119871	119076	113981	131290	103192
K03071	95790.5	59739.5	13319	57212	34233.2	113376	94754	12143	48440.8	36481.2	46938.5	30425.6	4159.75	28319.6	14375.1	142128	88492.2	19597.9	97815.6	46800.6	85562.5	76874.5	8773.5	59319	25242.5	145958	73983.9	25123.5	93034.8	43352.9	69760	44440.5	6985.17	39604	10768
K03072	122200	117150	81431.1	129574	131090	154527	219824	166622	175696	182775	56487.8	61594.8	39515.8	69844.8	60042.1	170073	174346	163782	226718	162913	102338	138432	69457.9	125709	84412.4	179868	146484	123377	211694	147044	80417.1	76026.2	48143.8	98749.2	66044.6
K03073	178128	155030	164409	173810	197147	275310	352071	302036	243443	275334	106260	101040	77311.4	85152.6	89092.7	299439	284012	292330	268314	237424	173118	231078	171928	177053	138644	222452	179638	249198	231906	206203	112022	107833	94705.1	119530	96590.5
K03074	122122	116981	81431.1	129574	130708	154527	219824	166622	175696	182286	56487.8	61594.8	39515.8	69844.8	60042.1	170073	174346	163782	226718	162913	102338	138435	69457.9	125709	84412.4	179868	146484	123377	211694	147044	80417.1	76026.2	48143.8	98749.2	66044.6
K03075	198801	184099	170735	191092	207908	277664	358392	315177	255204	288077	111928	109738	80162.9	92555.2	93459.3	317162	303475	300287	286364	246135	185615	251219	179202	188357	146654	253339	209440	254896	255141	212690	112274	110101	100251	121935	99529.3
K03076	223983	204702	174402	201027	215359	340115	435820	320197	265777	301040	137699	131386	80594.7	96578.2	98951	386043	361113	302670	297793	259323	221977	292107	180310	198026	153769	265116	218217	255439	255910	215028	118967	116120	101866	123027	101368
K03077	165.6	639	3605.1	1334.75	3224.25	856	4567	19291	488	7435	20	757.4	1600.7	802	1366.4	47.2	1819.5	4443.8	3370	4125.2	236	1466.5	6342	2671.75	3309.75	147.5	344.35	3602.95	2266	2952.5	54.1	262.3	1158.3	272.4	981.35
K03078	19737	8031.17	4287	8123	6157	1171	15300.5	13143	12779	13957	248	857.5	1015	4881	3834	44216	17771	10383	22519	2989	393	832	1171	363	322	28277	12210.6	11066.2	19381	8114	627	2401	3019.17	8671	6451
K03079	640	2887	7465	2547.75	8494.25	935	6324	13111	5403	13957	147	775	3048	3562	5076	600	3419	17382	2155	5887	149	912	3755	664.75	1573.75	1065	4422.2	14245.4	5598	9894	552	2487	4843	8928	7652
K03086	212208	215762	271164	271588	303452	304973	439040	441166	355044	383680	117178	125380	115332	135856	124483	326270	334392	411067	369623	312915	194610	295496	301218	248442	211135	264510	243922	354278	341752	279664	119357	129357	148847	174185	143939
K03087	52801.5	19008.5	5253	33558	13662.4	59482	28839.5	2801	29746	13772	25395.2	9707.5	451.5	15898.2	4293.5	82917	28742.5	3435.5	71155	16851	48437	23098	1288	37014.5	8620.5	77428	23874.6	3240.2	52358.5	13800.5	37885.5	9340	889.5	24843	5979
K03088	604140	547465	763209	520500	782606	852200	1.09378e+06	1.36351e+06	697937	1.02e+06	321477	275533	253873	253031	266989	965270	840876	932900	873055	731711	589602	744397	794502	607359	524717	1.09535e+06	734290	885863	817646	713617	393753	316832	352844	330616	252441
[truncated: 4,197 more rows]

## Sheet: Greengenes2
Supplementary Table S23. Abundance of potential functional genes predicted from the sequence data of dental calculus samples using 300 bp PE, Greengenes2,and PICRUSt2.
[truncated: 5,273 more rows]

[truncated: 1 more sheets: HOMD]
